# Supplementary material for: Catalytic Tunnel Dynamics Explain Functional Divergence of FAD2 Homologs Underlying the Oleic-to-Linoleic Ratio in Cornus wilsoniana
Source: Biology (Basel). 2026 Jan 14;15(2):145. doi: 10.3390/biology15020145 (PMC12838259; doi:10.3390/biology15020145)
Supplement: Supplementary file 1 [file biology-15-00145-s001.zip]

Archive with 1,280 entries (1,051 files):
- caver_output/
- caver_output/CW02G01750/
- caver_output/CW02G01750/0 ns/
- caver_output/CW02G01750/0 ns/analysis/
- caver_output/CW02G01750/0 ns/analysis/atoms.txt
- caver_output/CW02G01750/0 ns/analysis/bottlenecks.csv
- caver_output/CW02G01750/0 ns/analysis/ids_and_clusters.csv
- caver_output/CW02G01750/0 ns/analysis/profile_heat_maps/
- caver_output/CW02G01750/0 ns/analysis/profile_heat_maps/average_images/
- caver_output/CW02G01750/0 ns/analysis/profile_heat_maps/average_images/cl_000001_average_heat_map.png
- caver_output/CW02G01750/0 ns/analysis/profile_heat_maps/average_images/cl_000002_average_heat_map.png
- caver_output/CW02G01750/0 ns/analysis/profile_heat_maps/average_images/cl_000003_average_heat_map.png
- caver_output/CW02G01750/0 ns/analysis/profile_heat_maps/cl_000001_profile_heat_map.png
- caver_output/CW02G01750/0 ns/analysis/profile_heat_maps/cl_000002_profile_heat_map.png
- caver_output/CW02G01750/0 ns/analysis/profile_heat_maps/cl_000003_profile_heat_map.png
- caver_output/CW02G01750/0 ns/analysis/profile_heat_maps/csv/
- caver_output/CW02G01750/0 ns/analysis/profile_heat_maps/csv/average_csv/
- caver_output/CW02G01750/0 ns/analysis/profile_heat_maps/csv/cl_000001_heat_map.csv
- caver_output/CW02G01750/0 ns/analysis/profile_heat_maps/csv/cl_000002_heat_map.csv
- caver_output/CW02G01750/0 ns/analysis/profile_heat_maps/csv/cl_000003_heat_map.csv
- caver_output/CW02G01750/0 ns/analysis/residues.txt
- caver_output/CW02G01750/0 ns/analysis/tunnel_characteristics.csv
- caver_output/CW02G01750/0 ns/analysis/tunnel_profiles.csv
- caver_output/CW02G01750/0 ns/data/
- caver_output/CW02G01750/0 ns/data/0.pdb
- caver_output/CW02G01750/0 ns/data/clustering.txt
- caver_output/CW02G01750/0 ns/data/clusters_timeless/
- caver_output/CW02G01750/0 ns/data/clusters_timeless/tun_cl_001_1.pdb
- caver_output/CW02G01750/0 ns/data/clusters_timeless/tun_cl_002_1.pdb
- caver_output/CW02G01750/0 ns/data/clusters_timeless/tun_cl_003_1.pdb
- caver_output/CW02G01750/0 ns/data/origins.pdb
- caver_output/CW02G01750/0 ns/data/times.txt
- caver_output/CW02G01750/0 ns/data/tree.txt
- caver_output/CW02G01750/0 ns/data/tree_.txt
- caver_output/CW02G01750/0 ns/data/tunnels/
- caver_output/CW02G01750/0 ns/data/tunnels/tunnels_0.pdb.obj
- caver_output/CW02G01750/0 ns/data/tunnel_edges/
- caver_output/CW02G01750/0 ns/data/tunnel_edges/edges_0.pdb.dat
- caver_output/CW02G01750/0 ns/data/v_origins.pdb
- caver_output/CW02G01750/0 ns/inputs/
- caver_output/CW02G01750/0 ns/inputs/0.pdb
- caver_output/CW02G01750/0 ns/inputs/config_2025-12-11-15-05.txt
- caver_output/CW02G01750/0 ns/log.txt
- caver_output/CW02G01750/0 ns/pymol/
- caver_output/CW02G01750/0 ns/pymol/atoms.py
- caver_output/CW02G01750/0 ns/pymol/modules/
- caver_output/CW02G01750/0 ns/pymol/modules/caver.py
- caver_output/CW02G01750/0 ns/pymol/modules/rgb.py
- caver_output/CW02G01750/0 ns/pymol/modules/__init__.py
- caver_output/CW02G01750/0 ns/pymol/view.py
- caver_output/CW02G01750/0 ns/pymol/view_plugin.py
- caver_output/CW02G01750/0 ns/pymol/view_timeless.py
- caver_output/CW02G01750/0 ns/pymol/view_trajectory.py
- caver_output/CW02G01750/0 ns/pymol/zones.py
- caver_output/CW02G01750/0 ns/summary.txt
- caver_output/CW02G01750/0 ns/summary_precise_numbers.csv
- caver_output/CW02G01750/0 ns/vmd/
- caver_output/CW02G01750/0 ns/vmd/scripts/
- caver_output/CW02G01750/0 ns/vmd/scripts/radii.tcl
- caver_output/CW02G01750/0 ns/vmd/scripts/view.tcl
- caver_output/CW02G01750/0 ns/vmd/scripts/view_timeless.tcl
- caver_output/CW02G01750/0 ns/vmd/scripts/vmd_load_structure.tcl
- caver_output/CW02G01750/0 ns/vmd/scripts/vmd_load_structures.tcl
- caver_output/CW02G01750/0 ns/vmd/vmd.bat
- caver_output/CW02G01750/0 ns/vmd/vmd.sh
- caver_output/CW02G01750/0 ns/vmd/vmd_timeless.bat
- caver_output/CW02G01750/0 ns/vmd/vmd_timeless.sh
- caver_output/CW02G01750/0 ns/warnings.txt
- caver_output/CW02G01750/20 ns/
- caver_output/CW02G01750/20 ns/analysis/
- caver_output/CW02G01750/20 ns/analysis/atoms.txt
- caver_output/CW02G01750/20 ns/analysis/bottlenecks.csv
- caver_output/CW02G01750/20 ns/analysis/ids_and_clusters.csv
- caver_output/CW02G01750/20 ns/analysis/profile_heat_maps/
- caver_output/CW02G01750/20 ns/analysis/profile_heat_maps/average_images/
- caver_output/CW02G01750/20 ns/analysis/profile_heat_maps/average_images/cl_000001_average_heat_map.png
- caver_output/CW02G01750/20 ns/analysis/profile_heat_maps/average_images/cl_000002_average_heat_map.png
- caver_output/CW02G01750/20 ns/analysis/profile_heat_maps/average_images/cl_000003_average_heat_map.png
- caver_output/CW02G01750/20 ns/analysis/profile_heat_maps/average_images/cl_000004_average_heat_map.png
- caver_output/CW02G01750/20 ns/analysis/profile_heat_maps/average_images/cl_000005_average_heat_map.png
- caver_output/CW02G01750/20 ns/analysis/profile_heat_maps/average_images/cl_000006_average_heat_map.png
- caver_output/CW02G01750/20 ns/analysis/profile_heat_maps/average_images/cl_000007_average_heat_map.png
- caver_output/CW02G01750/20 ns/analysis/profile_heat_maps/average_images/cl_000008_average_heat_map.png
- caver_output/CW02G01750/20 ns/analysis/profile_heat_maps/average_images/cl_000009_average_heat_map.png
- caver_output/CW02G01750/20 ns/analysis/profile_heat_maps/cl_000001_profile_heat_map.png
- caver_output/CW02G01750/20 ns/analysis/profile_heat_maps/cl_000002_profile_heat_map.png
- caver_output/CW02G01750/20 ns/analysis/profile_heat_maps/cl_000003_profile_heat_map.png
- caver_output/CW02G01750/20 ns/analysis/profile_heat_maps/cl_000004_profile_heat_map.png
- caver_output/CW02G01750/20 ns/analysis/profile_heat_maps/cl_000005_profile_heat_map.png
- caver_output/CW02G01750/20 ns/analysis/profile_heat_maps/cl_000006_profile_heat_map.png
- caver_output/CW02G01750/20 ns/analysis/profile_heat_maps/cl_000007_profile_heat_map.png
- caver_output/CW02G01750/20 ns/analysis/profile_heat_maps/cl_000008_profile_heat_map.png
- caver_output/CW02G01750/20 ns/analysis/profile_heat_maps/cl_000009_profile_heat_map.png
- caver_output/CW02G01750/20 ns/analysis/profile_heat_maps/csv/
- caver_output/CW02G01750/20 ns/analysis/profile_heat_maps/csv/average_csv/
- caver_output/CW02G01750/20 ns/analysis/profile_heat_maps/csv/cl_000001_heat_map.csv
- caver_output/CW02G01750/20 ns/analysis/profile_heat_maps/csv/cl_000002_heat_map.csv
- caver_output/CW02G01750/20 ns/analysis/profile_heat_maps/csv/cl_000003_heat_map.csv
- caver_output/CW02G01750/20 ns/analysis/profile_heat_maps/csv/cl_000004_heat_map.csv
- caver_output/CW02G01750/20 ns/analysis/profile_heat_maps/csv/cl_000005_heat_map.csv
- caver_output/CW02G01750/20 ns/analysis/profile_heat_maps/csv/cl_000006_heat_map.csv
- caver_output/CW02G01750/20 ns/analysis/profile_heat_maps/csv/cl_000007_heat_map.csv
- caver_output/CW02G01750/20 ns/analysis/profile_heat_maps/csv/cl_000008_heat_map.csv
- caver_output/CW02G01750/20 ns/analysis/profile_heat_maps/csv/cl_000009_heat_map.csv
- caver_output/CW02G01750/20 ns/analysis/residues.txt
- caver_output/CW02G01750/20 ns/analysis/tunnel_characteristics.csv
- caver_output/CW02G01750/20 ns/analysis/tunnel_profiles.csv
- caver_output/CW02G01750/20 ns/data/
- caver_output/CW02G01750/20 ns/data/20.pdb
- caver_output/CW02G01750/20 ns/data/clustering.txt
- caver_output/CW02G01750/20 ns/data/clusters_timeless/
- caver_output/CW02G01750/20 ns/data/clusters_timeless/tun_cl_001_1.pdb
- caver_output/CW02G01750/20 ns/data/clusters_timeless/tun_cl_002_1.pdb
- caver_output/CW02G01750/20 ns/data/clusters_timeless/tun_cl_003_1.pdb
- caver_output/CW02G01750/20 ns/data/clusters_timeless/tun_cl_004_1.pdb
- caver_output/CW02G01750/20 ns/data/clusters_timeless/tun_cl_005_1.pdb
- caver_output/CW02G01750/20 ns/data/clusters_timeless/tun_cl_006_1.pdb
- caver_output/CW02G01750/20 ns/data/clusters_timeless/tun_cl_007_1.pdb
- caver_output/CW02G01750/20 ns/data/clusters_timeless/tun_cl_008_1.pdb
- caver_output/CW02G01750/20 ns/data/clusters_timeless/tun_cl_009_1.pdb
- caver_output/CW02G01750/20 ns/data/origins.pdb
- caver_output/CW02G01750/20 ns/data/times.txt
- caver_output/CW02G01750/20 ns/data/tree.txt
- caver_output/CW02G01750/20 ns/data/tree_.txt
- caver_output/CW02G01750/20 ns/data/tunnels/
- caver_output/CW02G01750/20 ns/data/tunnels/tunnels_20.pdb.obj
- caver_output/CW02G01750/20 ns/data/tunnel_edges/
- caver_output/CW02G01750/20 ns/data/tunnel_edges/edges_20.pdb.dat
- caver_output/CW02G01750/20 ns/data/v_origins.pdb
- caver_output/CW02G01750/20 ns/inputs/
- caver_output/CW02G01750/20 ns/inputs/20.pdb
- caver_output/CW02G01750/20 ns/inputs/config_2025-12-11-16-27.txt
- caver_output/CW02G01750/20 ns/log.txt
- caver_output/CW02G01750/20 ns/pymol/
- caver_output/CW02G01750/20 ns/pymol/atoms.py
- caver_output/CW02G01750/20 ns/pymol/modules/
- caver_output/CW02G01750/20 ns/pymol/modules/caver.py
- caver_output/CW02G01750/20 ns/pymol/modules/rgb.py
- caver_output/CW02G01750/20 ns/pymol/modules/__init__.py
- caver_output/CW02G01750/20 ns/pymol/view.py
- caver_output/CW02G01750/20 ns/pymol/view_plugin.py
- caver_output/CW02G01750/20 ns/pymol/view_timeless.py
- caver_output/CW02G01750/20 ns/pymol/view_trajectory.py
- caver_output/CW02G01750/20 ns/pymol/zones.py
- caver_output/CW02G01750/20 ns/summary.txt
- caver_output/CW02G01750/20 ns/summary_precise_numbers.csv
- caver_output/CW02G01750/20 ns/vmd/
- caver_output/CW02G01750/20 ns/vmd/scripts/
- caver_output/CW02G01750/20 ns/vmd/scripts/radii.tcl
- caver_output/CW02G01750/20 ns/vmd/scripts/view.tcl
- caver_output/CW02G01750/20 ns/vmd/scripts/view_timeless.tcl
- caver_output/CW02G01750/20 ns/vmd/scripts/vmd_load_structure.tcl
- caver_output/CW02G01750/20 ns/vmd/scripts/vmd_load_structures.tcl
- caver_output/CW02G01750/20 ns/vmd/vmd.bat
- caver_output/CW02G01750/20 ns/vmd/vmd.sh
- caver_output/CW02G01750/20 ns/vmd/vmd_timeless.bat
- caver_output/CW02G01750/20 ns/vmd/vmd_timeless.sh
- caver_output/CW02G01750/20 ns/warnings.txt
- caver_output/CW02G01750/40 ns/
- caver_output/CW02G01750/40 ns/analysis/
- caver_output/CW02G01750/40 ns/analysis/atoms.txt
- caver_output/CW02G01750/40 ns/analysis/bottlenecks.csv
- caver_output/CW02G01750/40 ns/analysis/ids_and_clusters.csv
- caver_output/CW02G01750/40 ns/analysis/profile_heat_maps/
- caver_output/CW02G01750/40 ns/analysis/profile_heat_maps/average_images/
- caver_output/CW02G01750/40 ns/analysis/profile_heat_maps/average_images/cl_000001_average_heat_map.png
- caver_output/CW02G01750/40 ns/analysis/profile_heat_maps/average_images/cl_000002_average_heat_map.png
- caver_output/CW02G01750/40 ns/analysis/profile_heat_maps/average_images/cl_000003_average_heat_map.png
- caver_output/CW02G01750/40 ns/analysis/profile_heat_maps/average_images/cl_000004_average_heat_map.png
- caver_output/CW02G01750/40 ns/analysis/profile_heat_maps/average_images/cl_000005_average_heat_map.png
- caver_output/CW02G01750/40 ns/analysis/profile_heat_maps/average_images/cl_000006_average_heat_map.png
- caver_output/CW02G01750/40 ns/analysis/profile_heat_maps/average_images/cl_000007_average_heat_map.png
- caver_output/CW02G01750/40 ns/analysis/profile_heat_maps/average_images/cl_000008_average_heat_map.png
- caver_output/CW02G01750/40 ns/analysis/profile_heat_maps/cl_000001_profile_heat_map.png
- caver_output/CW02G01750/40 ns/analysis/profile_heat_maps/cl_000002_profile_heat_map.png
- caver_output/CW02G01750/40 ns/analysis/profile_heat_maps/cl_000003_profile_heat_map.png
- caver_output/CW02G01750/40 ns/analysis/profile_heat_maps/cl_000004_profile_heat_map.png
- caver_output/CW02G01750/40 ns/analysis/profile_heat_maps/cl_000005_profile_heat_map.png
- caver_output/CW02G01750/40 ns/analysis/profile_heat_maps/cl_000006_profile_heat_map.png
- caver_output/CW02G01750/40 ns/analysis/profile_heat_maps/cl_000007_profile_heat_map.png
- caver_output/CW02G01750/40 ns/analysis/profile_heat_maps/cl_000008_profile_heat_map.png
- caver_output/CW02G01750/40 ns/analysis/profile_heat_maps/csv/
- caver_output/CW02G01750/40 ns/analysis/profile_heat_maps/csv/average_csv/
- caver_output/CW02G01750/40 ns/analysis/profile_heat_maps/csv/cl_000001_heat_map.csv
- caver_output/CW02G01750/40 ns/analysis/profile_heat_maps/csv/cl_000002_heat_map.csv
- caver_output/CW02G01750/40 ns/analysis/profile_heat_maps/csv/cl_000003_heat_map.csv
- caver_output/CW02G01750/40 ns/analysis/profile_heat_maps/csv/cl_000004_heat_map.csv
- caver_output/CW02G01750/40 ns/analysis/profile_heat_maps/csv/cl_000005_heat_map.csv
- caver_output/CW02G01750/40 ns/analysis/profile_heat_maps/csv/cl_000006_heat_map.csv
- caver_output/CW02G01750/40 ns/analysis/profile_heat_maps/csv/cl_000007_heat_map.csv
- caver_output/CW02G01750/40 ns/analysis/profile_heat_maps/csv/cl_000008_heat_map.csv
- caver_output/CW02G01750/40 ns/analysis/residues.txt
- caver_output/CW02G01750/40 ns/analysis/tunnel_characteristics.csv
- caver_output/CW02G01750/40 ns/analysis/tunnel_profiles.csv
- caver_output/CW02G01750/40 ns/data/
- caver_output/CW02G01750/40 ns/data/40.pdb
- caver_output/CW02G01750/40 ns/data/clustering.txt
- caver_output/CW02G01750/40 ns/data/clusters_timeless/
- caver_output/CW02G01750/40 ns/data/clusters_timeless/tun_cl_001_1.pdb
- caver_output/CW02G01750/40 ns/data/clusters_timeless/tun_cl_002_1.pdb
- caver_output/CW02G01750/40 ns/data/clusters_timeless/tun_cl_003_1.pdb
- caver_output/CW02G01750/40 ns/data/clusters_timeless/tun_cl_004_1.pdb
- caver_output/CW02G01750/40 ns/data/clusters_timeless/tun_cl_005_1.pdb
- caver_output/CW02G01750/40 ns/data/clusters_timeless/tun_cl_006_1.pdb
- caver_output/CW02G01750/40 ns/data/clusters_timeless/tun_cl_007_1.pdb
- caver_output/CW02G01750/40 ns/data/clusters_timeless/tun_cl_008_1.pdb
- caver_output/CW02G01750/40 ns/data/origins.pdb
- caver_output/CW02G01750/40 ns/data/times.txt
- caver_output/CW02G01750/40 ns/data/tree.txt
- caver_output/CW02G01750/40 ns/data/tree_.txt
- caver_output/CW02G01750/40 ns/data/tunnels/
- caver_output/CW02G01750/40 ns/data/tunnels/tunnels_40.pdb.obj
- caver_output/CW02G01750/40 ns/data/tunnel_edges/
- caver_output/CW02G01750/40 ns/data/tunnel_edges/edges_40.pdb.dat
- caver_output/CW02G01750/40 ns/data/v_origins.pdb
- caver_output/CW02G01750/40 ns/inputs/
- caver_output/CW02G01750/40 ns/inputs/40.pdb
- caver_output/CW02G01750/40 ns/inputs/config_2025-12-11-16-42.txt
- caver_output/CW02G01750/40 ns/log.txt
- caver_output/CW02G01750/40 ns/pymol/
- caver_output/CW02G01750/40 ns/pymol/atoms.py
- caver_output/CW02G01750/40 ns/pymol/modules/
- caver_output/CW02G01750/40 ns/pymol/modules/caver.py
- caver_output/CW02G01750/40 ns/pymol/modules/rgb.py
- caver_output/CW02G01750/40 ns/pymol/modules/__init__.py
- caver_output/CW02G01750/40 ns/pymol/view.py
- caver_output/CW02G01750/40 ns/pymol/view_plugin.py
- caver_output/CW02G01750/40 ns/pymol/view_timeless.py
- caver_output/CW02G01750/40 ns/pymol/view_trajectory.py
- caver_output/CW02G01750/40 ns/pymol/zones.py
- caver_output/CW02G01750/40 ns/summary.txt
- caver_output/CW02G01750/40 ns/summary_precise_numbers.csv
- caver_output/CW02G01750/40 ns/vmd/
- caver_output/CW02G01750/40 ns/vmd/scripts/
- caver_output/CW02G01750/40 ns/vmd/scripts/radii.tcl
- caver_output/CW02G01750/40 ns/vmd/scripts/view.tcl
- caver_output/CW02G01750/40 ns/vmd/scripts/view_timeless.tcl
- caver_output/CW02G01750/40 ns/vmd/scripts/vmd_load_structure.tcl
- caver_output/CW02G01750/40 ns/vmd/scripts/vmd_load_structures.tcl
- caver_output/CW02G01750/40 ns/vmd/vmd.bat
- caver_output/CW02G01750/40 ns/vmd/vmd.sh
- caver_output/CW02G01750/40 ns/vmd/vmd_timeless.bat
- caver_output/CW02G01750/40 ns/vmd/vmd_timeless.sh
- caver_output/CW02G01750/40 ns/warnings.txt
- caver_output/CW02G01750/60 ns/
- caver_output/CW02G01750/60 ns/analysis/
- caver_output/CW02G01750/60 ns/analysis/atoms.txt
- caver_output/CW02G01750/60 ns/analysis/bottlenecks.csv
- caver_output/CW02G01750/60 ns/analysis/ids_and_clusters.csv
- caver_output/CW02G01750/60 ns/analysis/profile_heat_maps/
- caver_output/CW02G01750/60 ns/analysis/profile_heat_maps/average_images/
- caver_output/CW02G01750/60 ns/analysis/profile_heat_maps/average_images/cl_000001_average_heat_map.png
- caver_output/CW02G01750/60 ns/analysis/profile_heat_maps/average_images/cl_000002_average_heat_map.png
- caver_output/CW02G01750/60 ns/analysis/profile_heat_maps/average_images/cl_000003_average_heat_map.png
- caver_output/CW02G01750/60 ns/analysis/profile_heat_maps/average_images/cl_000004_average_heat_map.png
- caver_output/CW02G01750/60 ns/analysis/profile_heat_maps/average_images/cl_000005_average_heat_map.png
- caver_output/CW02G01750/60 ns/analysis/profile_heat_maps/average_images/cl_000006_average_heat_map.png
- caver_output/CW02G01750/60 ns/analysis/profile_heat_maps/average_images/cl_000007_average_heat_map.png
- caver_output/CW02G01750/60 ns/analysis/profile_heat_maps/average_images/cl_000008_average_heat_map.png
- caver_output/CW02G01750/60 ns/analysis/profile_heat_maps/average_images/cl_000009_average_heat_map.png
- caver_output/CW02G01750/60 ns/analysis/profile_heat_maps/average_images/cl_000010_average_heat_map.png
- caver_output/CW02G01750/60 ns/analysis/profile_heat_maps/average_images/cl_000011_average_heat_map.png
- caver_output/CW02G01750/60 ns/analysis/profile_heat_maps/average_images/cl_000012_average_heat_map.png
- caver_output/CW02G01750/60 ns/analysis/profile_heat_maps/cl_000001_profile_heat_map.png
- caver_output/CW02G01750/60 ns/analysis/profile_heat_maps/cl_000002_profile_heat_map.png
- caver_output/CW02G01750/60 ns/analysis/profile_heat_maps/cl_000003_profile_heat_map.png
- caver_output/CW02G01750/60 ns/analysis/profile_heat_maps/cl_000004_profile_heat_map.png
- caver_output/CW02G01750/60 ns/analysis/profile_heat_maps/cl_000005_profile_heat_map.png
- caver_output/CW02G01750/60 ns/analysis/profile_heat_maps/cl_000006_profile_heat_map.png
- caver_output/CW02G01750/60 ns/analysis/profile_heat_maps/cl_000007_profile_heat_map.png
- caver_output/CW02G01750/60 ns/analysis/profile_heat_maps/cl_000008_profile_heat_map.png
- caver_output/CW02G01750/60 ns/analysis/profile_heat_maps/cl_000009_profile_heat_map.png
- caver_output/CW02G01750/60 ns/analysis/profile_heat_maps/cl_000010_profile_heat_map.png
- caver_output/CW02G01750/60 ns/analysis/profile_heat_maps/cl_000011_profile_heat_map.png
- caver_output/CW02G01750/60 ns/analysis/profile_heat_maps/cl_000012_profile_heat_map.png
- caver_output/CW02G01750/60 ns/analysis/profile_heat_maps/csv/
- caver_output/CW02G01750/60 ns/analysis/profile_heat_maps/csv/average_csv/
- caver_output/CW02G01750/60 ns/analysis/profile_heat_maps/csv/cl_000001_heat_map.csv
- caver_output/CW02G01750/60 ns/analysis/profile_heat_maps/csv/cl_000002_heat_map.csv
- caver_output/CW02G01750/60 ns/analysis/profile_heat_maps/csv/cl_000003_heat_map.csv
- caver_output/CW02G01750/60 ns/analysis/profile_heat_maps/csv/cl_000004_heat_map.csv
- caver_output/CW02G01750/60 ns/analysis/profile_heat_maps/csv/cl_000005_heat_map.csv
- caver_output/CW02G01750/60 ns/analysis/profile_heat_maps/csv/cl_000006_heat_map.csv
- caver_output/CW02G01750/60 ns/analysis/profile_heat_maps/csv/cl_000007_heat_map.csv
- caver_output/CW02G01750/60 ns/analysis/profile_heat_maps/csv/cl_000008_heat_map.csv
- caver_output/CW02G01750/60 ns/analysis/profile_heat_maps/csv/cl_000009_heat_map.csv
- caver_output/CW02G01750/60 ns/analysis/profile_heat_maps/csv/cl_000010_heat_map.csv
- caver_output/CW02G01750/60 ns/analysis/profile_heat_maps/csv/cl_000011_heat_map.csv
- caver_output/CW02G01750/60 ns/analysis/profile_heat_maps/csv/cl_000012_heat_map.csv
- caver_output/CW02G01750/60 ns/analysis/residues.txt
- caver_output/CW02G01750/60 ns/analysis/tunnel_characteristics.csv
- caver_output/CW02G01750/60 ns/analysis/tunnel_profiles.csv
- caver_output/CW02G01750/60 ns/data/
- caver_output/CW02G01750/60 ns/data/60.pdb
- caver_output/CW02G01750/60 ns/data/clustering.txt
- caver_output/CW02G01750/60 ns/data/clusters_timeless/
- caver_output/CW02G01750/60 ns/data/clusters_timeless/tun_cl_001_1.pdb
- caver_output/CW02G01750/60 ns/data/clusters_timeless/tun_cl_002_1.pdb
- caver_output/CW02G01750/60 ns/data/clusters_timeless/tun_cl_003_1.pdb
- caver_output/CW02G01750/60 ns/data/clusters_timeless/tun_cl_004_1.pdb
[truncated: 980 more entries]
