# Supplementary material for: Catalytic Tunnel Dynamics Explain Functional Divergence of FAD2 Homologs Underlying the Oleic-to-Linoleic Ratio in Cornus wilsoniana
Source: Biology (Basel). 2026 Jan 14;15(2):145. doi: 10.3390/biology15020145 (PMC12838259; doi:10.3390/biology15020145)
Supplement: Supplementary file 1 [file biology-15-00145-s001.zip › caver_output/CW02G01750/0 ns/analysis/atoms.txt]

# Tunnel-lining atoms (atoms wihtin the 3.0 A distnace from individual tunnels)
== Tunnel cluster 1 ==
1626 1627 1628 1629 2166 2167 2168 2169 2482 2483 2484 2485 2486 2487 2488 2489 2490 2491 2492 2493 2494 2496 2497 2498 2499 2500 2503 2504 2505 2506 2507 2508 2509 2510 2511 2512 2513 2977 2979 2980 2981 2982 2983 2984 2989 2990 2991 2992 2993 2994 2995 2996 2997 2998 2999 3000 3001 3002 3003 3004 3006 3007 3042 3043 3045 3046 3047 3058 3059 3060 3061 3062 3063 3064 3065 3066 3067 3068 3069 3070 3071 3072 3073 3074 3079 3080 3081 3082 3083 3084 3085 3087 3088 3089 3090 3105 3106 3107 3109 3110 3111 3112 3113 3114 3115 3116 3117 3118 3121 3122 3123 3124 3125 3126 3127 3128 3129 3130 3131 3132 3133 3134 3135 3136 3137 3139 3140 3141 3142 3143 3145 3146 3206 3208 3209 3210 3211 3212 3213 3214 3215 3216 3217 3218 3219 3220 3221 3222 3223 3224 3225 3226 3227 3228 3229 3230 3231 3232 3233 3235 3236 4280 4281 4282 4283 4285 4286 4287 4288 4289 4290 4291 4292 4293 4294 4295 4296 4297 4298 4299 4300 4301 4302 4303 4304 4305 4306 4307 4308 4309 4310 4311 4312 4351 4352 4353 4355 4356 4357 4358 4359 4360 4361 4362 4363 4371 
== Tunnel cluster 2 ==
1569 1570 1571 1573 1574 1575 1576 1577 1578 1579 1580 1581 1582 1583 1584 1608 1609 1610 1611 1612 1613 1614 1615 1616 1617 1618 1619 1620 1621 1622 1623 1624 1625 1626 1627 1628 1629 1630 1631 1632 1633 1634 1635 1636 1637 1638 1641 1642 1643 1644 1645 1681 1682 1683 1684 1685 1686 1687 1688 1689 1690 1691 1738 1739 2013 2014 2016 2038 2040 2041 2042 2043 2044 2045 2046 2047 2048 2049 2050 2051 2052 2055 2056 2057 2058 2059 2060 2061 2062 2063 2064 2065 2066 2068 2069 2074 2075 2076 2077 2078 2079 2080 2081 2082 2084 2085 2086 2087 2088 2089 2165 2166 2167 2168 2169 2170 2171 2176 2177 2178 2179 2240 2242 2243 2244 2245 2246 2247 2248 2249 2250 2312 2313 2314 2315 2325 2327 2328 2329 2330 2482 2484 2485 2486 2487 2488 2489 2490 2491 2492 2493 2494 2496 2497 2503 2504 2506 2508 2509 2510 2511 2512 2513 3065 3066 3067 3069 3070 3071 3072 3073 3074 3075 3076 3077 3078 3079 3080 3081 3082 3083 3084 3085 3086 3087 3088 3092 3093 3100 3101 3128 3129 3130 3131 3132 3133 3134 3135 3136 3137 3138 3139 3141 3154 3155 3156 3157 3231 3232 3394 3395 4166 4167 4168 4171 4172 4173 4174 4175 4176 4177 4178 4179 4180 4181 4182 4223 4224 4225 4226 4227 4228 4229 4230 4231 4232 4233 4235 4236 4237 4238 4239 4240 4241 4244 4245 4246 4247 4248 4249 4260 4262 4263 4264 4276 4277 4278 4279 4280 4281 4282 4283 4284 4285 4286 4287 4288 4289 4290 4291 4292 4293 4294 4295 4296 4297 4298 4299 4300 4301 4303 4306 4307 4308 4309 4310 4311 4312 4332 4333 4334 4335 4336 4337 4338 4339 4340 4341 4342 4343 4344 4345 4346 4347 4348 4349 4350 4351 4352 4353 4354 4355 4356 4357 4358 4359 4360 4361 4362 4363 4364 4409 4410 4411 4412 4413 4414 4415 4416 4417 4418 4419 4429 4430 4432 4433 4434 4963 4964 4966 4967 4973 5015 5017 5018 5019 5020 5021 5022 5023 5024 5025 5026 5027 5028 5029 5030 5031 5032 5034 5035 5040 5042 5043 5076 5078 5079 5080 5081 5082 5083 5084 5085 5122 5123 5124 5125 5126 5139 5141 5142 
== Tunnel cluster 3 ==
1626 1627 1628 1629 2166 2167 2168 2169 2482 2483 2484 2485 2486 2487 2488 2489 2490 2491 2492 2493 2494 2496 2497 2498 2499 2500 2501 2502 2503 2504 2505 2506 2507 2508 2509 2510 2511 2512 2513 2514 2515 2516 2517 2518 2530 2531 2532 2533 2534 2536 2537 2538 2539 2540 2541 2544 2545 2546 2547 2548 2550 2552 2553 2554 2555 2556 2557 2559 2560 2561 2566 2567 2570 2583 2584 2585 2586 2587 2588 2589 2590 2591 2592 2593 2594 2595 2596 2597 2598 2599 2600 2601 2602 2603 2604 2605 2606 2607 2609 2610 2625 2626 2627 2640 2642 2643 2644 2645 2646 2647 2648 2649 2650 2651 2652 2653 2654 2655 2656 2657 2658 2659 2660 2661 2662 2663 2664 2665 2666 2667 2668 2669 2670 2671 2672 2673 2674 2675 2676 2677 2678 2679 2712 2715 2717 2718 2719 2720 2721 2722 2723 2724 2725 2726 2727 2728 2729 2730 2731 2732 2733 2734 2735 2736 2779 2780 2781 2782 2783 2784 2785 2786 2787 2788 2789 2790 2791 2792 2795 2796 2797 2798 2799 2800 2801 2802 2803 2804 2805 2806 2864 2865 2866 2868 2869 2873 2874 2875 2928 2929 2930 2931 2932 2933 2934 2935 2936 2937 2955 2991 2993 2994 2995 2996 2997 2998 2999 3000 3001 3002 3003 3004 3005 3006 3007 3008 3058 3059 3060 3061 3062 3063 3064 3065 3066 3067 3068 3069 3070 3071 3072 3073 3074 3079 3080 3081 3082 3083 3084 3085 3087 3088 3089 3090 3107 3109 3110 3111 3114 3116 3122 3124 3125 3126 3127 3128 3129 3130 3131 3132 3133 3134 3135 3136 3137 3139 3140 3141 3142 3143 3145 3146 3208 3210 3212 3213 3214 3215 3216 3217 3222 3223 3224 3225 3226 3227 3228 3229 3230 3231 3232 3233 3234 3235 3236 4280 4281 4282 4283 4285 4286 4287 4288 4289 4290 4291 4292 4293 4294 4295 4296 4297 4298 4299 4300 4301 4302 4303 4304 4305 4306 4307 4308 4309 4310 4311 4312 4351 4352 4353 4355 4356 4357 4358 4359 4360 4361 4362 4363 4371 4372 4375 4377 4378 4379 4380 4381 4382 4383 4443 4445 4446 4447 4448 4450 5780 5781 5782 5784 5785 5786 5787 5789 5790 5791 5831 5833 5834 5835 5838 5839 5840 5841 5842 5843 5844 5845 5846 5847 5848 5849 5850 5851 5852 5853 5854 5855 5856 5857 5858 5859 5860 5861 5862 5863 5864 5865 5866 5867 5868 5869 5870 5871 5872 5874 5875 5876 5878 6086 6087 6088 6089 6090 6091 6147 6148 6149 6150 6151 6152 6153 6154 6155 6156 6157 6158 6159 6160 6161 6162 6163 6164 6165 6166 6167 6168 
