# Supplementary material for: Catalytic Tunnel Dynamics Explain Functional Divergence of FAD2 Homologs Underlying the Oleic-to-Linoleic Ratio in Cornus wilsoniana
Source: Biology (Basel). 2026 Jan 14;15(2):145. doi: 10.3390/biology15020145 (PMC12838259; doi:10.3390/biology15020145)
Supplement: Supplementary file 1 [file biology-15-00145-s001.zip › caver_output/CW02G01750/0 ns/analysis/bottlenecks.csv]

Bottleneck residues:	Residues in distance <= 3.0 A from the bottleneck	sorted from the closest.
Snapshot	Tunnel cluster	Tunnel	Throughput	Cost	Bottleneck X	Bottleneck Y	Bottleneck Z	Bottleneck R	Bottleneck residues
0.pdb	1	1	0.7258640059130325	0.3203926013828819	72.78125938665727	54.29214530602191	80.3945606174104	1.7588326065434632	A:185	A:198	A:189	A:192	A:184	A:199	A:188	A:193	A:267	A:190
0.pdb	2	2	0.3322850946007812	1.1017619598765434	60.77963656392982	62.03305264760507	79.36064112985375	0.9068411499039104	A:266	A:262	A:101	A:263	A:132	A:130	A:190
0.pdb	3	3	0.251015806552736	1.3822393675194629	85.42952332518588	47.65103724165512	70.69303425850536	1.00703054302472	A:383	A:162	A:165	A:166	A:169	A:364	A:163	A:161
