# Supplementary material for: Catalytic Tunnel Dynamics Explain Functional Divergence of FAD2 Homologs Underlying the Oleic-to-Linoleic Ratio in Cornus wilsoniana
Source: Biology (Basel). 2026 Jan 14;15(2):145. doi: 10.3390/biology15020145 (PMC12838259; doi:10.3390/biology15020145)
Supplement: Supplementary file 1 [file biology-15-00145-s001.zip › caver_output/CW02G01750/0 ns/analysis/profile_heat_maps/csv/cl_000003_heat_map.csv]

1.5734962806843444	1.5734962806843444
1.6230720206438443	1.6230720206438443
1.7104665518944235	1.7104665518944235
1.6603973510671823	1.6603973510671823
1.3528508199608174	1.3528508199608174
1.320118043685676	1.320118043685676
1.1658491111207827	1.1658491111207827
1.089660795389433	1.089660795389433
1.0195752162927485	1.0195752162927485
1.0227976091508022	1.0227976091508022
1.1183265704093948	1.1183265704093948
1.1784782263646247	1.1784782263646247
1.1378124991228533	1.1378124991228533
1.0561928775091058	1.0561928775091058
1.0470154324728604	1.0470154324728604
1.2163674060729408	1.2163674060729408
1.4734947681519361	1.4734947681519361
1.8298144126900666	1.8298144126900666
1.8907557992843425	1.8907557992843425
2.028895700742777	2.028895700742777
2.2349328205571215	2.2349328205571215
2.29154352371029	2.29154352371029
2.181750089113775	2.181750089113775
2.131940252352212	2.131940252352212
2.2544189388799563	2.2544189388799563
2.410833068205844	2.410833068205844
2.534780442121055	2.534780442121055
2.64007465726897	2.64007465726897
2.7212670413812443	2.7212670413812443
2.8329247799178425	2.8329247799178425
2.9551112095079874	2.9551112095079874
2.869106997572932	2.869106997572932
2.837595538633188	2.837595538633188
2.576277625124714	2.576277625124714
2.2926018036423157	2.2926018036423157
1.876795901659959	1.876795901659959
1.775042159584393	1.775042159584393
1.7120403795261432	1.7120403795261432
1.600838228716263	1.600838228716263
1.669873836494468	1.669873836494468
1.7810652734721313	1.7810652734721313
1.9138837866238958	1.9138837866238958
2.3086305187450593	2.3086305187450593
2.2863539876765735	2.2863539876765735
2.268154570533518	2.268154570533518
2.049413203612545	2.049413203612545
2.0351003297055135	2.0351003297055135
2.0741156663666978	2.0741156663666978
2.023793909905229	2.023793909905229
2.009897729827954	2.009897729827954
2.01299267233974	2.01299267233974
1.983102354568531	1.983102354568531
2.029357238409186	2.029357238409186
2.1015166066420825	2.1015166066420825
2.26693688429648	2.26693688429648
