# Supplementary material for: Catalytic Tunnel Dynamics Explain Functional Divergence of FAD2 Homologs Underlying the Oleic-to-Linoleic Ratio in Cornus wilsoniana
Source: Biology (Basel). 2026 Jan 14;15(2):145. doi: 10.3390/biology15020145 (PMC12838259; doi:10.3390/biology15020145)
Supplement: Supplementary file 1 [file biology-15-00145-s001.zip › caver_output/CW02G01750/0 ns/analysis/residues.txt]

# Tunnel-lining resiudes (residues wihtin the 3.0 A distnace from individual tunnels)
# Column content
# C:     chain
# res:   residue index in PDB file
# AA:    amino acid
# N:     number of snapshots in which the residue lined the tunnel
# sideN: same as N, but backbone atoms are not counted (those named H, N, C, O, CA or HA)
# atoms: tunnel-lining atoms. Format is <number of snapshots>:<atom name>_<atom serial number>
#
== Tunnel cluster 1 ==
# C    res  AA       N   sideN atoms
  A    101 TRP       1       1 1:CZ2_1626 1:HZ2_1627 1:CH2_1628 1:HH2_1629 
  A    137 TRP       1       1 1:CD1_2166 1:HD1_2167 1:NE1_2168 1:HE1_2169 
  A    156 VAL       1       1 1:CA_2482 1:HA_2483 1:CB_2484 1:HB_2485 1:CG1_2486 1:1HG1_2487 1:2HG1_2488 1:3HG1_2489 1:CG2_2490 1:1HG2_2491 1:2HG2_2492 1:3HG2_2493 1:C_2494 
  A    157 PHE       1       1 1:N_2496 1:HN_2497 1:CA_2498 1:HA_2499 1:CB_2500 1:CG_2503 1:CD1_2504 1:HD1_2505 1:CE1_2506 1:HE1_2507 1:CZ_2508 1:HZ_2509 1:CD2_2510 1:HD2_2511 1:CE2_2512 1:HE2_2513 
  A    184 VAL       1       1 1:CA_2977 1:CB_2979 1:HB_2980 1:CG1_2981 1:1HG1_2982 1:2HG1_2983 1:3HG1_2984 1:C_2989 1:O_2990 
  A    185 GLN       1       1 1:N_2991 1:HN_2992 1:CA_2993 1:HA_2994 1:CB_2995 1:HB1_2996 1:HB2_2997 1:CG_2998 1:HG1_2999 1:HG2_3000 1:CD_3001 1:OE1_3002 1:NE2_3003 1:1HE2_3004 1:C_3006 1:O_3007 
  A    188 LEU       1       1 1:HN_3042 1:CA_3043 1:CB_3045 1:HB1_3046 1:HB2_3047 1:C_3058 1:O_3059 
  A    189 GLY       1       1 1:N_3060 1:HN_3061 1:CA_3062 1:HA1_3063 1:HA2_3064 1:C_3065 1:O_3066 
  A    190 TRP       1       1 1:N_3067 1:HN_3068 1:CA_3069 1:HA_3070 1:CB_3071 1:HB1_3072 1:HB2_3073 1:CG_3074 1:CE2_3079 1:CD2_3080 1:CE3_3081 1:HE3_3082 1:CZ3_3083 1:HZ3_3084 1:CZ2_3085 1:CH2_3087 1:HH2_3088 1:C_3089 1:O_3090 
  A    192 LEU       1       1 1:N_3105 1:HN_3106 1:CA_3107 1:CB_3109 1:HB1_3110 1:HB2_3111 1:CG_3112 1:HG_3113 1:CD1_3114 1:1HD1_3115 1:2HD1_3116 1:3HD1_3117 1:CD2_3118 1:3HD2_3121 1:C_3122 1:O_3123 
  A    193 TYR       1       1 1:N_3124 1:HN_3125 1:CA_3126 1:HA_3127 1:CB_3128 1:HB1_3129 1:HB2_3130 1:CG_3131 1:CD1_3132 1:HD1_3133 1:CE1_3134 1:HE1_3135 1:CZ_3136 1:OH_3137 1:CD2_3139 1:HD2_3140 1:CE2_3141 1:HE2_3142 1:C_3143 
  A    194 LEU       1       1 1:N_3145 1:HN_3146 
  A    198 VAL       1       1 1:N_3208 1:HN_3209 1:CA_3210 1:HA_3211 1:CB_3212 1:HB_3213 1:CG1_3214 1:1HG1_3215 1:2HG1_3216 1:3HG1_3217 1:CG2_3218 1:1HG2_3219 1:2HG2_3220 1:3HG2_3221 1:C_3222 1:O_3223 
  A    199 SER       1       1 1:N_3224 1:HN_3225 1:CA_3226 1:HA_3227 1:CB_3228 1:HB1_3229 1:HB2_3230 1:OG_3231 1:HG1_3232 1:C_3233 
  A    200 GLY       1       1 1:N_3235 1:HN_3236 
  A    266 LEU       1       1 1:CA_4280 1:HA_4281 1:CB_4282 1:HB1_4283 1:CG_4285 1:HG_4286 1:CD1_4287 1:1HD1_4288 1:2HD1_4289 1:3HD1_4290 1:CD2_4291 1:1HD2_4292 1:2HD2_4293 1:3HD2_4294 1:C_4295 1:O_4296 
  A    267 VAL       1       1 1:N_4297 1:HN_4298 1:CA_4299 1:HA_4300 1:CB_4301 1:HB_4302 1:CG1_4303 1:1HG1_4304 1:2HG1_4305 1:3HG1_4306 1:CG2_4307 1:1HG2_4308 1:2HG2_4309 1:3HG2_4310 1:C_4311 1:O_4312 
  A    270 THR       1       1 1:N_4351 1:HN_4352 1:CA_4353 1:CB_4355 1:HB_4356 1:OG1_4357 1:HG1_4358 1:CG2_4359 1:1HG2_4360 1:2HG2_4361 1:3HG2_4362 1:C_4363 
  A    271 TYR       1       1 1:HB2_4371 
  A    197 ASN       1       0 1:C_3206 
== Tunnel cluster 2 ==
# C    res  AA       N   sideN atoms
  A     98 THR       1       1 1:N_1571 1:CA_1573 1:HA_1574 1:CB_1575 1:HB_1576 1:OG1_1577 1:HG1_1578 1:CG2_1579 1:1HG2_1580 1:2HG2_1581 1:3HG2_1582 1:C_1583 1:O_1584 
  A    101 TRP       1       1 1:N_1608 1:HN_1609 1:CA_1610 1:HA_1611 1:CB_1612 1:HB1_1613 1:HB2_1614 1:CG_1615 1:CD1_1616 1:HD1_1617 1:NE1_1618 1:HE1_1619 1:CE2_1620 1:CD2_1621 1:CE3_1622 1:HE3_1623 1:CZ3_1624 1:HZ3_1625 1:CZ2_1626 1:HZ2_1627 1:CH2_1628 1:HH2_1629 1:C_1630 1:O_1631 
  A    102 VAL       1       1 1:N_1632 1:HN_1633 1:CA_1634 1:HA_1635 1:CB_1636 1:HB_1637 1:CG1_1638 1:3HG1_1641 1:CG2_1642 1:1HG2_1643 1:2HG2_1644 1:3HG2_1645 
  A    105 HIS       1       1 1:CB_1681 1:HB1_1682 1:HB2_1683 1:ND1_1684 1:HD1_1685 1:CG_1686 1:CE1_1687 1:HE1_1688 1:NE2_1689 1:CD2_1690 1:HD2_1691 
  A    109 HIS       1       1 1:NE2_1738 1:HE2_1739 
  A    127 HIS       1       1 1:CD2_2013 1:HD2_2014 1:O_2016 
  A    130 LEU       1       1 1:N_2038 1:CA_2040 1:HA_2041 1:CB_2042 1:HB1_2043 1:HB2_2044 1:CG_2045 1:HG_2046 1:CD1_2047 1:1HD1_2048 1:2HD1_2049 1:3HD1_2050 1:CD2_2051 1:1HD2_2052 1:C_2055 1:O_2056 
  A    131 LEU       1       1 1:N_2057 1:HN_2058 1:CA_2059 1:HA_2060 1:CB_2061 1:HB1_2062 1:HB2_2063 1:CG_2064 1:HG_2065 1:CD1_2066 1:2HD1_2068 1:3HD1_2069 1:C_2074 1:O_2075 
  A    132 VAL       1       1 1:N_2076 1:HN_2077 1:CA_2078 1:HA_2079 1:CB_2080 1:HB_2081 1:CG1_2082 1:2HG1_2084 1:3HG1_2085 1:CG2_2086 1:1HG2_2087 1:2HG2_2088 1:3HG2_2089 
  A    137 TRP       1       1 1:CG_2165 1:CD1_2166 1:HD1_2167 1:NE1_2168 1:HE1_2169 1:CE2_2170 1:CD2_2171 1:CZ2_2176 1:HZ2_2177 1:CH2_2178 1:HH2_2179 
  A    141 HIS       1       1 1:CB_2240 1:HB2_2242 1:ND1_2243 1:CG_2244 1:CE1_2245 1:HE1_2246 1:NE2_2247 1:HE2_2248 1:CD2_2249 1:HD2_2250 
  A    144 HIS       1       1 1:NE2_2312 1:HE2_2313 1:CD2_2314 1:HD2_2315 
  A    145 HIS       1       1 1:ND1_2325 1:CE1_2327 1:HE1_2328 1:NE2_2329 1:HE2_2330 
  A    156 VAL       1       1 1:CA_2482 1:CB_2484 1:HB_2485 1:CG1_2486 1:1HG1_2487 1:2HG1_2488 1:3HG1_2489 1:CG2_2490 1:1HG2_2491 1:2HG2_2492 1:3HG2_2493 1:C_2494 
  A    157 PHE       1       1 1:N_2496 1:HN_2497 1:CG_2503 1:CD1_2504 1:CE1_2506 1:CZ_2508 1:HZ_2509 1:CD2_2510 1:HD2_2511 1:CE2_2512 1:HE2_2513 
  A    190 TRP       1       1 1:N_3067 1:CA_3069 1:HA_3070 1:CB_3071 1:HB1_3072 1:HB2_3073 1:CG_3074 1:CD1_3075 1:HD1_3076 1:NE1_3077 1:HE1_3078 1:CE2_3079 1:CD2_3080 1:CE3_3081 1:HE3_3082 1:CZ3_3083 1:HZ3_3084 1:CZ2_3085 1:HZ2_3086 1:CH2_3087 1:HH2_3088 
  A    191 PRO       1       1 1:CD_3092 1:HD1_3093 1:CG_3100 1:HG1_3101 
  A    193 TYR       1       1 1:CB_3128 1:HB1_3129 1:HB2_3130 1:CG_3131 1:CD1_3132 1:HD1_3133 1:CE1_3134 1:HE1_3135 1:CZ_3136 1:OH_3137 1:HH_3138 1:CD2_3139 1:CE2_3141 
  A    194 LEU       1       1 1:CD1_3154 1:1HD1_3155 1:2HD1_3156 1:3HD1_3157 
  A    199 SER       1       1 1:OG_3231 1:HG1_3232 
  A    209 HIS       1       1 1:NE2_3394 1:HE2_3395 
  A    259 LEU       1       1 1:CA_4166 1:HA_4167 1:CB_4168 1:CG_4171 1:HG_4172 1:CD1_4173 1:1HD1_4174 1:2HD1_4175 1:3HD1_4176 1:CD2_4177 1:1HD2_4178 1:2HD2_4179 1:3HD2_4180 1:C_4181 1:O_4182 
  A    262 VAL       1       1 1:CA_4223 1:HA_4224 1:CB_4225 1:HB_4226 1:CG1_4227 1:1HG1_4228 1:2HG1_4229 1:3HG1_4230 1:CG2_4231 1:1HG2_4232 1:2HG2_4233 1:C_4235 1:O_4236 
  A    263 ASN       1       1 1:N_4237 1:HN_4238 1:CA_4239 1:HA_4240 1:CB_4241 1:CG_4244 1:OD1_4245 1:ND2_4246 1:1HD2_4247 1:2HD2_4248 1:C_4249 
  A    265 PHE       1       1 1:CA_4260 1:CB_4262 1:HB1_4263 1:HB2_4264 1:C_4276 1:O_4277 
  A    266 LEU       1       1 1:N_4278 1:HN_4279 1:CA_4280 1:HA_4281 1:CB_4282 1:HB1_4283 1:HB2_4284 1:CG_4285 1:HG_4286 1:CD1_4287 1:1HD1_4288 1:2HD1_4289 1:3HD1_4290 1:CD2_4291 1:1HD2_4292 1:2HD2_4293 1:3HD2_4294 1:C_4295 1:O_4296 
  A    267 VAL       1       1 1:N_4297 1:HN_4298 1:CA_4299 1:HA_4300 1:CB_4301 1:CG1_4303 1:3HG1_4306 1:CG2_4307 1:1HG2_4308 1:2HG2_4309 1:3HG2_4310 1:C_4311 1:O_4312 
  A    269 ILE       1       1 1:N_4332 1:HN_4333 1:CA_4334 1:HA_4335 1:CB_4336 1:HB_4337 1:CG2_4338 1:1HG2_4339 1:2HG2_4340 1:3HG2_4341 1:CG1_4342 1:1HG1_4343 1:2HG1_4344 1:CD_4345 1:HD1_4346 1:HD2_4347 1:HD3_4348 1:C_4349 1:O_4350 
  A    270 THR       1       1 1:N_4351 1:HN_4352 1:CA_4353 1:HA_4354 1:CB_4355 1:HB_4356 1:OG1_4357 1:HG1_4358 1:CG2_4359 1:1HG2_4360 1:2HG2_4361 1:3HG2_4362 1:C_4363 1:O_4364 
  A    273 GLN       1       1 1:CB_4409 1:HB1_4410 1:HB2_4411 1:CG_4412 1:HG1_4413 1:HG2_4414 1:CD_4415 1:OE1_4416 1:NE2_4417 1:1HE2_4418 1:2HE2_4419 
  A    274 HIS       1       1 1:ND1_4429 1:HD1_4430 1:CE1_4432 1:HE1_4433 1:NE2_4434 
  A    308 PHE       1       1 1:CB_4963 1:HB1_4964 1:CG_4966 1:CD1_4967 1:CD2_4973 
  A    311 ILE       1       1 1:CA_5015 1:CB_5017 1:HB_5018 1:CG2_5019 1:1HG2_5020 1:2HG2_5021 1:3HG2_5022 1:CG1_5023 1:1HG1_5024 1:2HG1_5025 1:CD_5026 1:HD1_5027 1:HD2_5028 1:HD3_5029 1:C_5030 1:O_5031 
  A    312 THR       1       1 1:N_5032 1:CA_5034 1:HA_5035 1:CG2_5040 1:2HG2_5042 1:3HG2_5043 
  A    315 HIS       1       1 1:CB_5076 1:HB2_5078 1:ND1_5079 1:CG_5080 1:CE1_5081 1:HE1_5082 1:NE2_5083 1:HE2_5084 1:CD2_5085 
  A    318 HIS       1       1 1:ND1_5122 1:CG_5123 1:CE1_5124 1:HE1_5125 1:NE2_5126 
  A    319 HIS       1       1 1:ND1_5139 1:CE1_5141 1:HE1_5142 
  A     97 LEU       1       0 1:C_1569 1:O_1570 
  A    189 GLY       1       0 1:C_3065 1:O_3066 
== Tunnel cluster 3 ==
# C    res  AA       N   sideN atoms
  A    101 TRP       1       1 1:CZ2_1626 1:HZ2_1627 1:CH2_1628 1:HH2_1629 
  A    137 TRP       1       1 1:CD1_2166 1:HD1_2167 1:NE1_2168 1:HE1_2169 
  A    156 VAL       1       1 1:CA_2482 1:HA_2483 1:CB_2484 1:HB_2485 1:CG1_2486 1:1HG1_2487 1:2HG1_2488 1:3HG1_2489 1:CG2_2490 1:1HG2_2491 1:2HG2_2492 1:3HG2_2493 1:C_2494 
  A    157 PHE       1       1 1:N_2496 1:HN_2497 1:CA_2498 1:HA_2499 1:CB_2500 1:HB1_2501 1:HB2_2502 1:CG_2503 1:CD1_2504 1:HD1_2505 1:CE1_2506 1:HE1_2507 1:CZ_2508 1:HZ_2509 1:CD2_2510 1:HD2_2511 1:CE2_2512 1:HE2_2513 1:C_2514 1:O_2515 
  A    158 VAL       1       1 1:N_2516 1:HN_2517 1:CA_2518 1:C_2530 1:O_2531 
  A    159 PRO       1       1 1:N_2532 1:CD_2533 1:HD1_2534 1:CA_2536 1:HA_2537 1:CB_2538 1:HB1_2539 1:HB2_2540 1:CG_2541 1:C_2544 1:O_2545 
  A    160 LYS       1       1 1:N_2546 1:HN_2547 1:CA_2548 1:CB_2550 1:HB2_2552 1:CG_2553 1:HG1_2554 1:HG2_2555 1:CD_2556 1:HD1_2557 1:CE_2559 1:HE1_2560 1:HE2_2561 1:C_2566 1:O_2567 
  A    162 LYS       1       1 1:N_2585 1:HN_2586 1:CA_2587 1:HA_2588 1:CB_2589 1:HB1_2590 1:HB2_2591 1:CG_2592 1:HG1_2593 1:HG2_2594 1:CD_2595 1:HD1_2596 1:HD2_2597 1:CE_2598 1:HE1_2599 1:HE2_2600 1:NZ_2601 1:HZ1_2602 1:HZ2_2603 1:HZ3_2604 1:C_2605 1:O_2606 
  A    165 MET       1       1 1:N_2642 1:HN_2643 1:CA_2644 1:HA_2645 1:CB_2646 1:HB1_2647 1:HB2_2648 1:CG_2649 1:HG1_2650 1:HG2_2651 1:SD_2652 1:CE_2653 1:HE1_2654 1:HE2_2655 1:HE3_2656 1:C_2657 1:O_2658 
  A    166 LYS       1       1 1:N_2659 1:HN_2660 1:CA_2661 1:HA_2662 1:CB_2663 1:HB1_2664 1:HB2_2665 1:CG_2666 1:HG1_2667 1:HG2_2668 1:CD_2669 1:HD1_2670 1:HD2_2671 1:CE_2672 1:HE1_2673 1:HE2_2674 1:NZ_2675 1:HZ1_2676 1:HZ2_2677 1:HZ3_2678 1:C_2679 
  A    168 TYR       1       1 1:CG_2712 1:CE1_2715 1:CZ_2717 1:OH_2718 1:HH_2719 1:CD2_2720 1:HD2_2721 1:CE2_2722 1:HE2_2723 1:C_2724 1:O_2725 
  A    169 ALA       1       1 1:N_2726 1:HN_2727 1:CA_2728 1:HA_2729 1:CB_2730 1:HB1_2731 1:HB2_2732 1:HB3_2733 1:C_2734 1:O_2735 
  A    172 LEU       1       1 1:N_2779 1:HN_2780 1:CA_2781 1:HA_2782 1:CB_2783 1:HB1_2784 1:HB2_2785 1:CG_2786 1:HG_2787 1:CD1_2788 1:1HD1_2789 1:2HD1_2790 1:3HD1_2791 1:CD2_2792 1:3HD2_2795 1:C_2796 1:O_2797 
  A    173 ASN       1       1 1:N_2798 1:HN_2799 1:CA_2800 1:HA_2801 1:CB_2802 1:HB1_2803 1:HB2_2804 1:CG_2805 1:OD1_2806 
  A    178 ARG       1       1 1:N_2866 1:CA_2868 1:HA_2869 1:CG_2873 1:HG1_2874 1:HG2_2875 
  A    181 THR       1       1 1:CA_2928 1:HA_2929 1:CB_2930 1:HB_2931 1:OG1_2932 1:HG1_2933 1:CG2_2934 1:1HG2_2935 1:2HG2_2936 1:3HG2_2937 
  A    182 LEU       1       1 1:2HD2_2955 
  A    185 GLN       1       1 1:N_2991 1:CA_2993 1:HA_2994 1:CB_2995 1:HB1_2996 1:HB2_2997 1:CG_2998 1:HG1_2999 1:HG2_3000 1:CD_3001 1:OE1_3002 1:NE2_3003 1:1HE2_3004 1:2HE2_3005 1:C_3006 1:O_3007 
  A    189 GLY       1       1 1:N_3060 1:HN_3061 1:CA_3062 1:HA1_3063 1:HA2_3064 1:C_3065 1:O_3066 
  A    190 TRP       1       1 1:N_3067 1:HN_3068 1:CA_3069 1:HA_3070 1:CB_3071 1:HB1_3072 1:HB2_3073 1:CG_3074 1:CE2_3079 1:CD2_3080 1:CE3_3081 1:HE3_3082 1:CZ3_3083 1:HZ3_3084 1:CZ2_3085 1:CH2_3087 1:HH2_3088 1:C_3089 1:O_3090 
  A    192 LEU       1       1 1:CA_3107 1:CB_3109 1:HB1_3110 1:HB2_3111 1:CD1_3114 1:2HD1_3116 1:C_3122 
  A    193 TYR       1       1 1:N_3124 1:HN_3125 1:CA_3126 1:HA_3127 1:CB_3128 1:HB1_3129 1:HB2_3130 1:CG_3131 1:CD1_3132 1:HD1_3133 1:CE1_3134 1:HE1_3135 1:CZ_3136 1:OH_3137 1:CD2_3139 1:HD2_3140 1:CE2_3141 1:HE2_3142 1:C_3143 
  A    194 LEU       1       1 1:N_3145 1:HN_3146 
  A    198 VAL       1       1 1:N_3208 1:CA_3210 1:CB_3212 1:HB_3213 1:CG1_3214 1:1HG1_3215 1:2HG1_3216 1:3HG1_3217 1:C_3222 1:O_3223 
  A    199 SER       1       1 1:N_3224 1:HN_3225 1:CA_3226 1:HA_3227 1:CB_3228 1:HB1_3229 1:HB2_3230 1:OG_3231 1:HG1_3232 1:C_3233 1:O_3234 
  A    200 GLY       1       1 1:N_3235 1:HN_3236 
  A    266 LEU       1       1 1:CA_4280 1:HA_4281 1:CB_4282 1:HB1_4283 1:CG_4285 1:HG_4286 1:CD1_4287 1:1HD1_4288 1:2HD1_4289 1:3HD1_4290 1:CD2_4291 1:1HD2_4292 1:2HD2_4293 1:3HD2_4294 1:C_4295 1:O_4296 
  A    267 VAL       1       1 1:N_4297 1:HN_4298 1:CA_4299 1:HA_4300 1:CB_4301 1:HB_4302 1:CG1_4303 1:1HG1_4304 1:2HG1_4305 1:3HG1_4306 1:CG2_4307 1:1HG2_4308 1:2HG2_4309 1:3HG2_4310 1:C_4311 1:O_4312 
  A    270 THR       1       1 1:N_4351 1:HN_4352 1:CA_4353 1:CB_4355 1:HB_4356 1:OG1_4357 1:HG1_4358 1:CG2_4359 1:1HG2_4360 1:2HG2_4361 1:3HG2_4362 1:C_4363 
  A    271 TYR       1       1 1:HB2_4371 1:CG_4372 1:CE1_4375 1:CZ_4377 1:OH_4378 1:HH_4379 1:CD2_4380 1:HD2_4381 1:CE2_4382 1:HE2_4383 
  A    275 THR       1       1 1:CB_4443 1:OG1_4445 1:HG1_4446 1:CG2_4447 1:1HG2_4448 1:3HG2_4450 
  A    359 ALA       1       1 1:N_5782 1:CA_5784 1:HA_5785 1:CB_5786 1:HB1_5787 1:HB3_5789 1:C_5790 1:O_5791 
  A    362 CYS       1       1 1:CA_5831 1:CB_5833 1:HB1_5834 1:HB2_5835 1:C_5838 1:O_5839 
  A    363 ILE       1       1 1:N_5840 1:HN_5841 1:CA_5842 1:HA_5843 1:CB_5844 1:HB_5845 1:CG2_5846 1:1HG2_5847 1:2HG2_5848 1:3HG2_5849 1:CG1_5850 1:1HG1_5851 1:2HG1_5852 1:CD_5853 1:HD1_5854 1:HD2_5855 1:HD3_5856 1:C_5857 1:O_5858 
  A    364 TYR       1       1 1:N_5859 1:HN_5860 1:CA_5861 1:HA_5862 1:CB_5863 1:HB1_5864 1:HB2_5865 1:CG_5866 1:CD1_5867 1:HD1_5868 1:CE1_5869 1:HE1_5870 1:CZ_5871 1:OH_5872 1:CD2_5874 1:HD2_5875 1:CE2_5876 1:C_5878 
  A    379 TYR       1       1 1:CD1_6086 1:HD1_6087 1:CE1_6088 1:HE1_6089 1:CZ_6090 1:OH_6091 
  A    383 LEU       1       1 1:N_6149 1:HN_6150 1:CA_6151 1:HA_6152 1:CB_6153 1:HB1_6154 1:HB2_6155 1:CG_6156 1:HG_6157 1:CD1_6158 1:1HD1_6159 1:2HD1_6160 1:3HD1_6161 1:CD2_6162 1:1HD2_6163 1:2HD2_6164 1:3HD2_6165 1:C_6166 1:OT1_6167 1:OT2_6168 
  A    161 HIS       1       0 1:CA_2570 1:C_2583 1:O_2584 
  A    163 PHE       1       0 1:N_2607 1:CA_2609 1:HA_2610 1:C_2625 1:O_2626 
  A    164 GLU       1       0 1:N_2627 1:C_2640 
  A    170 LYS       1       0 1:N_2736 
  A    177 GLY       1       0 1:C_2864 1:O_2865 
  A    186 LEU       1       0 1:N_3008 
  A    188 LEU       1       0 1:C_3058 1:O_3059 
  A    358 GLU       1       0 1:C_5780 1:O_5781 
  A    382 LYS       1       0 1:C_6147 1:O_6148 
