# Supplementary material for: Catalytic Tunnel Dynamics Explain Functional Divergence of FAD2 Homologs Underlying the Oleic-to-Linoleic Ratio in Cornus wilsoniana
Source: Biology (Basel). 2026 Jan 14;15(2):145. doi: 10.3390/biology15020145 (PMC12838259; doi:10.3390/biology15020145)
Supplement: Supplementary file 1 [file biology-15-00145-s001.zip › caver_output/CW02G01750/0 ns/analysis/tunnel_characteristics.csv]

Snapshot	Tunnel cluster	Tunnel	Throughput	Cost	Bottleneck radius	Bottleneck R error bound	Length	Curvature
0.pdb	1	1	0.7258640059130325	0.3203926013828819	1.7588326065434632	-	11.119114837794376	1.1158217276775864
0.pdb	2	2	0.3322850946007812	1.1017619598765434	0.9068411499039104	-	27.938170430833026	2.617364641535972
0.pdb	3	3	0.251015806552736	1.3822393675194629	1.00703054302472	-	37.520140187259315	1.388144769562607
