# Supplementary material for: Catalytic Tunnel Dynamics Explain Functional Divergence of FAD2 Homologs Underlying the Oleic-to-Linoleic Ratio in Cornus wilsoniana
Source: Biology (Basel). 2026 Jan 14;15(2):145. doi: 10.3390/biology15020145 (PMC12838259; doi:10.3390/biology15020145)
Supplement: Supplementary file 1 [file biology-15-00145-s001.zip › caver_output/CW02G01750/0 ns/analysis/tunnel_profiles.csv]

Snapshot	Tunnel cluster	Tunnel	Throughput	Cost	Bottleneck radius	Average R error bound	Max. R error bound	Bottleneck R error bound	Curvature	Length		Axis	Values...
0.pdb	1	1	0.7258640059130325	0.3203926013828819	1.7588326065434632	-	-	-	1.1158217276775864	11.119114837794376		X	68.1736837528672	68.40019614624855	68.62670853962989	68.90662400931951	69.21280680019986	69.52117218469189	69.89013027892814	70.22283409212777	70.52132029234431	70.66108190226079	70.77834361131303	70.89560532036529	71.02669692290034	71.31922108768293	71.58789574017241	71.83001825149721	72.12018211286569	72.41602633046892	72.47046850582403	72.59848815616404	72.72650780650405	72.79365508204788	72.77002578585308	72.7943915239112
0.pdb	1	1	0.7258640059130325	0.3203926013828819	1.7588326065434632	-	-	-	1.1158217276775864	11.119114837794376		Y	61.52262290119066	61.124626918087365	60.72663093498407	60.45759013523703	60.251978400903226	60.04356529884808	59.726024025294166	59.36860940176925	59.006697737181284	58.560640604939636	58.10265548676461	57.64467036858958	57.18748573101531	57.12802362119107	56.991427082745744	56.61153412869697	56.342254764532306	56.063474785865544	55.63322895323637	55.264789058362446	54.89634916348852	54.509493123784175	54.09517381362347	53.677507097723804
0.pdb	1	1	0.7258640059130325	0.3203926013828819	1.7588326065434632	-	-	-	1.1158217276775864	11.119114837794376		Z	76.71103913382663	76.9117661451587	77.11249315649074	77.40496828499309	77.74257147406715	78.07388187031263	78.02626259911548	77.94094794175622	77.76795679945276	77.8890545473898	78.0518406743182	78.21462680124661	78.22231681041224	78.59962907955308	78.77916574875357	78.72249177934893	79.02714081682429	79.31678538083999	79.32338707908843	79.63621772495313	79.9490483708178	80.248256235851	80.5271489851101	80.76117163367806
0.pdb	1	1	0.7258640059130325	0.3203926013828819	1.7588326065434632	-	-	-	1.1158217276775864	11.119114837794376		distance	0.0	0.5000000000000022	0.9999999999999987	1.4673220092814734	1.9386523985930721	2.4208834728960795	2.811364252697542	3.2173695691362743	3.5997710627616635	4.0432918508937155	4.503129896518597	4.97072919583594	5.405280626236205	5.724830123208162	6.038685845009692	6.444650234292328	6.911974417108359	7.388483078048858	7.744138562458475	8.203416861397812	8.667203374167205	9.112630201212525	9.53184423024517	9.96495637429209
0.pdb	1	1	0.7258640059130325	0.3203926013828819	1.7588326065434632	-	-	-	1.1158217276775864	11.119114837794376		length	0.0	0.5	1.0	1.5	2.0	2.5	3.0	3.5	4.0	4.5	5.0	5.5	6.0	6.5	7.0	7.5	8.0	8.5	9.0	9.5	10.0	10.5	11.0	11.5
0.pdb	1	1	0.7258640059130325	0.3203926013828819	1.7588326065434632	-	-	-	1.1158217276775864	11.119114837794376		R	2.26693688429648	2.148108664875503	2.1015166066420825	2.029357238409186	1.983102354568531	2.01299267233974	2.009897729827954	2.023793909905229	2.0741156663666978	2.0351003297055135	2.049413203612545	2.139385900485639	2.2612518850613332	2.1285366785323987	2.0875589078136763	2.142384344994155	2.0763924739720636	2.0749389476643874	2.02261219694572	1.8749882418430837	1.80430957177237	1.774137791094019	1.76500432217907	1.8136539572804777
0.pdb	1	1	0.7258640059130325	0.3203926013828819	1.7588326065434632	-	-	-	1.1158217276775864	11.119114837794376		Upper limit of R overestimation	-	-	-	-	-	-	-	-	-	-	-	-	-	-	-	-	-	-	-	-	-	-	-	-
0.pdb	2	2	0.3322850946007812	1.1017619598765434	0.9068411499039104	-	-	-	2.617364641535972	27.938170430833026		X	68.1736837528672	68.07905949882458	68.15809158915992	68.19539981065445	68.13480465069267	67.87340108415641	67.54664270792777	67.21988433169915	66.89312595547051	66.56636757924187	66.56962466167559	66.43260391949376	66.26218303752019	66.30974776244535	65.95873254030457	65.6131888560674	65.27288136337879	65.09280831167595	64.9759820386215	64.53668108674698	64.08523542102719	63.74649212919195	63.50184149366928	63.22850679304645	63.02117943873825	62.79172421152292	62.513070848915	62.0438810711202	61.69549397622739	61.33020576701636	60.98846620178962	60.75792037317545	60.72884646118169	60.69549900465802	60.64490649799428	60.40077259164339	60.11159422073134
0.pdb	2	2	0.3322850946007812	1.1017619598765434	0.9068411499039104	-	-	-	2.617364641535972	27.938170430833026		Y	61.52262290119066	61.83617605227634	62.311687730948904	62.77576923911082	63.24867020393275	63.403593829477884	63.58224515903823	63.76089648859857	63.939547818158914	64.11819914771925	64.45414303199091	64.60705733709148	64.58441964345772	64.55665351164969	64.68551931074185	64.83368967360494	64.97614442924528	65.12730331118574	65.00045294600679	64.85475023332647	64.7687518869759	64.48705058536258	64.05509227840673	63.718537095337304	63.4025046589968	63.09609443843084	62.83554115405826	62.75258436117915	62.68286937210711	62.59507958974816	62.41717833558582	62.27300280427293	62.189934905717834	62.086897082045	61.902223712860334	62.0397269052265	61.968593675018404
0.pdb	2	2	0.3322850946007812	1.1017619598765434	0.9068411499039104	-	-	-	2.617364641535972	27.938170430833026		Z	76.71103913382663	76.73140393068914	76.8491000186666	76.81796752595191	76.69918678273092	76.31600234770895	75.98236681900921	75.64873129030948	75.31509576160975	74.98146023291002	74.65031993052267	74.2912538753597	73.8601887915504	73.36451990811432	73.13928683411396	72.86608725909532	72.52860029191669	72.16540225372631	71.71895034505991	71.61003468196773	71.4151393935745	71.36203916675876	71.42168887413598	71.61883829528315	71.94594787600064	72.26760464250226	72.55436016705552	72.70594883064244	72.96535356284217	73.29090734733285	73.60960032392019	73.98999553809541	74.48218902837237	74.969825022812	75.42865579782712	75.82314653467444	76.22411843340475
0.pdb	2	2	0.3322850946007812	1.1017619598765434	0.9068411499039104	-	-	-	2.617364641535972	27.938170430833026		distance	0.0	0.3281524843120002	0.8012036127310463	1.25788751979302	1.7265258046480607	1.9453214070111846	2.2729249128471523	2.654825783795699	3.0708324970879985	3.5088352067369812	3.9259877075950333	4.2895752088807555	4.5995414934301735	4.886592887652337	5.259975005842452	5.68356861548478	6.150956032513599	6.568738766922146	6.873248762328198	7.095851419584294	7.4363510684530665	7.549811773489278	7.497782166151153	7.43016309996353	7.26555922320226	7.154398036303462	7.14452747352129	7.42482554992842	7.572534255592108	7.725325606642223	7.8769602876435245	7.934777549017798	7.799915410031115	7.6989271369408225	7.646639180068682	7.840529174672901	8.089083342615686
0.pdb	2	2	0.3322850946007812	1.1017619598765434	0.9068411499039104	-	-	-	2.617364641535972	27.938170430833026		length	0.0	0.5	1.0	1.5	2.0	2.5	3.0	3.5	4.0	4.5	5.0	5.5	6.0	6.5	7.0	7.5	8.0	8.5	9.0	9.5	10.0	10.5	11.0	11.5	12.0	12.5	13.0	13.5	14.0	14.5	15.0	15.5	16.0	16.5	17.0	17.5	18.0
0.pdb	2	2	0.3322850946007812	1.1017619598765434	0.9068411499039104	-	-	-	2.617364641535972	27.938170430833026		R	2.2669368842153528	2.2426539743125655	2.214517876152045	2.224479036858485	2.2105646630720805	2.0497537282624965	1.8870141866568153	1.7997356354993934	1.7945235309059437	1.8717956428470128	1.9330753413198323	1.9929491093900833	1.9799583182878104	1.8819332722115607	1.9912013892675338	2.1342330171611863	2.331938145285065	2.4420629038386616	2.57695926383969	2.558424933418647	2.5240218766125304	2.5124328293083122	2.5335098549564883	2.451158093833982	2.323988313181431	2.260087708595754	2.2527825273081783	2.2594229259812435	2.2409723677056537	2.114164232902983	1.982729721320896	1.8610786788966183	1.6940698352409098	1.5957647023275803	1.536825008012711	1.4722547414142284	1.3820282766260756
0.pdb	2	2	0.3322850946007812	1.1017619598765434	0.9068411499039104	-	-	-	2.617364641535972	27.938170430833026		Upper limit of R overestimation	-	-	-	-	-	-	-	-	-	-	-	-	-	-	-	-	-	-	-	-	-	-	-	-	-	-	-	-	-	-	-	-	-	-	-	-	-
0.pdb	3	3	0.251015806552736	1.3822393675194629	1.00703054302472	-	-	-	1.388144769562607	37.520140187259315		X	68.1736837528672	68.40019614624855	68.62670853962989	68.90662400931951	69.21280680019986	69.52117218469189	69.89013027892814	70.22283409212777	70.52132029234431	70.66108190226079	70.77834361131303	70.89560532036529	71.0181267339571	71.20060524697826	71.45060190553268	71.67617987509149	71.94776354025224	72.21934720541297	72.5146671138265	72.83136003427985	73.14582484635648	73.46028965843311	73.79516440308504	74.20723031362739	74.57897128790944	74.9507122621915	75.32245323647355	75.69509037340607	75.98243268697237	76.10717770125079	76.31081132151719	76.48342021056678	76.38412600533782	76.20153960441993	76.02433246447437	75.92032193105338	75.81631139763238
0.pdb	3	3	0.251015806552736	1.3822393675194629	1.00703054302472	-	-	-	1.388144769562607	37.520140187259315		Y	61.52262290119066	61.124626918087365	60.72663093498407	60.45759013523703	60.251978400903226	60.04356529884808	59.726024025294166	59.36860940176925	59.006697737181284	58.560640604939636	58.10265548676461	57.64467036858958	57.1810311092976	56.78420980061441	56.360941201154944	56.04021220635171	55.7820103414195	55.5238084764873	55.25461220113614	55.048087230738716	55.04742379587557	55.04676036101242	55.033064569340794	54.91606975703995	54.75186988391317	54.58767001078639	54.42347013765961	54.26984331791169	54.109522293510565	53.72562795310968	53.30094939388017	52.95803286771315	52.592734008710096	52.138908418903554	51.87299739975641	51.39456547874051	50.916133557724606
0.pdb	3	3	0.251015806552736	1.3822393675194629	1.00703054302472	-	-	-	1.388144769562607	37.520140187259315		Z	76.71103913382663	76.9117661451587	77.11249315649074	77.40496828499309	77.74257147406715	78.07388187031263	78.02626259911548	77.94094794175622	77.76795679945276	77.8890545473898	78.0518406743182	78.21462680124661	78.19660245406493	78.038086436335	78.02356734470189	77.76659734007072	77.43557753739513	77.10455773471953	76.8063283003013	76.50064851565116	76.11191796395785	75.72318741226452	75.35731150201012	75.10917554660848	74.8178903775645	74.52660520852051	74.23532003947653	73.93973246380955	73.61935736967999	73.39244446765407	73.2245710926718	72.96980520322786	72.7509306801299	72.65021330712595	72.83656132312547	72.93797486211565	73.03938840110584
0.pdb	3	3	0.251015806552736	1.3822393675194629	1.00703054302472	-	-	-	1.388144769562607	37.520140187259315		distance	0.0	0.5000000000000022	0.9999999999999987	1.4673220092814734	1.9386523985930721	2.4208834728960795	2.811364252697542	3.2173695691362743	3.5997710627616635	4.0432918508937155	4.503129896518597	4.97072919583594	5.39881223405132	5.777185039992991	6.2533095922155875	6.59078972808645	6.908202856112162	7.246242071759842	7.625036045906331	7.97858538229709	8.185923080705253	8.417888610800295	8.69183470530814	9.089345163398962	9.510773735131988	9.939488849148589	10.374587226671789	10.80992645184949	11.202192493714454	11.608037172915505	12.081565284816735	12.506028696649755	12.760749843886243	12.99964897422978	13.02918016671061	13.297517219941511	13.578968761017048
0.pdb	3	3	0.251015806552736	1.3822393675194629	1.00703054302472	-	-	-	1.388144769562607	37.520140187259315		length	0.0	0.5	1.0	1.5	2.0	2.5	3.0	3.5	4.0	4.5	5.0	5.5	6.0	6.5	7.0	7.5	8.0	8.5	9.0	9.5	10.0	10.5	11.0	11.5	12.0	12.5	13.0	13.5	14.0	14.5	15.0	15.5	16.0	16.5	17.0	17.5	18.0
0.pdb	3	3	0.251015806552736	1.3822393675194629	1.00703054302472	-	-	-	1.388144769562607	37.520140187259315		R	2.26693688429648	2.148108664875503	2.1015166066420825	2.029357238409186	1.983102354568531	2.01299267233974	2.009897729827954	2.023793909905229	2.0741156663666978	2.0351003297055135	2.049413203612545	2.139385900485639	2.268154570533518	2.2863539876765735	2.3086305187450593	2.1174982002250955	1.9138837866238958	1.7810652734721313	1.7105138184683863	1.669873836494468	1.600838228716263	1.6201442745862196	1.7120403795261432	1.775042159584393	1.876795901659959	2.053070886045762	2.2926018036423157	2.576277625124714	2.837595538633188	2.869106997572932	2.9551112095079874	3.0230587379576894	2.9086443828927573	2.8329247799178425	2.8230102102457444	2.7212670413812443	2.6817598158443836
0.pdb	3	3	0.251015806552736	1.3822393675194629	1.00703054302472	-	-	-	1.388144769562607	37.520140187259315		Upper limit of R overestimation	-	-	-	-	-	-	-	-	-	-	-	-	-	-	-	-	-	-	-	-	-	-	-	-	-	-	-	-	-	-	-	-	-	-	-	-	-
[truncated: 41 more columns]
