# Supplementary material for: Catalytic Tunnel Dynamics Explain Functional Divergence of FAD2 Homologs Underlying the Oleic-to-Linoleic Ratio in Cornus wilsoniana
Source: Biology (Basel). 2026 Jan 14;15(2):145. doi: 10.3390/biology15020145 (PMC12838259; doi:10.3390/biology15020145)
Supplement: Supplementary file 1 [file biology-15-00145-s001.zip › caver_output/CW02G01750/0 ns/data/0.pdb]

CRYST1  122.844  122.844  122.844  90.00  90.00  90.00 P 1           1
ATOM      1  N   MET A   1      29.070  63.190  18.560  1.00  0.00           N  
ATOM      2  H1  MET A   1      28.160  63.160  18.050  1.00  0.00           H  
ATOM      3  H2  MET A   1      29.210  64.080  19.080  1.00  0.00           H  
ATOM      4  H3  MET A   1      29.810  63.040  17.840  1.00  0.00           H  
ATOM      5  CA  MET A   1      29.170  62.020  19.540  1.00  0.00           C  
ATOM      6  HA  MET A   1      28.660  62.290  20.460  1.00  0.00           H  
ATOM      7  CB  MET A   1      28.430  60.770  18.960  1.00  0.00           C  
ATOM      8  HB1 MET A   1      28.780  59.830  19.430  1.00  0.00           H  
ATOM      9  HB2 MET A   1      28.410  60.700  17.850  1.00  0.00           H  
ATOM     10  CG  MET A   1      27.040  60.670  19.410  1.00  0.00           C  
ATOM     11  HG1 MET A   1      26.470  59.970  18.750  1.00  0.00           H  
ATOM     12  HG2 MET A   1      26.580  61.650  19.170  1.00  0.00           H  
ATOM     13  SD  MET A   1      26.880  60.260  21.140  1.00  0.00           S  
ATOM     14  CE  MET A   1      26.980  58.440  20.960  1.00  0.00           C  
ATOM     15  HE1 MET A   1      26.470  58.210  20.000  1.00  0.00           H  
ATOM     16  HE2 MET A   1      28.040  58.120  20.980  1.00  0.00           H  
ATOM     17  HE3 MET A   1      26.360  58.000  21.770  1.00  0.00           H  
ATOM     18  C   MET A   1      30.600  61.760  19.990  1.00  0.00           C  
ATOM     19  O   MET A   1      31.490  62.550  19.650  1.00  0.00           O  
ATOM     20  N   GLY A   2      30.760  60.730  20.890  1.00  0.00           N  
ATOM     21  HN  GLY A   2      29.950  60.300  21.290  1.00  0.00           H  
ATOM     22  CA  GLY A   2      32.100  60.370  21.470  1.00  0.00           C  
ATOM     23  HA1 GLY A   2      32.050  59.380  21.900  1.00  0.00           H  
ATOM     24  HA2 GLY A   2      32.870  60.340  20.710  1.00  0.00           H  
ATOM     25  C   GLY A   2      32.580  61.280  22.460  1.00  0.00           C  
ATOM     26  O   GLY A   2      33.170  62.310  22.190  1.00  0.00           O  
ATOM     27  N   ALA A   3      32.360  60.940  23.760  1.00  0.00           N  
ATOM     28  HN  ALA A   3      31.880  60.140  24.100  1.00  0.00           H  
ATOM     29  CA  ALA A   3      32.730  61.830  24.810  1.00  0.00           C  
ATOM     30  HA  ALA A   3      32.460  62.840  24.550  1.00  0.00           H  
ATOM     31  CB  ALA A   3      32.070  61.480  26.160  1.00  0.00           C  
ATOM     32  HB1 ALA A   3      30.970  61.360  26.010  1.00  0.00           H  
ATOM     33  HB2 ALA A   3      32.490  60.470  26.370  1.00  0.00           H  
ATOM     34  HB3 ALA A   3      32.270  62.210  26.970  1.00  0.00           H  
ATOM     35  C   ALA A   3      34.230  61.880  25.050  1.00  0.00           C  
ATOM     36  O   ALA A   3      34.990  60.980  24.800  1.00  0.00           O  
ATOM     37  N   GLY A   4      34.650  63.070  25.440  1.00  0.00           N  
ATOM     38  HN  GLY A   4      34.070  63.880  25.530  1.00  0.00           H  
ATOM     39  CA  GLY A   4      36.050  63.270  25.890  1.00  0.00           C  
ATOM     40  HA1 GLY A   4      36.690  63.490  25.050  1.00  0.00           H  
ATOM     41  HA2 GLY A   4      35.910  64.160  26.480  1.00  0.00           H  
ATOM     42  C   GLY A   4      36.730  62.260  26.780  1.00  0.00           C  
ATOM     43  O   GLY A   4      36.220  61.900  27.860  1.00  0.00           O  
ATOM     44  N   GLY A   5      37.940  61.780  26.410  1.00  0.00           N  
ATOM     45  HN  GLY A   5      38.420  62.160  25.620  1.00  0.00           H  
ATOM     46  CA  GLY A   5      38.550  60.650  27.120  1.00  0.00           C  
ATOM     47  HA1 GLY A   5      37.820  59.940  27.480  1.00  0.00           H  
ATOM     48  HA2 GLY A   5      39.050  60.190  26.270  1.00  0.00           H  
ATOM     49  C   GLY A   5      39.490  60.970  28.240  1.00  0.00           C  
ATOM     50  O   GLY A   5      40.590  61.460  28.010  1.00  0.00           O  
ATOM     51  N   ARG A   6      38.910  60.710  29.450  1.00  0.00           N  
ATOM     52  HN  ARG A   6      37.950  60.470  29.470  1.00  0.00           H  
ATOM     53  CA  ARG A   6      39.700  60.830  30.700  1.00  0.00           C  
ATOM     54  HA  ARG A   6      39.800  61.900  30.780  1.00  0.00           H  
ATOM     55  CB  ARG A   6      39.050  60.210  32.020  1.00  0.00           C  
ATOM     56  HB1 ARG A   6      39.720  60.310  32.900  1.00  0.00           H  
ATOM     57  HB2 ARG A   6      38.830  59.160  31.720  1.00  0.00           H  
ATOM     58  CG  ARG A   6      37.790  60.970  32.480  1.00  0.00           C  
ATOM     59  HG1 ARG A   6      37.100  61.100  31.620  1.00  0.00           H  
ATOM     60  HG2 ARG A   6      38.150  61.990  32.760  1.00  0.00           H  
ATOM     61  CD  ARG A   6      37.140  60.290  33.670  1.00  0.00           C  
ATOM     62  HD1 ARG A   6      37.810  60.280  34.560  1.00  0.00           H  
ATOM     63  HD2 ARG A   6      36.850  59.250  33.410  1.00  0.00           H  
ATOM     64  NE  ARG A   6      35.890  61.060  34.000  1.00  0.00           N  
ATOM     65  HE  ARG A   6      35.610  61.700  33.270  1.00  0.00           H  
ATOM     66  CZ  ARG A   6      34.890  60.700  34.790  1.00  0.00           C  
ATOM     67  NH1 ARG A   6      34.980  59.620  35.610  1.00  0.00           N1+
ATOM     68 1HH1 ARG A   6      35.780  59.030  35.570  1.00  0.00           H  
ATOM     69 2HH1 ARG A   6      34.140  59.430  36.130  1.00  0.00           H  
ATOM     70  NH2 ARG A   6      33.910  61.510  34.780  1.00  0.00           N  
ATOM     71 1HH2 ARG A   6      33.780  62.150  34.020  1.00  0.00           H  
ATOM     72 2HH2 ARG A   6      33.180  61.370  35.450  1.00  0.00           H  
ATOM     73  C   ARG A   6      41.150  60.350  30.650  1.00  0.00           C  
ATOM     74  O   ARG A   6      41.450  59.210  30.460  1.00  0.00           O  
ATOM     75  N   MET A   7      42.100  61.300  30.740  1.00  0.00           N  
ATOM     76  HN  MET A   7      41.840  62.260  30.670  1.00  0.00           H  
ATOM     77  CA  MET A   7      43.540  61.000  30.710  1.00  0.00           C  
ATOM     78  HA  MET A   7      43.730  60.280  29.920  1.00  0.00           H  
ATOM     79  CB  MET A   7      44.440  62.180  30.300  1.00  0.00           C  
ATOM     80  HB1 MET A   7      44.370  63.040  31.010  1.00  0.00           H  
ATOM     81  HB2 MET A   7      44.170  62.570  29.290  1.00  0.00           H  
ATOM     82  CG  MET A   7      45.930  61.720  30.220  1.00  0.00           C  
ATOM     83  HG1 MET A   7      46.120  61.140  31.140  1.00  0.00           H  
ATOM     84  HG2 MET A   7      46.610  62.590  30.150  1.00  0.00           H  
ATOM     85  SD  MET A   7      46.370  60.710  28.830  1.00  0.00           S  
ATOM     86  CE  MET A   7      45.960  61.870  27.530  1.00  0.00           C  
ATOM     87  HE1 MET A   7      44.860  61.820  27.360  1.00  0.00           H  
ATOM     88  HE2 MET A   7      46.230  62.920  27.750  1.00  0.00           H  
ATOM     89  HE3 MET A   7      46.480  61.620  26.580  1.00  0.00           H  
ATOM     90  C   MET A   7      43.830  60.400  32.090  1.00  0.00           C  
ATOM     91  O   MET A   7      43.720  61.070  33.090  1.00  0.00           O  
ATOM     92  N   SER A   8      44.090  59.040  32.130  1.00  0.00           N  
ATOM     93  HN  SER A   8      43.980  58.480  31.310  1.00  0.00           H  
ATOM     94  CA  SER A   8      44.560  58.330  33.340  1.00  0.00           C  
ATOM     95  HA  SER A   8      43.920  58.590  34.160  1.00  0.00           H  
ATOM     96  CB  SER A   8      44.470  56.750  33.240  1.00  0.00           C  
ATOM     97  HB1 SER A   8      45.170  56.310  32.500  1.00  0.00           H  
ATOM     98  HB2 SER A   8      43.410  56.530  33.020  1.00  0.00           H  
ATOM     99  OG  SER A   8      44.810  56.050  34.420  1.00  0.00           O  
ATOM    100  HG1 SER A   8      44.130  56.330  35.040  1.00  0.00           H  
ATOM    101  C   SER A   8      45.980  58.670  33.670  1.00  0.00           C  
ATOM    102  O   SER A   8      46.960  58.310  33.030  1.00  0.00           O  
ATOM    103  N   ALA A   9      46.070  59.510  34.780  1.00  0.00           N  
ATOM    104  HN  ALA A   9      45.250  59.960  35.100  1.00  0.00           H  
ATOM    105  CA  ALA A   9      47.350  59.990  35.250  1.00  0.00           C  
ATOM    106  HA  ALA A   9      47.840  60.570  34.490  1.00  0.00           H  
ATOM    107  CB  ALA A   9      47.090  60.950  36.380  1.00  0.00           C  
ATOM    108  HB1 ALA A   9      46.610  61.870  35.990  1.00  0.00           H  
ATOM    109  HB2 ALA A   9      46.410  60.460  37.120  1.00  0.00           H  
ATOM    110  HB3 ALA A   9      48.030  61.270  36.880  1.00  0.00           H  
ATOM    111  C   ALA A   9      48.250  58.800  35.740  1.00  0.00           C  
ATOM    112  O   ALA A   9      47.750  57.920  36.400  1.00  0.00           O  
ATOM    113  N   PRO A  10      49.550  58.790  35.380  1.00  0.00           N  
ATOM    114  CD  PRO A  10      50.210  59.710  34.480  1.00  0.00           C  
ATOM    115  HD1 PRO A  10      49.670  59.720  33.510  1.00  0.00           H  
ATOM    116  HD2 PRO A  10      50.160  60.740  34.900  1.00  0.00           H  
ATOM    117  CA  PRO A  10      50.480  57.910  36.000  1.00  0.00           C  
ATOM    118  HA  PRO A  10      50.230  56.980  35.510  1.00  0.00           H  
ATOM    119  CB  PRO A  10      51.860  58.320  35.640  1.00  0.00           C  
ATOM    120  HB1 PRO A  10      52.520  57.450  35.420  1.00  0.00           H  
ATOM    121  HB2 PRO A  10      52.400  58.900  36.420  1.00  0.00           H  
ATOM    122  CG  PRO A  10      51.630  59.160  34.400  1.00  0.00           C  
ATOM    123  HG1 PRO A  10      51.590  58.510  33.510  1.00  0.00           H  
ATOM    124  HG2 PRO A  10      52.400  59.910  34.120  1.00  0.00           H  
ATOM    125  C   PRO A  10      50.390  57.630  37.480  1.00  0.00           C  
ATOM    126  O   PRO A  10      50.350  58.700  38.100  1.00  0.00           O  
ATOM    127  N   PRO A  11      50.380  56.470  38.120  1.00  0.00           N  
ATOM    128  CD  PRO A  11      50.400  55.150  37.460  1.00  0.00           C  
ATOM    129  HD1 PRO A  11      49.360  54.910  37.150  1.00  0.00           H  
ATOM    130  HD2 PRO A  11      51.090  55.100  36.590  1.00  0.00           H  
ATOM    131  CA  PRO A  11      50.730  56.300  39.560  1.00  0.00           C  
ATOM    132  HA  PRO A  11      49.990  56.930  40.030  1.00  0.00           H  
ATOM    133  CB  PRO A  11      50.400  54.830  39.830  1.00  0.00           C  
ATOM    134  HB1 PRO A  11      49.310  54.650  39.920  1.00  0.00           H  
ATOM    135  HB2 PRO A  11      50.790  54.560  40.830  1.00  0.00           H  
ATOM    136  CG  PRO A  11      50.850  54.140  38.540  1.00  0.00           C  
ATOM    137  HG1 PRO A  11      50.410  53.130  38.430  1.00  0.00           H  
ATOM    138  HG2 PRO A  11      51.950  54.160  38.720  1.00  0.00           H  
ATOM    139  C   PRO A  11      52.120  56.860  39.850  1.00  0.00           C  
ATOM    140  O   PRO A  11      53.080  56.340  39.260  1.00  0.00           O  
ATOM    141  N   ALA A  12      52.160  57.960  40.560  1.00  0.00           N  
ATOM    142  HN  ALA A  12      51.340  58.370  40.960  1.00  0.00           H  
ATOM    143  CA  ALA A  12      53.390  58.790  40.670  1.00  0.00           C  
ATOM    144  HA  ALA A  12      53.560  59.470  39.840  1.00  0.00           H  
ATOM    145  CB  ALA A  12      53.130  59.750  41.840  1.00  0.00           C  
ATOM    146  HB1 ALA A  12      53.870  60.570  41.930  1.00  0.00           H  
ATOM    147  HB2 ALA A  12      52.240  60.310  41.480  1.00  0.00           H  
ATOM    148  HB3 ALA A  12      52.890  59.210  42.780  1.00  0.00           H  
ATOM    149  C   ALA A  12      54.710  58.090  41.010  1.00  0.00           C  
ATOM    150  O   ALA A  12      54.860  57.650  42.140  1.00  0.00           O  
ATOM    151  N   SER A  13      55.580  57.930  39.970  1.00  0.00           N  
ATOM    152  HN  SER A  13      55.330  58.470  39.170  1.00  0.00           H  
ATOM    153  CA  SER A  13      56.720  57.000  39.980  1.00  0.00           C  
ATOM    154  HA  SER A  13      56.200  56.050  39.910  1.00  0.00           H  
ATOM    155  CB  SER A  13      57.550  57.190  38.710  1.00  0.00           C  
ATOM    156  HB1 SER A  13      58.050  58.180  38.700  1.00  0.00           H  
ATOM    157  HB2 SER A  13      56.850  57.210  37.850  1.00  0.00           H  
ATOM    158  OG  SER A  13      58.500  56.100  38.450  1.00  0.00           O  
ATOM    159  HG1 SER A  13      58.020  55.310  38.210  1.00  0.00           H  
ATOM    160  C   SER A  13      57.680  57.050  41.190  1.00  0.00           C  
ATOM    161  O   SER A  13      58.230  58.060  41.550  1.00  0.00           O  
ATOM    162  N   LYS A  14      57.920  55.790  41.680  1.00  0.00           N  
ATOM    163  HN  LYS A  14      57.410  54.970  41.440  1.00  0.00           H  
ATOM    164  CA  LYS A  14      58.660  55.590  42.900  1.00  0.00           C  
ATOM    165  HA  LYS A  14      58.460  56.340  43.650  1.00  0.00           H  
ATOM    166  CB  LYS A  14      58.150  54.320  43.500  1.00  0.00           C  
ATOM    167  HB1 LYS A  14      58.090  53.520  42.740  1.00  0.00           H  
ATOM    168  HB2 LYS A  14      57.070  54.330  43.770  1.00  0.00           H  
ATOM    169  CG  LYS A  14      58.960  53.770  44.660  1.00  0.00           C  
ATOM    170  HG1 LYS A  14      59.610  54.540  45.130  1.00  0.00           H  
ATOM    171  HG2 LYS A  14      59.580  52.970  44.200  1.00  0.00           H  
ATOM    172  CD  LYS A  14      58.020  53.200  45.770  1.00  0.00           C  
ATOM    173  HD1 LYS A  14      57.600  54.090  46.280  1.00  0.00           H  
ATOM    174  HD2 LYS A  14      57.150  52.690  45.300  1.00  0.00           H  
ATOM    175  CE  LYS A  14      58.700  52.220  46.770  1.00  0.00           C  
ATOM    176  HE1 LYS A  14      59.600  52.810  47.070  1.00  0.00           H  
ATOM    177  HE2 LYS A  14      58.960  51.250  46.300  1.00  0.00           H  
ATOM    178  NZ  LYS A  14      57.950  51.870  47.900  1.00  0.00           N1+
ATOM    179  HZ1 LYS A  14      58.180  50.890  48.130  1.00  0.00           H  
ATOM    180  HZ2 LYS A  14      58.370  52.460  48.640  1.00  0.00           H  
ATOM    181  HZ3 LYS A  14      56.960  52.170  47.980  1.00  0.00           H  
ATOM    182  C   LYS A  14      60.140  55.600  42.650  1.00  0.00           C  
ATOM    183  O   LYS A  14      60.670  54.740  41.950  1.00  0.00           O  
ATOM    184  N   LYS A  15      60.860  56.730  43.100  1.00  0.00           N  
ATOM    185  HN  LYS A  15      60.470  57.370  43.760  1.00  0.00           H  
ATOM    186  CA  LYS A  15      62.240  56.840  42.980  1.00  0.00           C  
ATOM    187  HA  LYS A  15      62.660  56.440  42.070  1.00  0.00           H  
ATOM    188  CB  LYS A  15      62.660  58.300  43.070  1.00  0.00           C  
ATOM    189  HB1 LYS A  15      63.760  58.190  42.970  1.00  0.00           H  
ATOM    190  HB2 LYS A  15      62.490  58.720  44.080  1.00  0.00           H  
ATOM    191  CG  LYS A  15      61.960  59.280  42.100  1.00  0.00           C  
ATOM    192  HG1 LYS A  15      60.860  59.240  42.200  1.00  0.00           H  
ATOM    193  HG2 LYS A  15      62.210  59.040  41.040  1.00  0.00           H  
ATOM    194  CD  LYS A  15      62.360  60.750  42.410  1.00  0.00           C  
ATOM    195  HD1 LYS A  15      62.430  61.010  43.490  1.00  0.00           H  
ATOM    196  HD2 LYS A  15      63.410  60.700  42.030  1.00  0.00           H  
ATOM    197  CE  LYS A  15      61.400  61.820  41.860  1.00  0.00           C  
ATOM    198  HE1 LYS A  15      60.480  61.810  42.480  1.00  0.00           H  
ATOM    199  HE2 LYS A  15      61.150  61.710  40.780  1.00  0.00           H  
ATOM    200  NZ  LYS A  15      62.060  63.120  41.940  1.00  0.00           N1+
ATOM    201  HZ1 LYS A  15      61.360  63.840  41.670  1.00  0.00           H  
ATOM    202  HZ2 LYS A  15      62.390  63.370  42.890  1.00  0.00           H  
ATOM    203  HZ3 LYS A  15      62.830  63.060  41.240  1.00  0.00           H  
ATOM    204  C   LYS A  15      62.720  55.990  44.130  1.00  0.00           C  
ATOM    205  O   LYS A  15      62.360  56.290  45.250  1.00  0.00           O  
ATOM    206  N   PRO A  16      63.520  54.930  43.930  1.00  0.00           N  
ATOM    207  CD  PRO A  16      64.090  54.580  42.590  1.00  0.00           C  
ATOM    208  HD1 PRO A  16      63.200  54.530  41.930  1.00  0.00           H  
ATOM    209  HD2 PRO A  16      64.870  55.340  42.370  1.00  0.00           H  
ATOM    210  CA  PRO A  16      63.770  53.960  44.910  1.00  0.00           C  
ATOM    211  HA  PRO A  16      62.810  53.480  45.000  1.00  0.00           H  
ATOM    212  CB  PRO A  16      64.830  53.050  44.330  1.00  0.00           C  
ATOM    213  HB1 PRO A  16      64.680  52.000  44.640  1.00  0.00           H  
ATOM    214  HB2 PRO A  16      65.830  53.400  44.670  1.00  0.00           H  
ATOM    215  CG  PRO A  16      64.650  53.170  42.850  1.00  0.00           C  
ATOM    216  HG1 PRO A  16      63.920  52.450  42.440  1.00  0.00           H  
ATOM    217  HG2 PRO A  16      65.580  53.020  42.260  1.00  0.00           H  
ATOM    218  C   PRO A  16      64.080  54.510  46.260  1.00  0.00           C  
ATOM    219  O   PRO A  16      65.020  55.310  46.300  1.00  0.00           O  
ATOM    220  N   GLU A  17      63.250  54.160  47.350  1.00  0.00           N  
ATOM    221  HN  GLU A  17      62.520  53.490  47.200  1.00  0.00           H  
ATOM    222  CA  GLU A  17      63.310  54.800  48.680  1.00  0.00           C  
ATOM    223  HA  GLU A  17      63.170  55.860  48.520  1.00  0.00           H  
ATOM    224  CB  GLU A  17      62.120  54.300  49.500  1.00  0.00           C  
ATOM    225  HB1 GLU A  17      62.410  54.560  50.540  1.00  0.00           H  
ATOM    226  HB2 GLU A  17      62.200  53.190  49.610  1.00  0.00           H  
ATOM    227  CG  GLU A  17      60.710  55.010  49.220  1.00  0.00           C  
ATOM    228  HG1 GLU A  17      60.380  54.980  48.160  1.00  0.00           H  
ATOM    229  HG2 GLU A  17      60.890  56.060  49.550  1.00  0.00           H  
ATOM    230  CD  GLU A  17      59.570  54.430  50.090  1.00  0.00           C  
ATOM    231  OE1 GLU A  17      59.080  55.070  51.060  1.00  0.00           O  
ATOM    232  OE2 GLU A  17      59.030  53.350  49.760  1.00  0.00           O1-
ATOM    233  C   GLU A  17      64.770  54.700  49.260  1.00  0.00           C  
ATOM    234  O   GLU A  17      65.350  53.600  49.290  1.00  0.00           O  
ATOM    235  N   SER A  18      65.450  55.840  49.490  1.00  0.00           N  
ATOM    236  HN  SER A  18      64.990  56.730  49.480  1.00  0.00           H  
ATOM    237  CA  SER A  18      66.870  55.850  49.510  1.00  0.00           C  
ATOM    238  HA  SER A  18      67.170  55.600  48.500  1.00  0.00           H  
ATOM    239  CB  SER A  18      67.410  57.320  49.610  1.00  0.00           C  
ATOM    240  HB1 SER A  18      67.070  57.840  50.530  1.00  0.00           H  
ATOM    241  HB2 SER A  18      67.120  57.950  48.740  1.00  0.00           H  
ATOM    242  OG  SER A  18      68.900  57.310  49.720  1.00  0.00           O  
ATOM    243  HG1 SER A  18      69.030  57.280  50.670  1.00  0.00           H  
ATOM    244  C   SER A  18      67.410  54.990  50.640  1.00  0.00           C  
ATOM    245  O   SER A  18      67.110  55.290  51.790  1.00  0.00           O  
ATOM    246  N   ALA A  19      68.210  53.930  50.320  1.00  0.00           N  
ATOM    247  HN  ALA A  19      68.520  53.820  49.370  1.00  0.00           H  
ATOM    248  CA  ALA A  19      68.700  53.000  51.330  1.00  0.00           C  
ATOM    249  HA  ALA A  19      67.940  52.260  51.540  1.00  0.00           H  
ATOM    250  CB  ALA A  19      69.840  52.060  50.800  1.00  0.00           C  
ATOM    251  HB1 ALA A  19      69.440  51.540  49.910  1.00  0.00           H  
ATOM    252  HB2 ALA A  19      70.720  52.620  50.430  1.00  0.00           H  
ATOM    253  HB3 ALA A  19      70.040  51.220  51.510  1.00  0.00           H  
ATOM    254  C   ALA A  19      69.160  53.680  52.630  1.00  0.00           C  
ATOM    255  O   ALA A  19      70.070  54.540  52.640  1.00  0.00           O  
ATOM    256  N   ASN A  20      68.530  53.330  53.740  1.00  0.00           N  
ATOM    257  HN  ASN A  20      67.980  52.510  53.610  1.00  0.00           H  
ATOM    258  CA  ASN A  20      68.520  54.010  54.990  1.00  0.00           C  
ATOM    259  HA  ASN A  20      68.400  55.050  54.700  1.00  0.00           H  
ATOM    260  CB  ASN A  20      67.380  53.370  55.830  1.00  0.00           C  
ATOM    261  HB1 ASN A  20      67.110  54.040  56.680  1.00  0.00           H  
ATOM    262  HB2 ASN A  20      67.720  52.350  56.090  1.00  0.00           H  
ATOM    263  CG  ASN A  20      66.090  53.230  54.960  1.00  0.00           C  
ATOM    264  OD1 ASN A  20      65.540  52.150  54.680  1.00  0.00           O  
ATOM    265  ND2 ASN A  20      65.490  54.430  54.760  1.00  0.00           N  
ATOM    266 1HD2 ASN A  20      65.840  55.300  55.110  1.00  0.00           H  
ATOM    267 2HD2 ASN A  20      64.600  54.550  54.300  1.00  0.00           H  
ATOM    268  C   ASN A  20      69.850  54.000  55.690  1.00  0.00           C  
ATOM    269  O   ASN A  20      70.250  54.890  56.400  1.00  0.00           O  
ATOM    270  N   LEU A  21      70.580  52.920  55.320  1.00  0.00           N  
ATOM    271  HN  LEU A  21      70.130  52.240  54.740  1.00  0.00           H  
ATOM    272  CA  LEU A  21      71.860  52.450  55.710  1.00  0.00           C  
ATOM    273  HA  LEU A  21      72.040  52.950  56.650  1.00  0.00           H  
ATOM    274  CB  LEU A  21      71.880  50.890  55.660  1.00  0.00           C  
ATOM    275  HB1 LEU A  21      72.820  50.510  56.120  1.00  0.00           H  
ATOM    276  HB2 LEU A  21      71.620  50.580  54.630  1.00  0.00           H  
ATOM    277  CG  LEU A  21      70.760  50.250  56.580  1.00  0.00           C  
ATOM    278  HG  LEU A  21      69.740  50.340  56.150  1.00  0.00           H  
ATOM    279  CD1 LEU A  21      70.950  48.740  56.610  1.00  0.00           C  
ATOM    280 1HD1 LEU A  21      70.750  48.210  55.660  1.00  0.00           H  
ATOM    281 2HD1 LEU A  21      71.940  48.410  57.010  1.00  0.00           H  
ATOM    282 3HD1 LEU A  21      70.100  48.330  57.190  1.00  0.00           H  
ATOM    283  CD2 LEU A  21      70.810  50.750  58.010  1.00  0.00           C  
ATOM    284 1HD2 LEU A  21      71.890  50.600  58.260  1.00  0.00           H  
ATOM    285 2HD2 LEU A  21      70.460  51.780  58.200  1.00  0.00           H  
ATOM    286 3HD2 LEU A  21      70.340  50.020  58.700  1.00  0.00           H  
ATOM    287  C   LEU A  21      73.010  52.990  54.750  1.00  0.00           C  
ATOM    288  O   LEU A  21      74.200  52.680  54.990  1.00  0.00           O  
ATOM    289  N   ARG A  22      72.700  53.810  53.710  1.00  0.00           N  
ATOM    290  HN  ARG A  22      71.770  54.070  53.460  1.00  0.00           H  
ATOM    291  CA  ARG A  22      73.680  54.290  52.780  1.00  0.00           C  
ATOM    292  HA  ARG A  22      74.630  53.770  52.760  1.00  0.00           H  
ATOM    293  CB  ARG A  22      73.200  54.440  51.310  1.00  0.00           C  
ATOM    294  HB1 ARG A  22      72.170  54.860  51.290  1.00  0.00           H  
ATOM    295  HB2 ARG A  22      73.030  53.480  50.780  1.00  0.00           H  
ATOM    296  CG  ARG A  22      74.180  55.310  50.440  1.00  0.00           C  
ATOM    297  HG1 ARG A  22      74.590  54.660  49.640  1.00  0.00           H  
ATOM    298  HG2 ARG A  22      75.080  55.740  50.940  1.00  0.00           H  
ATOM    299  CD  ARG A  22      73.440  56.400  49.520  1.00  0.00           C  
ATOM    300  HD1 ARG A  22      72.570  55.850  49.090  1.00  0.00           H  
ATOM    301  HD2 ARG A  22      74.190  56.730  48.770  1.00  0.00           H  
ATOM    302  NE  ARG A  22      73.020  57.500  50.520  1.00  0.00           N  
ATOM    303  HE  ARG A  22      72.980  57.340  51.510  1.00  0.00           H  
ATOM    304  CZ  ARG A  22      72.670  58.730  50.190  1.00  0.00           C  
ATOM    305  NH1 ARG A  22      72.750  59.250  49.020  1.00  0.00           N1+
ATOM    306 1HH1 ARG A  22      73.220  58.680  48.340  1.00  0.00           H  
ATOM    307 2HH1 ARG A  22      72.370  60.160  48.820  1.00  0.00           H  
ATOM    308  NH2 ARG A  22      72.170  59.400  51.210  1.00  0.00           N  
ATOM    309 1HH2 ARG A  22      72.070  58.920  52.090  1.00  0.00           H  
ATOM    310 2HH2 ARG A  22      72.080  60.390  51.180  1.00  0.00           H  
ATOM    311  C   ARG A  22      74.120  55.640  53.380  1.00  0.00           C  
ATOM    312  O   ARG A  22      73.370  56.590  53.310  1.00  0.00           O  
ATOM    313  N   ARG A  23      75.380  55.720  53.840  1.00  0.00           N  
ATOM    314  HN  ARG A  23      76.010  54.940  53.880  1.00  0.00           H  
ATOM    315  CA  ARG A  23      75.870  56.940  54.410  1.00  0.00           C  
ATOM    316  HA  ARG A  23      75.550  56.940  55.450  1.00  0.00           H  
ATOM    317  CB  ARG A  23      77.380  56.760  54.460  1.00  0.00           C  
ATOM    318  HB1 ARG A  23      77.900  57.640  54.880  1.00  0.00           H  
ATOM    319  HB2 ARG A  23      77.730  56.530  53.430  1.00  0.00           H  
ATOM    320  CG  ARG A  23      77.860  55.730  55.550  1.00  0.00           C  
ATOM    321  HG1 ARG A  23      77.260  54.800  55.440  1.00  0.00           H  
ATOM    322  HG2 ARG A  23      77.650  56.100  56.570  1.00  0.00           H  
ATOM    323  CD  ARG A  23      79.390  55.320  55.470  1.00  0.00           C  
ATOM    324  HD1 ARG A  23      79.990  56.260  55.570  1.00  0.00           H  
ATOM    325  HD2 ARG A  23      79.560  54.860  54.470  1.00  0.00           H  
ATOM    326  NE  ARG A  23      79.750  54.300  56.500  1.00  0.00           N  
ATOM    327  HE  ARG A  23      79.010  53.930  57.060  1.00  0.00           H  
ATOM    328  CZ  ARG A  23      80.930  53.780  56.790  1.00  0.00           C  
ATOM    329  NH1 ARG A  23      82.100  54.220  56.360  1.00  0.00           N1+
ATOM    330 1HH1 ARG A  23      82.110  54.960  55.680  1.00  0.00           H  
ATOM    331 2HH1 ARG A  23      82.910  53.670  56.580  1.00  0.00           H  
ATOM    332  NH2 ARG A  23      80.950  52.760  57.670  1.00  0.00           N  
ATOM    333 1HH2 ARG A  23      80.110  52.320  58.020  1.00  0.00           H  
ATOM    334 2HH2 ARG A  23      81.780  52.200  57.680  1.00  0.00           H  
ATOM    335  C   ARG A  23      75.540  58.250  53.740  1.00  0.00           C  
ATOM    336  O   ARG A  23      75.680  58.350  52.500  1.00  0.00           O  
ATOM    337  N   VAL A  24      75.240  59.310  54.490  1.00  0.00           N  
ATOM    338  HN  VAL A  24      75.110  59.280  55.480  1.00  0.00           H  
ATOM    339  CA  VAL A  24      75.090  60.670  53.980  1.00  0.00           C  
ATOM    340  HA  VAL A  24      74.480  60.530  53.110  1.00  0.00           H  
ATOM    341  CB  VAL A  24      74.330  61.620  54.840  1.00  0.00           C  
ATOM    342  HB  VAL A  24      74.180  62.610  54.350  1.00  0.00           H  
ATOM    343  CG1 VAL A  24      72.960  61.000  55.130  1.00  0.00           C  
ATOM    344 1HG1 VAL A  24      73.050  60.010  55.630  1.00  0.00           H  
ATOM    345 2HG1 VAL A  24      72.350  61.620  55.810  1.00  0.00           H  
ATOM    346 3HG1 VAL A  24      72.420  60.940  54.160  1.00  0.00           H  
ATOM    347  CG2 VAL A  24      75.200  61.960  56.110  1.00  0.00           C  
ATOM    348 1HG2 VAL A  24      74.620  62.720  56.680  1.00  0.00           H  
ATOM    349 2HG2 VAL A  24      75.340  61.050  56.730  1.00  0.00           H  
ATOM    350 3HG2 VAL A  24      76.190  62.360  55.810  1.00  0.00           H  
ATOM    351  C   VAL A  24      76.470  61.140  53.480  1.00  0.00           C  
ATOM    352  O   VAL A  24      77.410  60.590  53.970  1.00  0.00           O  
ATOM    353  N   PRO A  25      76.560  62.040  52.400  1.00  0.00           N  
ATOM    354  CD  PRO A  25      75.360  62.670  51.780  1.00  0.00           C  
ATOM    355  HD1 PRO A  25      74.760  61.800  51.430  1.00  0.00           H  
ATOM    356  HD2 PRO A  25      74.830  63.220  52.570  1.00  0.00           H  
ATOM    357  CA  PRO A  25      77.750  62.840  52.180  1.00  0.00           C  
ATOM    358  HA  PRO A  25      78.500  62.130  51.850  1.00  0.00           H  
ATOM    359  CB  PRO A  25      77.430  63.790  50.990  1.00  0.00           C  
ATOM    360  HB1 PRO A  25      78.030  63.450  50.120  1.00  0.00           H  
ATOM    361  HB2 PRO A  25      77.790  64.840  51.120  1.00  0.00           H  
ATOM    362  CG  PRO A  25      75.920  63.680  50.800  1.00  0.00           C  
ATOM    363  HG1 PRO A  25      75.730  63.300  49.770  1.00  0.00           H  
ATOM    364  HG2 PRO A  25      75.570  64.730  50.930  1.00  0.00           H  
ATOM    365  C   PRO A  25      78.230  63.540  53.440  1.00  0.00           C  
ATOM    366  O   PRO A  25      77.410  63.830  54.310  1.00  0.00           O  
ATOM    367  N   TYR A  26      79.570  63.710  53.670  1.00  0.00           N  
ATOM    368  HN  TYR A  26      80.240  63.410  52.990  1.00  0.00           H  
ATOM    369  CA  TYR A  26      80.110  64.170  54.960  1.00  0.00           C  
ATOM    370  HA  TYR A  26      79.340  64.510  55.640  1.00  0.00           H  
ATOM    371  CB  TYR A  26      80.990  63.050  55.540  1.00  0.00           C  
ATOM    372  HB1 TYR A  26      80.430  62.110  55.750  1.00  0.00           H  
ATOM    373  HB2 TYR A  26      81.320  63.430  56.530  1.00  0.00           H  
ATOM    374  CG  TYR A  26      82.170  62.680  54.660  1.00  0.00           C  
ATOM    375  CD1 TYR A  26      82.140  61.550  53.830  1.00  0.00           C  
ATOM    376  HD1 TYR A  26      81.200  61.020  53.810  1.00  0.00           H  
ATOM    377  CE1 TYR A  26      83.230  61.230  53.000  1.00  0.00           C  
ATOM    378  HE1 TYR A  26      83.160  60.370  52.350  1.00  0.00           H  
ATOM    379  CZ  TYR A  26      84.390  61.970  53.040  1.00  0.00           C  
ATOM    380  OH  TYR A  26      85.580  61.780  52.160  1.00  0.00           O  
ATOM    381  HH  TYR A  26      85.240  61.230  51.450  1.00  0.00           H  
ATOM    382  CD2 TYR A  26      83.350  63.440  54.730  1.00  0.00           C  
ATOM    383  HD2 TYR A  26      83.440  64.310  55.370  1.00  0.00           H  
ATOM    384  CE2 TYR A  26      84.430  63.090  53.980  1.00  0.00           C  
ATOM    385  HE2 TYR A  26      85.350  63.660  54.000  1.00  0.00           H  
ATOM    386  C   TYR A  26      80.900  65.440  54.680  1.00  0.00           C  
ATOM    387  O   TYR A  26      81.410  65.980  55.680  1.00  0.00           O  
ATOM    388  N   SER A  27      81.010  65.900  53.450  1.00  0.00           N  
ATOM    389  HN  SER A  27      80.550  65.570  52.630  1.00  0.00           H  
ATOM    390  CA  SER A  27      81.750  67.090  53.160  1.00  0.00           C  
ATOM    391  HA  SER A  27      82.430  67.220  53.990  1.00  0.00           H  
ATOM    392  CB  SER A  27      82.460  66.990  51.770  1.00  0.00           C  
ATOM    393  HB1 SER A  27      83.250  66.240  51.950  1.00  0.00           H  
ATOM    394  HB2 SER A  27      82.900  67.990  51.540  1.00  0.00           H  
ATOM    395  OG  SER A  27      81.550  66.570  50.800  1.00  0.00           O  
ATOM    396  HG1 SER A  27      81.340  65.640  50.930  1.00  0.00           H  
ATOM    397  C   SER A  27      80.850  68.260  53.130  1.00  0.00           C  
ATOM    398  O   SER A  27      79.680  68.170  53.210  1.00  0.00           O  
ATOM    399  N   LYS A  28      81.430  69.500  53.220  1.00  0.00           N  
ATOM    400  HN  LYS A  28      82.410  69.460  53.390  1.00  0.00           H  
ATOM    401  CA  LYS A  28      80.720  70.800  53.370  1.00  0.00           C  
ATOM    402  HA  LYS A  28      80.310  70.810  54.360  1.00  0.00           H  
ATOM    403  CB  LYS A  28      81.820  71.870  53.510  1.00  0.00           C  
ATOM    404  HB1 LYS A  28      81.390  72.890  53.500  1.00  0.00           H  
ATOM    405  HB2 LYS A  28      82.480  71.770  52.620  1.00  0.00           H  
ATOM    406  CG  LYS A  28      82.590  71.840  54.800  1.00  0.00           C  
ATOM    407  HG1 LYS A  28      83.100  70.850  54.900  1.00  0.00           H  
ATOM    408  HG2 LYS A  28      81.910  72.100  55.640  1.00  0.00           H  
ATOM    409  CD  LYS A  28      83.800  72.750  54.690  1.00  0.00           C  
ATOM    410  HD1 LYS A  28      84.470  72.480  53.850  1.00  0.00           H  
ATOM    411  HD2 LYS A  28      83.460  73.800  54.560  1.00  0.00           H  
ATOM    412  CE  LYS A  28      84.600  72.730  55.920  1.00  0.00           C  
ATOM    413  HE1 LYS A  28      84.940  71.690  56.110  1.00  0.00           H  
ATOM    414  HE2 LYS A  28      84.050  72.970  56.860  1.00  0.00           H  
ATOM    415  NZ  LYS A  28      85.790  73.610  56.030  1.00  0.00           N1+
ATOM    416  HZ1 LYS A  28      85.990  73.640  57.050  1.00  0.00           H  
ATOM    417  HZ2 LYS A  28      86.540  73.270  55.380  1.00  0.00           H  
ATOM    418  HZ3 LYS A  28      85.530  74.560  55.690  1.00  0.00           H  
ATOM    419  C   LYS A  28      79.620  71.120  52.350  1.00  0.00           C  
ATOM    420  O   LYS A  28      79.890  71.200  51.150  1.00  0.00           O  
ATOM    421  N   PRO A  29      78.380  71.280  52.740  1.00  0.00           N  
ATOM    422  CD  PRO A  29      77.860  70.650  53.970  1.00  0.00           C  
ATOM    423  HD1 PRO A  29      78.100  69.570  54.040  1.00  0.00           H  
ATOM    424  HD2 PRO A  29      78.240  71.210  54.850  1.00  0.00           H  
ATOM    425  CA  PRO A  29      77.280  71.680  51.860  1.00  0.00           C  
ATOM    426  HA  PRO A  29      77.270  70.810  51.220  1.00  0.00           H  
ATOM    427  CB  PRO A  29      76.160  71.920  52.810  1.00  0.00           C  
ATOM    428  HB1 PRO A  29      75.180  71.880  52.280  1.00  0.00           H  
ATOM    429  HB2 PRO A  29      76.350  72.910  53.270  1.00  0.00           H  
ATOM    430  CG  PRO A  29      76.320  70.810  53.850  1.00  0.00           C  
ATOM    431  HG1 PRO A  29      75.840  69.940  53.360  1.00  0.00           H  
ATOM    432  HG2 PRO A  29      75.710  70.890  54.780  1.00  0.00           H  
ATOM    433  C   PRO A  29      77.470  72.890  51.030  1.00  0.00           C  
ATOM    434  O   PRO A  29      78.110  73.810  51.560  1.00  0.00           O  
ATOM    435  N   PRO A  30      77.030  72.910  49.790  1.00  0.00           N  
ATOM    436  CD  PRO A  30      76.390  71.780  49.110  1.00  0.00           C  
ATOM    437  HD1 PRO A  30      77.190  71.030  48.930  1.00  0.00           H  
ATOM    438  HD2 PRO A  30      75.470  71.340  49.550  1.00  0.00           H  
ATOM    439  CA  PRO A  30      77.110  74.150  49.060  1.00  0.00           C  
ATOM    440  HA  PRO A  30      78.070  74.630  49.200  1.00  0.00           H  
ATOM    441  CB  PRO A  30      76.910  73.660  47.640  1.00  0.00           C  
ATOM    442  HB1 PRO A  30      77.920  73.410  47.240  1.00  0.00           H  
ATOM    443  HB2 PRO A  30      76.570  74.500  47.000  1.00  0.00           H  
ATOM    444  CG  PRO A  30      75.950  72.440  47.790  1.00  0.00           C  
ATOM    445  HG1 PRO A  30      76.020  71.790  46.890  1.00  0.00           H  
ATOM    446  HG2 PRO A  30      74.910  72.790  47.900  1.00  0.00           H  
ATOM    447  C   PRO A  30      76.030  75.090  49.510  1.00  0.00           C  
ATOM    448  O   PRO A  30      76.200  76.330  49.530  1.00  0.00           O  
ATOM    449  N   PHE A  31      74.940  74.590  50.160  1.00  0.00           N  
ATOM    450  HN  PHE A  31      74.710  73.620  50.210  1.00  0.00           H  
ATOM    451  CA  PHE A  31      73.870  75.420  50.760  1.00  0.00           C  
ATOM    452  HA  PHE A  31      73.690  76.330  50.200  1.00  0.00           H  
ATOM    453  CB  PHE A  31      72.460  74.680  50.780  1.00  0.00           C  
ATOM    454  HB1 PHE A  31      72.040  74.490  49.770  1.00  0.00           H  
ATOM    455  HB2 PHE A  31      71.690  75.240  51.350  1.00  0.00           H  
ATOM    456  CG  PHE A  31      72.560  73.280  51.350  1.00  0.00           C  
ATOM    457  CD1 PHE A  31      72.740  72.120  50.640  1.00  0.00           C  
ATOM    458  HD1 PHE A  31      73.020  72.180  49.600  1.00  0.00           H  
ATOM    459  CE1 PHE A  31      72.830  70.870  51.190  1.00  0.00           C  
ATOM    460  HE1 PHE A  31      72.800  70.000  50.560  1.00  0.00           H  
ATOM    461  CZ  PHE A  31      72.670  70.760  52.600  1.00  0.00           C  
ATOM    462  HZ  PHE A  31      72.790  69.800  53.090  1.00  0.00           H  
ATOM    463  CD2 PHE A  31      72.380  73.100  52.760  1.00  0.00           C  
ATOM    464  HD2 PHE A  31      72.120  73.910  53.430  1.00  0.00           H  
ATOM    465  CE2 PHE A  31      72.520  71.880  53.430  1.00  0.00           C  
ATOM    466  HE2 PHE A  31      72.570  71.760  54.500  1.00  0.00           H  
ATOM    467  C   PHE A  31      74.250  75.870  52.210  1.00  0.00           C  
ATOM    468  O   PHE A  31      75.040  75.220  52.940  1.00  0.00           O  
ATOM    469  N   THR A  32      73.700  76.970  52.580  1.00  0.00           N  
ATOM    470  HN  THR A  32      73.040  77.380  51.950  1.00  0.00           H  
ATOM    471  CA  THR A  32      73.760  77.660  53.840  1.00  0.00           C  
ATOM    472  HA  THR A  32      74.550  77.220  54.430  1.00  0.00           H  
ATOM    473  CB  THR A  32      73.960  79.210  53.700  1.00  0.00           C  
ATOM    474  HB  THR A  32      73.920  79.650  54.720  1.00  0.00           H  
ATOM    475  OG1 THR A  32      72.980  79.840  52.790  1.00  0.00           O  
ATOM    476  HG1 THR A  32      73.130  79.460  51.930  1.00  0.00           H  
ATOM    477  CG2 THR A  32      75.280  79.520  53.080  1.00  0.00           C  
ATOM    478 1HG2 THR A  32      75.270  79.070  52.060  1.00  0.00           H  
ATOM    479 2HG2 THR A  32      75.470  80.610  53.030  1.00  0.00           H  
ATOM    480 3HG2 THR A  32      76.150  79.090  53.620  1.00  0.00           H  
ATOM    481  C   THR A  32      72.470  77.390  54.540  1.00  0.00           C  
ATOM    482  O   THR A  32      71.450  77.000  53.980  1.00  0.00           O  
ATOM    483  N   LEU A  33      72.500  77.570  55.850  1.00  0.00           N  
ATOM    484  HN  LEU A  33      73.300  77.910  56.340  1.00  0.00           H  
ATOM    485  CA  LEU A  33      71.240  77.540  56.620  1.00  0.00           C  
ATOM    486  HA  LEU A  33      70.790  76.570  56.500  1.00  0.00           H  
ATOM    487  CB  LEU A  33      71.570  77.900  58.110  1.00  0.00           C  
ATOM    488  HB1 LEU A  33      72.010  78.930  58.090  1.00  0.00           H  
ATOM    489  HB2 LEU A  33      72.370  77.190  58.400  1.00  0.00           H  
ATOM    490  CG  LEU A  33      70.530  77.810  59.150  1.00  0.00           C  
ATOM    491  HG  LEU A  33      69.650  78.330  58.730  1.00  0.00           H  
ATOM    492  CD1 LEU A  33      70.090  76.380  59.250  1.00  0.00           C  
ATOM    493 1HD1 LEU A  33      69.410  76.200  60.110  1.00  0.00           H  
ATOM    494 2HD1 LEU A  33      69.560  76.050  58.330  1.00  0.00           H  
ATOM    495 3HD1 LEU A  33      70.930  75.670  59.410  1.00  0.00           H  
ATOM    496  CD2 LEU A  33      70.870  78.550  60.480  1.00  0.00           C  
ATOM    497 1HD2 LEU A  33      69.960  78.780  61.080  1.00  0.00           H  
ATOM    498 2HD2 LEU A  33      71.460  77.940  61.200  1.00  0.00           H  
ATOM    499 3HD2 LEU A  33      71.350  79.530  60.290  1.00  0.00           H  
ATOM    500  C   LEU A  33      70.280  78.560  56.190  1.00  0.00           C  
ATOM    501  O   LEU A  33      69.110  78.360  56.180  1.00  0.00           O  
ATOM    502  N   GLY A  34      70.830  79.750  55.750  1.00  0.00           N  
ATOM    503  HN  GLY A  34      71.770  80.070  55.770  1.00  0.00           H  
ATOM    504  CA  GLY A  34      69.940  80.720  55.210  1.00  0.00           C  
ATOM    505  HA1 GLY A  34      69.180  80.860  55.960  1.00  0.00           H  
ATOM    506  HA2 GLY A  34      70.490  81.620  54.970  1.00  0.00           H  
ATOM    507  C   GLY A  34      69.120  80.260  54.010  1.00  0.00           C  
ATOM    508  O   GLY A  34      67.950  80.570  53.850  1.00  0.00           O  
ATOM    509  N   GLU A  35      69.720  79.550  53.120  1.00  0.00           N  
ATOM    510  HN  GLU A  35      70.710  79.500  53.130  1.00  0.00           H  
ATOM    511  CA  GLU A  35      69.110  78.830  51.970  1.00  0.00           C  
ATOM    512  HA  GLU A  35      68.600  79.560  51.360  1.00  0.00           H  
ATOM    513  CB  GLU A  35      70.260  78.300  51.020  1.00  0.00           C  
ATOM    514  HB1 GLU A  35      69.830  77.580  50.290  1.00  0.00           H  
ATOM    515  HB2 GLU A  35      70.950  77.770  51.720  1.00  0.00           H  
ATOM    516  CG  GLU A  35      71.110  79.390  50.330  1.00  0.00           C  
ATOM    517  HG1 GLU A  35      71.390  80.220  51.020  1.00  0.00           H  
ATOM    518  HG2 GLU A  35      70.520  79.910  49.550  1.00  0.00           H  
ATOM    519  CD  GLU A  35      72.390  78.900  49.730  1.00  0.00           C  
ATOM    520  OE1 GLU A  35      72.370  78.500  48.540  1.00  0.00           O  
ATOM    521  OE2 GLU A  35      73.510  78.940  50.420  1.00  0.00           O1-
ATOM    522  C   GLU A  35      68.030  77.780  52.330  1.00  0.00           C  
ATOM    523  O   GLU A  35      66.940  77.860  51.790  1.00  0.00           O  
ATOM    524  N   ILE A  36      68.280  76.830  53.320  1.00  0.00           N  
ATOM    525  HN  ILE A  36      69.210  76.780  53.660  1.00  0.00           H  
ATOM    526  CA  ILE A  36      67.240  76.050  53.980  1.00  0.00           C  
ATOM    527  HA  ILE A  36      66.750  75.400  53.270  1.00  0.00           H  
ATOM    528  CB  ILE A  36      67.970  75.310  55.100  1.00  0.00           C  
ATOM    529  HB  ILE A  36      68.530  76.010  55.760  1.00  0.00           H  
ATOM    530  CG2 ILE A  36      67.010  74.430  55.950  1.00  0.00           C  
ATOM    531 1HG2 ILE A  36      66.070  74.940  56.260  1.00  0.00           H  
ATOM    532 2HG2 ILE A  36      66.650  73.590  55.320  1.00  0.00           H  
ATOM    533 3HG2 ILE A  36      67.410  74.040  56.910  1.00  0.00           H  
ATOM    534  CG1 ILE A  36      69.130  74.400  54.520  1.00  0.00           C  
ATOM    535 1HG1 ILE A  36      69.810  75.020  53.890  1.00  0.00           H  
ATOM    536 2HG1 ILE A  36      68.930  73.540  53.840  1.00  0.00           H  
ATOM    537  CD  ILE A  36      69.920  73.930  55.730  1.00  0.00           C  
ATOM    538  HD1 ILE A  36      69.280  73.210  56.290  1.00  0.00           H  
ATOM    539  HD2 ILE A  36      70.910  73.520  55.430  1.00  0.00           H  
ATOM    540  HD3 ILE A  36      70.190  74.750  56.420  1.00  0.00           H  
ATOM    541  C   ILE A  36      66.140  76.840  54.580  1.00  0.00           C  
ATOM    542  O   ILE A  36      64.950  76.650  54.210  1.00  0.00           O  
ATOM    543  N   LYS A  37      66.460  77.800  55.530  1.00  0.00           N  
ATOM    544  HN  LYS A  37      67.360  77.890  55.960  1.00  0.00           H  
ATOM    545  CA  LYS A  37      65.540  78.750  56.060  1.00  0.00           C  
ATOM    546  HA  LYS A  37      64.810  78.100  56.520  1.00  0.00           H  
ATOM    547  CB  LYS A  37      66.100  79.740  57.200  1.00  0.00           C  
ATOM    548  HB1 LYS A  37      66.990  80.200  56.720  1.00  0.00           H  
ATOM    549  HB2 LYS A  37      66.490  79.110  58.020  1.00  0.00           H  
ATOM    550  CG  LYS A  37      65.180  80.900  57.730  1.00  0.00           C  
ATOM    551  HG1 LYS A  37      64.270  80.470  58.200  1.00  0.00           H  
ATOM    552  HG2 LYS A  37      64.870  81.520  56.860  1.00  0.00           H  
ATOM    553  CD  LYS A  37      65.910  81.740  58.920  1.00  0.00           C  
ATOM    554  HD1 LYS A  37      66.240  80.970  59.650  1.00  0.00           H  
ATOM    555  HD2 LYS A  37      66.800  82.190  58.430  1.00  0.00           H  
ATOM    556  CE  LYS A  37      65.150  82.770  59.760  1.00  0.00           C  
ATOM    557  HE1 LYS A  37      64.290  82.260  60.250  1.00  0.00           H  
ATOM    558  HE2 LYS A  37      64.590  83.540  59.190  1.00  0.00           H  
ATOM    559  NZ  LYS A  37      65.990  83.330  60.800  1.00  0.00           N1+
ATOM    560  HZ1 LYS A  37      65.450  83.570  61.650  1.00  0.00           H  
ATOM    561  HZ2 LYS A  37      66.640  82.640  61.220  1.00  0.00           H  
ATOM    562  HZ3 LYS A  37      66.480  84.180  60.460  1.00  0.00           H  
ATOM    563  C   LYS A  37      64.620  79.530  55.050  1.00  0.00           C  
ATOM    564  O   LYS A  37      63.450  79.790  55.330  1.00  0.00           O  
ATOM    565  N   LYS A  38      65.150  79.870  53.900  1.00  0.00           N  
ATOM    566  HN  LYS A  38      66.100  79.650  53.670  1.00  0.00           H  
ATOM    567  CA  LYS A  38      64.430  80.580  52.830  1.00  0.00           C  
ATOM    568  HA  LYS A  38      63.970  81.460  53.260  1.00  0.00           H  
ATOM    569  CB  LYS A  38      65.460  81.160  51.790  1.00  0.00           C  
ATOM    570  HB1 LYS A  38      64.920  81.410  50.850  1.00  0.00           H  
ATOM    571  HB2 LYS A  38      66.340  80.510  51.630  1.00  0.00           H  
ATOM    572  CG  LYS A  38      66.000  82.570  52.230  1.00  0.00           C  
ATOM    573  HG1 LYS A  38      66.430  82.350  53.230  1.00  0.00           H  
ATOM    574  HG2 LYS A  38      65.150  83.280  52.330  1.00  0.00           H  
ATOM    575  CD  LYS A  38      67.010  83.250  51.340  1.00  0.00           C  
ATOM    576  HD1 LYS A  38      67.830  82.530  51.150  1.00  0.00           H  
ATOM    577  HD2 LYS A  38      66.490  83.440  50.380  1.00  0.00           H  
ATOM    578  CE  LYS A  38      67.490  84.620  51.940  1.00  0.00           C  
ATOM    579  HE1 LYS A  38      68.060  84.390  52.860  1.00  0.00           H  
ATOM    580  HE2 LYS A  38      66.590  85.230  52.180  1.00  0.00           H  
ATOM    581  NZ  LYS A  38      68.390  85.370  51.000  1.00  0.00           N1+
ATOM    582  HZ1 LYS A  38      69.310  84.890  50.850  1.00  0.00           H  
ATOM    583  HZ2 LYS A  38      67.960  85.550  50.070  1.00  0.00           H  
ATOM    584  HZ3 LYS A  38      68.590  86.250  51.520  1.00  0.00           H  
ATOM    585  C   LYS A  38      63.390  79.730  52.220  1.00  0.00           C  
ATOM    586  O   LYS A  38      62.420  80.230  51.660  1.00  0.00           O  
ATOM    587  N   ALA A  39      63.570  78.410  52.180  1.00  0.00           N  
ATOM    588  HN  ALA A  39      64.240  77.920  52.730  1.00  0.00           H  
ATOM    589  CA  ALA A  39      62.700  77.460  51.540  1.00  0.00           C  
ATOM    590  HA  ALA A  39      62.290  77.920  50.650  1.00  0.00           H  
ATOM    591  CB  ALA A  39      63.470  76.130  51.410  1.00  0.00           C  
ATOM    592  HB1 ALA A  39      64.320  76.200  50.700  1.00  0.00           H  
ATOM    593  HB2 ALA A  39      63.890  75.840  52.400  1.00  0.00           H  
ATOM    594  HB3 ALA A  39      62.710  75.360  51.150  1.00  0.00           H  
ATOM    595  C   ALA A  39      61.460  77.180  52.440  1.00  0.00           C  
ATOM    596  O   ALA A  39      60.380  76.950  51.970  1.00  0.00           O  
ATOM    597  N   ILE A  40      61.530  77.330  53.800  1.00  0.00           N  
ATOM    598  HN  ILE A  40      62.330  77.790  54.190  1.00  0.00           H  
ATOM    599  CA  ILE A  40      60.420  77.160  54.710  1.00  0.00           C  
ATOM    600  HA  ILE A  40      59.860  76.300  54.370  1.00  0.00           H  
ATOM    601  CB  ILE A  40      60.880  77.090  56.130  1.00  0.00           C  
ATOM    602  HB  ILE A  40      61.440  78.040  56.310  1.00  0.00           H  
ATOM    603  CG2 ILE A  40      59.750  76.940  57.160  1.00  0.00           C  
ATOM    604 1HG2 ILE A  40      59.130  77.860  57.230  1.00  0.00           H  
ATOM    605 2HG2 ILE A  40      59.060  76.130  56.830  1.00  0.00           H  
ATOM    606 3HG2 ILE A  40      60.200  76.760  58.160  1.00  0.00           H  
ATOM    607  CG1 ILE A  40      61.970  75.980  56.220  1.00  0.00           C  
ATOM    608 1HG1 ILE A  40      62.850  76.090  55.560  1.00  0.00           H  
ATOM    609 2HG1 ILE A  40      61.450  75.040  55.930  1.00  0.00           H  
ATOM    610  CD  ILE A  40      62.510  75.580  57.640  1.00  0.00           C  
ATOM    611  HD1 ILE A  40      61.680  75.460  58.380  1.00  0.00           H  
ATOM    612  HD2 ILE A  40      63.100  74.650  57.560  1.00  0.00           H  
ATOM    613  HD3 ILE A  40      63.130  76.470  57.900  1.00  0.00           H  
ATOM    614  C   ILE A  40      59.370  78.310  54.660  1.00  0.00           C  
ATOM    615  O   ILE A  40      59.910  79.410  54.640  1.00  0.00           O  
ATOM    616  N   PRO A  41      58.010  78.170  54.580  1.00  0.00           N  
ATOM    617  CD  PRO A  41      57.320  76.930  54.150  1.00  0.00           C  
ATOM    618  HD1 PRO A  41      57.850  76.360  53.360  1.00  0.00           H  
ATOM    619  HD2 PRO A  41      57.250  76.340  55.090  1.00  0.00           H  
ATOM    620  CA  PRO A  41      57.120  79.330  54.550  1.00  0.00           C  
ATOM    621  HA  PRO A  41      57.290  79.930  53.670  1.00  0.00           H  
ATOM    622  CB  PRO A  41      55.750  78.650  54.530  1.00  0.00           C  
ATOM    623  HB1 PRO A  41      55.000  79.330  54.060  1.00  0.00           H  
ATOM    624  HB2 PRO A  41      55.380  78.400  55.550  1.00  0.00           H  
ATOM    625  CG  PRO A  41      55.940  77.380  53.750  1.00  0.00           C  
ATOM    626  HG1 PRO A  41      55.970  77.500  52.650  1.00  0.00           H  
ATOM    627  HG2 PRO A  41      55.260  76.520  53.950  1.00  0.00           H  
ATOM    628  C   PRO A  41      57.260  80.300  55.760  1.00  0.00           C  
ATOM    629  O   PRO A  41      57.220  79.780  56.870  1.00  0.00           O  
ATOM    630  N   PRO A  42      57.220  81.610  55.710  1.00  0.00           N  
ATOM    631  CD  PRO A  42      57.290  82.350  54.430  1.00  0.00           C  
ATOM    632  HD1 PRO A  42      57.950  81.850  53.690  1.00  0.00           H  
ATOM    633  HD2 PRO A  42      56.300  82.630  54.010  1.00  0.00           H  
ATOM    634  CA  PRO A  42      57.590  82.450  56.830  1.00  0.00           C  
ATOM    635  HA  PRO A  42      58.580  82.270  57.230  1.00  0.00           H  
ATOM    636  CB  PRO A  42      57.660  83.830  56.210  1.00  0.00           C  
ATOM    637  HB1 PRO A  42      58.230  84.570  56.820  1.00  0.00           H  
ATOM    638  HB2 PRO A  42      56.680  84.320  56.060  1.00  0.00           H  
ATOM    639  CG  PRO A  42      58.130  83.630  54.780  1.00  0.00           C  
ATOM    640  HG1 PRO A  42      59.210  83.370  54.770  1.00  0.00           H  
ATOM    641  HG2 PRO A  42      57.980  84.540  54.160  1.00  0.00           H  
ATOM    642  C   PRO A  42      56.550  82.570  57.950  1.00  0.00           C  
ATOM    643  O   PRO A  42      56.860  83.190  58.970  1.00  0.00           O  
ATOM    644  N   HIS A  43      55.400  81.920  57.820  1.00  0.00           N  
ATOM    645  HN  HIS A  43      55.270  81.530  56.920  1.00  0.00           H  
ATOM    646  CA  HIS A  43      54.360  81.770  58.820  1.00  0.00           C  
ATOM    647  HA  HIS A  43      54.270  82.690  59.390  1.00  0.00           H  
ATOM    648  CB  HIS A  43      52.930  81.470  58.190  1.00  0.00           C  
ATOM    649  HB1 HIS A  43      52.510  82.250  57.520  1.00  0.00           H  
ATOM    650  HB2 HIS A  43      52.260  81.460  59.080  1.00  0.00           H  
ATOM    651  ND1 HIS A  43      53.140  79.840  56.240  1.00  0.00           N  
ATOM    652  CG  HIS A  43      52.840  80.080  57.580  1.00  0.00           C  
ATOM    653  CE1 HIS A  43      52.980  78.510  56.110  1.00  0.00           C  
ATOM    654  HE1 HIS A  43      53.150  77.820  55.280  1.00  0.00           H  
ATOM    655  NE2 HIS A  43      52.680  77.930  57.260  1.00  0.00           N  
ATOM    656  HE2 HIS A  43      52.670  76.940  57.330  1.00  0.00           H  
ATOM    657  CD2 HIS A  43      52.570  78.910  58.170  1.00  0.00           C  
ATOM    658  HD2 HIS A  43      52.390  78.650  59.210  1.00  0.00           H  
ATOM    659  C   HIS A  43      54.700  80.660  59.820  1.00  0.00           C  
ATOM    660  O   HIS A  43      54.210  80.510  60.930  1.00  0.00           O  
ATOM    661  N   CYS A  44      55.630  79.750  59.510  1.00  0.00           N  
ATOM    662  HN  CYS A  44      56.050  79.870  58.620  1.00  0.00           H  
ATOM    663  CA  CYS A  44      55.970  78.610  60.280  1.00  0.00           C  
ATOM    664  HA  CYS A  44      55.070  78.060  60.540  1.00  0.00           H  
ATOM    665  CB  CYS A  44      56.830  77.630  59.380  1.00  0.00           C  
ATOM    666  HB1 CYS A  44      57.260  76.770  59.930  1.00  0.00           H  
ATOM    667  HB2 CYS A  44      57.700  78.240  59.070  1.00  0.00           H  
ATOM    668  SG  CYS A  44      56.010  76.930  57.880  1.00  0.00           S  
ATOM    669  HG1 CYS A  44      56.360  77.840  56.980  1.00  0.00           H  
ATOM    670  C   CYS A  44      56.830  78.990  61.490  1.00  0.00           C  
ATOM    671  O   CYS A  44      57.180  78.130  62.310  1.00  0.00           O  
ATOM    672  N   PHE A  45      57.220  80.300  61.620  1.00  0.00           N  
ATOM    673  HN  PHE A  45      57.070  80.900  60.840  1.00  0.00           H  
ATOM    674  CA  PHE A  45      58.090  80.770  62.650  1.00  0.00           C  
ATOM    675  HA  PHE A  45      58.710  79.970  63.030  1.00  0.00           H  
ATOM    676  CB  PHE A  45      58.990  81.840  62.010  1.00  0.00           C  
ATOM    677  HB1 PHE A  45      59.520  82.260  62.880  1.00  0.00           H  
ATOM    678  HB2 PHE A  45      58.450  82.660  61.500  1.00  0.00           H  
ATOM    679  CG  PHE A  45      59.970  81.240  60.950  1.00  0.00           C  
ATOM    680  CD1 PHE A  45      61.270  80.920  61.410  1.00  0.00           C  
ATOM    681  HD1 PHE A  45      61.490  81.230  62.420  1.00  0.00           H  
ATOM    682  CE1 PHE A  45      62.230  80.330  60.570  1.00  0.00           C  
ATOM    683  HE1 PHE A  45      63.100  79.850  61.000  1.00  0.00           H  
ATOM    684  CZ  PHE A  45      61.880  80.060  59.270  1.00  0.00           C  
ATOM    685  HZ  PHE A  45      62.620  79.420  58.820  1.00  0.00           H  
ATOM    686  CD2 PHE A  45      59.610  80.930  59.640  1.00  0.00           C  
ATOM    687  HD2 PHE A  45      58.560  81.020  59.410  1.00  0.00           H  
ATOM    688  CE2 PHE A  45      60.550  80.280  58.770  1.00  0.00           C  
ATOM    689  HE2 PHE A  45      60.300  79.870  57.810  1.00  0.00           H  
ATOM    690  C   PHE A  45      57.210  81.410  63.750  1.00  0.00           C  
ATOM    691  O   PHE A  45      57.790  82.000  64.690  1.00  0.00           O  
ATOM    692  N   GLN A  46      55.960  81.260  63.710  1.00  0.00           N  
ATOM    693  HN  GLN A  46      55.500  80.760  62.970  1.00  0.00           H  
ATOM    694  CA  GLN A  46      55.040  82.040  64.470  1.00  0.00           C  
ATOM    695  HA  GLN A  46      55.550  82.910  64.870  1.00  0.00           H  
ATOM    696  CB  GLN A  46      53.880  82.530  63.580  1.00  0.00           C  
ATOM    697  HB1 GLN A  46      53.210  83.210  64.150  1.00  0.00           H  
ATOM    698  HB2 GLN A  46      53.330  81.650  63.190  1.00  0.00           H  
ATOM    699  CG  GLN A  46      54.440  83.380  62.370  1.00  0.00           C  
ATOM    700  HG1 GLN A  46      54.730  82.610  61.620  1.00  0.00           H  
ATOM    701  HG2 GLN A  46      55.280  84.090  62.490  1.00  0.00           H  
ATOM    702  CD  GLN A  46      53.270  84.130  61.690  1.00  0.00           C  
ATOM    703  OE1 GLN A  46      53.310  85.380  61.710  1.00  0.00           O  
ATOM    704  NE2 GLN A  46      52.220  83.420  61.260  1.00  0.00           N  
ATOM    705 1HE2 GLN A  46      52.220  82.440  61.420  1.00  0.00           H  
ATOM    706 2HE2 GLN A  46      51.440  84.020  61.080  1.00  0.00           H  
ATOM    707  C   GLN A  46      54.450  81.360  65.810  1.00  0.00           C  
ATOM    708  O   GLN A  46      53.510  80.520  65.750  1.00  0.00           O  
ATOM    709  N   ARG A  47      54.870  81.830  67.000  1.00  0.00           N  
ATOM    710  HN  ARG A  47      55.420  82.660  67.020  1.00  0.00           H  
ATOM    711  CA  ARG A  47      54.680  81.110  68.230  1.00  0.00           C  
ATOM    712  HA  ARG A  47      54.480  80.090  67.960  1.00  0.00           H  
ATOM    713  CB  ARG A  47      55.980  81.040  69.130  1.00  0.00           C  
ATOM    714  HB1 ARG A  47      55.730  80.520  70.080  1.00  0.00           H  
ATOM    715  HB2 ARG A  47      56.150  82.080  69.500  1.00  0.00           H  
ATOM    716  CG  ARG A  47      57.230  80.390  68.450  1.00  0.00           C  
ATOM    717  HG1 ARG A  47      57.320  80.720  67.400  1.00  0.00           H  
ATOM    718  HG2 ARG A  47      56.970  79.310  68.550  1.00  0.00           H  
ATOM    719  CD  ARG A  47      58.510  80.640  69.060  1.00  0.00           C  
ATOM    720  HD1 ARG A  47      59.270  80.060  68.500  1.00  0.00           H  
ATOM    721  HD2 ARG A  47      58.480  80.250  70.100  1.00  0.00           H  
ATOM    722  NE  ARG A  47      58.880  82.090  69.060  1.00  0.00           N  
ATOM    723  HE  ARG A  47      58.290  82.780  68.650  1.00  0.00           H  
ATOM    724  CZ  ARG A  47      59.990  82.630  69.540  1.00  0.00           C  
ATOM    725  NH1 ARG A  47      60.970  81.880  70.130  1.00  0.00           N1+
ATOM    726 1HH1 ARG A  47      60.840  80.890  70.260  1.00  0.00           H  
ATOM    727 2HH1 ARG A  47      61.630  82.330  70.730  1.00  0.00           H  
ATOM    728  NH2 ARG A  47      60.110  83.950  69.610  1.00  0.00           N  
ATOM    729 1HH2 ARG A  47      59.340  84.570  69.450  1.00  0.00           H  
ATOM    730 2HH2 ARG A  47      60.690  84.370  70.300  1.00  0.00           H  
ATOM    731  C   ARG A  47      53.380  81.510  68.920  1.00  0.00           C  
ATOM    732  O   ARG A  47      53.370  82.480  69.690  1.00  0.00           O  
ATOM    733  N   SER A  48      52.260  80.840  68.680  1.00  0.00           N  
ATOM    734  HN  SER A  48      52.400  80.090  68.040  1.00  0.00           H  
ATOM    735  CA  SER A  48      50.910  81.220  69.030  1.00  0.00           C  
ATOM    736  HA  SER A  48      50.750  82.280  69.080  1.00  0.00           H  
ATOM    737  CB  SER A  48      49.980  80.550  67.950  1.00  0.00           C  
ATOM    738  HB1 SER A  48      50.360  79.520  67.790  1.00  0.00           H  
ATOM    739  HB2 SER A  48      50.060  81.130  67.010  1.00  0.00           H  
ATOM    740  OG  SER A  48      48.590  80.540  68.330  1.00  0.00           O  
ATOM    741  HG1 SER A  48      48.270  80.000  67.600  1.00  0.00           H  
ATOM    742  C   SER A  48      50.710  80.670  70.400  1.00  0.00           C  
ATOM    743  O   SER A  48      50.660  79.490  70.630  1.00  0.00           O  
ATOM    744  N   VAL A  49      50.550  81.560  71.380  1.00  0.00           N  
ATOM    745  HN  VAL A  49      50.610  82.530  71.160  1.00  0.00           H  
ATOM    746  CA  VAL A  49      50.150  81.160  72.730  1.00  0.00           C  
ATOM    747  HA  VAL A  49      50.950  80.580  73.160  1.00  0.00           H  
ATOM    748  CB  VAL A  49      49.920  82.350  73.700  1.00  0.00           C  
ATOM    749  HB  VAL A  49      49.170  83.060  73.280  1.00  0.00           H  
ATOM    750  CG1 VAL A  49      49.490  81.950  75.060  1.00  0.00           C  
ATOM    751 1HG1 VAL A  49      49.640  82.740  75.830  1.00  0.00           H  
ATOM    752 2HG1 VAL A  49      48.420  81.690  75.190  1.00  0.00           H  
ATOM    753 3HG1 VAL A  49      50.120  81.110  75.440  1.00  0.00           H  
ATOM    754  CG2 VAL A  49      51.170  83.250  73.960  1.00  0.00           C  
ATOM    755 1HG2 VAL A  49      51.000  83.950  74.810  1.00  0.00           H  
ATOM    756 2HG2 VAL A  49      52.020  82.670  74.380  1.00  0.00           H  
ATOM    757 3HG2 VAL A  49      51.440  83.780  73.020  1.00  0.00           H  
ATOM    758  C   VAL A  49      48.890  80.300  72.800  1.00  0.00           C  
ATOM    759  O   VAL A  49      48.910  79.190  73.330  1.00  0.00           O  
ATOM    760  N   LEU A  50      47.780  80.660  72.080  1.00  0.00           N  
ATOM    761  HN  LEU A  50      47.920  81.510  71.570  1.00  0.00           H  
ATOM    762  CA  LEU A  50      46.530  79.990  71.860  1.00  0.00           C  
ATOM    763  HA  LEU A  50      46.170  79.860  72.870  1.00  0.00           H  
ATOM    764  CB  LEU A  50      45.500  80.870  71.160  1.00  0.00           C  
ATOM    765  HB1 LEU A  50      44.470  80.470  71.030  1.00  0.00           H  
ATOM    766  HB2 LEU A  50      46.040  81.070  70.210  1.00  0.00           H  
ATOM    767  CG  LEU A  50      45.320  82.210  71.860  1.00  0.00           C  
ATOM    768  HG  LEU A  50      46.220  82.820  71.610  1.00  0.00           H  
ATOM    769  CD1 LEU A  50      44.150  83.030  71.230  1.00  0.00           C  
ATOM    770 1HD1 LEU A  50      44.150  82.980  70.120  1.00  0.00           H  
ATOM    771 2HD1 LEU A  50      43.150  82.620  71.520  1.00  0.00           H  
ATOM    772 3HD1 LEU A  50      44.190  84.070  71.620  1.00  0.00           H  
ATOM    773  CD2 LEU A  50      45.190  82.050  73.440  1.00  0.00           C  
ATOM    774 1HD2 LEU A  50      44.510  81.210  73.690  1.00  0.00           H  
ATOM    775 2HD2 LEU A  50      46.160  81.900  73.960  1.00  0.00           H  
ATOM    776 3HD2 LEU A  50      44.790  83.020  73.810  1.00  0.00           H  
ATOM    777  C   LEU A  50      46.610  78.620  71.270  1.00  0.00           C  
ATOM    778  O   LEU A  50      46.050  77.640  71.820  1.00  0.00           O  
ATOM    779  N   HIS A  51      47.430  78.420  70.200  1.00  0.00           N  
ATOM    780  HN  HIS A  51      47.870  79.210  69.780  1.00  0.00           H  
ATOM    781  CA  HIS A  51      47.520  77.150  69.550  1.00  0.00           C  
ATOM    782  HA  HIS A  51      46.530  76.710  69.490  1.00  0.00           H  
ATOM    783  CB  HIS A  51      48.100  77.190  68.070  1.00  0.00           C  
ATOM    784  HB1 HIS A  51      48.190  76.150  67.680  1.00  0.00           H  
ATOM    785  HB2 HIS A  51      49.120  77.620  68.070  1.00  0.00           H  
ATOM    786  ND1 HIS A  51      47.770  78.820  66.240  1.00  0.00           N  
ATOM    787  CG  HIS A  51      47.260  78.040  67.220  1.00  0.00           C  
ATOM    788  CE1 HIS A  51      46.720  79.280  65.620  1.00  0.00           C  
ATOM    789  HE1 HIS A  51      46.690  79.650  64.590  1.00  0.00           H  
ATOM    790  NE2 HIS A  51      45.530  78.980  66.160  1.00  0.00           N  
ATOM    791  HE2 HIS A  51      44.680  79.080  65.630  1.00  0.00           H  
ATOM    792  CD2 HIS A  51      45.910  78.130  67.220  1.00  0.00           C  
ATOM    793  HD2 HIS A  51      45.150  77.730  67.870  1.00  0.00           H  
ATOM    794  C   HIS A  51      48.450  76.290  70.430  1.00  0.00           C  
ATOM    795  O   HIS A  51      48.120  75.190  70.840  1.00  0.00           O  
ATOM    796  N   SER A  52      49.550  76.880  70.920  1.00  0.00           N  
ATOM    797  HN  SER A  52      49.830  77.800  70.660  1.00  0.00           H  
ATOM    798  CA  SER A  52      50.490  76.100  71.780  1.00  0.00           C  
ATOM    799  HA  SER A  52      50.670  75.130  71.350  1.00  0.00           H  
ATOM    800  CB  SER A  52      51.720  76.900  72.130  1.00  0.00           C  
ATOM    801  HB1 SER A  52      52.500  76.420  72.750  1.00  0.00           H  
ATOM    802  HB2 SER A  52      51.360  77.870  72.560  1.00  0.00           H  
ATOM    803  OG  SER A  52      52.480  77.110  70.970  1.00  0.00           O  
ATOM    804  HG1 SER A  52      53.120  77.770  71.240  1.00  0.00           H  
ATOM    805  C   SER A  52      49.850  75.540  73.080  1.00  0.00           C  
ATOM    806  O   SER A  52      50.050  74.380  73.490  1.00  0.00           O  
ATOM    807  N   PHE A  53      49.010  76.300  73.790  1.00  0.00           N  
ATOM    808  HN  PHE A  53      49.120  77.280  73.610  1.00  0.00           H  
ATOM    809  CA  PHE A  53      48.210  75.870  74.820  1.00  0.00           C  
ATOM    810  HA  PHE A  53      48.870  75.360  75.500  1.00  0.00           H  
ATOM    811  CB  PHE A  53      47.590  77.110  75.600  1.00  0.00           C  
ATOM    812  HB1 PHE A  53      46.680  76.820  76.170  1.00  0.00           H  
ATOM    813  HB2 PHE A  53      47.340  77.990  74.970  1.00  0.00           H  
ATOM    814  CG  PHE A  53      48.590  77.520  76.640  1.00  0.00           C  
ATOM    815  CD1 PHE A  53      48.700  76.760  77.810  1.00  0.00           C  
ATOM    816  HD1 PHE A  53      48.050  75.890  77.840  1.00  0.00           H  
ATOM    817  CE1 PHE A  53      49.550  77.170  78.870  1.00  0.00           C  
ATOM    818  HE1 PHE A  53      49.520  76.520  79.730  1.00  0.00           H  
ATOM    819  CZ  PHE A  53      50.230  78.390  78.750  1.00  0.00           C  
ATOM    820  HZ  PHE A  53      50.920  78.750  79.490  1.00  0.00           H  
ATOM    821  CD2 PHE A  53      49.380  78.680  76.490  1.00  0.00           C  
ATOM    822  HD2 PHE A  53      49.290  79.300  75.610  1.00  0.00           H  
ATOM    823  CE2 PHE A  53      50.200  79.110  77.550  1.00  0.00           C  
ATOM    824  HE2 PHE A  53      50.970  79.860  77.440  1.00  0.00           H  
ATOM    825  C   PHE A  53      47.150  74.840  74.550  1.00  0.00           C  
ATOM    826  O   PHE A  53      46.810  74.000  75.370  1.00  0.00           O  
ATOM    827  N   SER A  54      46.480  74.890  73.350  1.00  0.00           N  
ATOM    828  HN  SER A  54      46.580  75.680  72.740  1.00  0.00           H  
ATOM    829  CA  SER A  54      45.600  73.820  73.060  1.00  0.00           C  
ATOM    830  HA  SER A  54      44.820  73.860  73.800  1.00  0.00           H  
ATOM    831  CB  SER A  54      44.890  74.050  71.730  1.00  0.00           C  
ATOM    832  HB1 SER A  54      44.480  75.070  71.860  1.00  0.00           H  
ATOM    833  HB2 SER A  54      44.010  73.380  71.610  1.00  0.00           H  
ATOM    834  OG  SER A  54      45.730  73.920  70.610  1.00  0.00           O  
ATOM    835  HG1 SER A  54      46.560  74.390  70.700  1.00  0.00           H  
ATOM    836  C   SER A  54      46.090  72.360  73.140  1.00  0.00           C  
ATOM    837  O   SER A  54      45.340  71.400  73.430  1.00  0.00           O  
ATOM    838  N   TYR A  55      47.410  72.140  72.710  1.00  0.00           N  
ATOM    839  HN  TYR A  55      47.910  72.920  72.320  1.00  0.00           H  
ATOM    840  CA  TYR A  55      48.050  70.820  72.800  1.00  0.00           C  
ATOM    841  HA  TYR A  55      47.360  70.090  72.410  1.00  0.00           H  
ATOM    842  CB  TYR A  55      49.360  70.660  72.020  1.00  0.00           C  
ATOM    843  HB1 TYR A  55      49.790  69.640  72.050  1.00  0.00           H  
ATOM    844  HB2 TYR A  55      50.010  71.480  72.400  1.00  0.00           H  
ATOM    845  CG  TYR A  55      49.110  70.880  70.500  1.00  0.00           C  
ATOM    846  CD1 TYR A  55      48.830  69.810  69.530  1.00  0.00           C  
ATOM    847  HD1 TYR A  55      48.820  68.800  69.900  1.00  0.00           H  
ATOM    848  CE1 TYR A  55      48.700  70.130  68.220  1.00  0.00           C  
ATOM    849  HE1 TYR A  55      48.410  69.290  67.610  1.00  0.00           H  
ATOM    850  CZ  TYR A  55      48.670  71.430  67.730  1.00  0.00           C  
ATOM    851  OH  TYR A  55      48.400  71.560  66.380  1.00  0.00           O  
ATOM    852  HH  TYR A  55      48.270  72.490  66.170  1.00  0.00           H  
ATOM    853  CD2 TYR A  55      49.170  72.170  70.000  1.00  0.00           C  
ATOM    854  HD2 TYR A  55      49.440  73.010  70.610  1.00  0.00           H  
ATOM    855  CE2 TYR A  55      48.980  72.420  68.620  1.00  0.00           C  
ATOM    856  HE2 TYR A  55      48.900  73.440  68.280  1.00  0.00           H  
ATOM    857  C   TYR A  55      48.320  70.390  74.210  1.00  0.00           C  
ATOM    858  O   TYR A  55      48.100  69.240  74.550  1.00  0.00           O  
ATOM    859  N   VAL A  56      48.760  71.390  75.090  1.00  0.00           N  
ATOM    860  HN  VAL A  56      48.920  72.300  74.710  1.00  0.00           H  
ATOM    861  CA  VAL A  56      48.930  71.170  76.490  1.00  0.00           C  
ATOM    862  HA  VAL A  56      49.640  70.370  76.590  1.00  0.00           H  
ATOM    863  CB  VAL A  56      49.410  72.490  77.160  1.00  0.00           C  
ATOM    864  HB  VAL A  56      48.650  73.230  76.830  1.00  0.00           H  
ATOM    865  CG1 VAL A  56      49.200  72.520  78.730  1.00  0.00           C  
ATOM    866 1HG1 VAL A  56      49.690  73.460  79.020  1.00  0.00           H  
ATOM    867 2HG1 VAL A  56      48.150  72.440  79.090  1.00  0.00           H  
ATOM    868 3HG1 VAL A  56      49.750  71.660  79.180  1.00  0.00           H  
ATOM    869  CG2 VAL A  56      50.850  72.860  76.710  1.00  0.00           C  
ATOM    870 1HG2 VAL A  56      50.940  72.960  75.610  1.00  0.00           H  
ATOM    871 2HG2 VAL A  56      51.090  73.850  77.160  1.00  0.00           H  
ATOM    872 3HG2 VAL A  56      51.620  72.210  77.170  1.00  0.00           H  
ATOM    873  C   VAL A  56      47.580  70.680  77.120  1.00  0.00           C  
ATOM    874  O   VAL A  56      47.540  69.680  77.780  1.00  0.00           O  
ATOM    875  N   ILE A  57      46.470  71.380  76.830  1.00  0.00           N  
ATOM    876  HN  ILE A  57      46.360  72.230  76.320  1.00  0.00           H  
ATOM    877  CA  ILE A  57      45.190  70.970  77.450  1.00  0.00           C  
ATOM    878  HA  ILE A  57      45.310  70.830  78.510  1.00  0.00           H  
ATOM    879  CB  ILE A  57      44.060  72.020  77.270  1.00  0.00           C  
ATOM    880  HB  ILE A  57      44.170  72.460  76.250  1.00  0.00           H  
ATOM    881  CG2 ILE A  57      42.640  71.410  77.450  1.00  0.00           C  
ATOM    882 1HG2 ILE A  57      42.360  70.840  76.540  1.00  0.00           H  
ATOM    883 2HG2 ILE A  57      42.650  70.810  78.390  1.00  0.00           H  
ATOM    884 3HG2 ILE A  57      41.900  72.230  77.540  1.00  0.00           H  
ATOM    885  CG1 ILE A  57      44.150  73.280  78.240  1.00  0.00           C  
ATOM    886 1HG1 ILE A  57      45.130  73.210  78.760  1.00  0.00           H  
ATOM    887 2HG1 ILE A  57      43.400  73.120  79.040  1.00  0.00           H  
ATOM    888  CD  ILE A  57      43.680  74.570  77.520  1.00  0.00           C  
ATOM    889  HD1 ILE A  57      44.400  74.870  76.730  1.00  0.00           H  
ATOM    890  HD2 ILE A  57      42.660  74.540  77.090  1.00  0.00           H  
ATOM    891  HD3 ILE A  57      43.700  75.430  78.220  1.00  0.00           H  
ATOM    892  C   ILE A  57      44.710  69.550  76.850  1.00  0.00           C  
ATOM    893  O   ILE A  57      44.220  68.730  77.570  1.00  0.00           O  
ATOM    894  N   TYR A  58      44.870  69.410  75.520  1.00  0.00           N  
ATOM    895  HN  TYR A  58      45.240  70.140  74.960  1.00  0.00           H  
ATOM    896  CA  TYR A  58      44.510  68.160  74.810  1.00  0.00           C  
ATOM    897  HA  TYR A  58      43.440  68.120  74.950  1.00  0.00           H  
ATOM    898  CB  TYR A  58      44.600  68.400  73.270  1.00  0.00           C  
ATOM    899  HB1 TYR A  58      45.630  68.640  72.910  1.00  0.00           H  
ATOM    900  HB2 TYR A  58      44.060  69.310  72.930  1.00  0.00           H  
ATOM    901  CG  TYR A  58      44.250  67.210  72.400  1.00  0.00           C  
ATOM    902  CD1 TYR A  58      45.070  66.020  72.320  1.00  0.00           C  
ATOM    903  HD1 TYR A  58      46.000  66.010  72.870  1.00  0.00           H  
ATOM    904  CE1 TYR A  58      44.760  64.960  71.480  1.00  0.00           C  
ATOM    905  HE1 TYR A  58      45.420  64.110  71.470  1.00  0.00           H  
ATOM    906  CZ  TYR A  58      43.610  64.960  70.700  1.00  0.00           C  
ATOM    907  OH  TYR A  58      43.420  63.780  69.870  1.00  0.00           O  
ATOM    908  HH  TYR A  58      44.110  63.150  70.100  1.00  0.00           H  
ATOM    909  CD2 TYR A  58      43.110  67.160  71.610  1.00  0.00           C  
ATOM    910  HD2 TYR A  58      42.420  67.980  71.730  1.00  0.00           H  
ATOM    911  CE2 TYR A  58      42.750  66.060  70.740  1.00  0.00           C  
ATOM    912  HE2 TYR A  58      41.920  66.100  70.050  1.00  0.00           H  
ATOM    913  C   TYR A  58      45.180  66.840  75.350  1.00  0.00           C  
ATOM    914  O   TYR A  58      44.530  65.850  75.660  1.00  0.00           O  
ATOM    915  N   ASP A  59      46.480  66.840  75.510  1.00  0.00           N  
ATOM    916  HN  ASP A  59      47.010  67.610  75.170  1.00  0.00           H  
ATOM    917  CA  ASP A  59      47.210  65.680  76.150  1.00  0.00           C  
ATOM    918  HA  ASP A  59      46.870  64.760  75.680  1.00  0.00           H  
ATOM    919  CB  ASP A  59      48.690  65.670  75.830  1.00  0.00           C  
ATOM    920  HB1 ASP A  59      49.180  64.880  76.440  1.00  0.00           H  
ATOM    921  HB2 ASP A  59      49.080  66.660  76.150  1.00  0.00           H  
ATOM    922  CG  ASP A  59      49.040  65.620  74.390  1.00  0.00           C  
ATOM    923  OD1 ASP A  59      48.320  65.100  73.490  1.00  0.00           O  
ATOM    924  OD2 ASP A  59      50.180  66.150  74.100  1.00  0.00           O1-
ATOM    925  C   ASP A  59      46.910  65.490  77.650  1.00  0.00           C  
ATOM    926  O   ASP A  59      46.710  64.380  78.180  1.00  0.00           O  
ATOM    927  N   LEU A  60      46.820  66.610  78.430  1.00  0.00           N  
ATOM    928  HN  LEU A  60      47.210  67.490  78.170  1.00  0.00           H  
ATOM    929  CA  LEU A  60      46.530  66.570  79.910  1.00  0.00           C  
ATOM    930  HA  LEU A  60      47.280  65.920  80.330  1.00  0.00           H  
ATOM    931  CB  LEU A  60      46.700  68.040  80.560  1.00  0.00           C  
ATOM    932  HB1 LEU A  60      45.970  68.190  81.380  1.00  0.00           H  
ATOM    933  HB2 LEU A  60      46.490  68.810  79.800  1.00  0.00           H  
ATOM    934  CG  LEU A  60      48.160  68.250  80.990  1.00  0.00           C  
ATOM    935  HG  LEU A  60      48.870  68.280  80.140  1.00  0.00           H  
ATOM    936  CD1 LEU A  60      48.360  69.600  81.710  1.00  0.00           C  
ATOM    937 1HD1 LEU A  60      49.340  69.580  82.210  1.00  0.00           H  
ATOM    938 2HD1 LEU A  60      48.230  70.450  81.000  1.00  0.00           H  
ATOM    939 3HD1 LEU A  60      47.570  69.750  82.480  1.00  0.00           H  
ATOM    940  CD2 LEU A  60      48.650  67.260  82.080  1.00  0.00           C  
ATOM    941 1HD2 LEU A  60      47.820  66.960  82.750  1.00  0.00           H  
ATOM    942 2HD2 LEU A  60      49.040  66.390  81.510  1.00  0.00           H  
ATOM    943 3HD2 LEU A  60      49.420  67.590  82.800  1.00  0.00           H  
ATOM    944  C   LEU A  60      45.070  66.050  80.220  1.00  0.00           C  
ATOM    945  O   LEU A  60      44.820  65.320  81.210  1.00  0.00           O  
ATOM    946  N   THR A  61      44.130  66.430  79.330  1.00  0.00           N  
ATOM    947  HN  THR A  61      44.310  67.160  78.670  1.00  0.00           H  
ATOM    948  CA  THR A  61      42.670  66.050  79.400  1.00  0.00           C  
ATOM    949  HA  THR A  61      42.280  66.170  80.400  1.00  0.00           H  
ATOM    950  CB  THR A  61      41.810  66.880  78.430  1.00  0.00           C  
ATOM    951  HB  THR A  61      42.210  66.760  77.400  1.00  0.00           H  
ATOM    952  OG1 THR A  61      41.950  68.160  78.890  1.00  0.00           O  
ATOM    953  HG1 THR A  61      42.730  68.480  78.440  1.00  0.00           H  
ATOM    954  CG2 THR A  61      40.280  66.650  78.560  1.00  0.00           C  
ATOM    955 1HG2 THR A  61      39.740  67.410  77.960  1.00  0.00           H  
ATOM    956 2HG2 THR A  61      40.040  65.580  78.390  1.00  0.00           H  
ATOM    957 3HG2 THR A  61      39.940  66.820  79.610  1.00  0.00           H  
ATOM    958  C   THR A  61      42.590  64.640  79.080  1.00  0.00           C  
ATOM    959  O   THR A  61      41.960  63.990  79.880  1.00  0.00           O  
ATOM    960  N   ILE A  62      43.350  64.140  78.090  1.00  0.00           N  
ATOM    961  HN  ILE A  62      44.070  64.610  77.580  1.00  0.00           H  
ATOM    962  CA  ILE A  62      43.290  62.720  77.820  1.00  0.00           C  
ATOM    963  HA  ILE A  62      42.250  62.440  77.830  1.00  0.00           H  
ATOM    964  CB  ILE A  62      43.760  62.450  76.430  1.00  0.00           C  
ATOM    965  HB  ILE A  62      44.770  62.900  76.330  1.00  0.00           H  
ATOM    966  CG2 ILE A  62      44.140  60.950  76.130  1.00  0.00           C  
ATOM    967 1HG2 ILE A  62      43.240  60.300  76.240  1.00  0.00           H  
ATOM    968 2HG2 ILE A  62      44.600  60.860  75.120  1.00  0.00           H  
ATOM    969 3HG2 ILE A  62      44.950  60.660  76.830  1.00  0.00           H  
ATOM    970  CG1 ILE A  62      42.640  62.950  75.410  1.00  0.00           C  
ATOM    971 1HG1 ILE A  62      42.340  63.990  75.650  1.00  0.00           H  
ATOM    972 2HG1 ILE A  62      41.820  62.200  75.380  1.00  0.00           H  
ATOM    973  CD  ILE A  62      43.080  62.940  73.960  1.00  0.00           C  
ATOM    974  HD1 ILE A  62      43.880  63.680  73.790  1.00  0.00           H  
ATOM    975  HD2 ILE A  62      43.500  61.940  73.720  1.00  0.00           H  
ATOM    976  HD3 ILE A  62      42.310  63.290  73.240  1.00  0.00           H  
ATOM    977  C   ILE A  62      43.920  61.760  78.840  1.00  0.00           C  
ATOM    978  O   ILE A  62      43.370  60.720  79.130  1.00  0.00           O  
ATOM    979  N   ALA A  63      45.020  62.270  79.440  1.00  0.00           N  
ATOM    980  HN  ALA A  63      45.370  63.170  79.200  1.00  0.00           H  
ATOM    981  CA  ALA A  63      45.710  61.750  80.620  1.00  0.00           C  
ATOM    982  HA  ALA A  63      45.950  60.720  80.400  1.00  0.00           H  
ATOM    983  CB  ALA A  63      46.980  62.490  81.100  1.00  0.00           C  
ATOM    984  HB1 ALA A  63      47.560  61.990  81.900  1.00  0.00           H  
ATOM    985  HB2 ALA A  63      47.600  62.580  80.190  1.00  0.00           H  
ATOM    986  HB3 ALA A  63      46.760  63.520  81.480  1.00  0.00           H  
ATOM    987  C   ALA A  63      44.760  61.670  81.870  1.00  0.00           C  
ATOM    988  O   ALA A  63      44.630  60.660  82.590  1.00  0.00           O  
ATOM    989  N   PHE A  64      44.030  62.710  82.110  1.00  0.00           N  
ATOM    990  HN  PHE A  64      44.170  63.560  81.610  1.00  0.00           H  
ATOM    991  CA  PHE A  64      42.960  62.790  83.160  1.00  0.00           C  
ATOM    992  HA  PHE A  64      43.410  62.480  84.090  1.00  0.00           H  
ATOM    993  CB  PHE A  64      42.450  64.300  83.500  1.00  0.00           C  
ATOM    994  HB1 PHE A  64      41.900  64.740  82.640  1.00  0.00           H  
ATOM    995  HB2 PHE A  64      43.340  64.880  83.810  1.00  0.00           H  
ATOM    996  CG  PHE A  64      41.530  64.240  84.730  1.00  0.00           C  
ATOM    997  CD1 PHE A  64      40.170  64.380  84.550  1.00  0.00           C  
ATOM    998  HD1 PHE A  64      39.830  64.660  83.570  1.00  0.00           H  
ATOM    999  CE1 PHE A  64      39.380  64.540  85.700  1.00  0.00           C  
ATOM   1000  HE1 PHE A  64      38.310  64.630  85.610  1.00  0.00           H  
ATOM   1001  CZ  PHE A  64      39.940  64.320  86.980  1.00  0.00           C  
ATOM   1002  HZ  PHE A  64      39.290  64.470  87.820  1.00  0.00           H  
ATOM   1003  CD2 PHE A  64      42.140  64.200  86.030  1.00  0.00           C  
ATOM   1004  HD2 PHE A  64      43.220  64.160  86.030  1.00  0.00           H  
ATOM   1005  CE2 PHE A  64      41.290  64.210  87.130  1.00  0.00           C  
ATOM   1006  HE2 PHE A  64      41.650  64.230  88.150  1.00  0.00           H  
ATOM   1007  C   PHE A  64      41.870  61.810  82.880  1.00  0.00           C  
ATOM   1008  O   PHE A  64      41.440  61.120  83.800  1.00  0.00           O  
ATOM   1009  N   ILE A  65      41.340  61.590  81.660  1.00  0.00           N  
ATOM   1010  HN  ILE A  65      41.510  62.260  80.940  1.00  0.00           H  
ATOM   1011  CA  ILE A  65      40.360  60.580  81.260  1.00  0.00           C  
ATOM   1012  HA  ILE A  65      39.640  60.810  82.040  1.00  0.00           H  
ATOM   1013  CB  ILE A  65      39.810  60.700  79.840  1.00  0.00           C  
ATOM   1014  HB  ILE A  65      40.690  60.820  79.180  1.00  0.00           H  
ATOM   1015  CG2 ILE A  65      39.030  59.470  79.370  1.00  0.00           C  
ATOM   1016 1HG2 ILE A  65      38.300  59.220  80.170  1.00  0.00           H  
ATOM   1017 2HG2 ILE A  65      38.360  59.640  78.500  1.00  0.00           H  
ATOM   1018 3HG2 ILE A  65      39.750  58.660  79.150  1.00  0.00           H  
ATOM   1019  CG1 ILE A  65      38.940  61.960  79.800  1.00  0.00           C  
ATOM   1020 1HG1 ILE A  65      39.360  62.900  80.230  1.00  0.00           H  
ATOM   1021 2HG1 ILE A  65      37.880  61.800  80.080  1.00  0.00           H  
ATOM   1022  CD  ILE A  65      38.810  62.460  78.350  1.00  0.00           C  
ATOM   1023  HD1 ILE A  65      38.220  63.400  78.410  1.00  0.00           H  
ATOM   1024  HD2 ILE A  65      39.780  62.720  77.870  1.00  0.00           H  
ATOM   1025  HD3 ILE A  65      38.300  61.710  77.710  1.00  0.00           H  
ATOM   1026  C   ILE A  65      40.880  59.150  81.600  1.00  0.00           C  
ATOM   1027  O   ILE A  65      40.220  58.340  82.260  1.00  0.00           O  
ATOM   1028  N   PHE A  66      42.060  58.850  81.110  1.00  0.00           N  
ATOM   1029  HN  PHE A  66      42.510  59.460  80.460  1.00  0.00           H  
ATOM   1030  CA  PHE A  66      42.730  57.630  81.450  1.00  0.00           C  
ATOM   1031  HA  PHE A  66      42.130  56.750  81.260  1.00  0.00           H  
ATOM   1032  CB  PHE A  66      44.080  57.380  80.710  1.00  0.00           C  
ATOM   1033  HB1 PHE A  66      44.630  56.440  80.910  1.00  0.00           H  
ATOM   1034  HB2 PHE A  66      44.770  58.200  80.980  1.00  0.00           H  
ATOM   1035  CG  PHE A  66      43.950  57.410  79.230  1.00  0.00           C  
ATOM   1036  CD1 PHE A  66      42.890  56.740  78.590  1.00  0.00           C  
ATOM   1037  HD1 PHE A  66      42.170  56.210  79.200  1.00  0.00           H  
ATOM   1038  CE1 PHE A  66      42.920  56.570  77.170  1.00  0.00           C  
ATOM   1039  HE1 PHE A  66      42.080  56.080  76.700  1.00  0.00           H  
ATOM   1040  CZ  PHE A  66      43.990  56.980  76.410  1.00  0.00           C  
ATOM   1041  HZ  PHE A  66      44.030  56.880  75.340  1.00  0.00           H  
ATOM   1042  CD2 PHE A  66      45.060  57.810  78.440  1.00  0.00           C  
ATOM   1043  HD2 PHE A  66      45.890  58.300  78.930  1.00  0.00           H  
ATOM   1044  CE2 PHE A  66      45.040  57.720  77.030  1.00  0.00           C  
ATOM   1045  HE2 PHE A  66      45.940  58.040  76.540  1.00  0.00           H  
ATOM   1046  C   PHE A  66      43.030  57.500  82.980  1.00  0.00           C  
ATOM   1047  O   PHE A  66      42.690  56.380  83.440  1.00  0.00           O  
ATOM   1048  N   TYR A  67      43.560  58.430  83.690  1.00  0.00           N  
ATOM   1049  HN  TYR A  67      43.950  59.230  83.230  1.00  0.00           H  
ATOM   1050  CA  TYR A  67      43.610  58.360  85.140  1.00  0.00           C  
ATOM   1051  HA  TYR A  67      44.220  57.560  85.530  1.00  0.00           H  
ATOM   1052  CB  TYR A  67      44.350  59.710  85.590  1.00  0.00           C  
ATOM   1053  HB1 TYR A  67      43.960  60.560  84.980  1.00  0.00           H  
ATOM   1054  HB2 TYR A  67      45.460  59.590  85.570  1.00  0.00           H  
ATOM   1055  CG  TYR A  67      44.060  59.930  87.040  1.00  0.00           C  
ATOM   1056  CD1 TYR A  67      43.070  60.940  87.380  1.00  0.00           C  
ATOM   1057  HD1 TYR A  67      42.500  61.430  86.610  1.00  0.00           H  
ATOM   1058  CE1 TYR A  67      42.970  61.370  88.730  1.00  0.00           C  
ATOM   1059  HE1 TYR A  67      42.180  62.070  88.950  1.00  0.00           H  
ATOM   1060  CZ  TYR A  67      43.580  60.760  89.730  1.00  0.00           C  
ATOM   1061  OH  TYR A  67      43.280  61.210  91.170  1.00  0.00           O  
ATOM   1062  HH  TYR A  67      42.430  61.640  91.120  1.00  0.00           H  
ATOM   1063  CD2 TYR A  67      44.780  59.410  88.140  1.00  0.00           C  
ATOM   1064  HD2 TYR A  67      45.500  58.630  87.920  1.00  0.00           H  
ATOM   1065  CE2 TYR A  67      44.620  59.890  89.480  1.00  0.00           C  
ATOM   1066  HE2 TYR A  67      45.110  59.400  90.320  1.00  0.00           H  
ATOM   1067  C   TYR A  67      42.270  58.170  85.820  1.00  0.00           C  
ATOM   1068  O   TYR A  67      42.280  57.420  86.820  1.00  0.00           O  
ATOM   1069  N   TYR A  68      41.220  58.840  85.320  1.00  0.00           N  
ATOM   1070  HN  TYR A  68      41.470  59.530  84.650  1.00  0.00           H  
ATOM   1071  CA  TYR A  68      39.870  58.790  85.830  1.00  0.00           C  
ATOM   1072  HA  TYR A  68      39.950  59.000  86.890  1.00  0.00           H  
ATOM   1073  CB  TYR A  68      38.880  59.850  85.210  1.00  0.00           C  
ATOM   1074  HB1 TYR A  68      38.700  59.750  84.120  1.00  0.00           H  
ATOM   1075  HB2 TYR A  68      39.430  60.820  85.270  1.00  0.00           H  
ATOM   1076  CG  TYR A  68      37.650  59.910  86.020  1.00  0.00           C  
ATOM   1077  CD1 TYR A  68      36.410  59.420  85.500  1.00  0.00           C  
ATOM   1078  HD1 TYR A  68      36.290  58.860  84.590  1.00  0.00           H  
ATOM   1079  CE1 TYR A  68      35.250  59.710  86.180  1.00  0.00           C  
ATOM   1080  HE1 TYR A  68      34.280  59.490  85.780  1.00  0.00           H  
ATOM   1081  CZ  TYR A  68      35.290  60.380  87.370  1.00  0.00           C  
ATOM   1082  OH  TYR A  68      34.080  60.830  88.000  1.00  0.00           O  
ATOM   1083  HH  TYR A  68      33.340  60.590  87.440  1.00  0.00           H  
ATOM   1084  CD2 TYR A  68      37.620  60.590  87.310  1.00  0.00           C  
ATOM   1085  HD2 TYR A  68      38.550  60.950  87.710  1.00  0.00           H  
ATOM   1086  CE2 TYR A  68      36.410  60.720  88.020  1.00  0.00           C  
ATOM   1087  HE2 TYR A  68      36.540  61.130  89.010  1.00  0.00           H  
ATOM   1088  C   TYR A  68      39.270  57.370  85.700  1.00  0.00           C  
ATOM   1089  O   TYR A  68      38.770  56.860  86.690  1.00  0.00           O  
ATOM   1090  N   ILE A  69      39.510  56.800  84.520  1.00  0.00           N  
ATOM   1091  HN  ILE A  69      40.010  57.230  83.780  1.00  0.00           H  
ATOM   1092  CA  ILE A  69      39.130  55.420  84.330  1.00  0.00           C  
ATOM   1093  HA  ILE A  69      38.110  55.360  84.690  1.00  0.00           H  
ATOM   1094  CB  ILE A  69      39.270  54.910  82.850  1.00  0.00           C  
ATOM   1095  HB  ILE A  69      40.310  55.180  82.550  1.00  0.00           H  
ATOM   1096  CG2 ILE A  69      39.150  53.380  82.770  1.00  0.00           C  
ATOM   1097 1HG2 ILE A  69      40.000  52.800  83.190  1.00  0.00           H  
ATOM   1098 2HG2 ILE A  69      38.170  53.120  83.230  1.00  0.00           H  
ATOM   1099 3HG2 ILE A  69      39.180  53.220  81.670  1.00  0.00           H  
ATOM   1100  CG1 ILE A  69      38.370  55.670  81.850  1.00  0.00           C  
ATOM   1101 1HG1 ILE A  69      38.210  56.670  82.310  1.00  0.00           H  
ATOM   1102 2HG1 ILE A  69      37.440  55.070  81.870  1.00  0.00           H  
ATOM   1103  CD  ILE A  69      38.900  55.820  80.420  1.00  0.00           C  
ATOM   1104  HD1 ILE A  69      39.710  56.580  80.500  1.00  0.00           H  
ATOM   1105  HD2 ILE A  69      39.480  54.910  80.160  1.00  0.00           H  
ATOM   1106  HD3 ILE A  69      38.210  56.050  79.590  1.00  0.00           H  
ATOM   1107  C   ILE A  69      39.920  54.500  85.220  1.00  0.00           C  
ATOM   1108  O   ILE A  69      39.380  53.580  85.930  1.00  0.00           O  
ATOM   1109  N   ALA A  70      41.240  54.730  85.330  1.00  0.00           N  
ATOM   1110  HN  ALA A  70      41.620  55.380  84.690  1.00  0.00           H  
ATOM   1111  CA  ALA A  70      42.200  53.870  86.000  1.00  0.00           C  
ATOM   1112  HA  ALA A  70      42.150  52.860  85.610  1.00  0.00           H  
ATOM   1113  CB  ALA A  70      43.660  54.300  85.680  1.00  0.00           C  
ATOM   1114  HB1 ALA A  70      43.790  55.340  86.040  1.00  0.00           H  
ATOM   1115  HB2 ALA A  70      44.350  53.660  86.280  1.00  0.00           H  
ATOM   1116  HB3 ALA A  70      43.810  54.240  84.580  1.00  0.00           H  
ATOM   1117  C   ALA A  70      41.870  53.800  87.560  1.00  0.00           C  
ATOM   1118  O   ALA A  70      41.880  52.830  88.230  1.00  0.00           O  
ATOM   1119  N   THR A  71      41.520  54.940  88.130  1.00  0.00           N  
ATOM   1120  HN  THR A  71      41.210  55.740  87.620  1.00  0.00           H  
ATOM   1121  CA  THR A  71      41.480  55.030  89.570  1.00  0.00           C  
ATOM   1122  HA  THR A  71      42.270  54.390  89.940  1.00  0.00           H  
ATOM   1123  CB  THR A  71      42.010  56.250  90.220  1.00  0.00           C  
ATOM   1124  HB  THR A  71      41.800  56.390  91.300  1.00  0.00           H  
ATOM   1125  OG1 THR A  71      41.320  57.400  89.650  1.00  0.00           O  
ATOM   1126  HG1 THR A  71      41.710  57.840  88.890  1.00  0.00           H  
ATOM   1127  CG2 THR A  71      43.500  56.480  89.850  1.00  0.00           C  
ATOM   1128 1HG2 THR A  71      43.810  57.400  90.400  1.00  0.00           H  
ATOM   1129 2HG2 THR A  71      44.240  55.660  90.030  1.00  0.00           H  
ATOM   1130 3HG2 THR A  71      43.520  56.740  88.770  1.00  0.00           H  
ATOM   1131  C   THR A  71      40.110  54.690  90.120  1.00  0.00           C  
ATOM   1132  O   THR A  71      40.040  54.470  91.340  1.00  0.00           O  
ATOM   1133  N   ASN A  72      39.050  54.710  89.280  1.00  0.00           N  
ATOM   1134  HN  ASN A  72      39.190  54.960  88.330  1.00  0.00           H  
ATOM   1135  CA  ASN A  72      37.740  54.600  89.870  1.00  0.00           C  
ATOM   1136  HA  ASN A  72      37.780  54.500  90.950  1.00  0.00           H  
ATOM   1137  CB  ASN A  72      36.900  55.910  89.550  1.00  0.00           C  
ATOM   1138  HB1 ASN A  72      35.820  55.740  89.750  1.00  0.00           H  
ATOM   1139  HB2 ASN A  72      36.930  56.150  88.470  1.00  0.00           H  
ATOM   1140  CG  ASN A  72      37.420  57.050  90.410  1.00  0.00           C  
ATOM   1141  OD1 ASN A  72      37.100  57.100  91.610  1.00  0.00           O  
ATOM   1142  ND2 ASN A  72      38.230  57.990  89.830  1.00  0.00           N  
ATOM   1143 1HD2 ASN A  72      38.280  57.720  88.870  1.00  0.00           H  
ATOM   1144 2HD2 ASN A  72      38.890  58.420  90.450  1.00  0.00           H  
ATOM   1145  C   ASN A  72      36.950  53.390  89.350  1.00  0.00           C  
ATOM   1146  O   ASN A  72      35.930  52.980  89.900  1.00  0.00           O  
ATOM   1147  N   TYR A  73      37.360  52.760  88.220  1.00  0.00           N  
ATOM   1148  HN  TYR A  73      38.110  53.130  87.670  1.00  0.00           H  
ATOM   1149  CA  TYR A  73      36.520  51.790  87.510  1.00  0.00           C  
ATOM   1150  HA  TYR A  73      35.640  51.470  88.050  1.00  0.00           H  
ATOM   1151  CB  TYR A  73      36.040  52.340  86.130  1.00  0.00           C  
ATOM   1152  HB1 TYR A  73      35.480  51.490  85.680  1.00  0.00           H  
ATOM   1153  HB2 TYR A  73      36.930  52.730  85.580  1.00  0.00           H  
ATOM   1154  CG  TYR A  73      35.020  53.490  86.360  1.00  0.00           C  
ATOM   1155  CD1 TYR A  73      33.690  53.110  86.710  1.00  0.00           C  
ATOM   1156  HD1 TYR A  73      33.450  52.080  86.910  1.00  0.00           H  
ATOM   1157  CE1 TYR A  73      32.730  54.120  86.840  1.00  0.00           C  
ATOM   1158  HE1 TYR A  73      31.670  53.930  86.930  1.00  0.00           H  
ATOM   1159  CZ  TYR A  73      33.020  55.460  86.660  1.00  0.00           C  
ATOM   1160  OH  TYR A  73      31.940  56.390  86.760  1.00  0.00           O  
ATOM   1161  HH  TYR A  73      31.170  55.840  86.630  1.00  0.00           H  
ATOM   1162  CD2 TYR A  73      35.350  54.860  86.250  1.00  0.00           C  
ATOM   1163  HD2 TYR A  73      36.350  55.190  86.030  1.00  0.00           H  
ATOM   1164  CE2 TYR A  73      34.330  55.880  86.430  1.00  0.00           C  
ATOM   1165  HE2 TYR A  73      34.510  56.940  86.420  1.00  0.00           H  
ATOM   1166  C   TYR A  73      37.160  50.410  87.280  1.00  0.00           C  
ATOM   1167  O   TYR A  73      36.500  49.440  86.980  1.00  0.00           O  
ATOM   1168  N   ILE A  74      38.450  50.310  87.450  1.00  0.00           N  
ATOM   1169  HN  ILE A  74      38.990  51.140  87.580  1.00  0.00           H  
ATOM   1170  CA  ILE A  74      39.210  49.060  87.180  1.00  0.00           C  
ATOM   1171  HA  ILE A  74      38.820  48.600  86.280  1.00  0.00           H  
ATOM   1172  CB  ILE A  74      40.680  49.360  87.100  1.00  0.00           C  
ATOM   1173  HB  ILE A  74      40.980  49.720  88.110  1.00  0.00           H  
ATOM   1174  CG2 ILE A  74      41.620  48.200  86.760  1.00  0.00           C  
ATOM   1175 1HG2 ILE A  74      42.560  48.630  86.360  1.00  0.00           H  
ATOM   1176 2HG2 ILE A  74      41.760  47.590  87.680  1.00  0.00           H  
ATOM   1177 3HG2 ILE A  74      41.290  47.600  85.880  1.00  0.00           H  
ATOM   1178  CG1 ILE A  74      40.950  50.470  86.080  1.00  0.00           C  
ATOM   1179 1HG1 ILE A  74      42.040  50.690  86.080  1.00  0.00           H  
ATOM   1180 2HG1 ILE A  74      40.360  51.370  86.360  1.00  0.00           H  
ATOM   1181  CD  ILE A  74      40.600  50.110  84.610  1.00  0.00           C  
ATOM   1182  HD1 ILE A  74      40.880  49.050  84.400  1.00  0.00           H  
ATOM   1183  HD2 ILE A  74      39.500  50.220  84.450  1.00  0.00           H  
ATOM   1184  HD3 ILE A  74      41.000  50.910  83.950  1.00  0.00           H  
ATOM   1185  C   ILE A  74      38.990  47.990  88.300  1.00  0.00           C  
ATOM   1186  O   ILE A  74      39.130  46.780  88.140  1.00  0.00           O  
ATOM   1187  N   HIS A  75      38.580  48.430  89.540  1.00  0.00           N  
ATOM   1188  HN  HIS A  75      38.490  49.400  89.770  1.00  0.00           H  
ATOM   1189  CA  HIS A  75      38.350  47.510  90.690  1.00  0.00           C  
ATOM   1190  HA  HIS A  75      38.980  46.630  90.680  1.00  0.00           H  
ATOM   1191  CB  HIS A  75      38.480  48.130  92.170  1.00  0.00           C  
ATOM   1192  HB1 HIS A  75      39.530  48.480  92.280  1.00  0.00           H  
ATOM   1193  HB2 HIS A  75      38.240  47.350  92.920  1.00  0.00           H  
ATOM   1194  ND1 HIS A  75      37.640  50.430  91.710  1.00  0.00           N  
ATOM   1195  CG  HIS A  75      37.530  49.260  92.380  1.00  0.00           C  
ATOM   1196  CE1 HIS A  75      36.610  51.150  92.080  1.00  0.00           C  
ATOM   1197  HE1 HIS A  75      36.370  52.200  91.900  1.00  0.00           H  
ATOM   1198  NE2 HIS A  75      35.900  50.530  93.010  1.00  0.00           N  
ATOM   1199  HE2 HIS A  75      35.070  50.840  93.480  1.00  0.00           H  
ATOM   1200  CD2 HIS A  75      36.410  49.260  93.180  1.00  0.00           C  
ATOM   1201  HD2 HIS A  75      36.030  48.460  93.800  1.00  0.00           H  
ATOM   1202  C   HIS A  75      36.980  46.830  90.620  1.00  0.00           C  
ATOM   1203  O   HIS A  75      36.690  45.850  91.340  1.00  0.00           O  
ATOM   1204  N   LEU A  76      36.160  47.310  89.710  1.00  0.00           N  
ATOM   1205  HN  LEU A  76      36.410  48.050  89.080  1.00  0.00           H  
ATOM   1206  CA  LEU A  76      34.880  46.720  89.440  1.00  0.00           C  
ATOM   1207  HA  LEU A  76      34.540  46.100  90.250  1.00  0.00           H  
ATOM   1208  CB  LEU A  76      33.830  47.940  89.140  1.00  0.00           C  
ATOM   1209  HB1 LEU A  76      32.850  47.410  89.130  1.00  0.00           H  
ATOM   1210  HB2 LEU A  76      33.960  48.480  88.180  1.00  0.00           H  
ATOM   1211  CG  LEU A  76      33.720  49.010  90.240  1.00  0.00           C  
ATOM   1212  HG  LEU A  76      34.770  49.360  90.350  1.00  0.00           H  
ATOM   1213  CD1 LEU A  76      32.730  50.070  89.820  1.00  0.00           C  
ATOM   1214 1HD1 LEU A  76      32.590  50.240  88.730  1.00  0.00           H  
ATOM   1215 2HD1 LEU A  76      31.690  49.870  90.180  1.00  0.00           H  
ATOM   1216 3HD1 LEU A  76      33.120  51.040  90.170  1.00  0.00           H  
ATOM   1217  CD2 LEU A  76      33.290  48.380  91.600  1.00  0.00           C  
ATOM   1218 1HD2 LEU A  76      32.360  47.790  91.430  1.00  0.00           H  
ATOM   1219 2HD2 LEU A  76      34.050  47.670  91.960  1.00  0.00           H  
ATOM   1220 3HD2 LEU A  76      33.150  49.230  92.300  1.00  0.00           H  
ATOM   1221  C   LEU A  76      35.050  45.810  88.190  1.00  0.00           C  
ATOM   1222  O   LEU A  76      34.140  45.090  87.760  1.00  0.00           O  
ATOM   1223  N   ILE A  77      36.190  45.800  87.520  1.00  0.00           N  
ATOM   1224  HN  ILE A  77      36.990  46.330  87.790  1.00  0.00           H  
ATOM   1225  CA  ILE A  77      36.450  44.920  86.400  1.00  0.00           C  
ATOM   1226  HA  ILE A  77      35.530  44.800  85.840  1.00  0.00           H  
ATOM   1227  CB  ILE A  77      37.480  45.370  85.370  1.00  0.00           C  
ATOM   1228  HB  ILE A  77      38.390  45.670  85.930  1.00  0.00           H  
ATOM   1229  CG2 ILE A  77      37.780  44.370  84.260  1.00  0.00           C  
ATOM   1230 1HG2 ILE A  77      38.710  44.700  83.740  1.00  0.00           H  
ATOM   1231 2HG2 ILE A  77      37.890  43.300  84.510  1.00  0.00           H  
ATOM   1232 3HG2 ILE A  77      36.970  44.440  83.510  1.00  0.00           H  
ATOM   1233  CG1 ILE A  77      36.910  46.640  84.730  1.00  0.00           C  
ATOM   1234 1HG1 ILE A  77      36.360  47.260  85.470  1.00  0.00           H  
ATOM   1235 2HG1 ILE A  77      36.060  46.180  84.180  1.00  0.00           H  
ATOM   1236  CD  ILE A  77      37.800  47.400  83.860  1.00  0.00           C  
ATOM   1237  HD1 ILE A  77      37.180  48.180  83.360  1.00  0.00           H  
ATOM   1238  HD2 ILE A  77      38.690  47.720  84.450  1.00  0.00           H  
ATOM   1239  HD3 ILE A  77      38.170  46.740  83.050  1.00  0.00           H  
ATOM   1240  C   ILE A  77      36.790  43.510  86.950  1.00  0.00           C  
ATOM   1241  O   ILE A  77      37.550  43.460  87.930  1.00  0.00           O  
ATOM   1242  N   PRO A  78      36.220  42.370  86.470  1.00  0.00           N  
ATOM   1243  CD  PRO A  78      35.080  42.370  85.440  1.00  0.00           C  
ATOM   1244  HD1 PRO A  78      34.160  42.910  85.750  1.00  0.00           H  
ATOM   1245  HD2 PRO A  78      35.490  42.620  84.440  1.00  0.00           H  
ATOM   1246  CA  PRO A  78      36.600  41.010  86.750  1.00  0.00           C  
ATOM   1247  HA  PRO A  78      36.300  40.730  87.750  1.00  0.00           H  
ATOM   1248  CB  PRO A  78      35.930  40.150  85.770  1.00  0.00           C  
ATOM   1249  HB1 PRO A  78      35.800  39.090  86.070  1.00  0.00           H  
ATOM   1250  HB2 PRO A  78      36.530  40.100  84.840  1.00  0.00           H  
ATOM   1251  CG  PRO A  78      34.630  40.890  85.460  1.00  0.00           C  
ATOM   1252  HG1 PRO A  78      33.920  40.830  86.310  1.00  0.00           H  
ATOM   1253  HG2 PRO A  78      34.090  40.630  84.530  1.00  0.00           H  
ATOM   1254  C   PRO A  78      38.130  40.790  86.830  1.00  0.00           C  
ATOM   1255  O   PRO A  78      38.840  41.320  86.000  1.00  0.00           O  
ATOM   1256  N   SER A  79      38.620  39.960  87.760  1.00  0.00           N  
ATOM   1257  HN  SER A  79      37.920  39.660  88.400  1.00  0.00           H  
ATOM   1258  CA  SER A  79      39.990  39.900  88.150  1.00  0.00           C  
ATOM   1259  HA  SER A  79      40.240  40.860  88.570  1.00  0.00           H  
ATOM   1260  CB  SER A  79      40.220  38.910  89.290  1.00  0.00           C  
ATOM   1261  HB1 SER A  79      41.220  38.430  89.290  1.00  0.00           H  
ATOM   1262  HB2 SER A  79      39.530  38.070  89.070  1.00  0.00           H  
ATOM   1263  OG  SER A  79      39.830  39.440  90.600  1.00  0.00           O  
ATOM   1264  HG1 SER A  79      38.880  39.490  90.480  1.00  0.00           H  
ATOM   1265  C   SER A  79      41.060  39.620  87.140  1.00  0.00           C  
ATOM   1266  O   SER A  79      41.980  40.420  87.100  1.00  0.00           O  
ATOM   1267  N   PRO A  80      40.960  38.650  86.180  1.00  0.00           N  
ATOM   1268  CD  PRO A  80      40.040  37.550  86.240  1.00  0.00           C  
ATOM   1269  HD1 PRO A  80      40.160  36.910  87.140  1.00  0.00           H  
ATOM   1270  HD2 PRO A  80      38.980  37.860  86.340  1.00  0.00           H  
ATOM   1271  CA  PRO A  80      41.940  38.410  85.080  1.00  0.00           C  
ATOM   1272  HA  PRO A  80      42.880  38.280  85.600  1.00  0.00           H  
ATOM   1273  CB  PRO A  80      41.390  37.140  84.360  1.00  0.00           C  
ATOM   1274  HB1 PRO A  80      42.170  36.390  84.620  1.00  0.00           H  
ATOM   1275  HB2 PRO A  80      41.430  37.150  83.250  1.00  0.00           H  
ATOM   1276  CG  PRO A  80      40.040  36.860  84.920  1.00  0.00           C  
ATOM   1277  HG1 PRO A  80      39.870  35.760  85.040  1.00  0.00           H  
ATOM   1278  HG2 PRO A  80      39.230  37.280  84.290  1.00  0.00           H  
ATOM   1279  C   PRO A  80      41.940  39.700  84.240  1.00  0.00           C  
ATOM   1280  O   PRO A  80      43.080  40.280  84.020  1.00  0.00           O  
ATOM   1281  N   LEU A  81      40.750  40.210  83.810  1.00  0.00           N  
ATOM   1282  HN  LEU A  81      39.850  39.900  84.110  1.00  0.00           H  
ATOM   1283  CA  LEU A  81      40.670  41.390  83.020  1.00  0.00           C  
ATOM   1284  HA  LEU A  81      41.310  41.410  82.150  1.00  0.00           H  
ATOM   1285  CB  LEU A  81      39.200  41.630  82.580  1.00  0.00           C  
ATOM   1286  HB1 LEU A  81      38.950  42.600  82.110  1.00  0.00           H  
ATOM   1287  HB2 LEU A  81      38.450  41.460  83.380  1.00  0.00           H  
ATOM   1288  CG  LEU A  81      38.780  40.570  81.470  1.00  0.00           C  
ATOM   1289  HG  LEU A  81      39.130  39.610  81.910  1.00  0.00           H  
ATOM   1290  CD1 LEU A  81      37.270  40.530  81.300  1.00  0.00           C  
ATOM   1291 1HD1 LEU A  81      36.980  39.800  80.510  1.00  0.00           H  
ATOM   1292 2HD1 LEU A  81      36.770  40.080  82.190  1.00  0.00           H  
ATOM   1293 3HD1 LEU A  81      36.760  41.450  80.920  1.00  0.00           H  
ATOM   1294  CD2 LEU A  81      39.630  40.900  80.180  1.00  0.00           C  
ATOM   1295 1HD2 LEU A  81      40.710  40.970  80.440  1.00  0.00           H  
ATOM   1296 2HD2 LEU A  81      39.430  40.130  79.400  1.00  0.00           H  
ATOM   1297 3HD2 LEU A  81      39.270  41.910  79.910  1.00  0.00           H  
ATOM   1298  C   LEU A  81      41.160  42.660  83.700  1.00  0.00           C  
ATOM   1299  O   LEU A  81      41.780  43.510  83.090  1.00  0.00           O  
ATOM   1300  N   SER A  82      40.900  42.810  84.990  1.00  0.00           N  
ATOM   1301  HN  SER A  82      40.380  42.080  85.430  1.00  0.00           H  
ATOM   1302  CA  SER A  82      41.560  43.790  85.840  1.00  0.00           C  
ATOM   1303  HA  SER A  82      41.310  44.680  85.290  1.00  0.00           H  
ATOM   1304  CB  SER A  82      40.800  43.810  87.190  1.00  0.00           C  
ATOM   1305  HB1 SER A  82      40.790  42.900  87.820  1.00  0.00           H  
ATOM   1306  HB2 SER A  82      39.710  43.950  87.040  1.00  0.00           H  
ATOM   1307  OG  SER A  82      41.230  44.860  88.040  1.00  0.00           O  
ATOM   1308  HG1 SER A  82      40.650  45.620  87.970  1.00  0.00           H  
ATOM   1309  C   SER A  82      43.080  43.830  85.860  1.00  0.00           C  
ATOM   1310  O   SER A  82      43.670  44.860  85.650  1.00  0.00           O  
ATOM   1311  N   PHE A  83      43.760  42.670  85.940  1.00  0.00           N  
ATOM   1312  HN  PHE A  83      43.310  41.790  86.060  1.00  0.00           H  
ATOM   1313  CA  PHE A  83      45.250  42.580  85.730  1.00  0.00           C  
ATOM   1314  HA  PHE A  83      45.750  43.300  86.370  1.00  0.00           H  
ATOM   1315  CB  PHE A  83      45.820  41.120  85.970  1.00  0.00           C  
ATOM   1316  HB1 PHE A  83      46.920  41.080  85.790  1.00  0.00           H  
ATOM   1317  HB2 PHE A  83      45.370  40.420  85.240  1.00  0.00           H  
ATOM   1318  CG  PHE A  83      45.680  40.720  87.440  1.00  0.00           C  
ATOM   1319  CD1 PHE A  83      46.470  41.370  88.450  1.00  0.00           C  
ATOM   1320  HD1 PHE A  83      47.090  42.190  88.130  1.00  0.00           H  
ATOM   1321  CE1 PHE A  83      46.380  41.010  89.770  1.00  0.00           C  
ATOM   1322  HE1 PHE A  83      47.000  41.530  90.480  1.00  0.00           H  
ATOM   1323  CZ  PHE A  83      45.620  39.850  90.130  1.00  0.00           C  
ATOM   1324  HZ  PHE A  83      45.580  39.520  91.160  1.00  0.00           H  
ATOM   1325  CD2 PHE A  83      45.030  39.480  87.830  1.00  0.00           C  
ATOM   1326  HD2 PHE A  83      44.640  38.850  87.050  1.00  0.00           H  
ATOM   1327  CE2 PHE A  83      44.960  39.090  89.130  1.00  0.00           C  
ATOM   1328  HE2 PHE A  83      44.420  38.200  89.410  1.00  0.00           H  
ATOM   1329  C   PHE A  83      45.640  42.920  84.280  1.00  0.00           C  
ATOM   1330  O   PHE A  83      46.700  43.570  84.080  1.00  0.00           O  
ATOM   1331  N   LEU A  84      44.820  42.470  83.300  1.00  0.00           N  
ATOM   1332  HN  LEU A  84      44.080  41.860  83.570  1.00  0.00           H  
ATOM   1333  CA  LEU A  84      45.030  42.740  81.850  1.00  0.00           C  
ATOM   1334  HA  LEU A  84      46.050  42.450  81.650  1.00  0.00           H  
ATOM   1335  CB  LEU A  84      44.070  41.900  80.990  1.00  0.00           C  
ATOM   1336  HB1 LEU A  84      44.240  42.160  79.920  1.00  0.00           H  
ATOM   1337  HB2 LEU A  84      43.010  42.100  81.280  1.00  0.00           H  
ATOM   1338  CG  LEU A  84      44.460  40.360  81.020  1.00  0.00           C  
ATOM   1339  HG  LEU A  84      44.520  40.110  82.100  1.00  0.00           H  
ATOM   1340  CD1 LEU A  84      43.280  39.570  80.370  1.00  0.00           C  
ATOM   1341 1HD1 LEU A  84      42.410  39.590  81.070  1.00  0.00           H  
ATOM   1342 2HD1 LEU A  84      43.010  39.910  79.350  1.00  0.00           H  
ATOM   1343 3HD1 LEU A  84      43.560  38.500  80.290  1.00  0.00           H  
ATOM   1344  CD2 LEU A  84      45.840  40.140  80.370  1.00  0.00           C  
ATOM   1345 1HD2 LEU A  84      46.620  40.660  80.970  1.00  0.00           H  
ATOM   1346 2HD2 LEU A  84      46.040  39.050  80.270  1.00  0.00           H  
ATOM   1347 3HD2 LEU A  84      45.840  40.550  79.340  1.00  0.00           H  
ATOM   1348  C   LEU A  84      45.080  44.100  81.400  1.00  0.00           C  
ATOM   1349  O   LEU A  84      45.800  44.470  80.500  1.00  0.00           O  
ATOM   1350  N   ALA A  85      44.160  44.890  82.030  1.00  0.00           N  
ATOM   1351  HN  ALA A  85      43.430  44.440  82.540  1.00  0.00           H  
ATOM   1352  CA  ALA A  85      44.010  46.340  81.870  1.00  0.00           C  
ATOM   1353  HA  ALA A  85      43.790  46.570  80.840  1.00  0.00           H  
ATOM   1354  CB  ALA A  85      42.770  46.920  82.590  1.00  0.00           C  
ATOM   1355  HB1 ALA A  85      42.840  46.570  83.630  1.00  0.00           H  
ATOM   1356  HB2 ALA A  85      42.720  48.020  82.730  1.00  0.00           H  
ATOM   1357  HB3 ALA A  85      41.840  46.490  82.160  1.00  0.00           H  
ATOM   1358  C   ALA A  85      45.190  47.200  82.250  1.00  0.00           C  
ATOM   1359  O   ALA A  85      45.510  48.140  81.510  1.00  0.00           O  
ATOM   1360  N   TRP A  86      45.900  46.860  83.400  1.00  0.00           N  
ATOM   1361  HN  TRP A  86      45.700  46.080  83.990  1.00  0.00           H  
ATOM   1362  CA  TRP A  86      46.950  47.590  84.000  1.00  0.00           C  
ATOM   1363  HA  TRP A  86      46.440  48.500  84.300  1.00  0.00           H  
ATOM   1364  CB  TRP A  86      47.460  47.040  85.310  1.00  0.00           C  
ATOM   1365  HB1 TRP A  86      48.530  47.270  85.460  1.00  0.00           H  
ATOM   1366  HB2 TRP A  86      47.450  45.930  85.240  1.00  0.00           H  
ATOM   1367  CG  TRP A  86      46.570  47.510  86.470  1.00  0.00           C  
ATOM   1368  CD1 TRP A  86      45.750  46.690  87.210  1.00  0.00           C  
ATOM   1369  HD1 TRP A  86      45.580  45.650  86.990  1.00  0.00           H  
ATOM   1370  NE1 TRP A  86      45.210  47.380  88.210  1.00  0.00           N  
ATOM   1371  HE1 TRP A  86      44.500  47.210  88.840  1.00  0.00           H  
ATOM   1372  CE2 TRP A  86      45.580  48.700  88.110  1.00  0.00           C  
ATOM   1373  CD2 TRP A  86      46.530  48.820  87.100  1.00  0.00           C  
ATOM   1374  CE3 TRP A  86      47.030  50.080  86.790  1.00  0.00           C  
ATOM   1375  HE3 TRP A  86      47.740  50.130  85.980  1.00  0.00           H  
ATOM   1376  CZ3 TRP A  86      46.770  51.130  87.730  1.00  0.00           C  
ATOM   1377  HZ3 TRP A  86      47.290  52.060  87.590  1.00  0.00           H  
ATOM   1378  CZ2 TRP A  86      45.100  49.760  88.890  1.00  0.00           C  
ATOM   1379  HZ2 TRP A  86      44.540  49.640  89.800  1.00  0.00           H  
ATOM   1380  CH2 TRP A  86      45.850  50.930  88.730  1.00  0.00           C  
ATOM   1381  HH2 TRP A  86      45.600  51.790  89.330  1.00  0.00           H  
ATOM   1382  C   TRP A  86      48.150  48.050  83.150  1.00  0.00           C  
ATOM   1383  O   TRP A  86      48.400  49.230  83.160  1.00  0.00           O  
ATOM   1384  N   PRO A  87      48.750  47.110  82.380  1.00  0.00           N  
ATOM   1385  CD  PRO A  87      48.770  45.710  82.630  1.00  0.00           C  
ATOM   1386  HD1 PRO A  87      48.920  45.540  83.720  1.00  0.00           H  
ATOM   1387  HD2 PRO A  87      47.860  45.240  82.190  1.00  0.00           H  
ATOM   1388  CA  PRO A  87      49.670  47.420  81.210  1.00  0.00           C  
ATOM   1389  HA  PRO A  87      50.540  47.940  81.580  1.00  0.00           H  
ATOM   1390  CB  PRO A  87      50.100  46.020  80.770  1.00  0.00           C  
ATOM   1391  HB1 PRO A  87      51.110  45.970  80.320  1.00  0.00           H  
ATOM   1392  HB2 PRO A  87      49.310  45.650  80.080  1.00  0.00           H  
ATOM   1393  CG  PRO A  87      50.080  45.230  82.030  1.00  0.00           C  
ATOM   1394  HG1 PRO A  87      50.950  45.520  82.650  1.00  0.00           H  
ATOM   1395  HG2 PRO A  87      50.210  44.130  81.940  1.00  0.00           H  
ATOM   1396  C   PRO A  87      49.060  48.280  80.110  1.00  0.00           C  
ATOM   1397  O   PRO A  87      49.800  49.210  79.750  1.00  0.00           O  
ATOM   1398  N   VAL A  88      47.810  48.090  79.630  1.00  0.00           N  
ATOM   1399  HN  VAL A  88      47.370  47.240  79.910  1.00  0.00           H  
ATOM   1400  CA  VAL A  88      47.210  48.930  78.570  1.00  0.00           C  
ATOM   1401  HA  VAL A  88      47.810  48.920  77.670  1.00  0.00           H  
ATOM   1402  CB  VAL A  88      45.870  48.430  78.040  1.00  0.00           C  
ATOM   1403  HB  VAL A  88      45.190  48.330  78.900  1.00  0.00           H  
ATOM   1404  CG1 VAL A  88      45.350  49.390  76.930  1.00  0.00           C  
ATOM   1405 1HG1 VAL A  88      46.090  49.550  76.120  1.00  0.00           H  
ATOM   1406 2HG1 VAL A  88      44.500  48.940  76.370  1.00  0.00           H  
ATOM   1407 3HG1 VAL A  88      45.180  50.390  77.390  1.00  0.00           H  
ATOM   1408  CG2 VAL A  88      46.130  47.030  77.450  1.00  0.00           C  
ATOM   1409 1HG2 VAL A  88      45.300  46.750  76.780  1.00  0.00           H  
ATOM   1410 2HG2 VAL A  88      47.010  47.210  76.800  1.00  0.00           H  
ATOM   1411 3HG2 VAL A  88      46.250  46.210  78.190  1.00  0.00           H  
ATOM   1412  C   VAL A  88      47.180  50.460  78.970  1.00  0.00           C  
ATOM   1413  O   VAL A  88      47.350  51.360  78.120  1.00  0.00           O  
ATOM   1414  N   TYR A  89      46.790  50.790  80.220  1.00  0.00           N  
ATOM   1415  HN  TYR A  89      46.310  50.010  80.610  1.00  0.00           H  
ATOM   1416  CA  TYR A  89      46.830  52.080  80.870  1.00  0.00           C  
ATOM   1417  HA  TYR A  89      46.320  52.800  80.230  1.00  0.00           H  
ATOM   1418  CB  TYR A  89      46.200  52.160  82.290  1.00  0.00           C  
ATOM   1419  HB1 TYR A  89      46.660  51.240  82.700  1.00  0.00           H  
ATOM   1420  HB2 TYR A  89      45.120  51.930  82.380  1.00  0.00           H  
ATOM   1421  CG  TYR A  89      46.550  53.380  83.160  1.00  0.00           C  
ATOM   1422  CD1 TYR A  89      47.300  53.230  84.310  1.00  0.00           C  
ATOM   1423  HD1 TYR A  89      47.650  52.260  84.620  1.00  0.00           H  
ATOM   1424  CE1 TYR A  89      47.610  54.310  85.140  1.00  0.00           C  
ATOM   1425  HE1 TYR A  89      48.310  54.210  85.950  1.00  0.00           H  
ATOM   1426  CZ  TYR A  89      47.210  55.620  84.780  1.00  0.00           C  
ATOM   1427  OH  TYR A  89      47.390  56.770  85.640  1.00  0.00           O  
ATOM   1428  HH  TYR A  89      47.940  56.500  86.380  1.00  0.00           H  
ATOM   1429  CD2 TYR A  89      46.170  54.690  82.780  1.00  0.00           C  
ATOM   1430  HD2 TYR A  89      45.480  54.710  81.940  1.00  0.00           H  
ATOM   1431  CE2 TYR A  89      46.410  55.790  83.620  1.00  0.00           C  
ATOM   1432  HE2 TYR A  89      46.030  56.760  83.320  1.00  0.00           H  
ATOM   1433  C   TYR A  89      48.220  52.680  80.960  1.00  0.00           C  
ATOM   1434  O   TYR A  89      48.410  53.850  80.510  1.00  0.00           O  
ATOM   1435  N   TRP A  90      49.260  51.940  81.460  1.00  0.00           N  
ATOM   1436  HN  TRP A  90      48.980  51.000  81.640  1.00  0.00           H  
ATOM   1437  CA  TRP A  90      50.670  52.380  81.620  1.00  0.00           C  
ATOM   1438  HA  TRP A  90      50.800  53.220  82.290  1.00  0.00           H  
ATOM   1439  CB  TRP A  90      51.590  51.290  82.220  1.00  0.00           C  
ATOM   1440  HB1 TRP A  90      52.560  51.760  82.470  1.00  0.00           H  
ATOM   1441  HB2 TRP A  90      51.800  50.430  81.560  1.00  0.00           H  
ATOM   1442  CG  TRP A  90      51.140  50.700  83.590  1.00  0.00           C  
ATOM   1443  CD1 TRP A  90      50.380  51.530  84.410  1.00  0.00           C  
ATOM   1444  HD1 TRP A  90      50.010  52.500  84.110  1.00  0.00           H  
ATOM   1445  NE1 TRP A  90      50.380  50.950  85.620  1.00  0.00           N  
ATOM   1446  HE1 TRP A  90      49.990  51.360  86.420  1.00  0.00           H  
ATOM   1447  CE2 TRP A  90      51.000  49.710  85.590  1.00  0.00           C  
ATOM   1448  CD2 TRP A  90      51.460  49.500  84.300  1.00  0.00           C  
ATOM   1449  CE3 TRP A  90      52.160  48.320  84.070  1.00  0.00           C  
ATOM   1450  HE3 TRP A  90      52.750  48.280  83.170  1.00  0.00           H  
ATOM   1451  CZ3 TRP A  90      52.100  47.260  84.990  1.00  0.00           C  
ATOM   1452  HZ3 TRP A  90      52.460  46.300  84.670  1.00  0.00           H  
ATOM   1453  CZ2 TRP A  90      51.000  48.700  86.590  1.00  0.00           C  
ATOM   1454  HZ2 TRP A  90      50.700  49.000  87.580  1.00  0.00           H  
ATOM   1455  CH2 TRP A  90      51.600  47.490  86.250  1.00  0.00           C  
ATOM   1456  HH2 TRP A  90      51.450  46.650  86.920  1.00  0.00           H  
ATOM   1457  C   TRP A  90      51.240  52.750  80.290  1.00  0.00           C  
ATOM   1458  O   TRP A  90      51.800  53.810  80.190  1.00  0.00           O  
ATOM   1459  N   ILE A  91      51.010  51.870  79.290  1.00  0.00           N  
ATOM   1460  HN  ILE A  91      50.490  51.030  79.430  1.00  0.00           H  
ATOM   1461  CA  ILE A  91      51.340  52.060  77.930  1.00  0.00           C  
ATOM   1462  HA  ILE A  91      52.410  52.160  77.830  1.00  0.00           H  
ATOM   1463  CB  ILE A  91      50.960  50.860  77.160  1.00  0.00           C  
ATOM   1464  HB  ILE A  91      49.900  50.600  77.360  1.00  0.00           H  
ATOM   1465  CG2 ILE A  91      51.210  51.040  75.640  1.00  0.00           C  
ATOM   1466 1HG2 ILE A  91      52.280  51.270  75.410  1.00  0.00           H  
ATOM   1467 2HG2 ILE A  91      50.870  50.200  74.990  1.00  0.00           H  
ATOM   1468 3HG2 ILE A  91      50.600  51.870  75.230  1.00  0.00           H  
ATOM   1469  CG1 ILE A  91      51.900  49.620  77.660  1.00  0.00           C  
ATOM   1470 1HG1 ILE A  91      52.190  49.670  78.730  1.00  0.00           H  
ATOM   1471 2HG1 ILE A  91      52.810  49.850  77.070  1.00  0.00           H  
ATOM   1472  CD  ILE A  91      51.270  48.260  77.190  1.00  0.00           C  
ATOM   1473  HD1 ILE A  91      51.600  47.380  77.770  1.00  0.00           H  
ATOM   1474  HD2 ILE A  91      50.170  48.350  77.320  1.00  0.00           H  
ATOM   1475  HD3 ILE A  91      51.480  48.080  76.120  1.00  0.00           H  
ATOM   1476  C   ILE A  91      50.770  53.370  77.330  1.00  0.00           C  
ATOM   1477  O   ILE A  91      51.490  54.220  76.820  1.00  0.00           O  
ATOM   1478  N   PHE A  92      49.470  53.570  77.320  1.00  0.00           N  
ATOM   1479  HN  PHE A  92      48.920  52.820  77.680  1.00  0.00           H  
ATOM   1480  CA  PHE A  92      48.760  54.750  76.770  1.00  0.00           C  
ATOM   1481  HA  PHE A  92      49.220  54.900  75.800  1.00  0.00           H  
ATOM   1482  CB  PHE A  92      47.290  54.450  76.420  1.00  0.00           C  
ATOM   1483  HB1 PHE A  92      46.780  55.360  76.040  1.00  0.00           H  
ATOM   1484  HB2 PHE A  92      46.780  54.130  77.360  1.00  0.00           H  
ATOM   1485  CG  PHE A  92      47.110  53.340  75.370  1.00  0.00           C  
ATOM   1486  CD1 PHE A  92      48.020  53.050  74.300  1.00  0.00           C  
ATOM   1487  HD1 PHE A  92      48.990  53.520  74.260  1.00  0.00           H  
ATOM   1488  CE1 PHE A  92      47.660  52.000  73.370  1.00  0.00           C  
ATOM   1489  HE1 PHE A  92      48.310  51.830  72.530  1.00  0.00           H  
ATOM   1490  CZ  PHE A  92      46.430  51.420  73.420  1.00  0.00           C  
ATOM   1491  HZ  PHE A  92      46.050  50.650  72.770  1.00  0.00           H  
ATOM   1492  CD2 PHE A  92      45.850  52.670  75.450  1.00  0.00           C  
ATOM   1493  HD2 PHE A  92      45.160  52.820  76.270  1.00  0.00           H  
ATOM   1494  CE2 PHE A  92      45.540  51.760  74.480  1.00  0.00           C  
ATOM   1495  HE2 PHE A  92      44.610  51.210  74.490  1.00  0.00           H  
ATOM   1496  C   PHE A  92      49.150  56.040  77.500  1.00  0.00           C  
ATOM   1497  O   PHE A  92      49.310  57.080  76.920  1.00  0.00           O  
ATOM   1498  N   GLN A  93      49.140  56.010  78.820  1.00  0.00           N  
ATOM   1499  HN  GLN A  93      48.740  55.230  79.300  1.00  0.00           H  
ATOM   1500  CA  GLN A  93      49.440  57.110  79.790  1.00  0.00           C  
ATOM   1501  HA  GLN A  93      48.900  57.960  79.390  1.00  0.00           H  
ATOM   1502  CB  GLN A  93      49.270  56.580  81.230  1.00  0.00           C  
ATOM   1503  HB1 GLN A  93      50.020  55.770  81.370  1.00  0.00           H  
ATOM   1504  HB2 GLN A  93      48.240  56.170  81.170  1.00  0.00           H  
ATOM   1505  CG  GLN A  93      49.300  57.750  82.250  1.00  0.00           C  
ATOM   1506  HG1 GLN A  93      50.230  58.350  82.240  1.00  0.00           H  
ATOM   1507  HG2 GLN A  93      49.290  57.310  83.270  1.00  0.00           H  
ATOM   1508  CD  GLN A  93      48.110  58.700  82.110  1.00  0.00           C  
ATOM   1509  OE1 GLN A  93      47.430  58.810  81.080  1.00  0.00           O  
ATOM   1510  NE2 GLN A  93      47.810  59.470  83.200  1.00  0.00           N  
ATOM   1511 1HE2 GLN A  93      48.300  59.340  84.060  1.00  0.00           H  
ATOM   1512 2HE2 GLN A  93      47.320  60.340  83.160  1.00  0.00           H  
ATOM   1513  C   GLN A  93      50.830  57.550  79.600  1.00  0.00           C  
ATOM   1514  O   GLN A  93      51.210  58.700  79.440  1.00  0.00           O  
ATOM   1515  N   GLY A  94      51.730  56.580  79.520  1.00  0.00           N  
ATOM   1516  HN  GLY A  94      51.540  55.610  79.610  1.00  0.00           H  
ATOM   1517  CA  GLY A  94      53.190  56.980  79.200  1.00  0.00           C  
ATOM   1518  HA1 GLY A  94      53.480  57.730  79.930  1.00  0.00           H  
ATOM   1519  HA2 GLY A  94      53.640  56.000  79.270  1.00  0.00           H  
ATOM   1520  C   GLY A  94      53.300  57.560  77.750  1.00  0.00           C  
ATOM   1521  O   GLY A  94      54.000  58.530  77.570  1.00  0.00           O  
ATOM   1522  N   CYS A  95      52.570  57.060  76.760  1.00  0.00           N  
ATOM   1523  HN  CYS A  95      52.150  56.160  76.880  1.00  0.00           H  
ATOM   1524  CA  CYS A  95      52.470  57.680  75.480  1.00  0.00           C  
ATOM   1525  HA  CYS A  95      53.460  57.830  75.090  1.00  0.00           H  
ATOM   1526  CB  CYS A  95      51.560  56.810  74.550  1.00  0.00           C  
ATOM   1527  HB1 CYS A  95      51.120  57.360  73.690  1.00  0.00           H  
ATOM   1528  HB2 CYS A  95      50.620  56.530  75.080  1.00  0.00           H  
ATOM   1529  SG  CYS A  95      52.490  55.320  73.980  1.00  0.00           S  
ATOM   1530  HG1 CYS A  95      52.240  54.560  75.040  1.00  0.00           H  
ATOM   1531  C   CYS A  95      51.970  59.190  75.410  1.00  0.00           C  
ATOM   1532  O   CYS A  95      52.580  60.130  74.840  1.00  0.00           O  
ATOM   1533  N   ILE A  96      50.860  59.450  76.020  1.00  0.00           N  
ATOM   1534  HN  ILE A  96      50.400  58.680  76.460  1.00  0.00           H  
ATOM   1535  CA  ILE A  96      50.350  60.780  76.320  1.00  0.00           C  
ATOM   1536  HA  ILE A  96      50.120  61.340  75.420  1.00  0.00           H  
ATOM   1537  CB  ILE A  96      48.960  60.620  76.960  1.00  0.00           C  
ATOM   1538  HB  ILE A  96      49.040  59.830  77.730  1.00  0.00           H  
ATOM   1539  CG2 ILE A  96      48.570  61.900  77.670  1.00  0.00           C  
ATOM   1540 1HG2 ILE A  96      47.570  61.650  78.060  1.00  0.00           H  
ATOM   1541 2HG2 ILE A  96      49.250  62.100  78.530  1.00  0.00           H  
ATOM   1542 3HG2 ILE A  96      48.620  62.810  77.030  1.00  0.00           H  
ATOM   1543  CG1 ILE A  96      47.910  60.150  75.960  1.00  0.00           C  
ATOM   1544 1HG1 ILE A  96      47.010  59.840  76.540  1.00  0.00           H  
ATOM   1545 2HG1 ILE A  96      48.170  59.140  75.580  1.00  0.00           H  
ATOM   1546  CD  ILE A  96      47.550  61.170  74.860  1.00  0.00           C  
ATOM   1547  HD1 ILE A  96      47.380  62.160  75.340  1.00  0.00           H  
ATOM   1548  HD2 ILE A  96      48.420  61.420  74.220  1.00  0.00           H  
ATOM   1549  HD3 ILE A  96      46.710  60.900  74.190  1.00  0.00           H  
ATOM   1550  C   ILE A  96      51.270  61.630  77.120  1.00  0.00           C  
ATOM   1551  O   ILE A  96      51.600  62.780  76.770  1.00  0.00           O  
ATOM   1552  N   LEU A  97      51.920  61.070  78.170  1.00  0.00           N  
ATOM   1553  HN  LEU A  97      51.600  60.230  78.610  1.00  0.00           H  
ATOM   1554  CA  LEU A  97      52.910  61.850  78.900  1.00  0.00           C  
ATOM   1555  HA  LEU A  97      52.470  62.820  79.000  1.00  0.00           H  
ATOM   1556  CB  LEU A  97      53.180  61.190  80.260  1.00  0.00           C  
ATOM   1557  HB1 LEU A  97      54.100  61.620  80.700  1.00  0.00           H  
ATOM   1558  HB2 LEU A  97      53.330  60.120  79.980  1.00  0.00           H  
ATOM   1559  CG  LEU A  97      52.020  61.160  81.270  1.00  0.00           C  
ATOM   1560  HG  LEU A  97      51.100  60.670  80.880  1.00  0.00           H  
ATOM   1561  CD1 LEU A  97      52.480  60.440  82.560  1.00  0.00           C  
ATOM   1562 1HD1 LEU A  97      51.550  60.220  83.130  1.00  0.00           H  
ATOM   1563 2HD1 LEU A  97      53.050  59.500  82.370  1.00  0.00           H  
ATOM   1564 3HD1 LEU A  97      53.100  61.080  83.220  1.00  0.00           H  
ATOM   1565  CD2 LEU A  97      51.670  62.550  81.750  1.00  0.00           C  
ATOM   1566 1HD2 LEU A  97      50.740  62.600  82.350  1.00  0.00           H  
ATOM   1567 2HD2 LEU A  97      52.530  62.850  82.390  1.00  0.00           H  
ATOM   1568 3HD2 LEU A  97      51.590  63.400  81.040  1.00  0.00           H  
ATOM   1569  C   LEU A  97      54.220  62.140  78.120  1.00  0.00           C  
ATOM   1570  O   LEU A  97      54.930  63.050  78.480  1.00  0.00           O  
ATOM   1571  N   THR A  98      54.440  61.280  77.060  1.00  0.00           N  
ATOM   1572  HN  THR A  98      53.770  60.560  76.910  1.00  0.00           H  
ATOM   1573  CA  THR A  98      55.520  61.600  76.100  1.00  0.00           C  
ATOM   1574  HA  THR A  98      56.350  61.890  76.720  1.00  0.00           H  
ATOM   1575  CB  THR A  98      56.060  60.410  75.370  1.00  0.00           C  
ATOM   1576  HB  THR A  98      55.180  60.080  74.790  1.00  0.00           H  
ATOM   1577  OG1 THR A  98      56.550  59.370  76.210  1.00  0.00           O  
ATOM   1578  HG1 THR A  98      55.770  59.110  76.700  1.00  0.00           H  
ATOM   1579  CG2 THR A  98      57.190  60.720  74.330  1.00  0.00           C  
ATOM   1580 1HG2 THR A  98      57.500  59.740  73.900  1.00  0.00           H  
ATOM   1581 2HG2 THR A  98      56.820  61.420  73.550  1.00  0.00           H  
ATOM   1582 3HG2 THR A  98      58.100  61.050  74.890  1.00  0.00           H  
ATOM   1583  C   THR A  98      55.220  62.800  75.170  1.00  0.00           C  
ATOM   1584  O   THR A  98      56.100  63.550  74.800  1.00  0.00           O  
ATOM   1585  N   GLY A  99      53.910  63.050  74.920  1.00  0.00           N  
ATOM   1586  HN  GLY A  99      53.210  62.390  75.170  1.00  0.00           H  
ATOM   1587  CA  GLY A  99      53.320  64.200  74.330  1.00  0.00           C  
ATOM   1588  HA1 GLY A  99      53.740  64.370  73.350  1.00  0.00           H  
ATOM   1589  HA2 GLY A  99      52.240  64.140  74.310  1.00  0.00           H  
ATOM   1590  C   GLY A  99      53.510  65.360  75.180  1.00  0.00           C  
ATOM   1591  O   GLY A  99      53.830  66.420  74.690  1.00  0.00           O  
ATOM   1592  N   VAL A 100      53.410  65.220  76.520  1.00  0.00           N  
ATOM   1593  HN  VAL A 100      53.090  64.360  76.920  1.00  0.00           H  
ATOM   1594  CA  VAL A 100      53.600  66.270  77.510  1.00  0.00           C  
ATOM   1595  HA  VAL A 100      53.100  67.190  77.270  1.00  0.00           H  
ATOM   1596  CB  VAL A 100      53.010  65.770  78.860  1.00  0.00           C  
ATOM   1597  HB  VAL A 100      53.530  64.880  79.280  1.00  0.00           H  
ATOM   1598  CG1 VAL A 100      53.030  66.860  79.850  1.00  0.00           C  
ATOM   1599 1HG1 VAL A 100      52.530  66.560  80.790  1.00  0.00           H  
ATOM   1600 2HG1 VAL A 100      54.040  67.120  80.250  1.00  0.00           H  
ATOM   1601 3HG1 VAL A 100      52.550  67.760  79.400  1.00  0.00           H  
ATOM   1602  CG2 VAL A 100      51.520  65.440  78.650  1.00  0.00           C  
ATOM   1603 1HG2 VAL A 100      50.820  66.280  78.420  1.00  0.00           H  
ATOM   1604 2HG2 VAL A 100      51.380  64.800  77.760  1.00  0.00           H  
ATOM   1605 3HG2 VAL A 100      51.220  64.810  79.510  1.00  0.00           H  
ATOM   1606  C   VAL A 100      55.060  66.600  77.640  1.00  0.00           C  
ATOM   1607  O   VAL A 100      55.440  67.730  77.820  1.00  0.00           O  
ATOM   1608  N   TRP A 101      55.960  65.640  77.450  1.00  0.00           N  
ATOM   1609  HN  TRP A 101      55.690  64.680  77.520  1.00  0.00           H  
ATOM   1610  CA  TRP A 101      57.380  65.780  77.410  1.00  0.00           C  
ATOM   1611  HA  TRP A 101      57.730  66.360  78.260  1.00  0.00           H  
ATOM   1612  CB  TRP A 101      58.090  64.380  77.620  1.00  0.00           C  
ATOM   1613  HB1 TRP A 101      57.990  63.960  76.600  1.00  0.00           H  
ATOM   1614  HB2 TRP A 101      57.470  63.870  78.380  1.00  0.00           H  
ATOM   1615  CG  TRP A 101      59.450  64.410  78.160  1.00  0.00           C  
ATOM   1616  CD1 TRP A 101      59.760  64.390  79.510  1.00  0.00           C  
ATOM   1617  HD1 TRP A 101      59.080  64.040  80.280  1.00  0.00           H  
ATOM   1618  NE1 TRP A 101      61.180  64.570  79.640  1.00  0.00           N  
ATOM   1619  HE1 TRP A 101      61.670  64.550  80.480  1.00  0.00           H  
ATOM   1620  CE2 TRP A 101      61.690  64.860  78.410  1.00  0.00           C  
ATOM   1621  CD2 TRP A 101      60.650  64.750  77.430  1.00  0.00           C  
ATOM   1622  CE3 TRP A 101      60.900  65.080  76.100  1.00  0.00           C  
ATOM   1623  HE3 TRP A 101      60.210  65.050  75.280  1.00  0.00           H  
ATOM   1624  CZ3 TRP A 101      62.250  65.370  75.740  1.00  0.00           C  
ATOM   1625  HZ3 TRP A 101      62.510  65.540  74.700  1.00  0.00           H  
ATOM   1626  CZ2 TRP A 101      63.010  65.230  78.000  1.00  0.00           C  
ATOM   1627  HZ2 TRP A 101      63.790  65.250  78.760  1.00  0.00           H  
ATOM   1628  CH2 TRP A 101      63.290  65.430  76.660  1.00  0.00           C  
ATOM   1629  HH2 TRP A 101      64.280  65.740  76.360  1.00  0.00           H  
ATOM   1630  C   TRP A 101      57.920  66.540  76.270  1.00  0.00           C  
ATOM   1631  O   TRP A 101      58.810  67.370  76.490  1.00  0.00           O  
ATOM   1632  N   VAL A 102      57.390  66.330  75.010  1.00  0.00           N  
ATOM   1633  HN  VAL A 102      56.870  65.490  74.880  1.00  0.00           H  
ATOM   1634  CA  VAL A 102      57.800  67.090  73.870  1.00  0.00           C  
ATOM   1635  HA  VAL A 102      58.880  67.040  73.850  1.00  0.00           H  
ATOM   1636  CB  VAL A 102      57.180  66.360  72.610  1.00  0.00           C  
ATOM   1637  HB  VAL A 102      56.120  66.090  72.790  1.00  0.00           H  
ATOM   1638  CG1 VAL A 102      57.220  67.240  71.310  1.00  0.00           C  
ATOM   1639 1HG1 VAL A 102      57.040  66.590  70.420  1.00  0.00           H  
ATOM   1640 2HG1 VAL A 102      56.400  67.970  71.430  1.00  0.00           H  
ATOM   1641 3HG1 VAL A 102      58.210  67.740  71.210  1.00  0.00           H  
ATOM   1642  CG2 VAL A 102      58.000  65.080  72.490  1.00  0.00           C  
ATOM   1643 1HG2 VAL A 102      57.400  64.490  71.760  1.00  0.00           H  
ATOM   1644 2HG2 VAL A 102      59.050  65.300  72.180  1.00  0.00           H  
ATOM   1645 3HG2 VAL A 102      58.050  64.600  73.490  1.00  0.00           H  
ATOM   1646  C   VAL A 102      57.610  68.610  73.900  1.00  0.00           C  
ATOM   1647  O   VAL A 102      58.520  69.310  73.610  1.00  0.00           O  
ATOM   1648  N   ILE A 103      56.410  69.080  74.410  1.00  0.00           N  
ATOM   1649  HN  ILE A 103      55.700  68.430  74.670  1.00  0.00           H  
ATOM   1650  CA  ILE A 103      56.070  70.440  74.500  1.00  0.00           C  
ATOM   1651  HA  ILE A 103      56.290  71.000  73.600  1.00  0.00           H  
ATOM   1652  CB  ILE A 103      54.600  70.550  74.710  1.00  0.00           C  
ATOM   1653  HB  ILE A 103      54.330  70.030  75.660  1.00  0.00           H  
ATOM   1654  CG2 ILE A 103      54.090  71.980  74.760  1.00  0.00           C  
ATOM   1655 1HG2 ILE A 103      53.110  71.940  75.270  1.00  0.00           H  
ATOM   1656 2HG2 ILE A 103      54.810  72.620  75.300  1.00  0.00           H  
ATOM   1657 3HG2 ILE A 103      53.930  72.350  73.720  1.00  0.00           H  
ATOM   1658  CG1 ILE A 103      53.860  69.770  73.560  1.00  0.00           C  
ATOM   1659 1HG1 ILE A 103      54.000  68.670  73.470  1.00  0.00           H  
ATOM   1660 2HG1 ILE A 103      54.200  70.080  72.550  1.00  0.00           H  
ATOM   1661  CD  ILE A 103      52.360  69.940  73.690  1.00  0.00           C  
ATOM   1662  HD1 ILE A 103      51.970  69.900  74.730  1.00  0.00           H  
ATOM   1663  HD2 ILE A 103      52.110  70.910  73.210  1.00  0.00           H  
ATOM   1664  HD3 ILE A 103      51.810  69.070  73.250  1.00  0.00           H  
ATOM   1665  C   ILE A 103      56.890  71.070  75.710  1.00  0.00           C  
ATOM   1666  O   ILE A 103      57.350  72.190  75.610  1.00  0.00           O  
ATOM   1667  N   ALA A 104      57.140  70.320  76.810  1.00  0.00           N  
ATOM   1668  HN  ALA A 104      56.700  69.440  76.960  1.00  0.00           H  
ATOM   1669  CA  ALA A 104      58.030  70.710  77.820  1.00  0.00           C  
ATOM   1670  HA  ALA A 104      57.650  71.660  78.190  1.00  0.00           H  
ATOM   1671  CB  ALA A 104      58.080  69.730  78.990  1.00  0.00           C  
ATOM   1672  HB1 ALA A 104      58.700  70.030  79.870  1.00  0.00           H  
ATOM   1673  HB2 ALA A 104      57.030  69.580  79.310  1.00  0.00           H  
ATOM   1674  HB3 ALA A 104      58.400  68.700  78.730  1.00  0.00           H  
ATOM   1675  C   ALA A 104      59.410  70.930  77.250  1.00  0.00           C  
ATOM   1676  O   ALA A 104      60.150  71.850  77.610  1.00  0.00           O  
ATOM   1677  N   HIS A 105      59.950  70.060  76.400  1.00  0.00           N  
ATOM   1678  HN  HIS A 105      59.480  69.200  76.240  1.00  0.00           H  
ATOM   1679  CA  HIS A 105      61.220  70.330  75.630  1.00  0.00           C  
ATOM   1680  HA  HIS A 105      62.070  70.480  76.270  1.00  0.00           H  
ATOM   1681  CB  HIS A 105      61.540  69.020  74.860  1.00  0.00           C  
ATOM   1682  HB1 HIS A 105      60.690  68.310  74.780  1.00  0.00           H  
ATOM   1683  HB2 HIS A 105      62.170  68.390  75.520  1.00  0.00           H  
ATOM   1684  ND1 HIS A 105      61.220  69.210  72.280  1.00  0.00           N  
ATOM   1685  HD1 HIS A 105      60.260  69.500  72.310  1.00  0.00           H  
ATOM   1686  CG  HIS A 105      62.040  69.060  73.390  1.00  0.00           C  
ATOM   1687  CE1 HIS A 105      61.920  68.990  71.150  1.00  0.00           C  
ATOM   1688  HE1 HIS A 105      61.510  68.960  70.140  1.00  0.00           H  
ATOM   1689  NE2 HIS A 105      63.180  68.740  71.450  1.00  0.00           N  
ATOM   1690  CD2 HIS A 105      63.220  68.690  72.840  1.00  0.00           C  
ATOM   1691  HD2 HIS A 105      64.130  68.550  73.420  1.00  0.00           H  
ATOM   1692  C   HIS A 105      61.300  71.580  74.720  1.00  0.00           C  
ATOM   1693  O   HIS A 105      62.260  72.300  74.640  1.00  0.00           O  
ATOM   1694  N   GLU A 106      60.220  71.890  74.010  1.00  0.00           N  
ATOM   1695  HN  GLU A 106      59.520  71.190  74.120  1.00  0.00           H  
ATOM   1696  CA  GLU A 106      59.910  73.060  73.160  1.00  0.00           C  
ATOM   1697  HA  GLU A 106      60.620  73.060  72.340  1.00  0.00           H  
ATOM   1698  CB  GLU A 106      58.530  73.090  72.530  1.00  0.00           C  
ATOM   1699  HB1 GLU A 106      58.330  73.980  71.900  1.00  0.00           H  
ATOM   1700  HB2 GLU A 106      57.750  72.980  73.300  1.00  0.00           H  
ATOM   1701  CG  GLU A 106      58.230  71.910  71.460  1.00  0.00           C  
ATOM   1702  HG1 GLU A 106      57.170  71.580  71.510  1.00  0.00           H  
ATOM   1703  HG2 GLU A 106      58.910  71.060  71.670  1.00  0.00           H  
ATOM   1704  CD  GLU A 106      58.470  72.350  70.000  1.00  0.00           C  
ATOM   1705  OE1 GLU A 106      59.510  71.940  69.410  1.00  0.00           O  
ATOM   1706  OE2 GLU A 106      57.650  73.200  69.510  1.00  0.00           O1-
ATOM   1707  C   GLU A 106      60.130  74.330  73.990  1.00  0.00           C  
ATOM   1708  O   GLU A 106      60.860  75.180  73.510  1.00  0.00           O  
ATOM   1709  N   CYS A 107      59.570  74.390  75.200  1.00  0.00           N  
ATOM   1710  HN  CYS A 107      59.050  73.630  75.600  1.00  0.00           H  
ATOM   1711  CA  CYS A 107      59.830  75.450  76.160  1.00  0.00           C  
ATOM   1712  HA  CYS A 107      59.350  76.330  75.780  1.00  0.00           H  
ATOM   1713  CB  CYS A 107      59.300  75.080  77.500  1.00  0.00           C  
ATOM   1714  HB1 CYS A 107      59.410  76.050  78.030  1.00  0.00           H  
ATOM   1715  HB2 CYS A 107      59.830  74.280  78.050  1.00  0.00           H  
ATOM   1716  SG  CYS A 107      57.520  74.760  77.520  1.00  0.00           S  
ATOM   1717  HG1 CYS A 107      57.340  73.600  76.900  1.00  0.00           H  
ATOM   1718  C   CYS A 107      61.350  75.670  76.270  1.00  0.00           C  
ATOM   1719  O   CYS A 107      61.740  76.850  76.290  1.00  0.00           O  
ATOM   1720  N   GLY A 108      62.130  74.600  76.360  1.00  0.00           N  
ATOM   1721  HN  GLY A 108      61.740  73.720  76.110  1.00  0.00           H  
ATOM   1722  CA  GLY A 108      63.570  74.660  76.510  1.00  0.00           C  
ATOM   1723  HA1 GLY A 108      63.730  75.130  77.470  1.00  0.00           H  
ATOM   1724  HA2 GLY A 108      63.850  73.620  76.530  1.00  0.00           H  
ATOM   1725  C   GLY A 108      64.350  75.340  75.340  1.00  0.00           C  
ATOM   1726  O   GLY A 108      65.340  76.090  75.560  1.00  0.00           O  
ATOM   1727  N   HIS A 109      63.890  75.100  74.100  1.00  0.00           N  
ATOM   1728  HN  HIS A 109      63.060  74.610  73.860  1.00  0.00           H  
ATOM   1729  CA  HIS A 109      64.620  75.750  73.050  1.00  0.00           C  
ATOM   1730  HA  HIS A 109      65.660  75.940  73.270  1.00  0.00           H  
ATOM   1731  CB  HIS A 109      64.480  74.940  71.710  1.00  0.00           C  
ATOM   1732  HB1 HIS A 109      64.630  75.570  70.810  1.00  0.00           H  
ATOM   1733  HB2 HIS A 109      63.480  74.460  71.660  1.00  0.00           H  
ATOM   1734  ND1 HIS A 109      66.650  73.880  71.240  1.00  0.00           N  
ATOM   1735  CG  HIS A 109      65.340  73.760  71.550  1.00  0.00           C  
ATOM   1736  CE1 HIS A 109      67.120  72.690  71.130  1.00  0.00           C  
ATOM   1737  HE1 HIS A 109      68.100  72.320  70.820  1.00  0.00           H  
ATOM   1738  NE2 HIS A 109      66.160  71.730  71.310  1.00  0.00           N  
ATOM   1739  HE2 HIS A 109      66.310  70.740  71.410  1.00  0.00           H  
ATOM   1740  CD2 HIS A 109      65.020  72.440  71.540  1.00  0.00           C  
ATOM   1741  HD2 HIS A 109      64.000  72.080  71.510  1.00  0.00           H  
ATOM   1742  C   HIS A 109      64.180  77.150  72.820  1.00  0.00           C  
ATOM   1743  O   HIS A 109      64.810  77.980  72.170  1.00  0.00           O  
ATOM   1744  N   HIS A 110      62.920  77.460  73.280  1.00  0.00           N  
ATOM   1745  HN  HIS A 110      62.320  76.850  73.790  1.00  0.00           H  
ATOM   1746  CA  HIS A 110      62.260  78.710  72.930  1.00  0.00           C  
ATOM   1747  HA  HIS A 110      61.510  78.760  73.700  1.00  0.00           H  
ATOM   1748  CB  HIS A 110      63.180  79.950  72.960  1.00  0.00           C  
ATOM   1749  HB1 HIS A 110      63.760  79.920  72.010  1.00  0.00           H  
ATOM   1750  HB2 HIS A 110      63.930  79.910  73.780  1.00  0.00           H  
ATOM   1751  ND1 HIS A 110      62.840  82.390  72.200  1.00  0.00           N  
ATOM   1752  CG  HIS A 110      62.470  81.300  73.020  1.00  0.00           C  
ATOM   1753  CE1 HIS A 110      62.120  83.370  72.640  1.00  0.00           C  
ATOM   1754  HE1 HIS A 110      62.160  84.390  72.260  1.00  0.00           H  
ATOM   1755  NE2 HIS A 110      61.270  82.970  73.600  1.00  0.00           N  
ATOM   1756  HE2 HIS A 110      60.700  83.580  74.150  1.00  0.00           H  
ATOM   1757  CD2 HIS A 110      61.510  81.690  73.860  1.00  0.00           C  
ATOM   1758  HD2 HIS A 110      60.910  81.100  74.550  1.00  0.00           H  
ATOM   1759  C   HIS A 110      61.490  78.540  71.640  1.00  0.00           C  
ATOM   1760  O   HIS A 110      61.690  79.190  70.620  1.00  0.00           O  
ATOM   1761  N   ALA A 111      60.560  77.580  71.670  1.00  0.00           N  
ATOM   1762  HN  ALA A 111      60.570  76.850  72.350  1.00  0.00           H  
ATOM   1763  CA  ALA A 111      59.640  77.290  70.590  1.00  0.00           C  
ATOM   1764  HA  ALA A 111      59.670  78.170  69.960  1.00  0.00           H  
ATOM   1765  CB  ALA A 111      59.970  76.040  69.870  1.00  0.00           C  
ATOM   1766  HB1 ALA A 111      59.510  75.870  68.870  1.00  0.00           H  
ATOM   1767  HB2 ALA A 111      61.070  75.970  69.720  1.00  0.00           H  
ATOM   1768  HB3 ALA A 111      59.660  75.120  70.410  1.00  0.00           H  
ATOM   1769  C   ALA A 111      58.190  77.350  70.970  1.00  0.00           C  
ATOM   1770  O   ALA A 111      57.340  76.990  70.120  1.00  0.00           O  
ATOM   1771  N   PHE A 112      57.870  77.710  72.250  1.00  0.00           N  
ATOM   1772  HN  PHE A 112      58.600  78.070  72.830  1.00  0.00           H  
ATOM   1773  CA  PHE A 112      56.480  77.540  72.750  1.00  0.00           C  
ATOM   1774  HA  PHE A 112      56.000  76.730  72.230  1.00  0.00           H  
ATOM   1775  CB  PHE A 112      56.580  77.040  74.240  1.00  0.00           C  
ATOM   1776  HB1 PHE A 112      57.260  77.780  74.710  1.00  0.00           H  
ATOM   1777  HB2 PHE A 112      57.090  76.060  74.140  1.00  0.00           H  
ATOM   1778  CG  PHE A 112      55.220  76.930  74.980  1.00  0.00           C  
ATOM   1779  CD1 PHE A 112      54.770  77.870  75.860  1.00  0.00           C  
ATOM   1780  HD1 PHE A 112      55.290  78.790  76.070  1.00  0.00           H  
ATOM   1781  CE1 PHE A 112      53.530  77.640  76.520  1.00  0.00           C  
ATOM   1782  HE1 PHE A 112      53.190  78.470  77.120  1.00  0.00           H  
ATOM   1783  CZ  PHE A 112      52.620  76.580  76.110  1.00  0.00           C  
ATOM   1784  HZ  PHE A 112      51.730  76.330  76.680  1.00  0.00           H  
ATOM   1785  CD2 PHE A 112      54.450  75.770  74.680  1.00  0.00           C  
ATOM   1786  HD2 PHE A 112      54.810  75.010  74.000  1.00  0.00           H  
ATOM   1787  CE2 PHE A 112      53.170  75.570  75.290  1.00  0.00           C  
ATOM   1788  HE2 PHE A 112      52.530  74.750  75.000  1.00  0.00           H  
ATOM   1789  C   PHE A 112      55.620  78.840  72.620  1.00  0.00           C  
ATOM   1790  O   PHE A 112      54.410  78.690  72.330  1.00  0.00           O  
ATOM   1791  N   SER A 113      56.200  80.100  72.790  1.00  0.00           N  
ATOM   1792  HN  SER A 113      57.050  80.120  73.320  1.00  0.00           H  
ATOM   1793  CA  SER A 113      55.480  81.350  72.760  1.00  0.00           C  
ATOM   1794  HA  SER A 113      54.720  81.140  72.020  1.00  0.00           H  
ATOM   1795  CB  SER A 113      54.810  81.830  74.150  1.00  0.00           C  
ATOM   1796  HB1 SER A 113      54.310  80.980  74.650  1.00  0.00           H  
ATOM   1797  HB2 SER A 113      54.030  82.580  73.900  1.00  0.00           H  
ATOM   1798  OG  SER A 113      55.690  82.490  75.020  1.00  0.00           O  
ATOM   1799  HG1 SER A 113      56.300  81.810  75.310  1.00  0.00           H  
ATOM   1800  C   SER A 113      56.480  82.440  72.260  1.00  0.00           C  
ATOM   1801  O   SER A 113      57.590  82.090  71.750  1.00  0.00           O  
ATOM   1802  N   ASP A 114      56.150  83.760  72.230  1.00  0.00           N  
ATOM   1803  HN  ASP A 114      55.250  84.020  72.570  1.00  0.00           H  
ATOM   1804  CA  ASP A 114      57.200  84.710  71.930  1.00  0.00           C  
ATOM   1805  HA  ASP A 114      58.070  84.250  71.490  1.00  0.00           H  
ATOM   1806  CB  ASP A 114      56.630  85.900  71.150  1.00  0.00           C  
ATOM   1807  HB1 ASP A 114      57.320  86.770  71.260  1.00  0.00           H  
ATOM   1808  HB2 ASP A 114      55.650  86.260  71.520  1.00  0.00           H  
ATOM   1809  CG  ASP A 114      56.600  85.540  69.740  1.00  0.00           C  
ATOM   1810  OD1 ASP A 114      57.650  85.160  69.120  1.00  0.00           O  
ATOM   1811  OD2 ASP A 114      55.530  85.800  69.070  1.00  0.00           O1-
ATOM   1812  C   ASP A 114      57.830  85.180  73.240  1.00  0.00           C  
ATOM   1813  O   ASP A 114      58.480  86.230  73.290  1.00  0.00           O  
ATOM   1814  N   TYR A 115      57.490  84.500  74.460  1.00  0.00           N  
ATOM   1815  HN  TYR A 115      56.890  83.720  74.370  1.00  0.00           H  
ATOM   1816  CA  TYR A 115      57.820  85.040  75.750  1.00  0.00           C  
ATOM   1817  HA  TYR A 115      58.540  85.820  75.560  1.00  0.00           H  
ATOM   1818  CB  TYR A 115      56.610  85.520  76.610  1.00  0.00           C  
ATOM   1819  HB1 TYR A 115      56.930  86.190  77.430  1.00  0.00           H  
ATOM   1820  HB2 TYR A 115      56.070  84.620  76.980  1.00  0.00           H  
ATOM   1821  CG  TYR A 115      55.580  86.340  75.840  1.00  0.00           C  
ATOM   1822  CD1 TYR A 115      55.760  87.710  75.660  1.00  0.00           C  
ATOM   1823  HD1 TYR A 115      56.570  88.280  76.100  1.00  0.00           H  
ATOM   1824  CE1 TYR A 115      54.850  88.400  74.890  1.00  0.00           C  
ATOM   1825  HE1 TYR A 115      55.050  89.440  74.680  1.00  0.00           H  
ATOM   1826  CZ  TYR A 115      53.710  87.850  74.300  1.00  0.00           C  
ATOM   1827  OH  TYR A 115      52.970  88.590  73.430  1.00  0.00           O  
ATOM   1828  HH  TYR A 115      52.370  87.980  73.000  1.00  0.00           H  
ATOM   1829  CD2 TYR A 115      54.410  85.780  75.240  1.00  0.00           C  
ATOM   1830  HD2 TYR A 115      54.080  84.780  75.450  1.00  0.00           H  
ATOM   1831  CE2 TYR A 115      53.520  86.480  74.430  1.00  0.00           C  
ATOM   1832  HE2 TYR A 115      52.660  86.010  73.970  1.00  0.00           H  
ATOM   1833  C   TYR A 115      58.550  83.960  76.540  1.00  0.00           C  
ATOM   1834  O   TYR A 115      58.010  83.030  77.120  1.00  0.00           O  
ATOM   1835  N   GLN A 116      59.900  84.140  76.640  1.00  0.00           N  
ATOM   1836  HN  GLN A 116      60.320  84.900  76.150  1.00  0.00           H  
ATOM   1837  CA  GLN A 116      60.720  83.150  77.440  1.00  0.00           C  
ATOM   1838  HA  GLN A 116      60.570  82.170  77.010  1.00  0.00           H  
ATOM   1839  CB  GLN A 116      62.230  83.480  77.320  1.00  0.00           C  
ATOM   1840  HB1 GLN A 116      62.420  84.460  77.820  1.00  0.00           H  
ATOM   1841  HB2 GLN A 116      62.470  83.610  76.240  1.00  0.00           H  
ATOM   1842  CG  GLN A 116      63.240  82.460  77.890  1.00  0.00           C  
ATOM   1843  HG1 GLN A 116      63.080  82.240  78.960  1.00  0.00           H  
ATOM   1844  HG2 GLN A 116      64.310  82.760  77.890  1.00  0.00           H  
ATOM   1845  CD  GLN A 116      63.250  81.170  76.980  1.00  0.00           C  
ATOM   1846  OE1 GLN A 116      64.080  81.070  76.080  1.00  0.00           O  
ATOM   1847  NE2 GLN A 116      62.450  80.180  77.390  1.00  0.00           N  
ATOM   1848 1HE2 GLN A 116      62.100  80.300  78.320  1.00  0.00           H  
ATOM   1849 2HE2 GLN A 116      62.290  79.370  76.840  1.00  0.00           H  
ATOM   1850  C   GLN A 116      60.400  83.000  78.900  1.00  0.00           C  
ATOM   1851  O   GLN A 116      60.530  82.000  79.560  1.00  0.00           O  
ATOM   1852  N   SER A 117      59.930  84.090  79.540  1.00  0.00           N  
ATOM   1853  HN  SER A 117      59.790  84.960  79.090  1.00  0.00           H  
ATOM   1854  CA  SER A 117      59.370  83.990  80.840  1.00  0.00           C  
ATOM   1855  HA  SER A 117      60.160  83.610  81.460  1.00  0.00           H  
ATOM   1856  CB  SER A 117      58.980  85.410  81.380  1.00  0.00           C  
ATOM   1857  HB1 SER A 117      58.510  85.230  82.370  1.00  0.00           H  
ATOM   1858  HB2 SER A 117      58.180  85.850  80.750  1.00  0.00           H  
ATOM   1859  OG  SER A 117      60.050  86.330  81.480  1.00  0.00           O  
ATOM   1860  HG1 SER A 117      59.960  86.980  80.780  1.00  0.00           H  
ATOM   1861  C   SER A 117      58.160  83.100  80.960  1.00  0.00           C  
ATOM   1862  O   SER A 117      57.960  82.480  82.030  1.00  0.00           O  
ATOM   1863  N   LEU A 118      57.290  83.130  79.900  1.00  0.00           N  
ATOM   1864  HN  LEU A 118      57.510  83.660  79.090  1.00  0.00           H  
ATOM   1865  CA  LEU A 118      56.090  82.230  79.780  1.00  0.00           C  
ATOM   1866  HA  LEU A 118      55.530  82.240  80.710  1.00  0.00           H  
ATOM   1867  CB  LEU A 118      55.030  82.700  78.710  1.00  0.00           C  
ATOM   1868  HB1 LEU A 118      55.520  82.700  77.710  1.00  0.00           H  
ATOM   1869  HB2 LEU A 118      54.760  83.760  78.910  1.00  0.00           H  
ATOM   1870  CG  LEU A 118      53.760  81.980  78.440  1.00  0.00           C  
ATOM   1871  HG  LEU A 118      53.900  80.960  78.020  1.00  0.00           H  
ATOM   1872  CD1 LEU A 118      52.850  81.910  79.770  1.00  0.00           C  
ATOM   1873 1HD1 LEU A 118      52.520  82.960  79.970  1.00  0.00           H  
ATOM   1874 2HD1 LEU A 118      51.950  81.280  79.610  1.00  0.00           H  
ATOM   1875 3HD1 LEU A 118      53.460  81.630  80.660  1.00  0.00           H  
ATOM   1876  CD2 LEU A 118      52.940  82.830  77.330  1.00  0.00           C  
ATOM   1877 1HD2 LEU A 118      53.640  83.010  76.480  1.00  0.00           H  
ATOM   1878 2HD2 LEU A 118      52.080  82.210  76.970  1.00  0.00           H  
ATOM   1879 3HD2 LEU A 118      52.420  83.760  77.650  1.00  0.00           H  
ATOM   1880  C   LEU A 118      56.320  80.780  79.580  1.00  0.00           C  
ATOM   1881  O   LEU A 118      55.740  80.010  80.320  1.00  0.00           O  
ATOM   1882  N   ASP A 119      57.250  80.460  78.650  1.00  0.00           N  
ATOM   1883  HN  ASP A 119      57.490  81.170  77.980  1.00  0.00           H  
ATOM   1884  CA  ASP A 119      57.810  79.150  78.370  1.00  0.00           C  
ATOM   1885  HA  ASP A 119      57.050  78.430  78.110  1.00  0.00           H  
ATOM   1886  CB  ASP A 119      58.830  79.360  77.200  1.00  0.00           C  
ATOM   1887  HB1 ASP A 119      59.250  78.380  76.910  1.00  0.00           H  
ATOM   1888  HB2 ASP A 119      59.660  80.040  77.480  1.00  0.00           H  
ATOM   1889  CG  ASP A 119      58.220  79.890  75.910  1.00  0.00           C  
ATOM   1890  OD1 ASP A 119      57.180  80.560  75.990  1.00  0.00           O  
ATOM   1891  OD2 ASP A 119      58.820  79.710  74.840  1.00  0.00           O1-
ATOM   1892  C   ASP A 119      58.530  78.610  79.580  1.00  0.00           C  
ATOM   1893  O   ASP A 119      58.250  77.500  80.030  1.00  0.00           O  
ATOM   1894  N   ASP A 120      59.380  79.410  80.260  1.00  0.00           N  
ATOM   1895  HN  ASP A 120      59.410  80.360  79.930  1.00  0.00           H  
ATOM   1896  CA  ASP A 120      60.020  78.990  81.550  1.00  0.00           C  
ATOM   1897  HA  ASP A 120      60.560  78.100  81.280  1.00  0.00           H  
ATOM   1898  CB  ASP A 120      61.080  80.080  81.940  1.00  0.00           C  
ATOM   1899  HB1 ASP A 120      61.360  79.730  82.960  1.00  0.00           H  
ATOM   1900  HB2 ASP A 120      60.600  81.080  81.840  1.00  0.00           H  
ATOM   1901  CG  ASP A 120      62.390  80.050  81.150  1.00  0.00           C  
ATOM   1902  OD1 ASP A 120      62.540  79.140  80.250  1.00  0.00           O  
ATOM   1903  OD2 ASP A 120      63.310  80.940  81.250  1.00  0.00           O1-
ATOM   1904  C   ASP A 120      59.080  78.680  82.660  1.00  0.00           C  
ATOM   1905  O   ASP A 120      59.310  77.740  83.510  1.00  0.00           O  
ATOM   1906  N   THR A 121      58.070  79.520  82.770  1.00  0.00           N  
ATOM   1907  HN  THR A 121      57.950  80.290  82.150  1.00  0.00           H  
ATOM   1908  CA  THR A 121      56.980  79.300  83.800  1.00  0.00           C  
ATOM   1909  HA  THR A 121      57.520  79.260  84.740  1.00  0.00           H  
ATOM   1910  CB  THR A 121      55.890  80.410  83.740  1.00  0.00           C  
ATOM   1911  HB  THR A 121      55.420  80.490  82.740  1.00  0.00           H  
ATOM   1912  OG1 THR A 121      56.450  81.680  84.070  1.00  0.00           O  
ATOM   1913  HG1 THR A 121      57.170  81.810  83.460  1.00  0.00           H  
ATOM   1914  CG2 THR A 121      54.810  80.110  84.770  1.00  0.00           C  
ATOM   1915 1HG2 THR A 121      54.130  79.310  84.400  1.00  0.00           H  
ATOM   1916 2HG2 THR A 121      55.230  79.730  85.730  1.00  0.00           H  
ATOM   1917 3HG2 THR A 121      54.150  80.950  85.060  1.00  0.00           H  
ATOM   1918  C   THR A 121      56.300  77.970  83.620  1.00  0.00           C  
ATOM   1919  O   THR A 121      56.050  77.260  84.580  1.00  0.00           O  
ATOM   1920  N   VAL A 122      55.910  77.720  82.420  1.00  0.00           N  
ATOM   1921  HN  VAL A 122      56.190  78.430  81.780  1.00  0.00           H  
ATOM   1922  CA  VAL A 122      55.250  76.490  81.880  1.00  0.00           C  
ATOM   1923  HA  VAL A 122      54.430  76.330  82.580  1.00  0.00           H  
ATOM   1924  CB  VAL A 122      54.840  76.700  80.410  1.00  0.00           C  
ATOM   1925  HB  VAL A 122      55.620  77.300  79.890  1.00  0.00           H  
ATOM   1926  CG1 VAL A 122      54.500  75.410  79.600  1.00  0.00           C  
ATOM   1927 1HG1 VAL A 122      54.260  75.740  78.570  1.00  0.00           H  
ATOM   1928 2HG1 VAL A 122      55.340  74.690  79.640  1.00  0.00           H  
ATOM   1929 3HG1 VAL A 122      53.590  74.980  80.060  1.00  0.00           H  
ATOM   1930  CG2 VAL A 122      53.610  77.670  80.500  1.00  0.00           C  
ATOM   1931 1HG2 VAL A 122      53.090  77.670  79.520  1.00  0.00           H  
ATOM   1932 2HG2 VAL A 122      52.910  77.290  81.270  1.00  0.00           H  
ATOM   1933 3HG2 VAL A 122      53.880  78.710  80.790  1.00  0.00           H  
ATOM   1934  C   VAL A 122      56.230  75.330  81.990  1.00  0.00           C  
ATOM   1935  O   VAL A 122      55.860  74.330  82.640  1.00  0.00           O  
ATOM   1936  N   GLY A 123      57.490  75.480  81.510  1.00  0.00           N  
ATOM   1937  HN  GLY A 123      57.630  76.360  81.070  1.00  0.00           H  
ATOM   1938  CA  GLY A 123      58.500  74.420  81.360  1.00  0.00           C  
ATOM   1939  HA1 GLY A 123      58.100  73.660  80.700  1.00  0.00           H  
ATOM   1940  HA2 GLY A 123      59.350  74.890  80.900  1.00  0.00           H  
ATOM   1941  C   GLY A 123      58.950  73.880  82.710  1.00  0.00           C  
ATOM   1942  O   GLY A 123      59.150  72.690  82.940  1.00  0.00           O  
ATOM   1943  N   LEU A 124      59.060  74.760  83.710  1.00  0.00           N  
ATOM   1944  HN  LEU A 124      59.150  75.740  83.580  1.00  0.00           H  
ATOM   1945  CA  LEU A 124      59.450  74.310  84.980  1.00  0.00           C  
ATOM   1946  HA  LEU A 124      60.380  73.770  84.910  1.00  0.00           H  
ATOM   1947  CB  LEU A 124      59.760  75.360  86.000  1.00  0.00           C  
ATOM   1948  HB1 LEU A 124      58.960  76.140  85.950  1.00  0.00           H  
ATOM   1949  HB2 LEU A 124      60.670  75.860  85.610  1.00  0.00           H  
ATOM   1950  CG  LEU A 124      60.130  75.070  87.510  1.00  0.00           C  
ATOM   1951  HG  LEU A 124      59.260  74.580  88.000  1.00  0.00           H  
ATOM   1952  CD1 LEU A 124      61.370  74.250  87.570  1.00  0.00           C  
ATOM   1953 1HD1 LEU A 124      61.170  73.240  87.150  1.00  0.00           H  
ATOM   1954 2HD1 LEU A 124      62.210  74.790  87.080  1.00  0.00           H  
ATOM   1955 3HD1 LEU A 124      61.620  74.050  88.630  1.00  0.00           H  
ATOM   1956  CD2 LEU A 124      60.400  76.420  88.260  1.00  0.00           C  
ATOM   1957 1HD2 LEU A 124      60.850  76.250  89.260  1.00  0.00           H  
ATOM   1958 2HD2 LEU A 124      61.110  76.940  87.580  1.00  0.00           H  
ATOM   1959 3HD2 LEU A 124      59.460  76.990  88.440  1.00  0.00           H  
ATOM   1960  C   LEU A 124      58.460  73.360  85.600  1.00  0.00           C  
ATOM   1961  O   LEU A 124      58.880  72.340  86.240  1.00  0.00           O  
ATOM   1962  N   ILE A 125      57.120  73.710  85.440  1.00  0.00           N  
ATOM   1963  HN  ILE A 125      56.760  74.530  85.000  1.00  0.00           H  
ATOM   1964  CA  ILE A 125      55.930  72.840  85.790  1.00  0.00           C  
ATOM   1965  HA  ILE A 125      56.080  72.560  86.820  1.00  0.00           H  
ATOM   1966  CB  ILE A 125      54.550  73.570  85.850  1.00  0.00           C  
ATOM   1967  HB  ILE A 125      54.280  73.960  84.850  1.00  0.00           H  
ATOM   1968  CG2 ILE A 125      53.390  72.690  86.430  1.00  0.00           C  
ATOM   1969 1HG2 ILE A 125      52.510  73.350  86.540  1.00  0.00           H  
ATOM   1970 2HG2 ILE A 125      53.160  71.900  85.690  1.00  0.00           H  
ATOM   1971 3HG2 ILE A 125      53.560  72.310  87.460  1.00  0.00           H  
ATOM   1972  CG1 ILE A 125      54.780  74.800  86.770  1.00  0.00           C  
ATOM   1973 1HG1 ILE A 125      55.740  75.310  86.510  1.00  0.00           H  
ATOM   1974 2HG1 ILE A 125      54.730  74.390  87.800  1.00  0.00           H  
ATOM   1975  CD  ILE A 125      53.660  75.820  86.540  1.00  0.00           C  
ATOM   1976  HD1 ILE A 125      52.630  75.390  86.540  1.00  0.00           H  
ATOM   1977  HD2 ILE A 125      53.690  76.520  87.400  1.00  0.00           H  
ATOM   1978  HD3 ILE A 125      53.770  76.430  85.620  1.00  0.00           H  
ATOM   1979  C   ILE A 125      55.870  71.520  85.000  1.00  0.00           C  
ATOM   1980  O   ILE A 125      55.890  70.460  85.650  1.00  0.00           O  
ATOM   1981  N   LEU A 126      55.730  71.600  83.640  1.00  0.00           N  
ATOM   1982  HN  LEU A 126      55.710  72.460  83.130  1.00  0.00           H  
ATOM   1983  CA  LEU A 126      55.560  70.420  82.880  1.00  0.00           C  
ATOM   1984  HA  LEU A 126      54.730  69.870  83.290  1.00  0.00           H  
ATOM   1985  CB  LEU A 126      55.310  70.590  81.330  1.00  0.00           C  
ATOM   1986  HB1 LEU A 126      55.270  69.700  80.670  1.00  0.00           H  
ATOM   1987  HB2 LEU A 126      56.190  71.130  80.910  1.00  0.00           H  
ATOM   1988  CG  LEU A 126      54.230  71.510  80.940  1.00  0.00           C  
ATOM   1989  HG  LEU A 126      54.380  72.460  81.510  1.00  0.00           H  
ATOM   1990  CD1 LEU A 126      54.320  71.880  79.480  1.00  0.00           C  
ATOM   1991 1HD1 LEU A 126      53.460  72.570  79.300  1.00  0.00           H  
ATOM   1992 2HD1 LEU A 126      55.240  72.460  79.280  1.00  0.00           H  
ATOM   1993 3HD1 LEU A 126      54.220  70.970  78.860  1.00  0.00           H  
ATOM   1994  CD2 LEU A 126      52.830  70.890  81.200  1.00  0.00           C  
ATOM   1995 1HD2 LEU A 126      51.960  71.530  80.940  1.00  0.00           H  
ATOM   1996 2HD2 LEU A 126      52.630  69.970  80.620  1.00  0.00           H  
ATOM   1997 3HD2 LEU A 126      52.660  70.770  82.290  1.00  0.00           H  
ATOM   1998  C   LEU A 126      56.780  69.450  82.930  1.00  0.00           C  
ATOM   1999  O   LEU A 126      56.600  68.230  83.060  1.00  0.00           O  
ATOM   2000  N   HIS A 127      58.060  69.900  82.850  1.00  0.00           N  
ATOM   2001  HN  HIS A 127      58.200  70.880  82.820  1.00  0.00           H  
ATOM   2002  CA  HIS A 127      59.140  69.030  83.220  1.00  0.00           C  
ATOM   2003  HA  HIS A 127      58.950  68.100  82.710  1.00  0.00           H  
ATOM   2004  CB  HIS A 127      60.490  69.580  82.730  1.00  0.00           C  
ATOM   2005  HB1 HIS A 127      61.350  69.330  83.370  1.00  0.00           H  
ATOM   2006  HB2 HIS A 127      60.390  70.690  82.730  1.00  0.00           H  
ATOM   2007  ND1 HIS A 127      61.880  69.650  80.640  1.00  0.00           N  
ATOM   2008  CG  HIS A 127      60.840  69.030  81.350  1.00  0.00           C  
ATOM   2009  CE1 HIS A 127      61.870  69.070  79.470  1.00  0.00           C  
ATOM   2010  HE1 HIS A 127      62.510  69.280  78.610  1.00  0.00           H  
ATOM   2011  NE2 HIS A 127      60.920  68.150  79.320  1.00  0.00           N  
ATOM   2012  HE2 HIS A 127      60.860  67.400  78.670  1.00  0.00           H  
ATOM   2013  CD2 HIS A 127      60.300  68.060  80.570  1.00  0.00           C  
ATOM   2014  HD2 HIS A 127      59.500  67.340  80.700  1.00  0.00           H  
ATOM   2015  C   HIS A 127      59.140  68.590  84.710  1.00  0.00           C  
ATOM   2016  O   HIS A 127      59.230  67.420  85.000  1.00  0.00           O  
ATOM   2017  N   SER A 128      58.940  69.430  85.750  1.00  0.00           N  
ATOM   2018  HN  SER A 128      58.690  70.400  85.680  1.00  0.00           H  
ATOM   2019  CA  SER A 128      59.060  69.040  87.180  1.00  0.00           C  
ATOM   2020  HA  SER A 128      60.040  68.580  87.280  1.00  0.00           H  
ATOM   2021  CB  SER A 128      58.820  70.130  88.240  1.00  0.00           C  
ATOM   2022  HB1 SER A 128      58.650  69.660  89.230  1.00  0.00           H  
ATOM   2023  HB2 SER A 128      57.890  70.710  88.070  1.00  0.00           H  
ATOM   2024  OG  SER A 128      59.930  70.990  88.370  1.00  0.00           O  
ATOM   2025  HG1 SER A 128      59.910  71.490  87.550  1.00  0.00           H  
ATOM   2026  C   SER A 128      58.080  67.920  87.530  1.00  0.00           C  
ATOM   2027  O   SER A 128      58.390  66.950  88.190  1.00  0.00           O  
ATOM   2028  N   ALA A 129      56.800  68.010  86.970  1.00  0.00           N  
ATOM   2029  HN  ALA A 129      56.550  68.760  86.360  1.00  0.00           H  
ATOM   2030  CA  ALA A 129      55.800  67.010  87.080  1.00  0.00           C  
ATOM   2031  HA  ALA A 129      55.620  66.900  88.140  1.00  0.00           H  
ATOM   2032  CB  ALA A 129      54.460  67.450  86.510  1.00  0.00           C  
ATOM   2033  HB1 ALA A 129      54.250  68.320  87.170  1.00  0.00           H  
ATOM   2034  HB2 ALA A 129      54.580  67.870  85.490  1.00  0.00           H  
ATOM   2035  HB3 ALA A 129      53.610  66.750  86.620  1.00  0.00           H  
ATOM   2036  C   ALA A 129      56.190  65.630  86.610  1.00  0.00           C  
ATOM   2037  O   ALA A 129      55.690  64.640  87.130  1.00  0.00           O  
ATOM   2038  N   LEU A 130      57.120  65.560  85.610  1.00  0.00           N  
ATOM   2039  HN  LEU A 130      57.370  66.410  85.160  1.00  0.00           H  
ATOM   2040  CA  LEU A 130      57.600  64.280  85.160  1.00  0.00           C  
ATOM   2041  HA  LEU A 130      56.910  63.470  85.360  1.00  0.00           H  
ATOM   2042  CB  LEU A 130      57.660  64.210  83.600  1.00  0.00           C  
ATOM   2043  HB1 LEU A 130      57.900  63.160  83.320  1.00  0.00           H  
ATOM   2044  HB2 LEU A 130      58.390  65.010  83.340  1.00  0.00           H  
ATOM   2045  CG  LEU A 130      56.450  64.760  82.790  1.00  0.00           C  
ATOM   2046  HG  LEU A 130      56.280  65.830  83.040  1.00  0.00           H  
ATOM   2047  CD1 LEU A 130      56.710  64.800  81.280  1.00  0.00           C  
ATOM   2048 1HD1 LEU A 130      56.950  63.820  80.820  1.00  0.00           H  
ATOM   2049 2HD1 LEU A 130      55.870  65.340  80.790  1.00  0.00           H  
ATOM   2050 3HD1 LEU A 130      57.610  65.450  81.290  1.00  0.00           H  
ATOM   2051  CD2 LEU A 130      55.200  63.960  82.930  1.00  0.00           C  
ATOM   2052 1HD2 LEU A 130      55.200  62.920  82.550  1.00  0.00           H  
ATOM   2053 2HD2 LEU A 130      54.780  63.870  83.960  1.00  0.00           H  
ATOM   2054 3HD2 LEU A 130      54.520  64.530  82.260  1.00  0.00           H  
ATOM   2055  C   LEU A 130      58.950  63.940  85.780  1.00  0.00           C  
ATOM   2056  O   LEU A 130      59.670  63.080  85.230  1.00  0.00           O  
ATOM   2057  N   LEU A 131      59.420  64.630  86.890  1.00  0.00           N  
ATOM   2058  HN  LEU A 131      58.730  65.200  87.340  1.00  0.00           H  
ATOM   2059  CA  LEU A 131      60.660  64.560  87.600  1.00  0.00           C  
ATOM   2060  HA  LEU A 131      60.590  65.240  88.430  1.00  0.00           H  
ATOM   2061  CB  LEU A 131      60.940  63.180  88.320  1.00  0.00           C  
ATOM   2062  HB1 LEU A 131      61.790  63.380  89.000  1.00  0.00           H  
ATOM   2063  HB2 LEU A 131      61.290  62.460  87.540  1.00  0.00           H  
ATOM   2064  CG  LEU A 131      59.800  62.680  89.230  1.00  0.00           C  
ATOM   2065  HG  LEU A 131      58.950  62.470  88.550  1.00  0.00           H  
ATOM   2066  CD1 LEU A 131      60.170  61.300  89.850  1.00  0.00           C  
ATOM   2067 1HD1 LEU A 131      59.270  61.000  90.440  1.00  0.00           H  
ATOM   2068 2HD1 LEU A 131      60.260  60.630  88.970  1.00  0.00           H  
ATOM   2069 3HD1 LEU A 131      61.040  61.440  90.520  1.00  0.00           H  
ATOM   2070  CD2 LEU A 131      59.400  63.800  90.280  1.00  0.00           C  
ATOM   2071 1HD2 LEU A 131      58.540  63.400  90.860  1.00  0.00           H  
ATOM   2072 2HD2 LEU A 131      60.280  64.080  90.900  1.00  0.00           H  
ATOM   2073 3HD2 LEU A 131      59.170  64.800  89.850  1.00  0.00           H  
ATOM   2074  C   LEU A 131      61.890  64.980  86.800  1.00  0.00           C  
ATOM   2075  O   LEU A 131      63.040  64.620  87.010  1.00  0.00           O  
ATOM   2076  N   VAL A 132      61.660  65.710  85.720  1.00  0.00           N  
ATOM   2077  HN  VAL A 132      60.740  65.940  85.410  1.00  0.00           H  
ATOM   2078  CA  VAL A 132      62.630  66.420  84.900  1.00  0.00           C  
ATOM   2079  HA  VAL A 132      63.500  65.770  84.880  1.00  0.00           H  
ATOM   2080  CB  VAL A 132      62.210  66.440  83.480  1.00  0.00           C  
ATOM   2081  HB  VAL A 132      61.210  66.900  83.290  1.00  0.00           H  
ATOM   2082  CG1 VAL A 132      63.210  67.210  82.580  1.00  0.00           C  
ATOM   2083 1HG1 VAL A 132      63.480  68.210  82.980  1.00  0.00           H  
ATOM   2084 2HG1 VAL A 132      64.160  66.650  82.440  1.00  0.00           H  
ATOM   2085 3HG1 VAL A 132      62.820  67.440  81.560  1.00  0.00           H  
ATOM   2086  CG2 VAL A 132      62.070  65.000  83.040  1.00  0.00           C  
ATOM   2087 1HG2 VAL A 132      62.850  64.300  83.420  1.00  0.00           H  
ATOM   2088 2HG2 VAL A 132      61.100  64.640  83.420  1.00  0.00           H  
ATOM   2089 3HG2 VAL A 132      61.950  64.950  81.940  1.00  0.00           H  
ATOM   2090  C   VAL A 132      62.960  67.740  85.520  1.00  0.00           C  
ATOM   2091  O   VAL A 132      62.090  68.620  85.500  1.00  0.00           O  
ATOM   2092  N   PRO A 133      64.160  67.930  85.980  1.00  0.00           N  
ATOM   2093  CD  PRO A 133      65.170  66.890  86.120  1.00  0.00           C  
ATOM   2094  HD1 PRO A 133      64.850  66.030  86.740  1.00  0.00           H  
ATOM   2095  HD2 PRO A 133      65.400  66.400  85.150  1.00  0.00           H  
ATOM   2096  CA  PRO A 133      64.690  69.250  86.180  1.00  0.00           C  
ATOM   2097  HA  PRO A 133      64.010  69.690  86.900  1.00  0.00           H  
ATOM   2098  CB  PRO A 133      66.060  68.990  86.880  1.00  0.00           C  
ATOM   2099  HB1 PRO A 133      65.810  68.900  87.950  1.00  0.00           H  
ATOM   2100  HB2 PRO A 133      66.860  69.750  86.750  1.00  0.00           H  
ATOM   2101  CG  PRO A 133      66.440  67.620  86.460  1.00  0.00           C  
ATOM   2102  HG1 PRO A 133      66.980  67.070  87.270  1.00  0.00           H  
ATOM   2103  HG2 PRO A 133      67.090  67.780  85.570  1.00  0.00           H  
ATOM   2104  C   PRO A 133      64.860  70.030  84.950  1.00  0.00           C  
ATOM   2105  O   PRO A 133      65.860  69.810  84.220  1.00  0.00           O  
ATOM   2106  N   TYR A 134      63.910  70.930  84.720  1.00  0.00           N  
ATOM   2107  HN  TYR A 134      63.190  71.000  85.400  1.00  0.00           H  
ATOM   2108  CA  TYR A 134      63.940  71.820  83.630  1.00  0.00           C  
ATOM   2109  HA  TYR A 134      63.710  71.240  82.750  1.00  0.00           H  
ATOM   2110  CB  TYR A 134      62.720  72.800  83.770  1.00  0.00           C  
ATOM   2111  HB1 TYR A 134      62.880  73.350  84.720  1.00  0.00           H  
ATOM   2112  HB2 TYR A 134      61.750  72.320  84.020  1.00  0.00           H  
ATOM   2113  CG  TYR A 134      62.590  73.770  82.630  1.00  0.00           C  
ATOM   2114  CD1 TYR A 134      62.290  75.130  83.000  1.00  0.00           C  
ATOM   2115  HD1 TYR A 134      62.150  75.350  84.050  1.00  0.00           H  
ATOM   2116  CE1 TYR A 134      62.150  76.100  82.040  1.00  0.00           C  
ATOM   2117  HE1 TYR A 134      62.090  77.140  82.320  1.00  0.00           H  
ATOM   2118  CZ  TYR A 134      62.220  75.710  80.650  1.00  0.00           C  
ATOM   2119  OH  TYR A 134      62.060  76.690  79.640  1.00  0.00           O  
ATOM   2120  HH  TYR A 134      61.820  77.540  80.020  1.00  0.00           H  
ATOM   2121  CD2 TYR A 134      62.800  73.480  81.260  1.00  0.00           C  
ATOM   2122  HD2 TYR A 134      63.060  72.460  81.030  1.00  0.00           H  
ATOM   2123  CE2 TYR A 134      62.520  74.390  80.260  1.00  0.00           C  
ATOM   2124  HE2 TYR A 134      62.750  74.130  79.240  1.00  0.00           H  
ATOM   2125  C   TYR A 134      65.200  72.540  83.120  1.00  0.00           C  
ATOM   2126  O   TYR A 134      65.790  72.310  82.090  1.00  0.00           O  
ATOM   2127  N   PHE A 135      65.710  73.530  83.890  1.00  0.00           N  
ATOM   2128  HN  PHE A 135      65.250  73.640  84.770  1.00  0.00           H  
ATOM   2129  CA  PHE A 135      66.880  74.360  83.610  1.00  0.00           C  
ATOM   2130  HA  PHE A 135      66.780  74.720  82.600  1.00  0.00           H  
ATOM   2131  CB  PHE A 135      66.990  75.570  84.620  1.00  0.00           C  
ATOM   2132  HB1 PHE A 135      67.930  76.100  84.360  1.00  0.00           H  
ATOM   2133  HB2 PHE A 135      67.320  75.140  85.590  1.00  0.00           H  
ATOM   2134  CG  PHE A 135      65.820  76.500  84.640  1.00  0.00           C  
ATOM   2135  CD1 PHE A 135      65.440  77.400  83.560  1.00  0.00           C  
ATOM   2136  HD1 PHE A 135      65.950  77.470  82.610  1.00  0.00           H  
ATOM   2137  CE1 PHE A 135      64.320  78.170  83.780  1.00  0.00           C  
ATOM   2138  HE1 PHE A 135      64.130  78.860  82.960  1.00  0.00           H  
ATOM   2139  CZ  PHE A 135      63.520  78.060  84.920  1.00  0.00           C  
ATOM   2140  HZ  PHE A 135      62.600  78.610  85.010  1.00  0.00           H  
ATOM   2141  CD2 PHE A 135      65.090  76.490  85.880  1.00  0.00           C  
ATOM   2142  HD2 PHE A 135      65.340  75.760  86.640  1.00  0.00           H  
ATOM   2143  CE2 PHE A 135      63.870  77.200  85.920  1.00  0.00           C  
ATOM   2144  HE2 PHE A 135      63.220  77.060  86.770  1.00  0.00           H  
ATOM   2145  C   PHE A 135      68.120  73.510  83.470  1.00  0.00           C  
ATOM   2146  O   PHE A 135      68.920  73.780  82.610  1.00  0.00           O  
ATOM   2147  N   SER A 136      68.210  72.390  84.250  1.00  0.00           N  
ATOM   2148  HN  SER A 136      67.520  72.180  84.940  1.00  0.00           H  
ATOM   2149  CA  SER A 136      69.220  71.420  84.070  1.00  0.00           C  
ATOM   2150  HA  SER A 136      70.160  71.950  84.040  1.00  0.00           H  
ATOM   2151  CB  SER A 136      69.120  70.240  85.010  1.00  0.00           C  
ATOM   2152  HB1 SER A 136      69.890  69.460  84.830  1.00  0.00           H  
ATOM   2153  HB2 SER A 136      68.200  69.680  84.740  1.00  0.00           H  
ATOM   2154  OG  SER A 136      69.240  70.710  86.330  1.00  0.00           O  
ATOM   2155  HG1 SER A 136      70.140  70.550  86.630  1.00  0.00           H  
ATOM   2156  C   SER A 136      69.240  70.740  82.730  1.00  0.00           C  
ATOM   2157  O   SER A 136      70.250  70.630  82.000  1.00  0.00           O  
ATOM   2158  N   TRP A 137      68.090  70.260  82.230  1.00  0.00           N  
ATOM   2159  HN  TRP A 137      67.240  70.220  82.760  1.00  0.00           H  
ATOM   2160  CA  TRP A 137      67.920  69.710  80.970  1.00  0.00           C  
ATOM   2161  HA  TRP A 137      68.750  69.030  80.800  1.00  0.00           H  
ATOM   2162  CB  TRP A 137      66.550  68.920  80.950  1.00  0.00           C  
ATOM   2163  HB1 TRP A 137      65.700  69.580  81.250  1.00  0.00           H  
ATOM   2164  HB2 TRP A 137      66.670  68.160  81.750  1.00  0.00           H  
ATOM   2165  CG  TRP A 137      66.190  68.220  79.680  1.00  0.00           C  
ATOM   2166  CD1 TRP A 137      66.700  67.070  79.160  1.00  0.00           C  
ATOM   2167  HD1 TRP A 137      67.210  66.330  79.760  1.00  0.00           H  
ATOM   2168  NE1 TRP A 137      66.420  66.950  77.830  1.00  0.00           N  
ATOM   2169  HE1 TRP A 137      66.430  66.150  77.280  1.00  0.00           H  
ATOM   2170  CE2 TRP A 137      65.760  68.050  77.410  1.00  0.00           C  
ATOM   2171  CD2 TRP A 137      65.620  68.900  78.550  1.00  0.00           C  
ATOM   2172  CE3 TRP A 137      65.160  70.210  78.290  1.00  0.00           C  
ATOM   2173  HE3 TRP A 137      65.110  70.980  79.040  1.00  0.00           H  
ATOM   2174  CZ3 TRP A 137      64.830  70.550  76.960  1.00  0.00           C  
ATOM   2175  HZ3 TRP A 137      64.510  71.540  76.690  1.00  0.00           H  
ATOM   2176  CZ2 TRP A 137      65.220  68.350  76.190  1.00  0.00           C  
ATOM   2177  HZ2 TRP A 137      65.320  67.730  75.310  1.00  0.00           H  
ATOM   2178  CH2 TRP A 137      64.870  69.630  75.960  1.00  0.00           C  
ATOM   2179  HH2 TRP A 137      64.500  70.030  75.030  1.00  0.00           H  
ATOM   2180  C   TRP A 137      68.040  70.730  79.790  1.00  0.00           C  
ATOM   2181  O   TRP A 137      68.610  70.520  78.750  1.00  0.00           O  
ATOM   2182  N   LYS A 138      67.540  71.930  79.940  1.00  0.00           N  
ATOM   2183  HN  LYS A 138      67.110  72.080  80.830  1.00  0.00           H  
ATOM   2184  CA  LYS A 138      67.620  72.990  78.950  1.00  0.00           C  
ATOM   2185  HA  LYS A 138      67.130  72.670  78.040  1.00  0.00           H  
ATOM   2186  CB  LYS A 138      66.820  74.240  79.500  1.00  0.00           C  
ATOM   2187  HB1 LYS A 138      67.330  74.720  80.360  1.00  0.00           H  
ATOM   2188  HB2 LYS A 138      65.900  73.810  79.940  1.00  0.00           H  
ATOM   2189  CG  LYS A 138      66.560  75.330  78.480  1.00  0.00           C  
ATOM   2190  HG1 LYS A 138      66.090  74.770  77.640  1.00  0.00           H  
ATOM   2191  HG2 LYS A 138      67.450  75.830  78.070  1.00  0.00           H  
ATOM   2192  CD  LYS A 138      65.680  76.400  79.160  1.00  0.00           C  
ATOM   2193  HD1 LYS A 138      64.750  75.980  79.610  1.00  0.00           H  
ATOM   2194  HD2 LYS A 138      66.310  76.760  80.010  1.00  0.00           H  
ATOM   2195  CE  LYS A 138      65.230  77.560  78.210  1.00  0.00           C  
ATOM   2196  HE1 LYS A 138      64.400  77.170  77.580  1.00  0.00           H  
ATOM   2197  HE2 LYS A 138      66.090  77.860  77.570  1.00  0.00           H  
ATOM   2198  NZ  LYS A 138      64.770  78.720  78.900  1.00  0.00           N1+
ATOM   2199  HZ1 LYS A 138      64.860  79.610  78.370  1.00  0.00           H  
ATOM   2200  HZ2 LYS A 138      63.860  78.600  79.390  1.00  0.00           H  
ATOM   2201  HZ3 LYS A 138      65.420  78.840  79.700  1.00  0.00           H  
ATOM   2202  C   LYS A 138      69.020  73.460  78.560  1.00  0.00           C  
ATOM   2203  O   LYS A 138      69.390  73.640  77.380  1.00  0.00           O  
ATOM   2204  N   TYR A 139      69.880  73.560  79.600  1.00  0.00           N  
ATOM   2205  HN  TYR A 139      69.660  73.210  80.510  1.00  0.00           H  
ATOM   2206  CA  TYR A 139      71.230  74.030  79.440  1.00  0.00           C  
ATOM   2207  HA  TYR A 139      71.260  74.640  78.560  1.00  0.00           H  
ATOM   2208  CB  TYR A 139      71.720  74.860  80.740  1.00  0.00           C  
ATOM   2209  HB1 TYR A 139      72.780  75.180  80.650  1.00  0.00           H  
ATOM   2210  HB2 TYR A 139      71.520  74.250  81.650  1.00  0.00           H  
ATOM   2211  CG  TYR A 139      71.070  76.140  80.940  1.00  0.00           C  
ATOM   2212  CD1 TYR A 139      71.110  77.110  79.890  1.00  0.00           C  
ATOM   2213  HD1 TYR A 139      71.530  76.810  78.940  1.00  0.00           H  
ATOM   2214  CE1 TYR A 139      70.520  78.390  80.120  1.00  0.00           C  
ATOM   2215  HE1 TYR A 139      70.700  79.170  79.400  1.00  0.00           H  
ATOM   2216  CZ  TYR A 139      69.930  78.690  81.360  1.00  0.00           C  
ATOM   2217  OH  TYR A 139      69.360  79.990  81.550  1.00  0.00           O  
ATOM   2218  HH  TYR A 139      69.150  80.060  82.490  1.00  0.00           H  
ATOM   2219  CD2 TYR A 139      70.420  76.420  82.120  1.00  0.00           C  
ATOM   2220  HD2 TYR A 139      70.360  75.660  82.890  1.00  0.00           H  
ATOM   2221  CE2 TYR A 139      69.860  77.710  82.360  1.00  0.00           C  
ATOM   2222  HE2 TYR A 139      69.540  78.010  83.350  1.00  0.00           H  
ATOM   2223  C   TYR A 139      72.240  73.050  79.010  1.00  0.00           C  
ATOM   2224  O   TYR A 139      73.210  73.510  78.440  1.00  0.00           O  
ATOM   2225  N   SER A 140      72.130  71.750  79.240  1.00  0.00           N  
ATOM   2226  HN  SER A 140      71.480  71.440  79.930  1.00  0.00           H  
ATOM   2227  CA  SER A 140      72.660  70.660  78.390  1.00  0.00           C  
ATOM   2228  HA  SER A 140      73.730  70.780  78.340  1.00  0.00           H  
ATOM   2229  CB  SER A 140      72.690  69.310  79.150  1.00  0.00           C  
ATOM   2230  HB1 SER A 140      73.410  69.510  79.980  1.00  0.00           H  
ATOM   2231  HB2 SER A 140      73.030  68.430  78.560  1.00  0.00           H  
ATOM   2232  OG  SER A 140      71.440  69.070  79.830  1.00  0.00           O  
ATOM   2233  HG1 SER A 140      71.730  68.890  80.730  1.00  0.00           H  
ATOM   2234  C   SER A 140      72.100  70.520  77.000  1.00  0.00           C  
ATOM   2235  O   SER A 140      72.770  70.290  76.040  1.00  0.00           O  
ATOM   2236  N   HIS A 141      70.750  70.590  76.810  1.00  0.00           N  
ATOM   2237  HN  HIS A 141      70.190  70.780  77.610  1.00  0.00           H  
ATOM   2238  CA  HIS A 141      70.140  70.230  75.550  1.00  0.00           C  
ATOM   2239  HA  HIS A 141      70.670  69.360  75.180  1.00  0.00           H  
ATOM   2240  CB  HIS A 141      68.650  69.990  75.760  1.00  0.00           C  
ATOM   2241  HB1 HIS A 141      67.990  70.850  76.000  1.00  0.00           H  
ATOM   2242  HB2 HIS A 141      68.450  69.250  76.570  1.00  0.00           H  
ATOM   2243  ND1 HIS A 141      68.750  68.100  74.240  1.00  0.00           N  
ATOM   2244  CG  HIS A 141      68.170  69.300  74.500  1.00  0.00           C  
ATOM   2245  CE1 HIS A 141      68.140  67.670  73.160  1.00  0.00           C  
ATOM   2246  HE1 HIS A 141      68.320  66.760  72.590  1.00  0.00           H  
ATOM   2247  NE2 HIS A 141      67.190  68.590  72.710  1.00  0.00           N  
ATOM   2248  HE2 HIS A 141      66.840  68.620  71.770  1.00  0.00           H  
ATOM   2249  CD2 HIS A 141      67.270  69.650  73.560  1.00  0.00           C  
ATOM   2250  HD2 HIS A 141      66.660  70.550  73.520  1.00  0.00           H  
ATOM   2251  C   HIS A 141      70.270  71.460  74.630  1.00  0.00           C  
ATOM   2252  O   HIS A 141      70.290  71.380  73.410  1.00  0.00           O  
ATOM   2253  N   ARG A 142      70.450  72.780  75.110  1.00  0.00           N  
ATOM   2254  HN  ARG A 142      70.270  72.930  76.080  1.00  0.00           H  
ATOM   2255  CA  ARG A 142      70.910  73.930  74.280  1.00  0.00           C  
ATOM   2256  HA  ARG A 142      70.260  74.080  73.430  1.00  0.00           H  
ATOM   2257  CB  ARG A 142      70.830  75.290  75.050  1.00  0.00           C  
ATOM   2258  HB1 ARG A 142      71.370  75.160  76.010  1.00  0.00           H  
ATOM   2259  HB2 ARG A 142      69.750  75.360  75.330  1.00  0.00           H  
ATOM   2260  CG  ARG A 142      71.300  76.550  74.440  1.00  0.00           C  
ATOM   2261  HG1 ARG A 142      71.010  76.540  73.370  1.00  0.00           H  
ATOM   2262  HG2 ARG A 142      72.410  76.550  74.480  1.00  0.00           H  
ATOM   2263  CD  ARG A 142      70.880  77.900  75.080  1.00  0.00           C  
ATOM   2264  HD1 ARG A 142      71.340  78.720  74.500  1.00  0.00           H  
ATOM   2265  HD2 ARG A 142      71.040  77.880  76.180  1.00  0.00           H  
ATOM   2266  NE  ARG A 142      69.400  78.010  74.850  1.00  0.00           N  
ATOM   2267  HE  ARG A 142      69.020  77.140  74.520  1.00  0.00           H  
ATOM   2268  CZ  ARG A 142      68.600  78.900  75.280  1.00  0.00           C  
ATOM   2269  NH1 ARG A 142      68.920  79.950  76.040  1.00  0.00           N1+
ATOM   2270 1HH1 ARG A 142      69.900  80.160  76.010  1.00  0.00           H  
ATOM   2271 2HH1 ARG A 142      68.170  80.550  76.330  1.00  0.00           H  
ATOM   2272  NH2 ARG A 142      67.310  78.680  74.920  1.00  0.00           N  
ATOM   2273 1HH2 ARG A 142      67.190  77.860  74.380  1.00  0.00           H  
ATOM   2274 2HH2 ARG A 142      66.750  79.520  74.910  1.00  0.00           H  
ATOM   2275  C   ARG A 142      72.320  73.710  73.750  1.00  0.00           C  
ATOM   2276  O   ARG A 142      72.590  73.900  72.560  1.00  0.00           O  
ATOM   2277  N   ARG A 143      73.250  73.320  74.630  1.00  0.00           N  
ATOM   2278  HN  ARG A 143      73.120  73.320  75.620  1.00  0.00           H  
ATOM   2279  CA  ARG A 143      74.530  72.730  74.320  1.00  0.00           C  
ATOM   2280  HA  ARG A 143      75.220  73.400  73.840  1.00  0.00           H  
ATOM   2281  CB  ARG A 143      75.220  72.280  75.640  1.00  0.00           C  
ATOM   2282  HB1 ARG A 143      76.120  71.660  75.400  1.00  0.00           H  
ATOM   2283  HB2 ARG A 143      74.510  71.670  76.240  1.00  0.00           H  
ATOM   2284  CG  ARG A 143      75.620  73.540  76.510  1.00  0.00           C  
ATOM   2285  HG1 ARG A 143      74.760  74.220  76.690  1.00  0.00           H  
ATOM   2286  HG2 ARG A 143      76.320  74.110  75.860  1.00  0.00           H  
ATOM   2287  CD  ARG A 143      76.440  73.150  77.790  1.00  0.00           C  
ATOM   2288  HD1 ARG A 143      77.300  72.500  77.550  1.00  0.00           H  
ATOM   2289  HD2 ARG A 143      75.810  72.620  78.540  1.00  0.00           H  
ATOM   2290  NE  ARG A 143      77.020  74.400  78.380  1.00  0.00           N  
ATOM   2291  HE  ARG A 143      78.010  74.410  78.510  1.00  0.00           H  
ATOM   2292  CZ  ARG A 143      76.440  75.350  79.070  1.00  0.00           C  
ATOM   2293  NH1 ARG A 143      75.110  75.410  79.220  1.00  0.00           N1+
ATOM   2294 1HH1 ARG A 143      74.480  74.700  78.870  1.00  0.00           H  
ATOM   2295 2HH1 ARG A 143      74.930  75.980  80.020  1.00  0.00           H  
ATOM   2296  NH2 ARG A 143      77.130  76.100  79.910  1.00  0.00           N  
ATOM   2297 1HH2 ARG A 143      78.130  76.110  79.930  1.00  0.00           H  
ATOM   2298 2HH2 ARG A 143      76.620  76.850  80.340  1.00  0.00           H  
ATOM   2299  C   ARG A 143      74.580  71.560  73.310  1.00  0.00           C  
ATOM   2300  O   ARG A 143      75.520  71.630  72.520  1.00  0.00           O  
ATOM   2301  N   HIS A 144      73.580  70.720  73.360  1.00  0.00           N  
ATOM   2302  HN  HIS A 144      73.170  70.920  74.250  1.00  0.00           H  
ATOM   2303  CA  HIS A 144      73.360  69.600  72.490  1.00  0.00           C  
ATOM   2304  HA  HIS A 144      74.220  68.960  72.590  1.00  0.00           H  
ATOM   2305  CB  HIS A 144      72.140  68.740  72.960  1.00  0.00           C  
ATOM   2306  HB1 HIS A 144      71.170  69.270  72.810  1.00  0.00           H  
ATOM   2307  HB2 HIS A 144      72.280  68.550  74.050  1.00  0.00           H  
ATOM   2308  ND1 HIS A 144      73.190  66.520  72.400  1.00  0.00           N  
ATOM   2309  CG  HIS A 144      72.140  67.410  72.200  1.00  0.00           C  
ATOM   2310  CE1 HIS A 144      72.980  65.580  71.530  1.00  0.00           C  
ATOM   2311  HE1 HIS A 144      73.630  64.700  71.510  1.00  0.00           H  
ATOM   2312  NE2 HIS A 144      71.810  65.740  70.790  1.00  0.00           N  
ATOM   2313  HE2 HIS A 144      71.510  65.070  70.120  1.00  0.00           H  
ATOM   2314  CD2 HIS A 144      71.260  66.900  71.250  1.00  0.00           C  
ATOM   2315  HD2 HIS A 144      70.330  67.260  70.820  1.00  0.00           H  
ATOM   2316  C   HIS A 144      73.200  70.010  71.100  1.00  0.00           C  
ATOM   2317  O   HIS A 144      74.020  69.720  70.300  1.00  0.00           O  
ATOM   2318  N   HIS A 145      72.210  70.900  70.890  1.00  0.00           N  
ATOM   2319  HN  HIS A 145      71.510  70.940  71.600  1.00  0.00           H  
ATOM   2320  CA  HIS A 145      71.790  71.380  69.560  1.00  0.00           C  
ATOM   2321  HA  HIS A 145      71.700  70.550  68.880  1.00  0.00           H  
ATOM   2322  CB  HIS A 145      70.470  72.040  69.470  1.00  0.00           C  
ATOM   2323  HB1 HIS A 145      70.360  72.720  68.600  1.00  0.00           H  
ATOM   2324  HB2 HIS A 145      70.450  72.670  70.380  1.00  0.00           H  
ATOM   2325  ND1 HIS A 145      69.340  70.030  70.140  1.00  0.00           N  
ATOM   2326  CG  HIS A 145      69.300  71.120  69.350  1.00  0.00           C  
ATOM   2327  CE1 HIS A 145      68.360  69.300  69.680  1.00  0.00           C  
ATOM   2328  HE1 HIS A 145      68.080  68.340  70.110  1.00  0.00           H  
ATOM   2329  NE2 HIS A 145      67.790  69.830  68.620  1.00  0.00           N  
ATOM   2330  HE2 HIS A 145      67.110  69.460  67.990  1.00  0.00           H  
ATOM   2331  CD2 HIS A 145      68.310  71.010  68.420  1.00  0.00           C  
ATOM   2332  HD2 HIS A 145      67.990  71.650  67.610  1.00  0.00           H  
ATOM   2333  C   HIS A 145      72.820  72.340  69.010  1.00  0.00           C  
ATOM   2334  O   HIS A 145      72.840  72.660  67.820  1.00  0.00           O  
ATOM   2335  N   SER A 146      73.710  72.850  69.860  1.00  0.00           N  
ATOM   2336  HN  SER A 146      73.630  72.690  70.840  1.00  0.00           H  
ATOM   2337  CA  SER A 146      74.700  73.740  69.450  1.00  0.00           C  
ATOM   2338  HA  SER A 146      74.280  74.230  68.580  1.00  0.00           H  
ATOM   2339  CB  SER A 146      75.140  74.680  70.580  1.00  0.00           C  
ATOM   2340  HB1 SER A 146      75.980  75.370  70.310  1.00  0.00           H  
ATOM   2341  HB2 SER A 146      75.510  74.130  71.460  1.00  0.00           H  
ATOM   2342  OG  SER A 146      74.030  75.480  71.010  1.00  0.00           O  
ATOM   2343  HG1 SER A 146      73.480  74.960  71.610  1.00  0.00           H  
ATOM   2344  C   SER A 146      76.070  72.970  69.080  1.00  0.00           C  
ATOM   2345  O   SER A 146      76.980  73.620  68.550  1.00  0.00           O  
ATOM   2346  N   ASN A 147      76.150  71.660  69.410  1.00  0.00           N  
ATOM   2347  HN  ASN A 147      75.340  71.170  69.730  1.00  0.00           H  
ATOM   2348  CA  ASN A 147      77.440  70.950  69.280  1.00  0.00           C  
ATOM   2349  HA  ASN A 147      78.020  71.460  68.520  1.00  0.00           H  
ATOM   2350  CB  ASN A 147      78.240  70.840  70.620  1.00  0.00           C  
ATOM   2351  HB1 ASN A 147      79.170  70.240  70.550  1.00  0.00           H  
ATOM   2352  HB2 ASN A 147      77.630  70.300  71.370  1.00  0.00           H  
ATOM   2353  CG  ASN A 147      78.690  72.160  71.210  1.00  0.00           C  
ATOM   2354  OD1 ASN A 147      79.830  72.620  71.050  1.00  0.00           O  
ATOM   2355  ND2 ASN A 147      77.820  72.930  71.890  1.00  0.00           N  
ATOM   2356 1HD2 ASN A 147      77.010  72.430  72.160  1.00  0.00           H  
ATOM   2357 2HD2 ASN A 147      78.070  73.690  72.490  1.00  0.00           H  
ATOM   2358  C   ASN A 147      77.330  69.460  68.800  1.00  0.00           C  
ATOM   2359  O   ASN A 147      78.270  68.680  68.910  1.00  0.00           O  
ATOM   2360  N   THR A 148      76.220  69.040  68.110  1.00  0.00           N  
ATOM   2361  HN  THR A 148      75.550  69.760  67.940  1.00  0.00           H  
ATOM   2362  CA  THR A 148      75.790  67.700  67.730  1.00  0.00           C  
ATOM   2363  HA  THR A 148      75.720  67.170  68.670  1.00  0.00           H  
ATOM   2364  CB  THR A 148      74.370  67.620  67.170  1.00  0.00           C  
ATOM   2365  HB  THR A 148      74.270  67.780  66.080  1.00  0.00           H  
ATOM   2366  OG1 THR A 148      73.450  68.480  67.840  1.00  0.00           O  
ATOM   2367  HG1 THR A 148      73.650  68.330  68.770  1.00  0.00           H  
ATOM   2368  CG2 THR A 148      73.820  66.240  67.400  1.00  0.00           C  
ATOM   2369 1HG2 THR A 148      72.810  66.130  66.960  1.00  0.00           H  
ATOM   2370 2HG2 THR A 148      74.370  65.430  66.860  1.00  0.00           H  
ATOM   2371 3HG2 THR A 148      73.880  65.900  68.460  1.00  0.00           H  
ATOM   2372  C   THR A 148      76.770  67.030  66.840  1.00  0.00           C  
ATOM   2373  O   THR A 148      77.200  67.650  65.880  1.00  0.00           O  
ATOM   2374  N   ALA A 149      77.090  65.770  67.110  1.00  0.00           N  
ATOM   2375  HN  ALA A 149      76.640  65.300  67.860  1.00  0.00           H  
ATOM   2376  CA  ALA A 149      78.000  64.890  66.330  1.00  0.00           C  
ATOM   2377  HA  ALA A 149      77.840  63.950  66.830  1.00  0.00           H  
ATOM   2378  CB  ALA A 149      77.510  64.620  64.870  1.00  0.00           C  
ATOM   2379  HB1 ALA A 149      78.030  63.830  64.290  1.00  0.00           H  
ATOM   2380  HB2 ALA A 149      76.460  64.270  64.960  1.00  0.00           H  
ATOM   2381  HB3 ALA A 149      77.580  65.540  64.260  1.00  0.00           H  
ATOM   2382  C   ALA A 149      79.510  65.340  66.480  1.00  0.00           C  
ATOM   2383  O   ALA A 149      80.320  65.210  65.550  1.00  0.00           O  
ATOM   2384  N   SER A 150      79.900  65.880  67.600  1.00  0.00           N  
ATOM   2385  HN  SER A 150      79.340  66.160  68.370  1.00  0.00           H  
ATOM   2386  CA  SER A 150      81.240  66.080  67.950  1.00  0.00           C  
ATOM   2387  HA  SER A 150      81.900  65.750  67.160  1.00  0.00           H  
ATOM   2388  CB  SER A 150      81.660  67.600  68.180  1.00  0.00           C  
ATOM   2389  HB1 SER A 150      80.830  68.090  68.720  1.00  0.00           H  
ATOM   2390  HB2 SER A 150      81.750  68.200  67.250  1.00  0.00           H  
ATOM   2391  OG  SER A 150      82.970  67.730  68.850  1.00  0.00           O  
ATOM   2392  HG1 SER A 150      83.640  67.170  68.470  1.00  0.00           H  
ATOM   2393  C   SER A 150      81.530  65.310  69.240  1.00  0.00           C  
ATOM   2394  O   SER A 150      80.940  65.570  70.270  1.00  0.00           O  
ATOM   2395  N   LEU A 151      82.470  64.380  69.120  1.00  0.00           N  
ATOM   2396  HN  LEU A 151      82.940  64.180  68.270  1.00  0.00           H  
ATOM   2397  CA  LEU A 151      82.740  63.470  70.200  1.00  0.00           C  
ATOM   2398  HA  LEU A 151      81.820  62.960  70.480  1.00  0.00           H  
ATOM   2399  CB  LEU A 151      83.900  62.450  69.820  1.00  0.00           C  
ATOM   2400  HB1 LEU A 151      84.240  61.810  70.660  1.00  0.00           H  
ATOM   2401  HB2 LEU A 151      84.760  63.060  69.490  1.00  0.00           H  
ATOM   2402  CG  LEU A 151      83.500  61.340  68.760  1.00  0.00           C  
ATOM   2403  HG  LEU A 151      83.100  61.880  67.870  1.00  0.00           H  
ATOM   2404  CD1 LEU A 151      84.670  60.460  68.250  1.00  0.00           C  
ATOM   2405 1HD1 LEU A 151      84.310  59.630  67.600  1.00  0.00           H  
ATOM   2406 2HD1 LEU A 151      85.450  61.070  67.740  1.00  0.00           H  
ATOM   2407 3HD1 LEU A 151      85.180  60.000  69.120  1.00  0.00           H  
ATOM   2408  CD2 LEU A 151      82.380  60.420  69.250  1.00  0.00           C  
ATOM   2409 1HD2 LEU A 151      82.210  59.630  68.490  1.00  0.00           H  
ATOM   2410 2HD2 LEU A 151      82.710  59.710  70.040  1.00  0.00           H  
ATOM   2411 3HD2 LEU A 151      81.420  60.930  69.460  1.00  0.00           H  
ATOM   2412  C   LEU A 151      83.320  64.180  71.440  1.00  0.00           C  
ATOM   2413  O   LEU A 151      83.300  63.780  72.620  1.00  0.00           O  
ATOM   2414  N   GLU A 152      83.910  65.330  71.110  1.00  0.00           N  
ATOM   2415  HN  GLU A 152      83.910  65.580  70.140  1.00  0.00           H  
ATOM   2416  CA  GLU A 152      84.600  66.060  72.220  1.00  0.00           C  
ATOM   2417  HA  GLU A 152      84.990  65.380  72.970  1.00  0.00           H  
ATOM   2418  CB  GLU A 152      85.780  66.820  71.540  1.00  0.00           C  
ATOM   2419  HB1 GLU A 152      86.370  67.360  72.310  1.00  0.00           H  
ATOM   2420  HB2 GLU A 152      85.410  67.620  70.860  1.00  0.00           H  
ATOM   2421  CG  GLU A 152      86.700  65.890  70.650  1.00  0.00           C  
ATOM   2422  HG1 GLU A 152      86.490  64.800  70.600  1.00  0.00           H  
ATOM   2423  HG2 GLU A 152      87.710  66.130  71.040  1.00  0.00           H  
ATOM   2424  CD  GLU A 152      86.630  66.370  69.230  1.00  0.00           C  
ATOM   2425  OE1 GLU A 152      87.680  66.290  68.530  1.00  0.00           O  
ATOM   2426  OE2 GLU A 152      85.530  66.770  68.740  1.00  0.00           O1-
ATOM   2427  C   GLU A 152      83.590  67.050  72.790  1.00  0.00           C  
ATOM   2428  O   GLU A 152      83.850  67.530  73.870  1.00  0.00           O  
ATOM   2429  N   ARG A 153      82.400  67.280  72.210  1.00  0.00           N  
ATOM   2430  HN  ARG A 153      82.330  66.970  71.270  1.00  0.00           H  
ATOM   2431  CA  ARG A 153      81.450  68.260  72.710  1.00  0.00           C  
ATOM   2432  HA  ARG A 153      81.630  68.380  73.770  1.00  0.00           H  
ATOM   2433  CB  ARG A 153      81.860  69.560  71.870  1.00  0.00           C  
ATOM   2434  HB1 ARG A 153      81.100  70.250  72.290  1.00  0.00           H  
ATOM   2435  HB2 ARG A 153      81.570  69.420  70.800  1.00  0.00           H  
ATOM   2436  CG  ARG A 153      83.300  70.110  71.960  1.00  0.00           C  
ATOM   2437  HG1 ARG A 153      83.950  69.410  71.390  1.00  0.00           H  
ATOM   2438  HG2 ARG A 153      83.580  69.990  73.030  1.00  0.00           H  
ATOM   2439  CD  ARG A 153      83.510  71.600  71.620  1.00  0.00           C  
ATOM   2440  HD1 ARG A 153      83.240  72.320  72.420  1.00  0.00           H  
ATOM   2441  HD2 ARG A 153      82.900  71.890  70.730  1.00  0.00           H  
ATOM   2442  NE  ARG A 153      84.970  71.780  71.530  1.00  0.00           N  
ATOM   2443  HE  ARG A 153      85.530  71.040  71.900  1.00  0.00           H  
ATOM   2444  CZ  ARG A 153      85.570  72.850  70.950  1.00  0.00           C  
ATOM   2445  NH1 ARG A 153      84.910  73.930  70.630  1.00  0.00           N1+
ATOM   2446 1HH1 ARG A 153      83.970  74.150  70.890  1.00  0.00           H  
ATOM   2447 2HH1 ARG A 153      85.470  74.650  70.230  1.00  0.00           H  
ATOM   2448  NH2 ARG A 153      86.860  72.820  70.780  1.00  0.00           N  
ATOM   2449 1HH2 ARG A 153      87.330  71.940  70.800  1.00  0.00           H  
ATOM   2450 2HH2 ARG A 153      87.180  73.400  70.030  1.00  0.00           H  
ATOM   2451  C   ARG A 153      79.950  68.020  72.700  1.00  0.00           C  
ATOM   2452  O   ARG A 153      79.200  68.870  73.130  1.00  0.00           O  
ATOM   2453  N   ASP A 154      79.430  66.950  72.020  1.00  0.00           N  
ATOM   2454  HN  ASP A 154      80.040  66.320  71.550  1.00  0.00           H  
ATOM   2455  CA  ASP A 154      78.080  66.530  72.060  1.00  0.00           C  
ATOM   2456  HA  ASP A 154      77.450  67.350  71.770  1.00  0.00           H  
ATOM   2457  CB  ASP A 154      77.930  65.460  70.940  1.00  0.00           C  
ATOM   2458  HB1 ASP A 154      78.530  64.580  71.250  1.00  0.00           H  
ATOM   2459  HB2 ASP A 154      78.300  65.920  70.000  1.00  0.00           H  
ATOM   2460  CG  ASP A 154      76.510  64.940  70.640  1.00  0.00           C  
ATOM   2461  OD1 ASP A 154      75.650  64.720  71.500  1.00  0.00           O  
ATOM   2462  OD2 ASP A 154      76.390  64.540  69.500  1.00  0.00           O1-
ATOM   2463  C   ASP A 154      77.750  66.030  73.470  1.00  0.00           C  
ATOM   2464  O   ASP A 154      78.570  65.630  74.210  1.00  0.00           O  
ATOM   2465  N   GLU A 155      76.510  66.270  73.820  1.00  0.00           N  
ATOM   2466  HN  GLU A 155      75.830  66.610  73.180  1.00  0.00           H  
ATOM   2467  CA  GLU A 155      76.150  66.220  75.180  1.00  0.00           C  
ATOM   2468  HA  GLU A 155      76.990  66.230  75.850  1.00  0.00           H  
ATOM   2469  CB  GLU A 155      75.330  67.500  75.640  1.00  0.00           C  
ATOM   2470  HB1 GLU A 155      74.840  67.480  76.630  1.00  0.00           H  
ATOM   2471  HB2 GLU A 155      74.570  67.670  74.850  1.00  0.00           H  
ATOM   2472  CG  GLU A 155      76.160  68.840  75.650  1.00  0.00           C  
ATOM   2473  HG1 GLU A 155      75.380  69.600  75.850  1.00  0.00           H  
ATOM   2474  HG2 GLU A 155      76.640  68.860  74.650  1.00  0.00           H  
ATOM   2475  CD  GLU A 155      77.180  68.990  76.780  1.00  0.00           C  
ATOM   2476  OE1 GLU A 155      77.800  70.090  76.700  1.00  0.00           O  
ATOM   2477  OE2 GLU A 155      77.420  68.080  77.640  1.00  0.00           O1-
ATOM   2478  C   GLU A 155      75.380  64.990  75.570  1.00  0.00           C  
ATOM   2479  O   GLU A 155      75.200  64.650  76.760  1.00  0.00           O  
ATOM   2480  N   VAL A 156      74.930  64.210  74.590  1.00  0.00           N  
ATOM   2481  HN  VAL A 156      74.980  64.460  73.620  1.00  0.00           H  
ATOM   2482  CA  VAL A 156      74.250  62.930  74.850  1.00  0.00           C  
ATOM   2483  HA  VAL A 156      74.890  62.490  75.610  1.00  0.00           H  
ATOM   2484  CB  VAL A 156      72.810  63.090  75.420  1.00  0.00           C  
ATOM   2485  HB  VAL A 156      72.850  63.880  76.200  1.00  0.00           H  
ATOM   2486  CG1 VAL A 156      71.820  63.460  74.240  1.00  0.00           C  
ATOM   2487 1HG1 VAL A 156      72.210  64.370  73.720  1.00  0.00           H  
ATOM   2488 2HG1 VAL A 156      71.660  62.640  73.510  1.00  0.00           H  
ATOM   2489 3HG1 VAL A 156      70.840  63.740  74.680  1.00  0.00           H  
ATOM   2490  CG2 VAL A 156      72.360  61.810  76.190  1.00  0.00           C  
ATOM   2491 1HG2 VAL A 156      71.570  62.200  76.860  1.00  0.00           H  
ATOM   2492 2HG2 VAL A 156      72.040  61.000  75.510  1.00  0.00           H  
ATOM   2493 3HG2 VAL A 156      73.140  61.590  76.960  1.00  0.00           H  
ATOM   2494  C   VAL A 156      74.370  61.950  73.770  1.00  0.00           C  
ATOM   2495  O   VAL A 156      74.520  62.310  72.570  1.00  0.00           O  
ATOM   2496  N   PHE A 157      74.230  60.650  74.120  1.00  0.00           N  
ATOM   2497  HN  PHE A 157      74.020  60.470  75.080  1.00  0.00           H  
ATOM   2498  CA  PHE A 157      74.520  59.570  73.270  1.00  0.00           C  
ATOM   2499  HA  PHE A 157      74.550  58.670  73.870  1.00  0.00           H  
ATOM   2500  CB  PHE A 157      73.340  59.250  72.340  1.00  0.00           C  
ATOM   2501  HB1 PHE A 157      73.560  58.510  71.540  1.00  0.00           H  
ATOM   2502  HB2 PHE A 157      73.080  60.200  71.820  1.00  0.00           H  
ATOM   2503  CG  PHE A 157      72.110  58.630  73.100  1.00  0.00           C  
ATOM   2504  CD1 PHE A 157      72.110  57.300  73.460  1.00  0.00           C  
ATOM   2505  HD1 PHE A 157      72.930  56.700  73.100  1.00  0.00           H  
ATOM   2506  CE1 PHE A 157      71.060  56.770  74.130  1.00  0.00           C  
ATOM   2507  HE1 PHE A 157      71.120  55.700  74.290  1.00  0.00           H  
ATOM   2508  CZ  PHE A 157      69.860  57.440  74.330  1.00  0.00           C  
ATOM   2509  HZ  PHE A 157      68.990  56.990  74.790  1.00  0.00           H  
ATOM   2510  CD2 PHE A 157      70.900  59.370  73.280  1.00  0.00           C  
ATOM   2511  HD2 PHE A 157      70.760  60.380  72.940  1.00  0.00           H  
ATOM   2512  CE2 PHE A 157      69.780  58.710  73.920  1.00  0.00           C  
ATOM   2513  HE2 PHE A 157      68.920  59.320  74.140  1.00  0.00           H  
ATOM   2514  C   PHE A 157      75.880  59.580  72.460  1.00  0.00           C  
ATOM   2515  O   PHE A 157      75.960  59.200  71.290  1.00  0.00           O  
ATOM   2516  N   VAL A 158      77.010  60.020  73.120  1.00  0.00           N  
ATOM   2517  HN  VAL A 158      77.020  60.430  74.030  1.00  0.00           H  
ATOM   2518  CA  VAL A 158      78.350  60.080  72.460  1.00  0.00           C  
ATOM   2519  HA  VAL A 158      78.250  60.530  71.490  1.00  0.00           H  
ATOM   2520  CB  VAL A 158      79.390  60.980  73.230  1.00  0.00           C  
ATOM   2521  HB  VAL A 158      79.740  60.620  74.220  1.00  0.00           H  
ATOM   2522  CG1 VAL A 158      80.630  61.190  72.340  1.00  0.00           C  
ATOM   2523 1HG1 VAL A 158      80.280  61.600  71.370  1.00  0.00           H  
ATOM   2524 2HG1 VAL A 158      81.340  61.920  72.790  1.00  0.00           H  
ATOM   2525 3HG1 VAL A 158      81.000  60.150  72.240  1.00  0.00           H  
ATOM   2526  CG2 VAL A 158      78.590  62.290  73.610  1.00  0.00           C  
ATOM   2527 1HG2 VAL A 158      77.990  62.130  74.530  1.00  0.00           H  
ATOM   2528 2HG2 VAL A 158      79.430  62.980  73.850  1.00  0.00           H  
ATOM   2529 3HG2 VAL A 158      78.100  62.630  72.670  1.00  0.00           H  
ATOM   2530  C   VAL A 158      78.900  58.710  72.300  1.00  0.00           C  
ATOM   2531  O   VAL A 158      79.170  58.070  73.300  1.00  0.00           O  
ATOM   2532  N   PRO A 159      79.120  58.160  71.100  1.00  0.00           N  
ATOM   2533  CD  PRO A 159      78.910  58.860  69.850  1.00  0.00           C  
ATOM   2534  HD1 PRO A 159      77.810  59.040  69.770  1.00  0.00           H  
ATOM   2535  HD2 PRO A 159      79.490  59.810  69.820  1.00  0.00           H  
ATOM   2536  CA  PRO A 159      79.380  56.800  70.940  1.00  0.00           C  
ATOM   2537  HA  PRO A 159      78.790  56.240  71.650  1.00  0.00           H  
ATOM   2538  CB  PRO A 159      79.060  56.470  69.490  1.00  0.00           C  
ATOM   2539  HB1 PRO A 159      77.950  56.390  69.420  1.00  0.00           H  
ATOM   2540  HB2 PRO A 159      79.630  55.630  69.050  1.00  0.00           H  
ATOM   2541  CG  PRO A 159      79.380  57.820  68.830  1.00  0.00           C  
ATOM   2542  HG1 PRO A 159      78.950  57.890  67.810  1.00  0.00           H  
ATOM   2543  HG2 PRO A 159      80.470  57.940  68.660  1.00  0.00           H  
ATOM   2544  C   PRO A 159      80.880  56.560  71.160  1.00  0.00           C  
ATOM   2545  O   PRO A 159      81.750  57.350  70.780  1.00  0.00           O  
ATOM   2546  N   LYS A 160      81.290  55.470  71.880  1.00  0.00           N  
ATOM   2547  HN  LYS A 160      80.670  54.730  72.110  1.00  0.00           H  
ATOM   2548  CA  LYS A 160      82.670  55.190  72.180  1.00  0.00           C  
ATOM   2549  HA  LYS A 160      83.200  56.070  72.500  1.00  0.00           H  
ATOM   2550  CB  LYS A 160      82.750  54.140  73.320  1.00  0.00           C  
ATOM   2551  HB1 LYS A 160      83.770  53.930  73.700  1.00  0.00           H  
ATOM   2552  HB2 LYS A 160      82.340  53.160  72.990  1.00  0.00           H  
ATOM   2553  CG  LYS A 160      81.880  54.630  74.490  1.00  0.00           C  
ATOM   2554  HG1 LYS A 160      80.800  54.440  74.290  1.00  0.00           H  
ATOM   2555  HG2 LYS A 160      81.990  55.730  74.590  1.00  0.00           H  
ATOM   2556  CD  LYS A 160      82.310  53.900  75.780  1.00  0.00           C  
ATOM   2557  HD1 LYS A 160      81.980  52.850  75.650  1.00  0.00           H  
ATOM   2558  HD2 LYS A 160      83.420  53.980  75.830  1.00  0.00           H  
ATOM   2559  CE  LYS A 160      81.580  54.460  77.000  1.00  0.00           C  
ATOM   2560  HE1 LYS A 160      80.700  53.870  77.350  1.00  0.00           H  
ATOM   2561  HE2 LYS A 160      81.190  55.460  76.710  1.00  0.00           H  
ATOM   2562  NZ  LYS A 160      82.390  54.670  78.190  1.00  0.00           N1+
ATOM   2563  HZ1 LYS A 160      82.040  55.480  78.740  1.00  0.00           H  
ATOM   2564  HZ2 LYS A 160      82.370  53.800  78.760  1.00  0.00           H  
ATOM   2565  HZ3 LYS A 160      83.380  54.890  77.930  1.00  0.00           H  
ATOM   2566  C   LYS A 160      83.500  54.710  70.950  1.00  0.00           C  
ATOM   2567  O   LYS A 160      83.090  53.940  70.130  1.00  0.00           O  
ATOM   2568  N   HIS A 161      84.820  55.020  70.920  1.00  0.00           N  
ATOM   2569  HN  HIS A 161      85.240  55.590  71.630  1.00  0.00           H  
ATOM   2570  CA  HIS A 161      85.820  54.340  70.020  1.00  0.00           C  
ATOM   2571  HA  HIS A 161      85.500  54.490  69.000  1.00  0.00           H  
ATOM   2572  CB  HIS A 161      87.190  55.110  69.920  1.00  0.00           C  
ATOM   2573  HB1 HIS A 161      87.650  55.320  70.910  1.00  0.00           H  
ATOM   2574  HB2 HIS A 161      86.910  56.110  69.530  1.00  0.00           H  
ATOM   2575  ND1 HIS A 161      89.420  54.050  69.420  1.00  0.00           N  
ATOM   2576  CG  HIS A 161      88.210  54.560  68.920  1.00  0.00           C  
ATOM   2577  CE1 HIS A 161      90.190  53.750  68.380  1.00  0.00           C  
ATOM   2578  HE1 HIS A 161      91.250  53.490  68.440  1.00  0.00           H  
ATOM   2579  NE2 HIS A 161      89.510  53.910  67.230  1.00  0.00           N  
ATOM   2580  HE2 HIS A 161      89.880  53.850  66.310  1.00  0.00           H  
ATOM   2581  CD2 HIS A 161      88.270  54.530  67.550  1.00  0.00           C  
ATOM   2582  HD2 HIS A 161      87.450  54.890  66.930  1.00  0.00           H  
ATOM   2583  C   HIS A 161      85.970  52.920  70.240  1.00  0.00           C  
ATOM   2584  O   HIS A 161      85.680  52.350  71.290  1.00  0.00           O  
ATOM   2585  N   LYS A 162      86.610  52.160  69.200  1.00  0.00           N  
ATOM   2586  HN  LYS A 162      86.840  52.630  68.350  1.00  0.00           H  
ATOM   2587  CA  LYS A 162      86.800  50.710  69.240  1.00  0.00           C  
ATOM   2588  HA  LYS A 162      85.820  50.260  69.320  1.00  0.00           H  
ATOM   2589  CB  LYS A 162      87.580  50.320  67.930  1.00  0.00           C  
ATOM   2590  HB1 LYS A 162      88.480  50.970  67.900  1.00  0.00           H  
ATOM   2591  HB2 LYS A 162      86.970  50.540  67.030  1.00  0.00           H  
ATOM   2592  CG  LYS A 162      87.940  48.810  67.870  1.00  0.00           C  
ATOM   2593  HG1 LYS A 162      87.100  48.280  68.370  1.00  0.00           H  
ATOM   2594  HG2 LYS A 162      88.840  48.460  68.420  1.00  0.00           H  
ATOM   2595  CD  LYS A 162      88.130  48.330  66.380  1.00  0.00           C  
ATOM   2596  HD1 LYS A 162      87.250  48.690  65.800  1.00  0.00           H  
ATOM   2597  HD2 LYS A 162      89.090  48.770  66.030  1.00  0.00           H  
ATOM   2598  CE  LYS A 162      88.130  46.810  66.360  1.00  0.00           C  
ATOM   2599  HE1 LYS A 162      87.160  46.380  66.680  1.00  0.00           H  
ATOM   2600  HE2 LYS A 162      88.910  46.440  67.050  1.00  0.00           H  
ATOM   2601  NZ  LYS A 162      88.350  46.250  65.000  1.00  0.00           N1+
ATOM   2602  HZ1 LYS A 162      89.270  46.510  64.610  1.00  0.00           H  
ATOM   2603  HZ2 LYS A 162      88.360  45.210  64.950  1.00  0.00           H  
ATOM   2604  HZ3 LYS A 162      87.690  46.560  64.260  1.00  0.00           H  
ATOM   2605  C   LYS A 162      87.590  50.270  70.440  1.00  0.00           C  
ATOM   2606  O   LYS A 162      87.290  49.280  71.110  1.00  0.00           O  
ATOM   2607  N   PHE A 163      88.680  50.970  70.870  1.00  0.00           N  
ATOM   2608  HN  PHE A 163      89.000  51.760  70.350  1.00  0.00           H  
ATOM   2609  CA  PHE A 163      89.570  50.780  71.930  1.00  0.00           C  
ATOM   2610  HA  PHE A 163      90.000  49.790  71.950  1.00  0.00           H  
ATOM   2611  CB  PHE A 163      90.690  51.830  71.810  1.00  0.00           C  
ATOM   2612  HB1 PHE A 163      90.290  52.870  71.800  1.00  0.00           H  
ATOM   2613  HB2 PHE A 163      91.230  51.600  70.870  1.00  0.00           H  
ATOM   2614  CG  PHE A 163      91.690  51.820  73.010  1.00  0.00           C  
ATOM   2615  CD1 PHE A 163      91.430  52.440  74.260  1.00  0.00           C  
ATOM   2616  HD1 PHE A 163      90.470  52.910  74.420  1.00  0.00           H  
ATOM   2617  CE1 PHE A 163      92.270  52.230  75.340  1.00  0.00           C  
ATOM   2618  HE1 PHE A 163      92.030  52.570  76.340  1.00  0.00           H  
ATOM   2619  CZ  PHE A 163      93.410  51.450  75.200  1.00  0.00           C  
ATOM   2620  HZ  PHE A 163      94.060  51.230  76.040  1.00  0.00           H  
ATOM   2621  CD2 PHE A 163      92.880  51.110  72.850  1.00  0.00           C  
ATOM   2622  HD2 PHE A 163      93.190  50.620  71.940  1.00  0.00           H  
ATOM   2623  CE2 PHE A 163      93.740  50.980  73.920  1.00  0.00           C  
ATOM   2624  HE2 PHE A 163      94.660  50.420  73.920  1.00  0.00           H  
ATOM   2625  C   PHE A 163      88.770  50.780  73.280  1.00  0.00           C  
ATOM   2626  O   PHE A 163      88.830  49.880  74.140  1.00  0.00           O  
ATOM   2627  N   GLU A 164      87.910  51.770  73.500  1.00  0.00           N  
ATOM   2628  HN  GLU A 164      87.730  52.430  72.780  1.00  0.00           H  
ATOM   2629  CA  GLU A 164      87.170  52.040  74.780  1.00  0.00           C  
ATOM   2630  HA  GLU A 164      87.950  52.320  75.470  1.00  0.00           H  
ATOM   2631  CB  GLU A 164      86.520  53.480  74.600  1.00  0.00           C  
ATOM   2632  HB1 GLU A 164      85.970  53.750  75.530  1.00  0.00           H  
ATOM   2633  HB2 GLU A 164      85.740  53.390  73.820  1.00  0.00           H  
ATOM   2634  CG  GLU A 164      87.400  54.660  74.180  1.00  0.00           C  
ATOM   2635  HG1 GLU A 164      87.540  54.590  73.080  1.00  0.00           H  
ATOM   2636  HG2 GLU A 164      88.400  54.550  74.640  1.00  0.00           H  
ATOM   2637  CD  GLU A 164      86.790  55.990  74.600  1.00  0.00           C  
ATOM   2638  OE1 GLU A 164      86.820  56.360  75.800  1.00  0.00           O  
ATOM   2639  OE2 GLU A 164      86.240  56.600  73.630  1.00  0.00           O1-
ATOM   2640  C   GLU A 164      86.340  50.930  75.330  1.00  0.00           C  
ATOM   2641  O   GLU A 164      86.090  50.870  76.510  1.00  0.00           O  
ATOM   2642  N   MET A 165      85.750  50.050  74.500  1.00  0.00           N  
ATOM   2643  HN  MET A 165      86.140  50.080  73.580  1.00  0.00           H  
ATOM   2644  CA  MET A 165      84.770  49.060  74.770  1.00  0.00           C  
ATOM   2645  HA  MET A 165      84.280  49.390  75.680  1.00  0.00           H  
ATOM   2646  CB  MET A 165      83.710  48.980  73.680  1.00  0.00           C  
ATOM   2647  HB1 MET A 165      82.980  48.200  73.980  1.00  0.00           H  
ATOM   2648  HB2 MET A 165      84.260  48.720  72.740  1.00  0.00           H  
ATOM   2649  CG  MET A 165      83.200  50.370  73.350  1.00  0.00           C  
ATOM   2650  HG1 MET A 165      83.990  50.860  72.740  1.00  0.00           H  
ATOM   2651  HG2 MET A 165      83.100  50.870  74.340  1.00  0.00           H  
ATOM   2652  SD  MET A 165      81.640  50.360  72.530  1.00  0.00           S  
ATOM   2653  CE  MET A 165      80.590  49.700  73.710  1.00  0.00           C  
ATOM   2654  HE1 MET A 165      79.580  50.160  73.620  1.00  0.00           H  
ATOM   2655  HE2 MET A 165      80.390  48.620  73.500  1.00  0.00           H  
ATOM   2656  HE3 MET A 165      80.880  49.900  74.760  1.00  0.00           H  
ATOM   2657  C   MET A 165      85.430  47.720  74.970  1.00  0.00           C  
ATOM   2658  O   MET A 165      84.730  46.780  75.300  1.00  0.00           O  
ATOM   2659  N   LYS A 166      86.780  47.590  74.790  1.00  0.00           N  
ATOM   2660  HN  LYS A 166      87.360  48.390  74.710  1.00  0.00           H  
ATOM   2661  CA  LYS A 166      87.310  46.270  74.500  1.00  0.00           C  
ATOM   2662  HA  LYS A 166      86.840  45.800  73.650  1.00  0.00           H  
ATOM   2663  CB  LYS A 166      88.810  46.260  74.100  1.00  0.00           C  
ATOM   2664  HB1 LYS A 166      89.280  45.260  74.210  1.00  0.00           H  
ATOM   2665  HB2 LYS A 166      89.220  47.040  74.780  1.00  0.00           H  
ATOM   2666  CG  LYS A 166      89.120  46.670  72.590  1.00  0.00           C  
ATOM   2667  HG1 LYS A 166      88.670  47.680  72.430  1.00  0.00           H  
ATOM   2668  HG2 LYS A 166      88.540  46.030  71.890  1.00  0.00           H  
ATOM   2669  CD  LYS A 166      90.540  46.690  72.270  1.00  0.00           C  
ATOM   2670  HD1 LYS A 166      91.050  47.360  72.990  1.00  0.00           H  
ATOM   2671  HD2 LYS A 166      91.080  45.750  72.540  1.00  0.00           H  
ATOM   2672  CE  LYS A 166      90.630  47.030  70.760  1.00  0.00           C  
ATOM   2673  HE1 LYS A 166      90.100  47.980  70.510  1.00  0.00           H  
ATOM   2674  HE2 LYS A 166      90.180  46.170  70.230  1.00  0.00           H  
ATOM   2675  NZ  LYS A 166      92.030  47.100  70.370  1.00  0.00           N1+
ATOM   2676  HZ1 LYS A 166      92.460  46.210  70.050  1.00  0.00           H  
ATOM   2677  HZ2 LYS A 166      92.060  47.750  69.560  1.00  0.00           H  
ATOM   2678  HZ3 LYS A 166      92.700  47.560  71.020  1.00  0.00           H  
ATOM   2679  C   LYS A 166      87.060  45.340  75.730  1.00  0.00           C  
ATOM   2680  O   LYS A 166      86.780  44.140  75.590  1.00  0.00           O  
ATOM   2681  N   TRP A 167      87.130  45.840  76.990  1.00  0.00           N  
ATOM   2682  HN  TRP A 167      87.130  46.830  77.160  1.00  0.00           H  
ATOM   2683  CA  TRP A 167      87.050  45.050  78.180  1.00  0.00           C  
ATOM   2684  HA  TRP A 167      87.630  44.160  77.970  1.00  0.00           H  
ATOM   2685  CB  TRP A 167      87.610  45.830  79.360  1.00  0.00           C  
ATOM   2686  HB1 TRP A 167      88.670  46.080  79.150  1.00  0.00           H  
ATOM   2687  HB2 TRP A 167      87.750  45.050  80.140  1.00  0.00           H  
ATOM   2688  CG  TRP A 167      86.880  47.030  79.890  1.00  0.00           C  
ATOM   2689  CD1 TRP A 167      87.010  48.280  79.440  1.00  0.00           C  
ATOM   2690  HD1 TRP A 167      87.730  48.690  78.750  1.00  0.00           H  
ATOM   2691  NE1 TRP A 167      86.080  49.070  80.100  1.00  0.00           N  
ATOM   2692  HE1 TRP A 167      85.860  49.970  79.800  1.00  0.00           H  
ATOM   2693  CE2 TRP A 167      85.390  48.380  81.000  1.00  0.00           C  
ATOM   2694  CD2 TRP A 167      85.820  47.100  80.920  1.00  0.00           C  
ATOM   2695  CE3 TRP A 167      85.280  46.100  81.740  1.00  0.00           C  
ATOM   2696  HE3 TRP A 167      85.460  45.040  81.670  1.00  0.00           H  
ATOM   2697  CZ3 TRP A 167      84.320  46.500  82.700  1.00  0.00           C  
ATOM   2698  HZ3 TRP A 167      84.010  45.840  83.490  1.00  0.00           H  
ATOM   2699  CZ2 TRP A 167      84.400  48.760  81.880  1.00  0.00           C  
ATOM   2700  HZ2 TRP A 167      84.070  49.790  81.860  1.00  0.00           H  
ATOM   2701  CH2 TRP A 167      83.860  47.810  82.750  1.00  0.00           C  
ATOM   2702  HH2 TRP A 167      83.180  48.110  83.540  1.00  0.00           H  
ATOM   2703  C   TRP A 167      85.580  44.560  78.530  1.00  0.00           C  
ATOM   2704  O   TRP A 167      85.390  43.700  79.390  1.00  0.00           O  
ATOM   2705  N   TYR A 168      84.520  45.150  77.860  1.00  0.00           N  
ATOM   2706  HN  TYR A 168      84.660  45.810  77.120  1.00  0.00           H  
ATOM   2707  CA  TYR A 168      83.130  44.820  78.080  1.00  0.00           C  
ATOM   2708  HA  TYR A 168      82.960  43.970  78.720  1.00  0.00           H  
ATOM   2709  CB  TYR A 168      82.310  45.920  78.980  1.00  0.00           C  
ATOM   2710  HB1 TYR A 168      82.860  46.140  79.920  1.00  0.00           H  
ATOM   2711  HB2 TYR A 168      81.390  45.420  79.330  1.00  0.00           H  
ATOM   2712  CG  TYR A 168      82.030  47.240  78.360  1.00  0.00           C  
ATOM   2713  CD1 TYR A 168      83.010  48.170  78.170  1.00  0.00           C  
ATOM   2714  HD1 TYR A 168      83.990  47.880  78.490  1.00  0.00           H  
ATOM   2715  CE1 TYR A 168      82.790  49.470  77.760  1.00  0.00           C  
ATOM   2716  HE1 TYR A 168      83.580  50.180  77.550  1.00  0.00           H  
ATOM   2717  CZ  TYR A 168      81.460  49.860  77.450  1.00  0.00           C  
ATOM   2718  OH  TYR A 168      81.100  51.130  77.130  1.00  0.00           O  
ATOM   2719  HH  TYR A 168      80.210  51.110  76.790  1.00  0.00           H  
ATOM   2720  CD2 TYR A 168      80.770  47.560  77.890  1.00  0.00           C  
ATOM   2721  HD2 TYR A 168      80.000  46.800  77.850  1.00  0.00           H  
ATOM   2722  CE2 TYR A 168      80.450  48.920  77.520  1.00  0.00           C  
ATOM   2723  HE2 TYR A 168      79.440  49.180  77.220  1.00  0.00           H  
ATOM   2724  C   TYR A 168      82.380  44.340  76.870  1.00  0.00           C  
ATOM   2725  O   TYR A 168      81.470  43.510  76.990  1.00  0.00           O  
ATOM   2726  N   ALA A 169      82.810  44.740  75.640  1.00  0.00           N  
ATOM   2727  HN  ALA A 169      83.530  45.410  75.530  1.00  0.00           H  
ATOM   2728  CA  ALA A 169      82.300  44.280  74.380  1.00  0.00           C  
ATOM   2729  HA  ALA A 169      81.350  44.720  74.140  1.00  0.00           H  
ATOM   2730  CB  ALA A 169      83.250  44.880  73.310  1.00  0.00           C  
ATOM   2731  HB1 ALA A 169      84.270  44.480  73.500  1.00  0.00           H  
ATOM   2732  HB2 ALA A 169      82.960  44.650  72.260  1.00  0.00           H  
ATOM   2733  HB3 ALA A 169      83.310  45.980  73.400  1.00  0.00           H  
ATOM   2734  C   ALA A 169      82.090  42.770  74.220  1.00  0.00           C  
ATOM   2735  O   ALA A 169      81.160  42.340  73.520  1.00  0.00           O  
ATOM   2736  N   LYS A 170      83.000  41.950  74.640  1.00  0.00           N  
ATOM   2737  HN  LYS A 170      83.840  42.350  74.990  1.00  0.00           H  
ATOM   2738  CA  LYS A 170      82.960  40.530  74.600  1.00  0.00           C  
ATOM   2739  HA  LYS A 170      82.890  40.380  73.540  1.00  0.00           H  
ATOM   2740  CB  LYS A 170      84.340  39.890  75.070  1.00  0.00           C  
ATOM   2741  HB1 LYS A 170      85.040  40.180  74.260  1.00  0.00           H  
ATOM   2742  HB2 LYS A 170      84.200  38.780  75.090  1.00  0.00           H  
ATOM   2743  CG  LYS A 170      84.640  40.280  76.530  1.00  0.00           C  
ATOM   2744  HG1 LYS A 170      83.880  39.880  77.230  1.00  0.00           H  
ATOM   2745  HG2 LYS A 170      84.690  41.380  76.680  1.00  0.00           H  
ATOM   2746  CD  LYS A 170      86.060  39.780  76.930  1.00  0.00           C  
ATOM   2747  HD1 LYS A 170      86.100  38.670  76.910  1.00  0.00           H  
ATOM   2748  HD2 LYS A 170      86.570  40.050  75.980  1.00  0.00           H  
ATOM   2749  CE  LYS A 170      86.680  40.420  78.160  1.00  0.00           C  
ATOM   2750  HE1 LYS A 170      86.160  39.930  79.010  1.00  0.00           H  
ATOM   2751  HE2 LYS A 170      86.490  41.480  78.420  1.00  0.00           H  
ATOM   2752  NZ  LYS A 170      88.100  40.120  78.380  1.00  0.00           N1+
ATOM   2753  HZ1 LYS A 170      88.520  40.840  79.000  1.00  0.00           H  
ATOM   2754  HZ2 LYS A 170      88.260  39.220  78.860  1.00  0.00           H  
ATOM   2755  HZ3 LYS A 170      88.490  40.110  77.410  1.00  0.00           H  
ATOM   2756  C   LYS A 170      81.840  39.860  75.340  1.00  0.00           C  
ATOM   2757  O   LYS A 170      81.380  38.790  74.900  1.00  0.00           O  
ATOM   2758  N   TYR A 171      81.350  40.470  76.440  1.00  0.00           N  
ATOM   2759  HN  TYR A 171      81.820  41.240  76.850  1.00  0.00           H  
ATOM   2760  CA  TYR A 171      80.270  39.780  77.150  1.00  0.00           C  
ATOM   2761  HA  TYR A 171      80.220  38.730  76.880  1.00  0.00           H  
ATOM   2762  CB  TYR A 171      80.290  40.040  78.690  1.00  0.00           C  
ATOM   2763  HB1 TYR A 171      79.550  39.390  79.190  1.00  0.00           H  
ATOM   2764  HB2 TYR A 171      80.170  41.130  78.880  1.00  0.00           H  
ATOM   2765  CG  TYR A 171      81.590  39.570  79.210  1.00  0.00           C  
ATOM   2766  CD1 TYR A 171      82.120  38.360  78.850  1.00  0.00           C  
ATOM   2767  HD1 TYR A 171      81.610  37.770  78.100  1.00  0.00           H  
ATOM   2768  CE1 TYR A 171      83.350  37.980  79.450  1.00  0.00           C  
ATOM   2769  HE1 TYR A 171      83.820  37.060  79.120  1.00  0.00           H  
ATOM   2770  CZ  TYR A 171      83.990  38.760  80.390  1.00  0.00           C  
ATOM   2771  OH  TYR A 171      85.250  38.200  80.840  1.00  0.00           O  
ATOM   2772  HH  TYR A 171      85.190  38.200  81.800  1.00  0.00           H  
ATOM   2773  CD2 TYR A 171      82.150  40.280  80.250  1.00  0.00           C  
ATOM   2774  HD2 TYR A 171      81.660  41.130  80.700  1.00  0.00           H  
ATOM   2775  CE2 TYR A 171      83.390  39.920  80.820  1.00  0.00           C  
ATOM   2776  HE2 TYR A 171      83.840  40.360  81.690  1.00  0.00           H  
ATOM   2777  C   TYR A 171      78.910  40.320  76.650  1.00  0.00           C  
ATOM   2778  O   TYR A 171      77.870  39.740  77.040  1.00  0.00           O  
ATOM   2779  N   LEU A 172      78.900  41.440  75.860  1.00  0.00           N  
ATOM   2780  HN  LEU A 172      79.750  41.930  75.690  1.00  0.00           H  
ATOM   2781  CA  LEU A 172      77.690  42.000  75.410  1.00  0.00           C  
ATOM   2782  HA  LEU A 172      76.850  41.450  75.810  1.00  0.00           H  
ATOM   2783  CB  LEU A 172      77.470  43.430  76.040  1.00  0.00           C  
ATOM   2784  HB1 LEU A 172      76.510  43.890  75.740  1.00  0.00           H  
ATOM   2785  HB2 LEU A 172      78.310  44.070  75.700  1.00  0.00           H  
ATOM   2786  CG  LEU A 172      77.450  43.400  77.610  1.00  0.00           C  
ATOM   2787  HG  LEU A 172      78.380  42.920  77.980  1.00  0.00           H  
ATOM   2788  CD1 LEU A 172      77.530  44.810  78.170  1.00  0.00           C  
ATOM   2789 1HD1 LEU A 172      77.910  44.880  79.220  1.00  0.00           H  
ATOM   2790 2HD1 LEU A 172      78.030  45.450  77.410  1.00  0.00           H  
ATOM   2791 3HD1 LEU A 172      76.510  45.240  78.220  1.00  0.00           H  
ATOM   2792  CD2 LEU A 172      76.180  42.800  78.210  1.00  0.00           C  
ATOM   2793 1HD2 LEU A 172      76.110  41.720  77.960  1.00  0.00           H  
ATOM   2794 2HD2 LEU A 172      76.180  43.070  79.290  1.00  0.00           H  
ATOM   2795 3HD2 LEU A 172      75.240  43.210  77.790  1.00  0.00           H  
ATOM   2796  C   LEU A 172      77.420  42.020  73.930  1.00  0.00           C  
ATOM   2797  O   LEU A 172      76.270  42.310  73.550  1.00  0.00           O  
ATOM   2798  N   ASN A 173      78.440  41.670  73.080  1.00  0.00           N  
ATOM   2799  HN  ASN A 173      79.350  41.420  73.390  1.00  0.00           H  
ATOM   2800  CA  ASN A 173      78.110  41.520  71.670  1.00  0.00           C  
ATOM   2801  HA  ASN A 173      77.330  42.210  71.400  1.00  0.00           H  
ATOM   2802  CB  ASN A 173      79.370  41.850  70.840  1.00  0.00           C  
ATOM   2803  HB1 ASN A 173      80.190  41.140  71.080  1.00  0.00           H  
ATOM   2804  HB2 ASN A 173      79.610  42.880  71.170  1.00  0.00           H  
ATOM   2805  CG  ASN A 173      78.920  41.950  69.410  1.00  0.00           C  
ATOM   2806  OD1 ASN A 173      77.820  42.440  69.090  1.00  0.00           O  
ATOM   2807  ND2 ASN A 173      79.740  41.370  68.540  1.00  0.00           N  
ATOM   2808 1HD2 ASN A 173      80.670  41.130  68.840  1.00  0.00           H  
ATOM   2809 2HD2 ASN A 173      79.500  41.360  67.570  1.00  0.00           H  
ATOM   2810  C   ASN A 173      77.390  40.090  71.410  1.00  0.00           C  
ATOM   2811  O   ASN A 173      77.950  39.170  70.870  1.00  0.00           O  
ATOM   2812  N   ASN A 174      76.150  39.940  71.880  1.00  0.00           N  
ATOM   2813  HN  ASN A 174      75.700  40.680  72.360  1.00  0.00           H  
ATOM   2814  CA  ASN A 174      75.330  38.810  71.550  1.00  0.00           C  
ATOM   2815  HA  ASN A 174      75.500  38.720  70.490  1.00  0.00           H  
ATOM   2816  CB  ASN A 174      75.920  37.530  72.220  1.00  0.00           C  
ATOM   2817  HB1 ASN A 174      76.810  37.330  71.590  1.00  0.00           H  
ATOM   2818  HB2 ASN A 174      75.340  36.590  72.100  1.00  0.00           H  
ATOM   2819  CG  ASN A 174      76.260  37.760  73.720  1.00  0.00           C  
ATOM   2820  OD1 ASN A 174      75.390  37.750  74.510  1.00  0.00           O  
ATOM   2821  ND2 ASN A 174      77.580  37.830  74.040  1.00  0.00           N  
ATOM   2822 1HD2 ASN A 174      78.180  37.490  73.320  1.00  0.00           H  
ATOM   2823 2HD2 ASN A 174      77.850  37.830  75.000  1.00  0.00           H  
ATOM   2824  C   ASN A 174      73.900  39.050  71.950  1.00  0.00           C  
ATOM   2825  O   ASN A 174      73.700  40.000  72.710  1.00  0.00           O  
ATOM   2826  N   PRO A 175      72.970  38.400  71.290  1.00  0.00           N  
ATOM   2827  CD  PRO A 175      73.090  37.280  70.350  1.00  0.00           C  
ATOM   2828  HD1 PRO A 175      73.750  37.510  69.480  1.00  0.00           H  
ATOM   2829  HD2 PRO A 175      73.470  36.330  70.780  1.00  0.00           H  
ATOM   2830  CA  PRO A 175      71.490  38.570  71.520  1.00  0.00           C  
ATOM   2831  HA  PRO A 175      71.090  39.360  70.900  1.00  0.00           H  
ATOM   2832  CB  PRO A 175      70.750  37.450  70.950  1.00  0.00           C  
ATOM   2833  HB1 PRO A 175      69.820  37.690  70.400  1.00  0.00           H  
ATOM   2834  HB2 PRO A 175      70.500  36.650  71.680  1.00  0.00           H  
ATOM   2835  CG  PRO A 175      71.700  36.940  69.940  1.00  0.00           C  
ATOM   2836  HG1 PRO A 175      71.430  37.380  68.950  1.00  0.00           H  
ATOM   2837  HG2 PRO A 175      71.560  35.850  69.810  1.00  0.00           H  
ATOM   2838  C   PRO A 175      71.080  38.800  72.930  1.00  0.00           C  
ATOM   2839  O   PRO A 175      70.400  39.820  73.180  1.00  0.00           O  
ATOM   2840  N   LEU A 176      71.460  37.960  73.870  1.00  0.00           N  
ATOM   2841  HN  LEU A 176      71.910  37.100  73.650  1.00  0.00           H  
ATOM   2842  CA  LEU A 176      71.310  38.050  75.320  1.00  0.00           C  
ATOM   2843  HA  LEU A 176      70.270  37.990  75.610  1.00  0.00           H  
ATOM   2844  CB  LEU A 176      72.070  36.810  75.930  1.00  0.00           C  
ATOM   2845  HB1 LEU A 176      72.190  37.040  77.010  1.00  0.00           H  
ATOM   2846  HB2 LEU A 176      73.030  36.660  75.400  1.00  0.00           H  
ATOM   2847  CG  LEU A 176      71.230  35.510  75.770  1.00  0.00           C  
ATOM   2848  HG  LEU A 176      70.950  35.380  74.710  1.00  0.00           H  
ATOM   2849  CD1 LEU A 176      72.050  34.360  76.220  1.00  0.00           C  
ATOM   2850 1HD1 LEU A 176      71.470  33.410  76.150  1.00  0.00           H  
ATOM   2851 2HD1 LEU A 176      72.990  34.290  75.630  1.00  0.00           H  
ATOM   2852 3HD1 LEU A 176      72.330  34.460  77.280  1.00  0.00           H  
ATOM   2853  CD2 LEU A 176      69.910  35.520  76.420  1.00  0.00           C  
ATOM   2854 1HD2 LEU A 176      69.250  36.320  76.020  1.00  0.00           H  
ATOM   2855 2HD2 LEU A 176      69.430  34.540  76.210  1.00  0.00           H  
ATOM   2856 3HD2 LEU A 176      70.140  35.620  77.500  1.00  0.00           H  
ATOM   2857  C   LEU A 176      71.850  39.370  75.940  1.00  0.00           C  
ATOM   2858  O   LEU A 176      71.110  40.180  76.550  1.00  0.00           O  
ATOM   2859  N   GLY A 177      73.160  39.750  75.670  1.00  0.00           N  
ATOM   2860  HN  GLY A 177      73.710  39.080  75.170  1.00  0.00           H  
ATOM   2861  CA  GLY A 177      73.860  40.970  76.050  1.00  0.00           C  
ATOM   2862  HA1 GLY A 177      73.770  41.020  77.130  1.00  0.00           H  
ATOM   2863  HA2 GLY A 177      74.880  40.830  75.720  1.00  0.00           H  
ATOM   2864  C   GLY A 177      73.270  42.220  75.530  1.00  0.00           C  
ATOM   2865  O   GLY A 177      73.200  43.270  76.220  1.00  0.00           O  
ATOM   2866  N   ARG A 178      72.780  42.210  74.270  1.00  0.00           N  
ATOM   2867  HN  ARG A 178      72.910  41.460  73.620  1.00  0.00           H  
ATOM   2868  CA  ARG A 178      71.950  43.240  73.770  1.00  0.00           C  
ATOM   2869  HA  ARG A 178      72.500  44.170  73.720  1.00  0.00           H  
ATOM   2870  CB  ARG A 178      71.690  42.990  72.200  1.00  0.00           C  
ATOM   2871  HB1 ARG A 178      70.990  43.760  71.800  1.00  0.00           H  
ATOM   2872  HB2 ARG A 178      71.270  41.990  71.980  1.00  0.00           H  
ATOM   2873  CG  ARG A 178      72.940  43.190  71.280  1.00  0.00           C  
ATOM   2874  HG1 ARG A 178      73.780  42.650  71.770  1.00  0.00           H  
ATOM   2875  HG2 ARG A 178      73.250  44.260  71.230  1.00  0.00           H  
ATOM   2876  CD  ARG A 178      72.800  42.530  69.880  1.00  0.00           C  
ATOM   2877  HD1 ARG A 178      72.060  43.060  69.240  1.00  0.00           H  
ATOM   2878  HD2 ARG A 178      72.440  41.490  70.050  1.00  0.00           H  
ATOM   2879  NE  ARG A 178      74.130  42.370  69.200  1.00  0.00           N  
ATOM   2880  HE  ARG A 178      74.730  43.160  69.310  1.00  0.00           H  
ATOM   2881  CZ  ARG A 178      74.500  41.330  68.460  1.00  0.00           C  
ATOM   2882  NH1 ARG A 178      73.690  40.290  68.270  1.00  0.00           N1+
ATOM   2883 1HH1 ARG A 178      72.700  40.430  68.310  1.00  0.00           H  
ATOM   2884 2HH1 ARG A 178      73.980  39.490  67.740  1.00  0.00           H  
ATOM   2885  NH2 ARG A 178      75.730  41.110  68.110  1.00  0.00           N  
ATOM   2886 1HH2 ARG A 178      76.400  41.790  68.390  1.00  0.00           H  
ATOM   2887 2HH2 ARG A 178      75.980  40.270  67.620  1.00  0.00           H  
ATOM   2888  C   ARG A 178      70.590  43.490  74.470  1.00  0.00           C  
ATOM   2889  O   ARG A 178      70.180  44.650  74.670  1.00  0.00           O  
ATOM   2890  N   VAL A 179      69.880  42.340  74.770  1.00  0.00           N  
ATOM   2891  HN  VAL A 179      70.100  41.400  74.520  1.00  0.00           H  
ATOM   2892  CA  VAL A 179      68.600  42.450  75.360  1.00  0.00           C  
ATOM   2893  HA  VAL A 179      67.950  43.130  74.840  1.00  0.00           H  
ATOM   2894  CB  VAL A 179      68.020  41.000  75.390  1.00  0.00           C  
ATOM   2895  HB  VAL A 179      68.830  40.280  75.660  1.00  0.00           H  
ATOM   2896  CG1 VAL A 179      66.800  41.010  76.300  1.00  0.00           C  
ATOM   2897 1HG1 VAL A 179      66.960  41.680  77.180  1.00  0.00           H  
ATOM   2898 2HG1 VAL A 179      65.870  41.400  75.830  1.00  0.00           H  
ATOM   2899 3HG1 VAL A 179      66.550  40.030  76.760  1.00  0.00           H  
ATOM   2900  CG2 VAL A 179      67.670  40.550  73.980  1.00  0.00           C  
ATOM   2901 1HG2 VAL A 179      66.740  41.100  73.690  1.00  0.00           H  
ATOM   2902 2HG2 VAL A 179      68.550  40.870  73.370  1.00  0.00           H  
ATOM   2903 3HG2 VAL A 179      67.510  39.450  74.000  1.00  0.00           H  
ATOM   2904  C   VAL A 179      68.790  43.100  76.710  1.00  0.00           C  
ATOM   2905  O   VAL A 179      67.970  43.990  76.980  1.00  0.00           O  
ATOM   2906  N   PHE A 180      69.860  42.720  77.450  1.00  0.00           N  
ATOM   2907  HN  PHE A 180      70.320  41.940  77.030  1.00  0.00           H  
ATOM   2908  CA  PHE A 180      70.260  43.320  78.690  1.00  0.00           C  
ATOM   2909  HA  PHE A 180      69.470  43.110  79.400  1.00  0.00           H  
ATOM   2910  CB  PHE A 180      71.400  42.490  79.190  1.00  0.00           C  
ATOM   2911  HB1 PHE A 180      72.170  42.430  78.390  1.00  0.00           H  
ATOM   2912  HB2 PHE A 180      71.010  41.460  79.290  1.00  0.00           H  
ATOM   2913  CG  PHE A 180      71.900  42.850  80.560  1.00  0.00           C  
ATOM   2914  CD1 PHE A 180      73.200  43.480  80.660  1.00  0.00           C  
ATOM   2915  HD1 PHE A 180      73.790  43.720  79.790  1.00  0.00           H  
ATOM   2916  CE1 PHE A 180      73.790  43.710  81.920  1.00  0.00           C  
ATOM   2917  HE1 PHE A 180      74.720  44.250  82.090  1.00  0.00           H  
ATOM   2918  CZ  PHE A 180      73.080  43.490  83.110  1.00  0.00           C  
ATOM   2919  HZ  PHE A 180      73.560  43.880  84.000  1.00  0.00           H  
ATOM   2920  CD2 PHE A 180      71.250  42.550  81.760  1.00  0.00           C  
ATOM   2921  HD2 PHE A 180      70.360  41.940  81.790  1.00  0.00           H  
ATOM   2922  CE2 PHE A 180      71.820  42.850  83.030  1.00  0.00           C  
ATOM   2923  HE2 PHE A 180      71.240  42.550  83.890  1.00  0.00           H  
ATOM   2924  C   PHE A 180      70.600  44.770  78.620  1.00  0.00           C  
ATOM   2925  O   PHE A 180      70.100  45.610  79.350  1.00  0.00           O  
ATOM   2926  N   THR A 181      71.460  45.140  77.670  1.00  0.00           N  
ATOM   2927  HN  THR A 181      71.920  44.430  77.150  1.00  0.00           H  
ATOM   2928  CA  THR A 181      71.900  46.520  77.330  1.00  0.00           C  
ATOM   2929  HA  THR A 181      72.340  46.880  78.240  1.00  0.00           H  
ATOM   2930  CB  THR A 181      72.870  46.550  76.160  1.00  0.00           C  
ATOM   2931  HB  THR A 181      72.350  46.100  75.290  1.00  0.00           H  
ATOM   2932  OG1 THR A 181      73.980  45.730  76.330  1.00  0.00           O  
ATOM   2933  HG1 THR A 181      73.820  44.790  76.300  1.00  0.00           H  
ATOM   2934  CG2 THR A 181      73.270  47.990  75.790  1.00  0.00           C  
ATOM   2935 1HG2 THR A 181      73.650  48.010  74.750  1.00  0.00           H  
ATOM   2936 2HG2 THR A 181      72.530  48.810  75.720  1.00  0.00           H  
ATOM   2937 3HG2 THR A 181      74.000  48.570  76.400  1.00  0.00           H  
ATOM   2938  C   THR A 181      70.650  47.440  77.070  1.00  0.00           C  
ATOM   2939  O   THR A 181      70.550  48.580  77.600  1.00  0.00           O  
ATOM   2940  N   LEU A 182      69.710  46.970  76.270  1.00  0.00           N  
ATOM   2941  HN  LEU A 182      69.810  46.020  75.990  1.00  0.00           H  
ATOM   2942  CA  LEU A 182      68.560  47.760  75.870  1.00  0.00           C  
ATOM   2943  HA  LEU A 182      69.040  48.690  75.590  1.00  0.00           H  
ATOM   2944  CB  LEU A 182      67.740  47.150  74.760  1.00  0.00           C  
ATOM   2945  HB1 LEU A 182      66.700  47.540  74.760  1.00  0.00           H  
ATOM   2946  HB2 LEU A 182      67.660  46.040  74.770  1.00  0.00           H  
ATOM   2947  CG  LEU A 182      68.420  47.330  73.360  1.00  0.00           C  
ATOM   2948  HG  LEU A 182      69.380  46.780  73.460  1.00  0.00           H  
ATOM   2949  CD1 LEU A 182      67.650  46.510  72.320  1.00  0.00           C  
ATOM   2950 1HD1 LEU A 182      66.540  46.580  72.440  1.00  0.00           H  
ATOM   2951 2HD1 LEU A 182      67.740  47.000  71.330  1.00  0.00           H  
ATOM   2952 3HD1 LEU A 182      67.990  45.460  72.230  1.00  0.00           H  
ATOM   2953  CD2 LEU A 182      68.590  48.740  73.030  1.00  0.00           C  
ATOM   2954 1HD2 LEU A 182      67.700  49.380  73.150  1.00  0.00           H  
ATOM   2955 2HD2 LEU A 182      69.470  49.190  73.550  1.00  0.00           H  
ATOM   2956 3HD2 LEU A 182      68.780  48.790  71.940  1.00  0.00           H  
ATOM   2957  C   LEU A 182      67.620  48.000  77.080  1.00  0.00           C  
ATOM   2958  O   LEU A 182      67.170  49.130  77.390  1.00  0.00           O  
ATOM   2959  N   VAL A 183      67.270  46.960  77.810  1.00  0.00           N  
ATOM   2960  HN  VAL A 183      67.570  46.050  77.520  1.00  0.00           H  
ATOM   2961  CA  VAL A 183      66.370  47.120  78.900  1.00  0.00           C  
ATOM   2962  HA  VAL A 183      65.500  47.640  78.510  1.00  0.00           H  
ATOM   2963  CB  VAL A 183      65.870  45.770  79.480  1.00  0.00           C  
ATOM   2964  HB  VAL A 183      66.730  45.090  79.700  1.00  0.00           H  
ATOM   2965  CG1 VAL A 183      65.090  46.030  80.780  1.00  0.00           C  
ATOM   2966 1HG1 VAL A 183      64.520  45.140  81.100  1.00  0.00           H  
ATOM   2967 2HG1 VAL A 183      65.880  46.280  81.520  1.00  0.00           H  
ATOM   2968 3HG1 VAL A 183      64.500  46.950  80.620  1.00  0.00           H  
ATOM   2969  CG2 VAL A 183      64.940  45.130  78.430  1.00  0.00           C  
ATOM   2970 1HG2 VAL A 183      65.410  44.530  77.620  1.00  0.00           H  
ATOM   2971 2HG2 VAL A 183      64.330  44.390  79.000  1.00  0.00           H  
ATOM   2972 3HG2 VAL A 183      64.210  45.810  77.950  1.00  0.00           H  
ATOM   2973  C   VAL A 183      66.950  48.070  79.990  1.00  0.00           C  
ATOM   2974  O   VAL A 183      66.240  49.020  80.370  1.00  0.00           O  
ATOM   2975  N   VAL A 184      68.260  47.960  80.290  1.00  0.00           N  
ATOM   2976  HN  VAL A 184      68.730  47.150  79.940  1.00  0.00           H  
ATOM   2977  CA  VAL A 184      68.970  48.860  81.180  1.00  0.00           C  
ATOM   2978  HA  VAL A 184      68.450  48.750  82.120  1.00  0.00           H  
ATOM   2979  CB  VAL A 184      70.390  48.330  81.520  1.00  0.00           C  
ATOM   2980  HB  VAL A 184      71.020  48.010  80.650  1.00  0.00           H  
ATOM   2981  CG1 VAL A 184      71.240  49.390  82.230  1.00  0.00           C  
ATOM   2982 1HG1 VAL A 184      72.190  49.040  82.680  1.00  0.00           H  
ATOM   2983 2HG1 VAL A 184      71.400  50.370  81.720  1.00  0.00           H  
ATOM   2984 3HG1 VAL A 184      70.600  49.620  83.100  1.00  0.00           H  
ATOM   2985  CG2 VAL A 184      70.280  47.080  82.450  1.00  0.00           C  
ATOM   2986 1HG2 VAL A 184      69.610  47.240  83.320  1.00  0.00           H  
ATOM   2987 2HG2 VAL A 184      69.890  46.220  81.860  1.00  0.00           H  
ATOM   2988 3HG2 VAL A 184      71.300  46.720  82.700  1.00  0.00           H  
ATOM   2989  C   VAL A 184      68.920  50.280  80.700  1.00  0.00           C  
ATOM   2990  O   VAL A 184      68.490  51.140  81.430  1.00  0.00           O  
ATOM   2991  N   GLN A 185      69.230  50.560  79.470  1.00  0.00           N  
ATOM   2992  HN  GLN A 185      69.590  49.840  78.880  1.00  0.00           H  
ATOM   2993  CA  GLN A 185      69.130  51.930  78.960  1.00  0.00           C  
ATOM   2994  HA  GLN A 185      69.730  52.630  79.530  1.00  0.00           H  
ATOM   2995  CB  GLN A 185      69.650  52.020  77.530  1.00  0.00           C  
ATOM   2996  HB1 GLN A 185      69.400  53.010  77.090  1.00  0.00           H  
ATOM   2997  HB2 GLN A 185      69.240  51.200  76.900  1.00  0.00           H  
ATOM   2998  CG  GLN A 185      71.230  51.940  77.550  1.00  0.00           C  
ATOM   2999  HG1 GLN A 185      71.500  50.990  78.070  1.00  0.00           H  
ATOM   3000  HG2 GLN A 185      71.790  52.740  78.080  1.00  0.00           H  
ATOM   3001  CD  GLN A 185      72.010  51.820  76.220  1.00  0.00           C  
ATOM   3002  OE1 GLN A 185      73.220  51.960  76.150  1.00  0.00           O  
ATOM   3003  NE2 GLN A 185      71.330  51.580  75.090  1.00  0.00           N  
ATOM   3004 1HE2 GLN A 185      70.440  52.020  75.080  1.00  0.00           H  
ATOM   3005 2HE2 GLN A 185      71.900  51.540  74.270  1.00  0.00           H  
ATOM   3006  C   GLN A 185      67.750  52.440  78.990  1.00  0.00           C  
ATOM   3007  O   GLN A 185      67.560  53.610  79.300  1.00  0.00           O  
ATOM   3008  N   LEU A 186      66.780  51.610  78.610  1.00  0.00           N  
ATOM   3009  HN  LEU A 186      66.960  50.660  78.340  1.00  0.00           H  
ATOM   3010  CA  LEU A 186      65.390  52.040  78.760  1.00  0.00           C  
ATOM   3011  HA  LEU A 186      65.170  52.910  78.170  1.00  0.00           H  
ATOM   3012  CB  LEU A 186      64.530  50.920  78.050  1.00  0.00           C  
ATOM   3013  HB1 LEU A 186      63.430  50.930  78.240  1.00  0.00           H  
ATOM   3014  HB2 LEU A 186      64.900  50.030  78.600  1.00  0.00           H  
ATOM   3015  CG  LEU A 186      64.720  50.840  76.520  1.00  0.00           C  
ATOM   3016  HG  LEU A 186      65.820  50.930  76.370  1.00  0.00           H  
ATOM   3017  CD1 LEU A 186      64.210  49.450  76.080  1.00  0.00           C  
ATOM   3018 1HD1 LEU A 186      64.220  49.290  74.990  1.00  0.00           H  
ATOM   3019 2HD1 LEU A 186      64.790  48.580  76.450  1.00  0.00           H  
ATOM   3020 3HD1 LEU A 186      63.140  49.470  76.400  1.00  0.00           H  
ATOM   3021  CD2 LEU A 186      64.010  52.030  75.870  1.00  0.00           C  
ATOM   3022 1HD2 LEU A 186      64.260  52.100  74.790  1.00  0.00           H  
ATOM   3023 2HD2 LEU A 186      62.920  51.830  75.920  1.00  0.00           H  
ATOM   3024 3HD2 LEU A 186      64.340  52.990  76.320  1.00  0.00           H  
ATOM   3025  C   LEU A 186      64.810  52.170  80.200  1.00  0.00           C  
ATOM   3026  O   LEU A 186      63.970  53.060  80.440  1.00  0.00           O  
ATOM   3027  N   THR A 187      65.210  51.390  81.150  1.00  0.00           N  
ATOM   3028  HN  THR A 187      65.810  50.630  80.920  1.00  0.00           H  
ATOM   3029  CA  THR A 187      64.760  51.570  82.520  1.00  0.00           C  
ATOM   3030  HA  THR A 187      63.790  52.040  82.540  1.00  0.00           H  
ATOM   3031  CB  THR A 187      64.660  50.180  83.180  1.00  0.00           C  
ATOM   3032  HB  THR A 187      64.330  50.290  84.240  1.00  0.00           H  
ATOM   3033  OG1 THR A 187      65.870  49.410  83.170  1.00  0.00           O  
ATOM   3034  HG1 THR A 187      65.980  49.100  82.270  1.00  0.00           H  
ATOM   3035  CG2 THR A 187      63.400  49.460  82.570  1.00  0.00           C  
ATOM   3036 1HG2 THR A 187      63.540  49.400  81.470  1.00  0.00           H  
ATOM   3037 2HG2 THR A 187      63.290  48.420  82.940  1.00  0.00           H  
ATOM   3038 3HG2 THR A 187      62.440  49.990  82.770  1.00  0.00           H  
ATOM   3039  C   THR A 187      65.600  52.450  83.320  1.00  0.00           C  
ATOM   3040  O   THR A 187      65.120  53.070  84.180  1.00  0.00           O  
ATOM   3041  N   LEU A 188      66.910  52.500  83.110  1.00  0.00           N  
ATOM   3042  HN  LEU A 188      67.390  51.990  82.410  1.00  0.00           H  
ATOM   3043  CA  LEU A 188      67.800  53.180  84.070  1.00  0.00           C  
ATOM   3044  HA  LEU A 188      67.290  53.600  84.920  1.00  0.00           H  
ATOM   3045  CB  LEU A 188      68.820  52.160  84.720  1.00  0.00           C  
ATOM   3046  HB1 LEU A 188      69.380  52.860  85.380  1.00  0.00           H  
ATOM   3047  HB2 LEU A 188      69.510  51.700  83.990  1.00  0.00           H  
ATOM   3048  CG  LEU A 188      68.130  51.050  85.520  1.00  0.00           C  
ATOM   3049  HG  LEU A 188      67.590  50.490  84.730  1.00  0.00           H  
ATOM   3050  CD1 LEU A 188      69.030  49.930  86.010  1.00  0.00           C  
ATOM   3051 1HD1 LEU A 188      69.880  49.690  85.340  1.00  0.00           H  
ATOM   3052 2HD1 LEU A 188      69.520  50.230  86.960  1.00  0.00           H  
ATOM   3053 3HD1 LEU A 188      68.390  49.020  86.130  1.00  0.00           H  
ATOM   3054  CD2 LEU A 188      67.320  51.500  86.740  1.00  0.00           C  
ATOM   3055 1HD2 LEU A 188      68.000  52.080  87.390  1.00  0.00           H  
ATOM   3056 2HD2 LEU A 188      66.530  52.170  86.340  1.00  0.00           H  
ATOM   3057 3HD2 LEU A 188      67.030  50.640  87.380  1.00  0.00           H  
ATOM   3058  C   LEU A 188      68.520  54.300  83.390  1.00  0.00           C  
ATOM   3059  O   LEU A 188      69.260  55.000  84.080  1.00  0.00           O  
ATOM   3060  N   GLY A 189      68.450  54.520  82.010  1.00  0.00           N  
ATOM   3061  HN  GLY A 189      68.060  53.760  81.500  1.00  0.00           H  
ATOM   3062  CA  GLY A 189      69.250  55.480  81.320  1.00  0.00           C  
ATOM   3063  HA1 GLY A 189      70.250  55.210  81.620  1.00  0.00           H  
ATOM   3064  HA2 GLY A 189      68.990  55.300  80.290  1.00  0.00           H  
ATOM   3065  C   GLY A 189      69.020  56.940  81.560  1.00  0.00           C  
ATOM   3066  O   GLY A 189      69.930  57.580  81.890  1.00  0.00           O  
ATOM   3067  N   TRP A 190      67.780  57.420  81.570  1.00  0.00           N  
ATOM   3068  HN  TRP A 190      67.010  56.810  81.380  1.00  0.00           H  
ATOM   3069  CA  TRP A 190      67.460  58.780  81.960  1.00  0.00           C  
ATOM   3070  HA  TRP A 190      68.080  59.440  81.360  1.00  0.00           H  
ATOM   3071  CB  TRP A 190      65.970  59.020  81.490  1.00  0.00           C  
ATOM   3072  HB1 TRP A 190      65.190  58.290  81.780  1.00  0.00           H  
ATOM   3073  HB2 TRP A 190      66.000  59.030  80.380  1.00  0.00           H  
ATOM   3074  CG  TRP A 190      65.430  60.380  81.890  1.00  0.00           C  
ATOM   3075  CD1 TRP A 190      64.550  60.590  82.950  1.00  0.00           C  
ATOM   3076  HD1 TRP A 190      64.030  59.790  83.460  1.00  0.00           H  
ATOM   3077  NE1 TRP A 190      64.340  61.910  83.100  1.00  0.00           N  
ATOM   3078  HE1 TRP A 190      63.600  62.250  83.640  1.00  0.00           H  
ATOM   3079  CE2 TRP A 190      65.190  62.620  82.340  1.00  0.00           C  
ATOM   3080  CD2 TRP A 190      65.920  61.710  81.550  1.00  0.00           C  
ATOM   3081  CE3 TRP A 190      66.910  62.200  80.720  1.00  0.00           C  
ATOM   3082  HE3 TRP A 190      67.540  61.550  80.120  1.00  0.00           H  
ATOM   3083  CZ3 TRP A 190      67.090  63.600  80.590  1.00  0.00           C  
ATOM   3084  HZ3 TRP A 190      67.960  63.910  80.040  1.00  0.00           H  
ATOM   3085  CZ2 TRP A 190      65.350  64.010  82.230  1.00  0.00           C  
ATOM   3086  HZ2 TRP A 190      64.940  64.580  83.050  1.00  0.00           H  
ATOM   3087  CH2 TRP A 190      66.310  64.530  81.400  1.00  0.00           C  
ATOM   3088  HH2 TRP A 190      66.690  65.540  81.390  1.00  0.00           H  
ATOM   3089  C   TRP A 190      67.880  59.120  83.430  1.00  0.00           C  
ATOM   3090  O   TRP A 190      68.500  60.180  83.620  1.00  0.00           O  
ATOM   3091  N   PRO A 191      67.550  58.360  84.490  1.00  0.00           N  
ATOM   3092  CD  PRO A 191      66.550  57.320  84.550  1.00  0.00           C  
ATOM   3093  HD1 PRO A 191      65.670  57.400  83.870  1.00  0.00           H  
ATOM   3094  HD2 PRO A 191      67.010  56.400  84.130  1.00  0.00           H  
ATOM   3095  CA  PRO A 191      68.150  58.610  85.780  1.00  0.00           C  
ATOM   3096  HA  PRO A 191      67.910  59.600  86.160  1.00  0.00           H  
ATOM   3097  CB  PRO A 191      67.540  57.580  86.680  1.00  0.00           C  
ATOM   3098  HB1 PRO A 191      67.440  57.930  87.730  1.00  0.00           H  
ATOM   3099  HB2 PRO A 191      68.110  56.630  86.580  1.00  0.00           H  
ATOM   3100  CG  PRO A 191      66.230  57.220  86.070  1.00  0.00           C  
ATOM   3101  HG1 PRO A 191      65.420  57.940  86.320  1.00  0.00           H  
ATOM   3102  HG2 PRO A 191      65.940  56.170  86.250  1.00  0.00           H  
ATOM   3103  C   PRO A 191      69.680  58.450  85.810  1.00  0.00           C  
ATOM   3104  O   PRO A 191      70.350  59.200  86.510  1.00  0.00           O  
ATOM   3105  N   LEU A 192      70.300  57.450  85.090  1.00  0.00           N  
ATOM   3106  HN  LEU A 192      69.750  56.750  84.650  1.00  0.00           H  
ATOM   3107  CA  LEU A 192      71.700  57.470  84.920  1.00  0.00           C  
ATOM   3108  HA  LEU A 192      72.100  57.430  85.920  1.00  0.00           H  
ATOM   3109  CB  LEU A 192      72.210  56.120  84.160  1.00  0.00           C  
ATOM   3110  HB1 LEU A 192      73.240  56.190  83.750  1.00  0.00           H  
ATOM   3111  HB2 LEU A 192      71.560  56.010  83.270  1.00  0.00           H  
ATOM   3112  CG  LEU A 192      72.230  54.870  85.050  1.00  0.00           C  
ATOM   3113  HG  LEU A 192      71.210  54.710  85.440  1.00  0.00           H  
ATOM   3114  CD1 LEU A 192      72.520  53.580  84.270  1.00  0.00           C  
ATOM   3115 1HD1 LEU A 192      72.570  52.630  84.840  1.00  0.00           H  
ATOM   3116 2HD1 LEU A 192      71.680  53.420  83.560  1.00  0.00           H  
ATOM   3117 3HD1 LEU A 192      73.460  53.730  83.700  1.00  0.00           H  
ATOM   3118  CD2 LEU A 192      73.150  55.010  86.250  1.00  0.00           C  
ATOM   3119 1HD2 LEU A 192      72.970  55.900  86.880  1.00  0.00           H  
ATOM   3120 2HD2 LEU A 192      72.960  54.090  86.850  1.00  0.00           H  
ATOM   3121 3HD2 LEU A 192      74.200  55.060  85.900  1.00  0.00           H  
ATOM   3122  C   LEU A 192      72.340  58.720  84.230  1.00  0.00           C  
ATOM   3123  O   LEU A 192      73.430  59.210  84.670  1.00  0.00           O  
ATOM   3124  N   TYR A 193      71.780  59.210  83.060  1.00  0.00           N  
ATOM   3125  HN  TYR A 193      70.880  58.940  82.740  1.00  0.00           H  
ATOM   3126  CA  TYR A 193      72.260  60.480  82.530  1.00  0.00           C  
ATOM   3127  HA  TYR A 193      73.330  60.330  82.510  1.00  0.00           H  
ATOM   3128  CB  TYR A 193      71.630  60.570  81.150  1.00  0.00           C  
ATOM   3129  HB1 TYR A 193      70.540  60.530  81.350  1.00  0.00           H  
ATOM   3130  HB2 TYR A 193      72.030  59.700  80.590  1.00  0.00           H  
ATOM   3131  CG  TYR A 193      71.900  61.830  80.350  1.00  0.00           C  
ATOM   3132  CD1 TYR A 193      70.910  62.790  80.070  1.00  0.00           C  
ATOM   3133  HD1 TYR A 193      69.880  62.520  80.290  1.00  0.00           H  
ATOM   3134  CE1 TYR A 193      71.180  64.020  79.430  1.00  0.00           C  
ATOM   3135  HE1 TYR A 193      70.410  64.710  79.130  1.00  0.00           H  
ATOM   3136  CZ  TYR A 193      72.540  64.230  78.970  1.00  0.00           C  
ATOM   3137  OH  TYR A 193      72.800  65.430  78.330  1.00  0.00           O  
ATOM   3138  HH  TYR A 193      73.550  65.280  77.750  1.00  0.00           H  
ATOM   3139  CD2 TYR A 193      73.200  62.060  79.920  1.00  0.00           C  
ATOM   3140  HD2 TYR A 193      73.970  61.380  80.240  1.00  0.00           H  
ATOM   3141  CE2 TYR A 193      73.500  63.210  79.160  1.00  0.00           C  
ATOM   3142  HE2 TYR A 193      74.540  63.270  78.870  1.00  0.00           H  
ATOM   3143  C   TYR A 193      72.050  61.660  83.500  1.00  0.00           C  
ATOM   3144  O   TYR A 193      73.010  62.450  83.630  1.00  0.00           O  
ATOM   3145  N   LEU A 194      70.860  61.780  84.150  1.00  0.00           N  
ATOM   3146  HN  LEU A 194      70.090  61.180  83.950  1.00  0.00           H  
ATOM   3147  CA  LEU A 194      70.800  62.770  85.150  1.00  0.00           C  
ATOM   3148  HA  LEU A 194      70.950  63.780  84.790  1.00  0.00           H  
ATOM   3149  CB  LEU A 194      69.340  62.720  85.740  1.00  0.00           C  
ATOM   3150  HB1 LEU A 194      69.300  63.230  86.730  1.00  0.00           H  
ATOM   3151  HB2 LEU A 194      69.070  61.700  86.080  1.00  0.00           H  
ATOM   3152  CG  LEU A 194      68.120  63.240  84.800  1.00  0.00           C  
ATOM   3153  HG  LEU A 194      68.070  62.650  83.850  1.00  0.00           H  
ATOM   3154  CD1 LEU A 194      66.760  62.870  85.410  1.00  0.00           C  
ATOM   3155 1HD1 LEU A 194      65.940  63.250  84.770  1.00  0.00           H  
ATOM   3156 2HD1 LEU A 194      66.650  61.770  85.500  1.00  0.00           H  
ATOM   3157 3HD1 LEU A 194      66.630  63.280  86.430  1.00  0.00           H  
ATOM   3158  CD2 LEU A 194      68.130  64.770  84.510  1.00  0.00           C  
ATOM   3159 1HD2 LEU A 194      67.220  65.220  84.080  1.00  0.00           H  
ATOM   3160 2HD2 LEU A 194      68.380  65.290  85.460  1.00  0.00           H  
ATOM   3161 3HD2 LEU A 194      69.020  64.990  83.890  1.00  0.00           H  
ATOM   3162  C   LEU A 194      71.690  62.710  86.340  1.00  0.00           C  
ATOM   3163  O   LEU A 194      72.260  63.690  86.780  1.00  0.00           O  
ATOM   3164  N   LEU A 195      71.900  61.490  86.940  1.00  0.00           N  
ATOM   3165  HN  LEU A 195      71.410  60.720  86.530  1.00  0.00           H  
ATOM   3166  CA  LEU A 195      72.680  61.460  88.210  1.00  0.00           C  
ATOM   3167  HA  LEU A 195      72.470  62.300  88.860  1.00  0.00           H  
ATOM   3168  CB  LEU A 195      72.230  60.250  89.170  1.00  0.00           C  
ATOM   3169  HB1 LEU A 195      72.740  60.370  90.140  1.00  0.00           H  
ATOM   3170  HB2 LEU A 195      72.330  59.280  88.640  1.00  0.00           H  
ATOM   3171  CG  LEU A 195      70.720  60.290  89.680  1.00  0.00           C  
ATOM   3172  HG  LEU A 195      70.040  60.170  88.810  1.00  0.00           H  
ATOM   3173  CD1 LEU A 195      70.580  59.090  90.560  1.00  0.00           C  
ATOM   3174 1HD1 LEU A 195      71.060  59.160  91.560  1.00  0.00           H  
ATOM   3175 2HD1 LEU A 195      69.510  58.890  90.800  1.00  0.00           H  
ATOM   3176 3HD1 LEU A 195      70.910  58.140  90.110  1.00  0.00           H  
ATOM   3177  CD2 LEU A 195      70.300  61.530  90.400  1.00  0.00           C  
ATOM   3178 1HD2 LEU A 195      70.280  62.410  89.730  1.00  0.00           H  
ATOM   3179 2HD2 LEU A 195      69.240  61.460  90.730  1.00  0.00           H  
ATOM   3180 3HD2 LEU A 195      71.070  61.770  91.160  1.00  0.00           H  
ATOM   3181  C   LEU A 195      74.190  61.290  88.100  1.00  0.00           C  
ATOM   3182  O   LEU A 195      74.990  61.600  88.990  1.00  0.00           O  
ATOM   3183  N   CYS A 196      74.610  60.840  86.900  1.00  0.00           N  
ATOM   3184  HN  CYS A 196      74.020  60.570  86.150  1.00  0.00           H  
ATOM   3185  CA  CYS A 196      76.040  60.430  86.650  1.00  0.00           C  
ATOM   3186  HA  CYS A 196      76.590  61.200  87.180  1.00  0.00           H  
ATOM   3187  CB  CYS A 196      76.390  58.990  87.020  1.00  0.00           C  
ATOM   3188  HB1 CYS A 196      77.500  58.860  86.980  1.00  0.00           H  
ATOM   3189  HB2 CYS A 196      76.000  58.240  86.300  1.00  0.00           H  
ATOM   3190  SG  CYS A 196      75.930  58.400  88.730  1.00  0.00           S  
ATOM   3191  HG1 CYS A 196      76.950  58.920  89.400  1.00  0.00           H  
ATOM   3192  C   CYS A 196      76.480  60.720  85.220  1.00  0.00           C  
ATOM   3193  O   CYS A 196      77.610  60.370  84.910  1.00  0.00           O  
ATOM   3194  N   ASN A 197      75.730  61.410  84.400  1.00  0.00           N  
ATOM   3195  HN  ASN A 197      74.790  61.590  84.670  1.00  0.00           H  
ATOM   3196  CA  ASN A 197      76.100  61.800  83.080  1.00  0.00           C  
ATOM   3197  HA  ASN A 197      75.290  62.460  82.770  1.00  0.00           H  
ATOM   3198  CB  ASN A 197      77.300  62.830  83.070  1.00  0.00           C  
ATOM   3199  HB1 ASN A 197      78.250  62.260  83.040  1.00  0.00           H  
ATOM   3200  HB2 ASN A 197      77.250  63.350  84.050  1.00  0.00           H  
ATOM   3201  CG  ASN A 197      77.200  63.850  81.950  1.00  0.00           C  
ATOM   3202  OD1 ASN A 197      76.300  64.700  82.040  1.00  0.00           O  
ATOM   3203  ND2 ASN A 197      78.060  63.860  80.940  1.00  0.00           N  
ATOM   3204 1HD2 ASN A 197      78.790  63.180  80.980  1.00  0.00           H  
ATOM   3205 2HD2 ASN A 197      78.160  64.660  80.360  1.00  0.00           H  
ATOM   3206  C   ASN A 197      76.330  60.770  81.940  1.00  0.00           C  
ATOM   3207  O   ASN A 197      77.150  60.930  81.090  1.00  0.00           O  
ATOM   3208  N   VAL A 198      75.780  59.660  82.070  1.00  0.00           N  
ATOM   3209  HN  VAL A 198      75.150  59.560  82.830  1.00  0.00           H  
ATOM   3210  CA  VAL A 198      75.930  58.360  81.290  1.00  0.00           C  
ATOM   3211  HA  VAL A 198      77.000  58.180  81.290  1.00  0.00           H  
ATOM   3212  CB  VAL A 198      75.410  57.140  81.980  1.00  0.00           C  
ATOM   3213  HB  VAL A 198      74.300  57.240  82.060  1.00  0.00           H  
ATOM   3214  CG1 VAL A 198      75.840  55.880  81.290  1.00  0.00           C  
ATOM   3215 1HG1 VAL A 198      75.340  54.980  81.710  1.00  0.00           H  
ATOM   3216 2HG1 VAL A 198      75.560  55.860  80.210  1.00  0.00           H  
ATOM   3217 3HG1 VAL A 198      76.930  55.700  81.400  1.00  0.00           H  
ATOM   3218  CG2 VAL A 198      75.990  56.910  83.380  1.00  0.00           C  
ATOM   3219 1HG2 VAL A 198      77.100  56.860  83.400  1.00  0.00           H  
ATOM   3220 2HG2 VAL A 198      75.560  57.660  84.080  1.00  0.00           H  
ATOM   3221 3HG2 VAL A 198      75.600  55.950  83.760  1.00  0.00           H  
ATOM   3222  C   VAL A 198      75.530  58.500  79.850  1.00  0.00           C  
ATOM   3223  O   VAL A 198      74.450  58.980  79.510  1.00  0.00           O  
ATOM   3224  N   SER A 199      76.420  58.110  78.930  1.00  0.00           N  
ATOM   3225  HN  SER A 199      77.280  57.740  79.260  1.00  0.00           H  
ATOM   3226  CA  SER A 199      76.460  58.380  77.490  1.00  0.00           C  
ATOM   3227  HA  SER A 199      77.210  57.700  77.120  1.00  0.00           H  
ATOM   3228  CB  SER A 199      75.160  57.890  76.790  1.00  0.00           C  
ATOM   3229  HB1 SER A 199      74.830  56.950  77.290  1.00  0.00           H  
ATOM   3230  HB2 SER A 199      75.390  57.570  75.750  1.00  0.00           H  
ATOM   3231  OG  SER A 199      74.100  58.900  76.820  1.00  0.00           O  
ATOM   3232  HG1 SER A 199      73.840  59.140  77.710  1.00  0.00           H  
ATOM   3233  C   SER A 199      76.900  59.730  77.040  1.00  0.00           C  
ATOM   3234  O   SER A 199      77.540  59.950  75.980  1.00  0.00           O  
ATOM   3235  N   GLY A 200      76.670  60.880  77.810  1.00  0.00           N  
ATOM   3236  HN  GLY A 200      76.000  60.820  78.540  1.00  0.00           H  
ATOM   3237  CA  GLY A 200      77.260  62.220  77.480  1.00  0.00           C  
ATOM   3238  HA1 GLY A 200      76.930  62.480  76.480  1.00  0.00           H  
ATOM   3239  HA2 GLY A 200      76.890  62.940  78.190  1.00  0.00           H  
ATOM   3240  C   GLY A 200      78.750  62.240  77.430  1.00  0.00           C  
ATOM   3241  O   GLY A 200      79.380  61.230  77.800  1.00  0.00           O  
ATOM   3242  N   ARG A 201      79.330  63.400  77.050  1.00  0.00           N  
ATOM   3243  HN  ARG A 201      78.800  64.200  76.830  1.00  0.00           H  
ATOM   3244  CA  ARG A 201      80.730  63.650  76.830  1.00  0.00           C  
ATOM   3245  HA  ARG A 201      81.170  62.920  76.170  1.00  0.00           H  
ATOM   3246  CB  ARG A 201      80.970  65.040  76.300  1.00  0.00           C  
ATOM   3247  HB1 ARG A 201      80.710  65.000  75.220  1.00  0.00           H  
ATOM   3248  HB2 ARG A 201      82.050  65.320  76.320  1.00  0.00           H  
ATOM   3249  CG  ARG A 201      80.150  66.140  77.050  1.00  0.00           C  
ATOM   3250  HG1 ARG A 201      80.450  66.050  78.120  1.00  0.00           H  
ATOM   3251  HG2 ARG A 201      79.060  65.970  77.020  1.00  0.00           H  
ATOM   3252  CD  ARG A 201      80.280  67.550  76.440  1.00  0.00           C  
ATOM   3253  HD1 ARG A 201      79.680  68.190  77.130  1.00  0.00           H  
ATOM   3254  HD2 ARG A 201      79.950  67.550  75.380  1.00  0.00           H  
ATOM   3255  NE  ARG A 201      81.720  68.050  76.660  1.00  0.00           N  
ATOM   3256  HE  ARG A 201      82.540  67.500  76.800  1.00  0.00           H  
ATOM   3257  CZ  ARG A 201      82.110  69.240  76.240  1.00  0.00           C  
ATOM   3258  NH1 ARG A 201      81.210  70.130  75.870  1.00  0.00           N1+
ATOM   3259 1HH1 ARG A 201      80.220  69.970  75.960  1.00  0.00           H  
ATOM   3260 2HH1 ARG A 201      81.620  70.940  75.460  1.00  0.00           H  
ATOM   3261  NH2 ARG A 201      83.340  69.620  76.160  1.00  0.00           N  
ATOM   3262 1HH2 ARG A 201      83.910  68.810  76.060  1.00  0.00           H  
ATOM   3263 2HH2 ARG A 201      83.480  70.590  75.940  1.00  0.00           H  
ATOM   3264  C   ARG A 201      81.650  63.530  78.050  1.00  0.00           C  
ATOM   3265  O   ARG A 201      81.190  63.740  79.240  1.00  0.00           O  
ATOM   3266  N   HIS A 202      82.950  63.290  77.890  1.00  0.00           N  
ATOM   3267  HN  HIS A 202      83.380  63.260  76.990  1.00  0.00           H  
ATOM   3268  CA  HIS A 202      83.870  63.400  79.000  1.00  0.00           C  
ATOM   3269  HA  HIS A 202      83.600  62.690  79.780  1.00  0.00           H  
ATOM   3270  CB  HIS A 202      85.280  62.970  78.510  1.00  0.00           C  
ATOM   3271  HB1 HIS A 202      85.490  63.650  77.670  1.00  0.00           H  
ATOM   3272  HB2 HIS A 202      85.190  61.930  78.130  1.00  0.00           H  
ATOM   3273  ND1 HIS A 202      86.360  62.180  80.560  1.00  0.00           N  
ATOM   3274  CG  HIS A 202      86.300  63.120  79.550  1.00  0.00           C  
ATOM   3275  CE1 HIS A 202      87.400  62.560  81.330  1.00  0.00           C  
ATOM   3276  HE1 HIS A 202      87.740  62.110  82.260  1.00  0.00           H  
ATOM   3277  NE2 HIS A 202      87.940  63.720  80.880  1.00  0.00           N  
ATOM   3278  HE2 HIS A 202      88.790  64.090  81.250  1.00  0.00           H  
ATOM   3279  CD2 HIS A 202      87.340  64.060  79.720  1.00  0.00           C  
ATOM   3280  HD2 HIS A 202      87.630  64.900  79.100  1.00  0.00           H  
ATOM   3281  C   HIS A 202      83.910  64.780  79.640  1.00  0.00           C  
ATOM   3282  O   HIS A 202      83.650  65.720  78.960  1.00  0.00           O  
ATOM   3283  N   TYR A 203      84.220  64.910  80.950  1.00  0.00           N  
ATOM   3284  HN  TYR A 203      84.220  64.120  81.550  1.00  0.00           H  
ATOM   3285  CA  TYR A 203      84.390  66.070  81.700  1.00  0.00           C  
ATOM   3286  HA  TYR A 203      84.700  66.930  81.120  1.00  0.00           H  
ATOM   3287  CB  TYR A 203      83.110  66.410  82.460  1.00  0.00           C  
ATOM   3288  HB1 TYR A 203      83.170  67.130  83.310  1.00  0.00           H  
ATOM   3289  HB2 TYR A 203      82.680  65.470  82.880  1.00  0.00           H  
ATOM   3290  CG  TYR A 203      82.130  67.110  81.560  1.00  0.00           C  
ATOM   3291  CD1 TYR A 203      82.260  68.490  81.260  1.00  0.00           C  
ATOM   3292  HD1 TYR A 203      83.140  69.060  81.510  1.00  0.00           H  
ATOM   3293  CE1 TYR A 203      81.340  69.200  80.500  1.00  0.00           C  
ATOM   3294  HE1 TYR A 203      81.540  70.230  80.230  1.00  0.00           H  
ATOM   3295  CZ  TYR A 203      80.130  68.580  80.120  1.00  0.00           C  
ATOM   3296  OH  TYR A 203      79.140  69.380  79.520  1.00  0.00           O  
ATOM   3297  HH  TYR A 203      78.500  68.860  79.020  1.00  0.00           H  
ATOM   3298  CD2 TYR A 203      80.910  66.490  81.150  1.00  0.00           C  
ATOM   3299  HD2 TYR A 203      80.730  65.480  81.490  1.00  0.00           H  
ATOM   3300  CE2 TYR A 203      79.900  67.230  80.490  1.00  0.00           C  
ATOM   3301  HE2 TYR A 203      79.040  66.700  80.120  1.00  0.00           H  
ATOM   3302  C   TYR A 203      85.470  65.820  82.720  1.00  0.00           C  
ATOM   3303  O   TYR A 203      85.660  64.710  83.180  1.00  0.00           O  
ATOM   3304  N   ASN A 204      86.220  66.910  83.090  1.00  0.00           N  
ATOM   3305  HN  ASN A 204      85.800  67.800  82.930  1.00  0.00           H  
ATOM   3306  CA  ASN A 204      87.490  66.810  83.890  1.00  0.00           C  
ATOM   3307  HA  ASN A 204      87.870  65.830  83.670  1.00  0.00           H  
ATOM   3308  CB  ASN A 204      88.410  68.000  83.360  1.00  0.00           C  
ATOM   3309  HB1 ASN A 204      89.410  67.910  83.840  1.00  0.00           H  
ATOM   3310  HB2 ASN A 204      87.970  69.000  83.550  1.00  0.00           H  
ATOM   3311  CG  ASN A 204      88.660  67.970  81.820  1.00  0.00           C  
ATOM   3312  OD1 ASN A 204      88.460  68.990  81.100  1.00  0.00           O  
ATOM   3313  ND2 ASN A 204      89.340  66.920  81.310  1.00  0.00           N  
ATOM   3314 1HD2 ASN A 204      89.830  66.240  81.860  1.00  0.00           H  
ATOM   3315 2HD2 ASN A 204      89.530  66.950  80.330  1.00  0.00           H  
ATOM   3316  C   ASN A 204      87.290  66.890  85.420  1.00  0.00           C  
ATOM   3317  O   ASN A 204      88.090  66.840  86.290  1.00  0.00           O  
ATOM   3318  N   ARG A 205      85.970  66.930  85.750  1.00  0.00           N  
ATOM   3319  HN  ARG A 205      85.340  66.850  84.980  1.00  0.00           H  
ATOM   3320  CA  ARG A 205      85.320  66.760  87.070  1.00  0.00           C  
ATOM   3321  HA  ARG A 205      85.950  66.130  87.680  1.00  0.00           H  
ATOM   3322  CB  ARG A 205      84.940  68.020  87.910  1.00  0.00           C  
ATOM   3323  HB1 ARG A 205      84.170  67.710  88.650  1.00  0.00           H  
ATOM   3324  HB2 ARG A 205      84.410  68.790  87.300  1.00  0.00           H  
ATOM   3325  CG  ARG A 205      86.190  68.610  88.570  1.00  0.00           C  
ATOM   3326  HG1 ARG A 205      86.890  69.050  87.830  1.00  0.00           H  
ATOM   3327  HG2 ARG A 205      86.740  67.910  89.240  1.00  0.00           H  
ATOM   3328  CD  ARG A 205      85.790  69.720  89.630  1.00  0.00           C  
ATOM   3329  HD1 ARG A 205      86.660  70.100  90.210  1.00  0.00           H  
ATOM   3330  HD2 ARG A 205      84.910  69.330  90.180  1.00  0.00           H  
ATOM   3331  NE  ARG A 205      85.370  70.800  88.750  1.00  0.00           N  
ATOM   3332  HE  ARG A 205      85.560  70.790  87.770  1.00  0.00           H  
ATOM   3333  CZ  ARG A 205      84.960  71.960  89.230  1.00  0.00           C  
ATOM   3334  NH1 ARG A 205      84.650  72.220  90.470  1.00  0.00           N1+
ATOM   3335 1HH1 ARG A 205      84.820  71.570  91.210  1.00  0.00           H  
ATOM   3336 2HH1 ARG A 205      84.380  73.180  90.560  1.00  0.00           H  
ATOM   3337  NH2 ARG A 205      84.830  72.970  88.370  1.00  0.00           N  
ATOM   3338 1HH2 ARG A 205      85.090  72.910  87.410  1.00  0.00           H  
ATOM   3339 2HH2 ARG A 205      84.620  73.870  88.770  1.00  0.00           H  
ATOM   3340  C   ARG A 205      84.150  65.820  86.840  1.00  0.00           C  
ATOM   3341  O   ARG A 205      83.670  65.550  85.700  1.00  0.00           O  
ATOM   3342  N   PHE A 206      83.610  65.240  87.930  1.00  0.00           N  
ATOM   3343  HN  PHE A 206      83.980  65.400  88.840  1.00  0.00           H  
ATOM   3344  CA  PHE A 206      82.310  64.600  87.980  1.00  0.00           C  
ATOM   3345  HA  PHE A 206      82.350  63.760  87.300  1.00  0.00           H  
ATOM   3346  CB  PHE A 206      82.060  64.110  89.510  1.00  0.00           C  
ATOM   3347  HB1 PHE A 206      82.200  65.060  90.060  1.00  0.00           H  
ATOM   3348  HB2 PHE A 206      82.850  63.350  89.720  1.00  0.00           H  
ATOM   3349  CG  PHE A 206      80.740  63.460  89.650  1.00  0.00           C  
ATOM   3350  CD1 PHE A 206      79.770  64.200  90.330  1.00  0.00           C  
ATOM   3351  HD1 PHE A 206      79.880  65.170  90.790  1.00  0.00           H  
ATOM   3352  CE1 PHE A 206      78.530  63.520  90.470  1.00  0.00           C  
ATOM   3353  HE1 PHE A 206      77.850  64.010  91.150  1.00  0.00           H  
ATOM   3354  CZ  PHE A 206      78.220  62.330  89.950  1.00  0.00           C  
ATOM   3355  HZ  PHE A 206      77.220  61.950  90.060  1.00  0.00           H  
ATOM   3356  CD2 PHE A 206      80.480  62.230  89.040  1.00  0.00           C  
ATOM   3357  HD2 PHE A 206      81.200  61.670  88.470  1.00  0.00           H  
ATOM   3358  CE2 PHE A 206      79.210  61.680  89.220  1.00  0.00           C  
ATOM   3359  HE2 PHE A 206      79.090  60.740  88.700  1.00  0.00           H  
ATOM   3360  C   PHE A 206      81.130  65.440  87.470  1.00  0.00           C  
ATOM   3361  O   PHE A 206      80.970  66.630  87.810  1.00  0.00           O  
ATOM   3362  N   ALA A 207      80.140  64.870  86.700  1.00  0.00           N  
ATOM   3363  HN  ALA A 207      80.200  63.880  86.570  1.00  0.00           H  
ATOM   3364  CA  ALA A 207      79.110  65.500  85.970  1.00  0.00           C  
ATOM   3365  HA  ALA A 207      79.150  66.550  86.190  1.00  0.00           H  
ATOM   3366  CB  ALA A 207      79.350  65.320  84.520  1.00  0.00           C  
ATOM   3367  HB1 ALA A 207      80.330  65.730  84.180  1.00  0.00           H  
ATOM   3368  HB2 ALA A 207      79.240  64.270  84.180  1.00  0.00           H  
ATOM   3369  HB3 ALA A 207      78.550  65.900  84.020  1.00  0.00           H  
ATOM   3370  C   ALA A 207      77.790  65.000  86.360  1.00  0.00           C  
ATOM   3371  O   ALA A 207      77.550  63.790  86.470  1.00  0.00           O  
ATOM   3372  N   CYS A 208      76.900  65.930  86.770  1.00  0.00           N  
ATOM   3373  HN  CYS A 208      77.110  66.900  86.830  1.00  0.00           H  
ATOM   3374  CA  CYS A 208      75.590  65.500  87.280  1.00  0.00           C  
ATOM   3375  HA  CYS A 208      75.300  64.530  86.890  1.00  0.00           H  
ATOM   3376  CB  CYS A 208      75.570  65.250  88.850  1.00  0.00           C  
ATOM   3377  HB1 CYS A 208      75.930  66.220  89.230  1.00  0.00           H  
ATOM   3378  HB2 CYS A 208      76.410  64.540  89.000  1.00  0.00           H  
ATOM   3379  SG  CYS A 208      73.960  64.770  89.510  1.00  0.00           S  
ATOM   3380  HG1 CYS A 208      74.430  63.530  89.390  1.00  0.00           H  
ATOM   3381  C   CYS A 208      74.560  66.590  86.910  1.00  0.00           C  
ATOM   3382  O   CYS A 208      74.830  67.790  86.960  1.00  0.00           O  
ATOM   3383  N   HIS A 209      73.350  66.250  86.490  1.00  0.00           N  
ATOM   3384  HN  HIS A 209      73.140  65.310  86.230  1.00  0.00           H  
ATOM   3385  CA  HIS A 209      72.350  67.310  86.120  1.00  0.00           C  
ATOM   3386  HA  HIS A 209      72.820  67.940  85.380  1.00  0.00           H  
ATOM   3387  CB  HIS A 209      71.090  66.700  85.410  1.00  0.00           C  
ATOM   3388  HB1 HIS A 209      70.220  67.370  85.540  1.00  0.00           H  
ATOM   3389  HB2 HIS A 209      70.910  65.650  85.730  1.00  0.00           H  
ATOM   3390  ND1 HIS A 209      72.140  65.550  83.500  1.00  0.00           N  
ATOM   3391  CG  HIS A 209      71.270  66.520  83.860  1.00  0.00           C  
ATOM   3392  CE1 HIS A 209      72.020  65.410  82.190  1.00  0.00           C  
ATOM   3393  HE1 HIS A 209      72.650  64.640  81.740  1.00  0.00           H  
ATOM   3394  NE2 HIS A 209      71.160  66.260  81.650  1.00  0.00           N  
ATOM   3395  HE2 HIS A 209      70.920  66.220  80.670  1.00  0.00           H  
ATOM   3396  CD2 HIS A 209      70.650  66.990  82.730  1.00  0.00           C  
ATOM   3397  HD2 HIS A 209      69.840  67.700  82.670  1.00  0.00           H  
ATOM   3398  C   HIS A 209      71.900  68.170  87.290  1.00  0.00           C  
ATOM   3399  O   HIS A 209      71.470  69.310  87.120  1.00  0.00           O  
ATOM   3400  N   PHE A 210      71.870  67.540  88.520  1.00  0.00           N  
ATOM   3401  HN  PHE A 210      72.130  66.580  88.610  1.00  0.00           H  
ATOM   3402  CA  PHE A 210      71.430  68.140  89.770  1.00  0.00           C  
ATOM   3403  HA  PHE A 210      70.700  68.890  89.510  1.00  0.00           H  
ATOM   3404  CB  PHE A 210      70.920  67.150  90.800  1.00  0.00           C  
ATOM   3405  HB1 PHE A 210      70.640  67.690  91.730  1.00  0.00           H  
ATOM   3406  HB2 PHE A 210      71.670  66.370  91.070  1.00  0.00           H  
ATOM   3407  CG  PHE A 210      69.670  66.470  90.290  1.00  0.00           C  
ATOM   3408  CD1 PHE A 210      68.380  67.080  90.490  1.00  0.00           C  
ATOM   3409  HD1 PHE A 210      68.260  68.000  91.050  1.00  0.00           H  
ATOM   3410  CE1 PHE A 210      67.400  66.530  89.800  1.00  0.00           C  
ATOM   3411  HE1 PHE A 210      66.520  67.150  89.770  1.00  0.00           H  
ATOM   3412  CZ  PHE A 210      67.430  65.250  89.140  1.00  0.00           C  
ATOM   3413  HZ  PHE A 210      66.530  64.820  88.720  1.00  0.00           H  
ATOM   3414  CD2 PHE A 210      69.770  65.270  89.670  1.00  0.00           C  
ATOM   3415  HD2 PHE A 210      70.750  64.800  89.650  1.00  0.00           H  
ATOM   3416  CE2 PHE A 210      68.700  64.590  89.140  1.00  0.00           C  
ATOM   3417  HE2 PHE A 210      68.880  63.590  88.770  1.00  0.00           H  
ATOM   3418  C   PHE A 210      72.550  69.040  90.430  1.00  0.00           C  
ATOM   3419  O   PHE A 210      72.350  69.710  91.450  1.00  0.00           O  
ATOM   3420  N   ASP A 211      73.760  69.000  89.880  1.00  0.00           N  
ATOM   3421  HN  ASP A 211      73.910  68.440  89.070  1.00  0.00           H  
ATOM   3422  CA  ASP A 211      74.960  69.740  90.410  1.00  0.00           C  
ATOM   3423  HA  ASP A 211      74.910  69.930  91.470  1.00  0.00           H  
ATOM   3424  CB  ASP A 211      76.240  68.780  90.220  1.00  0.00           C  
ATOM   3425  HB1 ASP A 211      76.480  68.610  89.150  1.00  0.00           H  
ATOM   3426  HB2 ASP A 211      76.020  67.870  90.820  1.00  0.00           H  
ATOM   3427  CG  ASP A 211      77.490  69.390  90.850  1.00  0.00           C  
ATOM   3428  OD1 ASP A 211      77.490  70.460  91.460  1.00  0.00           O  
ATOM   3429  OD2 ASP A 211      78.570  68.830  90.650  1.00  0.00           O1-
ATOM   3430  C   ASP A 211      75.170  71.140  89.830  1.00  0.00           C  
ATOM   3431  O   ASP A 211      75.550  71.240  88.650  1.00  0.00           O  
ATOM   3432  N   PRO A 212      75.060  72.230  90.610  1.00  0.00           N  
ATOM   3433  CD  PRO A 212      74.400  72.300  91.870  1.00  0.00           C  
ATOM   3434  HD1 PRO A 212      73.450  71.730  91.890  1.00  0.00           H  
ATOM   3435  HD2 PRO A 212      75.130  71.920  92.620  1.00  0.00           H  
ATOM   3436  CA  PRO A 212      75.280  73.550  90.030  1.00  0.00           C  
ATOM   3437  HA  PRO A 212      74.820  73.570  89.050  1.00  0.00           H  
ATOM   3438  CB  PRO A 212      74.490  74.540  90.940  1.00  0.00           C  
ATOM   3439  HB1 PRO A 212      73.540  74.770  90.410  1.00  0.00           H  
ATOM   3440  HB2 PRO A 212      75.060  75.480  91.060  1.00  0.00           H  
ATOM   3441  CG  PRO A 212      74.250  73.790  92.230  1.00  0.00           C  
ATOM   3442  HG1 PRO A 212      73.300  74.130  92.700  1.00  0.00           H  
ATOM   3443  HG2 PRO A 212      75.000  74.170  92.950  1.00  0.00           H  
ATOM   3444  C   PRO A 212      76.730  73.970  89.810  1.00  0.00           C  
ATOM   3445  O   PRO A 212      77.070  74.740  88.950  1.00  0.00           O  
ATOM   3446  N   TYR A 213      77.670  73.460  90.680  1.00  0.00           N  
ATOM   3447  HN  TYR A 213      77.400  72.770  91.340  1.00  0.00           H  
ATOM   3448  CA  TYR A 213      79.000  73.880  90.760  1.00  0.00           C  
ATOM   3449  HA  TYR A 213      79.090  74.840  90.270  1.00  0.00           H  
ATOM   3450  CB  TYR A 213      79.570  73.950  92.210  1.00  0.00           C  
ATOM   3451  HB1 TYR A 213      80.640  74.210  92.320  1.00  0.00           H  
ATOM   3452  HB2 TYR A 213      79.330  72.960  92.630  1.00  0.00           H  
ATOM   3453  CG  TYR A 213      78.790  74.980  93.040  1.00  0.00           C  
ATOM   3454  CD1 TYR A 213      78.730  76.300  92.630  1.00  0.00           C  
ATOM   3455  HD1 TYR A 213      79.370  76.580  91.800  1.00  0.00           H  
ATOM   3456  CE1 TYR A 213      77.900  77.190  93.330  1.00  0.00           C  
ATOM   3457  HE1 TYR A 213      77.750  78.200  92.970  1.00  0.00           H  
ATOM   3458  CZ  TYR A 213      77.100  76.770  94.390  1.00  0.00           C  
ATOM   3459  OH  TYR A 213      76.390  77.680  95.220  1.00  0.00           O  
ATOM   3460  HH  TYR A 213      76.490  78.570  94.860  1.00  0.00           H  
ATOM   3461  CD2 TYR A 213      78.030  74.560  94.170  1.00  0.00           C  
ATOM   3462  HD2 TYR A 213      78.070  73.500  94.360  1.00  0.00           H  
ATOM   3463  CE2 TYR A 213      77.170  75.460  94.820  1.00  0.00           C  
ATOM   3464  HE2 TYR A 213      76.540  75.170  95.640  1.00  0.00           H  
ATOM   3465  C   TYR A 213      79.850  72.980  89.900  1.00  0.00           C  
ATOM   3466  O   TYR A 213      81.060  73.250  89.630  1.00  0.00           O  
ATOM   3467  N   GLY A 214      79.300  71.860  89.370  1.00  0.00           N  
ATOM   3468  HN  GLY A 214      78.320  71.740  89.520  1.00  0.00           H  
ATOM   3469  CA  GLY A 214      79.930  70.910  88.400  1.00  0.00           C  
ATOM   3470  HA1 GLY A 214      80.890  70.540  88.740  1.00  0.00           H  
ATOM   3471  HA2 GLY A 214      79.320  70.020  88.330  1.00  0.00           H  
ATOM   3472  C   GLY A 214      80.160  71.420  87.030  1.00  0.00           C  
ATOM   3473  O   GLY A 214      79.950  72.570  86.700  1.00  0.00           O  
ATOM   3474  N   PRO A 215      80.600  70.590  86.120  1.00  0.00           N  
ATOM   3475  CD  PRO A 215      80.550  69.160  86.220  1.00  0.00           C  
ATOM   3476  HD1 PRO A 215      81.290  68.920  87.010  1.00  0.00           H  
ATOM   3477  HD2 PRO A 215      79.490  68.920  86.440  1.00  0.00           H  
ATOM   3478  CA  PRO A 215      81.220  71.010  84.930  1.00  0.00           C  
ATOM   3479  HA  PRO A 215      82.000  71.710  85.140  1.00  0.00           H  
ATOM   3480  CB  PRO A 215      81.910  69.770  84.440  1.00  0.00           C  
ATOM   3481  HB1 PRO A 215      82.910  69.670  84.920  1.00  0.00           H  
ATOM   3482  HB2 PRO A 215      81.990  69.870  83.330  1.00  0.00           H  
ATOM   3483  CG  PRO A 215      81.060  68.590  84.890  1.00  0.00           C  
ATOM   3484  HG1 PRO A 215      81.750  67.730  84.940  1.00  0.00           H  
ATOM   3485  HG2 PRO A 215      80.160  68.480  84.250  1.00  0.00           H  
ATOM   3486  C   PRO A 215      80.240  71.630  83.880  1.00  0.00           C  
ATOM   3487  O   PRO A 215      80.670  72.600  83.280  1.00  0.00           O  
ATOM   3488  N   ILE A 216      79.030  71.130  83.740  1.00  0.00           N  
ATOM   3489  HN  ILE A 216      78.850  70.460  84.440  1.00  0.00           H  
ATOM   3490  CA  ILE A 216      78.090  71.350  82.560  1.00  0.00           C  
ATOM   3491  HA  ILE A 216      78.730  71.210  81.700  1.00  0.00           H  
ATOM   3492  CB  ILE A 216      76.860  70.490  82.580  1.00  0.00           C  
ATOM   3493  HB  ILE A 216      76.380  70.640  83.570  1.00  0.00           H  
ATOM   3494  CG2 ILE A 216      75.910  70.720  81.430  1.00  0.00           C  
ATOM   3495 1HG2 ILE A 216      74.990  70.110  81.580  1.00  0.00           H  
ATOM   3496 2HG2 ILE A 216      75.540  71.760  81.350  1.00  0.00           H  
ATOM   3497 3HG2 ILE A 216      76.470  70.480  80.500  1.00  0.00           H  
ATOM   3498  CG1 ILE A 216      77.320  68.990  82.580  1.00  0.00           C  
ATOM   3499 1HG1 ILE A 216      78.110  68.810  83.330  1.00  0.00           H  
ATOM   3500 2HG1 ILE A 216      77.740  68.680  81.600  1.00  0.00           H  
ATOM   3501  CD  ILE A 216      76.200  68.070  83.080  1.00  0.00           C  
ATOM   3502  HD1 ILE A 216      75.430  67.870  82.300  1.00  0.00           H  
ATOM   3503  HD2 ILE A 216      76.710  67.110  83.340  1.00  0.00           H  
ATOM   3504  HD3 ILE A 216      75.760  68.420  84.040  1.00  0.00           H  
ATOM   3505  C   ILE A 216      77.690  72.840  82.590  1.00  0.00           C  
ATOM   3506  O   ILE A 216      77.870  73.470  81.560  1.00  0.00           O  
ATOM   3507  N   TYR A 217      77.190  73.370  83.690  1.00  0.00           N  
ATOM   3508  HN  TYR A 217      77.070  72.810  84.510  1.00  0.00           H  
ATOM   3509  CA  TYR A 217      76.610  74.720  83.680  1.00  0.00           C  
ATOM   3510  HA  TYR A 217      76.140  74.920  82.720  1.00  0.00           H  
ATOM   3511  CB  TYR A 217      75.610  74.870  84.850  1.00  0.00           C  
ATOM   3512  HB1 TYR A 217      75.100  75.860  84.820  1.00  0.00           H  
ATOM   3513  HB2 TYR A 217      76.210  74.810  85.790  1.00  0.00           H  
ATOM   3514  CG  TYR A 217      74.640  73.740  84.870  1.00  0.00           C  
ATOM   3515  CD1 TYR A 217      73.820  73.560  83.750  1.00  0.00           C  
ATOM   3516  HD1 TYR A 217      73.730  74.310  82.980  1.00  0.00           H  
ATOM   3517  CE1 TYR A 217      73.080  72.420  83.640  1.00  0.00           C  
ATOM   3518  HE1 TYR A 217      72.360  72.270  82.850  1.00  0.00           H  
ATOM   3519  CZ  TYR A 217      73.260  71.330  84.580  1.00  0.00           C  
ATOM   3520  OH  TYR A 217      72.310  70.240  84.590  1.00  0.00           O  
ATOM   3521  HH  TYR A 217      72.240  70.010  85.520  1.00  0.00           H  
ATOM   3522  CD2 TYR A 217      74.620  72.780  85.870  1.00  0.00           C  
ATOM   3523  HD2 TYR A 217      75.290  72.840  86.710  1.00  0.00           H  
ATOM   3524  CE2 TYR A 217      73.900  71.570  85.770  1.00  0.00           C  
ATOM   3525  HE2 TYR A 217      73.800  70.890  86.610  1.00  0.00           H  
ATOM   3526  C   TYR A 217      77.700  75.710  83.760  1.00  0.00           C  
ATOM   3527  O   TYR A 217      78.820  75.540  84.230  1.00  0.00           O  
ATOM   3528  N   SER A 218      77.430  76.920  83.310  1.00  0.00           N  
ATOM   3529  HN  SER A 218      76.500  77.050  82.960  1.00  0.00           H  
ATOM   3530  CA  SER A 218      78.220  78.130  83.610  1.00  0.00           C  
ATOM   3531  HA  SER A 218      79.270  77.880  83.710  1.00  0.00           H  
ATOM   3532  CB  SER A 218      78.100  79.270  82.450  1.00  0.00           C  
ATOM   3533  HB1 SER A 218      78.210  78.690  81.510  1.00  0.00           H  
ATOM   3534  HB2 SER A 218      78.990  79.940  82.470  1.00  0.00           H  
ATOM   3535  OG  SER A 218      76.860  79.920  82.470  1.00  0.00           O  
ATOM   3536  HG1 SER A 218      76.180  79.300  82.220  1.00  0.00           H  
ATOM   3537  C   SER A 218      77.730  78.800  84.940  1.00  0.00           C  
ATOM   3538  O   SER A 218      76.680  78.500  85.480  1.00  0.00           O  
ATOM   3539  N   ASP A 219      78.470  79.840  85.370  1.00  0.00           N  
ATOM   3540  HN  ASP A 219      79.240  80.210  84.860  1.00  0.00           H  
ATOM   3541  CA  ASP A 219      78.210  80.610  86.610  1.00  0.00           C  
ATOM   3542  HA  ASP A 219      78.100  79.950  87.450  1.00  0.00           H  
ATOM   3543  CB  ASP A 219      79.350  81.680  86.900  1.00  0.00           C  
ATOM   3544  HB1 ASP A 219      79.070  82.370  87.730  1.00  0.00           H  
ATOM   3545  HB2 ASP A 219      79.390  82.340  86.010  1.00  0.00           H  
ATOM   3546  CG  ASP A 219      80.700  81.040  87.210  1.00  0.00           C  
ATOM   3547  OD1 ASP A 219      81.180  80.200  86.420  1.00  0.00           O  
ATOM   3548  OD2 ASP A 219      81.220  81.360  88.310  1.00  0.00           O1-
ATOM   3549  C   ASP A 219      76.880  81.340  86.570  1.00  0.00           C  
ATOM   3550  O   ASP A 219      76.240  81.380  87.620  1.00  0.00           O  
ATOM   3551  N   ARG A 220      76.470  81.880  85.370  1.00  0.00           N  
ATOM   3552  HN  ARG A 220      77.140  81.990  84.640  1.00  0.00           H  
ATOM   3553  CA  ARG A 220      75.150  82.500  85.210  1.00  0.00           C  
ATOM   3554  HA  ARG A 220      75.020  83.210  86.020  1.00  0.00           H  
ATOM   3555  CB  ARG A 220      75.050  83.240  83.810  1.00  0.00           C  
ATOM   3556  HB1 ARG A 220      74.010  83.580  83.640  1.00  0.00           H  
ATOM   3557  HB2 ARG A 220      75.320  82.580  82.970  1.00  0.00           H  
ATOM   3558  CG  ARG A 220      75.920  84.540  83.820  1.00  0.00           C  
ATOM   3559  HG1 ARG A 220      76.940  84.350  84.220  1.00  0.00           H  
ATOM   3560  HG2 ARG A 220      75.450  85.350  84.420  1.00  0.00           H  
ATOM   3561  CD  ARG A 220      76.080  85.150  82.480  1.00  0.00           C  
ATOM   3562  HD1 ARG A 220      75.030  85.330  82.150  1.00  0.00           H  
ATOM   3563  HD2 ARG A 220      76.560  84.430  81.780  1.00  0.00           H  
ATOM   3564  NE  ARG A 220      76.910  86.390  82.660  1.00  0.00           N  
ATOM   3565  HE  ARG A 220      76.870  86.900  83.520  1.00  0.00           H  
ATOM   3566  CZ  ARG A 220      77.320  87.080  81.650  1.00  0.00           C  
ATOM   3567  NH1 ARG A 220      77.210  86.690  80.430  1.00  0.00           N1+
ATOM   3568 1HH1 ARG A 220      76.710  85.890  80.090  1.00  0.00           H  
ATOM   3569 2HH1 ARG A 220      77.600  87.290  79.730  1.00  0.00           H  
ATOM   3570  NH2 ARG A 220      77.970  88.190  81.920  1.00  0.00           N  
ATOM   3571 1HH2 ARG A 220      78.260  88.580  82.790  1.00  0.00           H  
ATOM   3572 2HH2 ARG A 220      78.310  88.660  81.110  1.00  0.00           H  
ATOM   3573  C   ARG A 220      73.980  81.540  85.320  1.00  0.00           C  
ATOM   3574  O   ARG A 220      72.780  81.890  85.450  1.00  0.00           O  
ATOM   3575  N   GLU A 221      74.170  80.150  85.120  1.00  0.00           N  
ATOM   3576  HN  GLU A 221      75.090  79.810  84.930  1.00  0.00           H  
ATOM   3577  CA  GLU A 221      73.010  79.330  84.820  1.00  0.00           C  
ATOM   3578  HA  GLU A 221      72.210  79.920  84.400  1.00  0.00           H  
ATOM   3579  CB  GLU A 221      73.530  78.130  83.880  1.00  0.00           C  
ATOM   3580  HB1 GLU A 221      72.830  77.280  84.000  1.00  0.00           H  
ATOM   3581  HB2 GLU A 221      74.530  77.780  84.230  1.00  0.00           H  
ATOM   3582  CG  GLU A 221      73.620  78.610  82.390  1.00  0.00           C  
ATOM   3583  HG1 GLU A 221      74.070  79.620  82.470  1.00  0.00           H  
ATOM   3584  HG2 GLU A 221      72.570  78.610  82.010  1.00  0.00           H  
ATOM   3585  CD  GLU A 221      74.570  77.680  81.610  1.00  0.00           C  
ATOM   3586  OE1 GLU A 221      75.510  78.190  80.900  1.00  0.00           O  
ATOM   3587  OE2 GLU A 221      74.580  76.450  81.810  1.00  0.00           O1-
ATOM   3588  C   GLU A 221      72.560  78.700  86.210  1.00  0.00           C  
ATOM   3589  O   GLU A 221      71.470  78.090  86.260  1.00  0.00           O  
ATOM   3590  N   ARG A 222      73.320  78.820  87.300  1.00  0.00           N  
ATOM   3591  HN  ARG A 222      74.170  79.320  87.240  1.00  0.00           H  
ATOM   3592  CA  ARG A 222      73.200  78.010  88.460  1.00  0.00           C  
ATOM   3593  HA  ARG A 222      73.350  77.000  88.090  1.00  0.00           H  
ATOM   3594  CB  ARG A 222      74.450  78.130  89.350  1.00  0.00           C  
ATOM   3595  HB1 ARG A 222      74.370  77.450  90.220  1.00  0.00           H  
ATOM   3596  HB2 ARG A 222      74.510  79.160  89.770  1.00  0.00           H  
ATOM   3597  CG  ARG A 222      75.780  77.830  88.750  1.00  0.00           C  
ATOM   3598  HG1 ARG A 222      75.920  78.320  87.760  1.00  0.00           H  
ATOM   3599  HG2 ARG A 222      75.820  76.740  88.560  1.00  0.00           H  
ATOM   3600  CD  ARG A 222      77.040  78.150  89.640  1.00  0.00           C  
ATOM   3601  HD1 ARG A 222      76.930  77.690  90.640  1.00  0.00           H  
ATOM   3602  HD2 ARG A 222      77.110  79.250  89.790  1.00  0.00           H  
ATOM   3603  NE  ARG A 222      78.270  77.620  88.960  1.00  0.00           N  
ATOM   3604  HE  ARG A 222      78.120  76.770  88.440  1.00  0.00           H  
ATOM   3605  CZ  ARG A 222      79.570  78.010  89.220  1.00  0.00           C  
ATOM   3606  NH1 ARG A 222      79.800  78.980  90.100  1.00  0.00           N1+
ATOM   3607 1HH1 ARG A 222      79.070  79.580  90.440  1.00  0.00           H  
ATOM   3608 2HH1 ARG A 222      80.730  79.310  90.230  1.00  0.00           H  
ATOM   3609  NH2 ARG A 222      80.510  77.260  88.690  1.00  0.00           N  
ATOM   3610 1HH2 ARG A 222      80.180  76.530  88.090  1.00  0.00           H  
ATOM   3611 2HH2 ARG A 222      81.420  77.280  89.110  1.00  0.00           H  
ATOM   3612  C   ARG A 222      71.930  78.100  89.310  1.00  0.00           C  
ATOM   3613  O   ARG A 222      71.460  77.050  89.820  1.00  0.00           O  
ATOM   3614  N   LEU A 223      71.430  79.370  89.590  1.00  0.00           N  
ATOM   3615  HN  LEU A 223      71.970  80.130  89.240  1.00  0.00           H  
ATOM   3616  CA  LEU A 223      70.210  79.670  90.410  1.00  0.00           C  
ATOM   3617  HA  LEU A 223      70.200  79.090  91.320  1.00  0.00           H  
ATOM   3618  CB  LEU A 223      70.010  81.180  90.610  1.00  0.00           C  
ATOM   3619  HB1 LEU A 223      69.870  81.710  89.640  1.00  0.00           H  
ATOM   3620  HB2 LEU A 223      70.970  81.500  91.060  1.00  0.00           H  
ATOM   3621  CG  LEU A 223      68.830  81.680  91.520  1.00  0.00           C  
ATOM   3622  HG  LEU A 223      67.890  81.610  90.930  1.00  0.00           H  
ATOM   3623  CD1 LEU A 223      68.990  81.140  92.960  1.00  0.00           C  
ATOM   3624 1HD1 LEU A 223      68.390  80.210  93.070  1.00  0.00           H  
ATOM   3625 2HD1 LEU A 223      70.030  80.980  93.340  1.00  0.00           H  
ATOM   3626 3HD1 LEU A 223      68.530  81.770  93.750  1.00  0.00           H  
ATOM   3627  CD2 LEU A 223      69.000  83.160  91.580  1.00  0.00           C  
ATOM   3628 1HD2 LEU A 223      69.980  83.470  92.020  1.00  0.00           H  
ATOM   3629 2HD2 LEU A 223      68.830  83.690  90.620  1.00  0.00           H  
ATOM   3630 3HD2 LEU A 223      68.230  83.700  92.180  1.00  0.00           H  
ATOM   3631  C   LEU A 223      69.030  79.020  89.750  1.00  0.00           C  
ATOM   3632  O   LEU A 223      68.140  78.480  90.440  1.00  0.00           O  
ATOM   3633  N   GLN A 224      68.990  78.910  88.420  1.00  0.00           N  
ATOM   3634  HN  GLN A 224      69.660  79.400  87.870  1.00  0.00           H  
ATOM   3635  CA  GLN A 224      68.030  78.200  87.690  1.00  0.00           C  
ATOM   3636  HA  GLN A 224      67.090  78.210  88.210  1.00  0.00           H  
ATOM   3637  CB  GLN A 224      67.840  78.740  86.210  1.00  0.00           C  
ATOM   3638  HB1 GLN A 224      67.320  77.970  85.610  1.00  0.00           H  
ATOM   3639  HB2 GLN A 224      68.900  78.730  85.870  1.00  0.00           H  
ATOM   3640  CG  GLN A 224      67.240  80.070  86.000  1.00  0.00           C  
ATOM   3641  HG1 GLN A 224      68.020  80.740  86.410  1.00  0.00           H  
ATOM   3642  HG2 GLN A 224      66.270  80.050  86.550  1.00  0.00           H  
ATOM   3643  CD  GLN A 224      67.100  80.460  84.520  1.00  0.00           C  
ATOM   3644  OE1 GLN A 224      67.680  79.960  83.620  1.00  0.00           O  
ATOM   3645  NE2 GLN A 224      66.130  81.380  84.250  1.00  0.00           N  
ATOM   3646 1HE2 GLN A 224      65.530  81.560  85.030  1.00  0.00           H  
ATOM   3647 2HE2 GLN A 224      66.000  81.680  83.310  1.00  0.00           H  
ATOM   3648  C   GLN A 224      68.140  76.670  87.920  1.00  0.00           C  
ATOM   3649  O   GLN A 224      67.170  75.930  88.200  1.00  0.00           O  
ATOM   3650  N   ILE A 225      69.400  76.080  87.950  1.00  0.00           N  
ATOM   3651  HN  ILE A 225      70.140  76.590  87.520  1.00  0.00           H  
ATOM   3652  CA  ILE A 225      69.560  74.700  88.300  1.00  0.00           C  
ATOM   3653  HA  ILE A 225      68.920  74.160  87.610  1.00  0.00           H  
ATOM   3654  CB  ILE A 225      71.010  74.310  88.210  1.00  0.00           C  
ATOM   3655  HB  ILE A 225      71.480  74.890  89.040  1.00  0.00           H  
ATOM   3656  CG2 ILE A 225      71.440  72.900  88.480  1.00  0.00           C  
ATOM   3657 1HG2 ILE A 225      70.960  72.200  87.760  1.00  0.00           H  
ATOM   3658 2HG2 ILE A 225      72.540  72.760  88.530  1.00  0.00           H  
ATOM   3659 3HG2 ILE A 225      71.010  72.590  89.460  1.00  0.00           H  
ATOM   3660  CG1 ILE A 225      71.580  74.660  86.790  1.00  0.00           C  
ATOM   3661 1HG1 ILE A 225      72.510  74.040  86.820  1.00  0.00           H  
ATOM   3662 2HG1 ILE A 225      71.840  75.730  86.910  1.00  0.00           H  
ATOM   3663  CD  ILE A 225      70.670  74.220  85.650  1.00  0.00           C  
ATOM   3664  HD1 ILE A 225      70.040  73.340  85.900  1.00  0.00           H  
ATOM   3665  HD2 ILE A 225      69.990  75.070  85.410  1.00  0.00           H  
ATOM   3666  HD3 ILE A 225      71.210  74.080  84.690  1.00  0.00           H  
ATOM   3667  C   ILE A 225      68.950  74.380  89.690  1.00  0.00           C  
ATOM   3668  O   ILE A 225      68.200  73.420  89.840  1.00  0.00           O  
ATOM   3669  N   TYR A 226      69.140  75.330  90.700  1.00  0.00           N  
ATOM   3670  HN  TYR A 226      69.630  76.190  90.590  1.00  0.00           H  
ATOM   3671  CA  TYR A 226      68.560  75.170  92.080  1.00  0.00           C  
ATOM   3672  HA  TYR A 226      68.780  74.200  92.500  1.00  0.00           H  
ATOM   3673  CB  TYR A 226      69.020  76.330  93.010  1.00  0.00           C  
ATOM   3674  HB1 TYR A 226      68.360  76.340  93.910  1.00  0.00           H  
ATOM   3675  HB2 TYR A 226      69.060  77.350  92.560  1.00  0.00           H  
ATOM   3676  CG  TYR A 226      70.420  76.160  93.620  1.00  0.00           C  
ATOM   3677  CD1 TYR A 226      70.500  75.450  94.820  1.00  0.00           C  
ATOM   3678  HD1 TYR A 226      69.560  75.080  95.200  1.00  0.00           H  
ATOM   3679  CE1 TYR A 226      71.760  75.210  95.380  1.00  0.00           C  
ATOM   3680  HE1 TYR A 226      71.850  74.590  96.260  1.00  0.00           H  
ATOM   3681  CZ  TYR A 226      72.850  75.940  94.970  1.00  0.00           C  
ATOM   3682  OH  TYR A 226      74.080  75.860  95.580  1.00  0.00           O  
ATOM   3683  HH  TYR A 226      74.640  76.460  95.080  1.00  0.00           H  
ATOM   3684  CD2 TYR A 226      71.560  76.810  93.120  1.00  0.00           C  
ATOM   3685  HD2 TYR A 226      71.520  77.480  92.270  1.00  0.00           H  
ATOM   3686  CE2 TYR A 226      72.780  76.700  93.790  1.00  0.00           C  
ATOM   3687  HE2 TYR A 226      73.670  77.210  93.460  1.00  0.00           H  
ATOM   3688  C   TYR A 226      67.040  75.250  92.130  1.00  0.00           C  
ATOM   3689  O   TYR A 226      66.340  74.510  92.810  1.00  0.00           O  
ATOM   3690  N   LEU A 227      66.410  76.120  91.300  1.00  0.00           N  
ATOM   3691  HN  LEU A 227      67.000  76.820  90.910  1.00  0.00           H  
ATOM   3692  CA  LEU A 227      64.960  76.210  91.040  1.00  0.00           C  
ATOM   3693  HA  LEU A 227      64.520  76.360  92.020  1.00  0.00           H  
ATOM   3694  CB  LEU A 227      64.530  77.430  90.080  1.00  0.00           C  
ATOM   3695  HB1 LEU A 227      63.480  77.450  89.750  1.00  0.00           H  
ATOM   3696  HB2 LEU A 227      65.140  77.260  89.170  1.00  0.00           H  
ATOM   3697  CG  LEU A 227      64.720  78.970  90.450  1.00  0.00           C  
ATOM   3698  HG  LEU A 227      65.800  79.240  90.530  1.00  0.00           H  
ATOM   3699  CD1 LEU A 227      64.080  79.770  89.300  1.00  0.00           C  
ATOM   3700 1HD1 LEU A 227      63.820  80.790  89.660  1.00  0.00           H  
ATOM   3701 2HD1 LEU A 227      64.860  79.850  88.520  1.00  0.00           H  
ATOM   3702 3HD1 LEU A 227      63.130  79.270  89.020  1.00  0.00           H  
ATOM   3703  CD2 LEU A 227      63.990  79.220  91.800  1.00  0.00           C  
ATOM   3704 1HD2 LEU A 227      64.360  78.500  92.550  1.00  0.00           H  
ATOM   3705 2HD2 LEU A 227      64.190  80.250  92.180  1.00  0.00           H  
ATOM   3706 3HD2 LEU A 227      62.920  78.960  91.650  1.00  0.00           H  
ATOM   3707  C   LEU A 227      64.360  74.940  90.470  1.00  0.00           C  
ATOM   3708  O   LEU A 227      63.370  74.400  90.940  1.00  0.00           O  
ATOM   3709  N   SER A 228      65.090  74.330  89.500  1.00  0.00           N  
ATOM   3710  HN  SER A 228      65.810  74.810  89.010  1.00  0.00           H  
ATOM   3711  CA  SER A 228      64.730  73.000  88.940  1.00  0.00           C  
ATOM   3712  HA  SER A 228      63.720  73.100  88.550  1.00  0.00           H  
ATOM   3713  CB  SER A 228      65.510  72.450  87.730  1.00  0.00           C  
ATOM   3714  HB1 SER A 228      64.920  71.600  87.310  1.00  0.00           H  
ATOM   3715  HB2 SER A 228      66.420  71.880  88.040  1.00  0.00           H  
ATOM   3716  OG  SER A 228      65.780  73.460  86.770  1.00  0.00           O  
ATOM   3717  HG1 SER A 228      66.350  74.020  87.310  1.00  0.00           H  
ATOM   3718  C   SER A 228      64.780  71.900  90.010  1.00  0.00           C  
ATOM   3719  O   SER A 228      63.920  71.000  90.050  1.00  0.00           O  
ATOM   3720  N   ASP A 229      65.850  71.940  90.860  1.00  0.00           N  
ATOM   3721  HN  ASP A 229      66.550  72.570  90.530  1.00  0.00           H  
ATOM   3722  CA  ASP A 229      66.190  70.980  91.930  1.00  0.00           C  
ATOM   3723  HA  ASP A 229      66.330  70.000  91.490  1.00  0.00           H  
ATOM   3724  CB  ASP A 229      67.510  71.420  92.540  1.00  0.00           C  
ATOM   3725  HB1 ASP A 229      67.480  72.380  93.100  1.00  0.00           H  
ATOM   3726  HB2 ASP A 229      68.260  71.470  91.720  1.00  0.00           H  
ATOM   3727  CG  ASP A 229      68.070  70.250  93.400  1.00  0.00           C  
ATOM   3728  OD1 ASP A 229      67.820  69.050  93.090  1.00  0.00           O  
ATOM   3729  OD2 ASP A 229      68.800  70.640  94.280  1.00  0.00           O1-
ATOM   3730  C   ASP A 229      65.050  70.880  92.960  1.00  0.00           C  
ATOM   3731  O   ASP A 229      64.560  69.820  93.350  1.00  0.00           O  
ATOM   3732  N   ALA A 230      64.580  72.060  93.320  1.00  0.00           N  
ATOM   3733  HN  ALA A 230      65.180  72.820  93.090  1.00  0.00           H  
ATOM   3734  CA  ALA A 230      63.510  72.310  94.220  1.00  0.00           C  
ATOM   3735  HA  ALA A 230      63.740  71.850  95.170  1.00  0.00           H  
ATOM   3736  CB  ALA A 230      63.360  73.830  94.480  1.00  0.00           C  
ATOM   3737  HB1 ALA A 230      64.370  74.270  94.630  1.00  0.00           H  
ATOM   3738  HB2 ALA A 230      63.110  74.390  93.550  1.00  0.00           H  
ATOM   3739  HB3 ALA A 230      62.700  74.080  95.340  1.00  0.00           H  
ATOM   3740  C   ALA A 230      62.160  71.930  93.770  1.00  0.00           C  
ATOM   3741  O   ALA A 230      61.290  71.590  94.590  1.00  0.00           O  
ATOM   3742  N   GLY A 231      61.880  72.130  92.460  1.00  0.00           N  
ATOM   3743  HN  GLY A 231      62.420  72.660  91.820  1.00  0.00           H  
ATOM   3744  CA  GLY A 231      60.620  71.730  91.960  1.00  0.00           C  
ATOM   3745  HA1 GLY A 231      59.810  72.080  92.580  1.00  0.00           H  
ATOM   3746  HA2 GLY A 231      60.690  71.900  90.900  1.00  0.00           H  
ATOM   3747  C   GLY A 231      60.470  70.190  91.920  1.00  0.00           C  
ATOM   3748  O   GLY A 231      59.440  69.680  92.330  1.00  0.00           O  
ATOM   3749  N   VAL A 232      61.580  69.540  91.610  1.00  0.00           N  
ATOM   3750  HN  VAL A 232      62.410  70.020  91.320  1.00  0.00           H  
ATOM   3751  CA  VAL A 232      61.660  68.120  91.510  1.00  0.00           C  
ATOM   3752  HA  VAL A 232      60.860  67.790  90.860  1.00  0.00           H  
ATOM   3753  CB  VAL A 232      62.950  67.640  90.910  1.00  0.00           C  
ATOM   3754  HB  VAL A 232      63.750  68.200  91.440  1.00  0.00           H  
ATOM   3755  CG1 VAL A 232      63.120  66.180  91.190  1.00  0.00           C  
ATOM   3756 1HG1 VAL A 232      63.930  65.690  90.610  1.00  0.00           H  
ATOM   3757 2HG1 VAL A 232      63.150  65.870  92.250  1.00  0.00           H  
ATOM   3758 3HG1 VAL A 232      62.180  65.750  90.750  1.00  0.00           H  
ATOM   3759  CG2 VAL A 232      62.930  67.950  89.380  1.00  0.00           C  
ATOM   3760 1HG2 VAL A 232      63.910  67.650  88.950  1.00  0.00           H  
ATOM   3761 2HG2 VAL A 232      62.020  67.420  89.030  1.00  0.00           H  
ATOM   3762 3HG2 VAL A 232      62.800  69.040  89.220  1.00  0.00           H  
ATOM   3763  C   VAL A 232      61.350  67.490  92.890  1.00  0.00           C  
ATOM   3764  O   VAL A 232      60.590  66.490  93.050  1.00  0.00           O  
ATOM   3765  N   LEU A 233      61.920  68.110  93.920  1.00  0.00           N  
ATOM   3766  HN  LEU A 233      62.560  68.860  93.780  1.00  0.00           H  
ATOM   3767  CA  LEU A 233      61.760  67.730  95.340  1.00  0.00           C  
ATOM   3768  HA  LEU A 233      61.960  66.680  95.170  1.00  0.00           H  
ATOM   3769  CB  LEU A 233      62.810  68.440  96.290  1.00  0.00           C  
ATOM   3770  HB1 LEU A 233      62.570  68.130  97.330  1.00  0.00           H  
ATOM   3771  HB2 LEU A 233      62.700  69.540  96.150  1.00  0.00           H  
ATOM   3772  CG  LEU A 233      64.230  68.070  96.030  1.00  0.00           C  
ATOM   3773  HG  LEU A 233      64.430  68.310  94.970  1.00  0.00           H  
ATOM   3774  CD1 LEU A 233      65.180  68.890  96.910  1.00  0.00           C  
ATOM   3775 1HD1 LEU A 233      64.930  68.960  97.990  1.00  0.00           H  
ATOM   3776 2HD1 LEU A 233      66.260  68.650  96.810  1.00  0.00           H  
ATOM   3777 3HD1 LEU A 233      65.140  69.960  96.630  1.00  0.00           H  
ATOM   3778  CD2 LEU A 233      64.600  66.610  96.240  1.00  0.00           C  
ATOM   3779 1HD2 LEU A 233      64.010  66.110  95.440  1.00  0.00           H  
ATOM   3780 2HD2 LEU A 233      65.680  66.490  96.020  1.00  0.00           H  
ATOM   3781 3HD2 LEU A 233      64.230  66.350  97.250  1.00  0.00           H  
ATOM   3782  C   LEU A 233      60.270  67.950  95.800  1.00  0.00           C  
ATOM   3783  O   LEU A 233      59.610  67.250  96.510  1.00  0.00           O  
ATOM   3784  N   ALA A 234      59.710  69.100  95.390  1.00  0.00           N  
ATOM   3785  HN  ALA A 234      60.240  69.750  94.840  1.00  0.00           H  
ATOM   3786  CA  ALA A 234      58.360  69.530  95.650  1.00  0.00           C  
ATOM   3787  HA  ALA A 234      58.330  69.630  96.730  1.00  0.00           H  
ATOM   3788  CB  ALA A 234      58.050  70.900  95.010  1.00  0.00           C  
ATOM   3789  HB1 ALA A 234      58.730  71.720  95.330  1.00  0.00           H  
ATOM   3790  HB2 ALA A 234      57.900  70.850  93.910  1.00  0.00           H  
ATOM   3791  HB3 ALA A 234      57.080  71.320  95.330  1.00  0.00           H  
ATOM   3792  C   ALA A 234      57.380  68.480  95.180  1.00  0.00           C  
ATOM   3793  O   ALA A 234      56.550  68.020  95.920  1.00  0.00           O  
ATOM   3794  N   VAL A 235      57.560  67.930  93.930  1.00  0.00           N  
ATOM   3795  HN  VAL A 235      58.220  68.370  93.330  1.00  0.00           H  
ATOM   3796  CA  VAL A 235      56.800  66.890  93.350  1.00  0.00           C  
ATOM   3797  HA  VAL A 235      55.770  67.060  93.590  1.00  0.00           H  
ATOM   3798  CB  VAL A 235      57.060  66.770  91.780  1.00  0.00           C  
ATOM   3799  HB  VAL A 235      58.150  66.740  91.540  1.00  0.00           H  
ATOM   3800  CG1 VAL A 235      56.440  65.430  91.150  1.00  0.00           C  
ATOM   3801 1HG1 VAL A 235      56.620  65.330  90.060  1.00  0.00           H  
ATOM   3802 2HG1 VAL A 235      56.800  64.490  91.620  1.00  0.00           H  
ATOM   3803 3HG1 VAL A 235      55.340  65.570  91.230  1.00  0.00           H  
ATOM   3804  CG2 VAL A 235      56.620  68.080  91.210  1.00  0.00           C  
ATOM   3805 1HG2 VAL A 235      57.300  68.930  91.410  1.00  0.00           H  
ATOM   3806 2HG2 VAL A 235      56.710  68.050  90.100  1.00  0.00           H  
ATOM   3807 3HG2 VAL A 235      55.530  68.270  91.340  1.00  0.00           H  
ATOM   3808  C   VAL A 235      57.050  65.530  93.890  1.00  0.00           C  
ATOM   3809  O   VAL A 235      56.190  64.750  94.150  1.00  0.00           O  
ATOM   3810  N   THR A 236      58.320  65.350  94.400  1.00  0.00           N  
ATOM   3811  HN  THR A 236      59.040  66.020  94.230  1.00  0.00           H  
ATOM   3812  CA  THR A 236      58.790  64.160  95.140  1.00  0.00           C  
ATOM   3813  HA  THR A 236      58.330  63.300  94.660  1.00  0.00           H  
ATOM   3814  CB  THR A 236      60.280  63.890  95.390  1.00  0.00           C  
ATOM   3815  HB  THR A 236      60.650  64.840  95.830  1.00  0.00           H  
ATOM   3816  OG1 THR A 236      60.980  63.550  94.210  1.00  0.00           O  
ATOM   3817  HG1 THR A 236      60.700  64.110  93.490  1.00  0.00           H  
ATOM   3818  CG2 THR A 236      60.530  62.790  96.480  1.00  0.00           C  
ATOM   3819 1HG2 THR A 236      59.780  62.000  96.250  1.00  0.00           H  
ATOM   3820 2HG2 THR A 236      61.540  62.380  96.310  1.00  0.00           H  
ATOM   3821 3HG2 THR A 236      60.440  62.910  97.590  1.00  0.00           H  
ATOM   3822  C   THR A 236      58.020  64.130  96.470  1.00  0.00           C  
ATOM   3823  O   THR A 236      57.470  63.100  96.930  1.00  0.00           O  
ATOM   3824  N   TYR A 237      57.910  65.280  97.180  1.00  0.00           N  
ATOM   3825  HN  TYR A 237      58.120  66.180  96.800  1.00  0.00           H  
ATOM   3826  CA  TYR A 237      57.250  65.400  98.450  1.00  0.00           C  
ATOM   3827  HA  TYR A 237      57.600  64.580  99.070  1.00  0.00           H  
ATOM   3828  CB  TYR A 237      57.480  66.790  99.030  1.00  0.00           C  
ATOM   3829  HB1 TYR A 237      57.040  67.610  98.430  1.00  0.00           H  
ATOM   3830  HB2 TYR A 237      58.570  66.970  99.190  1.00  0.00           H  
ATOM   3831  CG  TYR A 237      56.860  67.090 100.370  1.00  0.00           C  
ATOM   3832  CD1 TYR A 237      56.360  68.330 100.690  1.00  0.00           C  
ATOM   3833  HD1 TYR A 237      56.470  69.170 100.020  1.00  0.00           H  
ATOM   3834  CE1 TYR A 237      55.940  68.610 102.030  1.00  0.00           C  
ATOM   3835  HE1 TYR A 237      55.540  69.600 102.190  1.00  0.00           H  
ATOM   3836  CZ  TYR A 237      55.900  67.590 102.910  1.00  0.00           C  
ATOM   3837  OH  TYR A 237      55.360  67.830 104.210  1.00  0.00           O  
ATOM   3838  HH  TYR A 237      54.790  68.610 104.210  1.00  0.00           H  
ATOM   3839  CD2 TYR A 237      56.810  66.130 101.330  1.00  0.00           C  
ATOM   3840  HD2 TYR A 237      57.270  65.170 101.150  1.00  0.00           H  
ATOM   3841  CE2 TYR A 237      56.340  66.360 102.640  1.00  0.00           C  
ATOM   3842  HE2 TYR A 237      56.200  65.630 103.420  1.00  0.00           H  
ATOM   3843  C   TYR A 237      55.790  65.090  98.330  1.00  0.00           C  
ATOM   3844  O   TYR A 237      55.210  64.470  99.210  1.00  0.00           O  
ATOM   3845  N   GLY A 238      55.150  65.690  97.300  1.00  0.00           N  
ATOM   3846  HN  GLY A 238      55.540  66.420  96.740  1.00  0.00           H  
ATOM   3847  CA  GLY A 238      53.800  65.470  96.860  1.00  0.00           C  
ATOM   3848  HA1 GLY A 238      53.180  65.880  97.640  1.00  0.00           H  
ATOM   3849  HA2 GLY A 238      53.790  66.060  95.950  1.00  0.00           H  
ATOM   3850  C   GLY A 238      53.400  64.080  96.580  1.00  0.00           C  
ATOM   3851  O   GLY A 238      52.300  63.610  96.860  1.00  0.00           O  
ATOM   3852  N   LEU A 239      54.350  63.300  95.920  1.00  0.00           N  
ATOM   3853  HN  LEU A 239      55.190  63.730  95.580  1.00  0.00           H  
ATOM   3854  CA  LEU A 239      54.190  61.840  95.710  1.00  0.00           C  
ATOM   3855  HA  LEU A 239      53.280  61.600  95.190  1.00  0.00           H  
ATOM   3856  CB  LEU A 239      55.320  61.250  94.790  1.00  0.00           C  
ATOM   3857  HB1 LEU A 239      55.310  60.140  94.790  1.00  0.00           H  
ATOM   3858  HB2 LEU A 239      56.340  61.620  95.050  1.00  0.00           H  
ATOM   3859  CG  LEU A 239      55.190  61.750  93.300  1.00  0.00           C  
ATOM   3860  HG  LEU A 239      54.880  62.820  93.390  1.00  0.00           H  
ATOM   3861  CD1 LEU A 239      56.580  61.570  92.690  1.00  0.00           C  
ATOM   3862 1HD1 LEU A 239      56.630  62.260  91.820  1.00  0.00           H  
ATOM   3863 2HD1 LEU A 239      57.390  61.820  93.410  1.00  0.00           H  
ATOM   3864 3HD1 LEU A 239      56.640  60.520  92.320  1.00  0.00           H  
ATOM   3865  CD2 LEU A 239      54.120  61.030  92.480  1.00  0.00           C  
ATOM   3866 1HD2 LEU A 239      54.420  59.970  92.300  1.00  0.00           H  
ATOM   3867 2HD2 LEU A 239      53.110  61.040  92.940  1.00  0.00           H  
ATOM   3868 3HD2 LEU A 239      53.960  61.460  91.470  1.00  0.00           H  
ATOM   3869  C   LEU A 239      54.130  61.010  97.010  1.00  0.00           C  
ATOM   3870  O   LEU A 239      53.260  60.170  97.220  1.00  0.00           O  
ATOM   3871  N   TYR A 240      55.080  61.320  97.930  1.00  0.00           N  
ATOM   3872  HN  TYR A 240      55.790  61.880  97.520  1.00  0.00           H  
ATOM   3873  CA  TYR A 240      55.240  60.950  99.300  1.00  0.00           C  
ATOM   3874  HA  TYR A 240      55.390  59.890  99.200  1.00  0.00           H  
ATOM   3875  CB  TYR A 240      56.610  61.390  99.900  1.00  0.00           C  
ATOM   3876  HB1 TYR A 240      56.520  62.500  99.950  1.00  0.00           H  
ATOM   3877  HB2 TYR A 240      57.470  61.100  99.260  1.00  0.00           H  
ATOM   3878  CG  TYR A 240      56.900  60.880 101.250  1.00  0.00           C  
ATOM   3879  CD1 TYR A 240      56.410  61.450 102.420  1.00  0.00           C  
ATOM   3880  HD1 TYR A 240      55.840  62.360 102.270  1.00  0.00           H  
ATOM   3881  CE1 TYR A 240      56.780  60.970 103.710  1.00  0.00           C  
ATOM   3882  HE1 TYR A 240      56.320  61.440 104.560  1.00  0.00           H  
ATOM   3883  CZ  TYR A 240      57.510  59.780 103.760  1.00  0.00           C  
ATOM   3884  OH  TYR A 240      57.850  59.130 105.000  1.00  0.00           O  
ATOM   3885  HH  TYR A 240      58.150  58.240 104.820  1.00  0.00           H  
ATOM   3886  CD2 TYR A 240      57.650  59.680 101.320  1.00  0.00           C  
ATOM   3887  HD2 TYR A 240      57.970  59.150 100.430  1.00  0.00           H  
ATOM   3888  CE2 TYR A 240      57.830  59.110 102.570  1.00  0.00           C  
ATOM   3889  HE2 TYR A 240      58.380  58.190 102.730  1.00  0.00           H  
ATOM   3890  C   TYR A 240      54.050  61.120 100.150  1.00  0.00           C  
ATOM   3891  O   TYR A 240      53.590  60.180 100.870  1.00  0.00           O  
ATOM   3892  N   ARG A 241      53.410  62.290 100.140  1.00  0.00           N  
ATOM   3893  HN  ARG A 241      53.980  63.010  99.760  1.00  0.00           H  
ATOM   3894  CA  ARG A 241      52.070  62.560 100.680  1.00  0.00           C  
ATOM   3895  HA  ARG A 241      52.040  62.360 101.740  1.00  0.00           H  
ATOM   3896  CB  ARG A 241      51.720  64.010 100.430  1.00  0.00           C  
ATOM   3897  HB1 ARG A 241      51.890  64.200  99.350  1.00  0.00           H  
ATOM   3898  HB2 ARG A 241      52.510  64.570 100.960  1.00  0.00           H  
ATOM   3899  CG  ARG A 241      50.270  64.410 100.750  1.00  0.00           C  
ATOM   3900  HG1 ARG A 241      49.920  63.980 101.710  1.00  0.00           H  
ATOM   3901  HG2 ARG A 241      49.750  63.940  99.900  1.00  0.00           H  
ATOM   3902  CD  ARG A 241      49.970  65.900 100.770  1.00  0.00           C  
ATOM   3903  HD1 ARG A 241      50.760  66.340 101.410  1.00  0.00           H  
ATOM   3904  HD2 ARG A 241      49.030  66.090 101.330  1.00  0.00           H  
ATOM   3905  NE  ARG A 241      50.150  66.460  99.380  1.00  0.00           N  
ATOM   3906  HE  ARG A 241      51.000  66.930  99.140  1.00  0.00           H  
ATOM   3907  CZ  ARG A 241      49.210  66.400  98.450  1.00  0.00           C  
ATOM   3908  NH1 ARG A 241      48.070  65.680  98.540  1.00  0.00           N1+
ATOM   3909 1HH1 ARG A 241      47.890  65.010  99.260  1.00  0.00           H  
ATOM   3910 2HH1 ARG A 241      47.500  65.730  97.720  1.00  0.00           H  
ATOM   3911  NH2 ARG A 241      49.450  67.050  97.390  1.00  0.00           N  
ATOM   3912 1HH2 ARG A 241      50.380  67.420  97.390  1.00  0.00           H  
ATOM   3913 2HH2 ARG A 241      48.800  67.050  96.630  1.00  0.00           H  
ATOM   3914  C   ARG A 241      50.950  61.620 100.140  1.00  0.00           C  
ATOM   3915  O   ARG A 241      50.300  61.000 100.890  1.00  0.00           O  
ATOM   3916  N   VAL A 242      50.790  61.400  98.860  1.00  0.00           N  
ATOM   3917  HN  VAL A 242      51.380  61.960  98.280  1.00  0.00           H  
ATOM   3918  CA  VAL A 242      49.910  60.430  98.280  1.00  0.00           C  
ATOM   3919  HA  VAL A 242      48.920  60.530  98.710  1.00  0.00           H  
ATOM   3920  CB  VAL A 242      49.720  60.790  96.790  1.00  0.00           C  
ATOM   3921  HB  VAL A 242      50.690  60.660  96.260  1.00  0.00           H  
ATOM   3922  CG1 VAL A 242      48.610  59.920  96.180  1.00  0.00           C  
ATOM   3923 1HG1 VAL A 242      48.380  60.250  95.140  1.00  0.00           H  
ATOM   3924 2HG1 VAL A 242      48.990  58.870  96.240  1.00  0.00           H  
ATOM   3925 3HG1 VAL A 242      47.690  59.960  96.790  1.00  0.00           H  
ATOM   3926  CG2 VAL A 242      49.280  62.210  96.640  1.00  0.00           C  
ATOM   3927 1HG2 VAL A 242      49.920  63.020  97.060  1.00  0.00           H  
ATOM   3928 2HG2 VAL A 242      49.200  62.400  95.550  1.00  0.00           H  
ATOM   3929 3HG2 VAL A 242      48.240  62.360  96.990  1.00  0.00           H  
ATOM   3930  C   VAL A 242      50.280  58.990  98.570  1.00  0.00           C  
ATOM   3931  O   VAL A 242      49.380  58.180  98.690  1.00  0.00           O  
ATOM   3932  N   ALA A 243      51.570  58.680  98.550  1.00  0.00           N  
ATOM   3933  HN  ALA A 243      52.220  59.340  98.170  1.00  0.00           H  
ATOM   3934  CA  ALA A 243      52.060  57.380  99.000  1.00  0.00           C  
ATOM   3935  HA  ALA A 243      51.630  56.620  98.370  1.00  0.00           H  
ATOM   3936  CB  ALA A 243      53.490  57.060  98.620  1.00  0.00           C  
ATOM   3937  HB1 ALA A 243      54.140  57.850  99.060  1.00  0.00           H  
ATOM   3938  HB2 ALA A 243      53.820  56.100  99.080  1.00  0.00           H  
ATOM   3939  HB3 ALA A 243      53.820  57.090  97.560  1.00  0.00           H  
ATOM   3940  C   ALA A 243      51.660  57.030 100.430  1.00  0.00           C  
ATOM   3941  O   ALA A 243      51.380  55.930 100.800  1.00  0.00           O  
ATOM   3942  N   ALA A 244      51.780  58.070 101.290  1.00  0.00           N  
ATOM   3943  HN  ALA A 244      52.350  58.830 101.000  1.00  0.00           H  
ATOM   3944  CA  ALA A 244      51.260  58.030 102.650  1.00  0.00           C  
ATOM   3945  HA  ALA A 244      51.740  57.210 103.170  1.00  0.00           H  
ATOM   3946  CB  ALA A 244      51.480  59.280 103.430  1.00  0.00           C  
ATOM   3947  HB1 ALA A 244      51.300  59.030 104.500  1.00  0.00           H  
ATOM   3948  HB2 ALA A 244      52.550  59.550 103.400  1.00  0.00           H  
ATOM   3949  HB3 ALA A 244      50.840  60.130 103.090  1.00  0.00           H  
ATOM   3950  C   ALA A 244      49.720  57.710 102.650  1.00  0.00           C  
ATOM   3951  O   ALA A 244      49.170  56.940 103.440  1.00  0.00           O  
ATOM   3952  N   ALA A 245      48.890  58.400 101.850  1.00  0.00           N  
ATOM   3953  HN  ALA A 245      49.350  59.110 101.310  1.00  0.00           H  
ATOM   3954  CA  ALA A 245      47.410  58.310 101.650  1.00  0.00           C  
ATOM   3955  HA  ALA A 245      46.930  58.360 102.620  1.00  0.00           H  
ATOM   3956  CB  ALA A 245      46.960  59.620 100.900  1.00  0.00           C  
ATOM   3957  HB1 ALA A 245      47.290  60.520 101.460  1.00  0.00           H  
ATOM   3958  HB2 ALA A 245      47.300  59.500  99.850  1.00  0.00           H  
ATOM   3959  HB3 ALA A 245      45.860  59.500 100.850  1.00  0.00           H  
ATOM   3960  C   ALA A 245      46.770  57.080 101.030  1.00  0.00           C  
ATOM   3961  O   ALA A 245      45.840  56.490 101.550  1.00  0.00           O  
ATOM   3962  N   LYS A 246      47.360  56.690  99.900  1.00  0.00           N  
ATOM   3963  HN  LYS A 246      48.110  57.170  99.440  1.00  0.00           H  
ATOM   3964  CA  LYS A 246      46.830  55.540  99.090  1.00  0.00           C  
ATOM   3965  HA  LYS A 246      45.890  55.140  99.440  1.00  0.00           H  
ATOM   3966  CB  LYS A 246      46.680  55.980  97.610  1.00  0.00           C  
ATOM   3967  HB1 LYS A 246      46.130  55.200  97.040  1.00  0.00           H  
ATOM   3968  HB2 LYS A 246      47.690  56.270  97.260  1.00  0.00           H  
ATOM   3969  CG  LYS A 246      45.750  57.280  97.480  1.00  0.00           C  
ATOM   3970  HG1 LYS A 246      45.950  57.780  96.500  1.00  0.00           H  
ATOM   3971  HG2 LYS A 246      46.000  57.980  98.300  1.00  0.00           H  
ATOM   3972  CD  LYS A 246      44.270  56.940  97.620  1.00  0.00           C  
ATOM   3973  HD1 LYS A 246      44.030  56.400  96.680  1.00  0.00           H  
ATOM   3974  HD2 LYS A 246      44.090  56.180  98.410  1.00  0.00           H  
ATOM   3975  CE  LYS A 246      43.350  58.160  97.810  1.00  0.00           C  
ATOM   3976  HE1 LYS A 246      43.540  58.920  97.020  1.00  0.00           H  
ATOM   3977  HE2 LYS A 246      43.520  58.670  98.770  1.00  0.00           H  
ATOM   3978  NZ  LYS A 246      41.900  57.640  97.860  1.00  0.00           N1+
ATOM   3979  HZ1 LYS A 246      41.760  57.050  98.700  1.00  0.00           H  
ATOM   3980  HZ2 LYS A 246      41.420  58.530  98.110  1.00  0.00           H  
ATOM   3981  HZ3 LYS A 246      41.680  57.210  96.930  1.00  0.00           H  
ATOM   3982  C   LYS A 246      47.730  54.360  99.020  1.00  0.00           C  
ATOM   3983  O   LYS A 246      47.380  53.360  98.360  1.00  0.00           O  
ATOM   3984  N   GLY A 247      48.880  54.410  99.670  1.00  0.00           N  
ATOM   3985  HN  GLY A 247      49.040  55.270 100.160  1.00  0.00           H  
ATOM   3986  CA  GLY A 247      49.930  53.350  99.580  1.00  0.00           C  
ATOM   3987  HA1 GLY A 247      50.390  53.060 100.510  1.00  0.00           H  
ATOM   3988  HA2 GLY A 247      49.380  52.470  99.300  1.00  0.00           H  
ATOM   3989  C   GLY A 247      51.010  53.580  98.490  1.00  0.00           C  
ATOM   3990  O   GLY A 247      50.770  54.120  97.430  1.00  0.00           O  
ATOM   3991  N   LEU A 248      52.190  52.980  98.730  1.00  0.00           N  
ATOM   3992  HN  LEU A 248      52.410  52.540  99.590  1.00  0.00           H  
ATOM   3993  CA  LEU A 248      53.260  53.020  97.700  1.00  0.00           C  
ATOM   3994  HA  LEU A 248      53.320  54.060  97.440  1.00  0.00           H  
ATOM   3995  CB  LEU A 248      54.600  52.470  98.290  1.00  0.00           C  
ATOM   3996  HB1 LEU A 248      54.410  51.420  98.580  1.00  0.00           H  
ATOM   3997  HB2 LEU A 248      54.840  53.000  99.240  1.00  0.00           H  
ATOM   3998  CG  LEU A 248      55.870  52.660  97.400  1.00  0.00           C  
ATOM   3999  HG  LEU A 248      55.820  51.920  96.570  1.00  0.00           H  
ATOM   4000  CD1 LEU A 248      56.010  54.020  96.690  1.00  0.00           C  
ATOM   4001 1HD1 LEU A 248      56.920  54.070  96.050  1.00  0.00           H  
ATOM   4002 2HD1 LEU A 248      55.100  54.190  96.070  1.00  0.00           H  
ATOM   4003 3HD1 LEU A 248      56.250  54.790  97.450  1.00  0.00           H  
ATOM   4004  CD2 LEU A 248      57.090  52.330  98.330  1.00  0.00           C  
ATOM   4005 1HD2 LEU A 248      57.140  53.250  98.950  1.00  0.00           H  
ATOM   4006 2HD2 LEU A 248      56.900  51.460  99.000  1.00  0.00           H  
ATOM   4007 3HD2 LEU A 248      58.050  52.260  97.780  1.00  0.00           H  
ATOM   4008  C   LEU A 248      52.940  52.290  96.390  1.00  0.00           C  
ATOM   4009  O   LEU A 248      53.270  52.720  95.310  1.00  0.00           O  
ATOM   4010  N   ALA A 249      52.280  51.090  96.470  1.00  0.00           N  
ATOM   4011  HN  ALA A 249      52.040  50.700  97.360  1.00  0.00           H  
ATOM   4012  CA  ALA A 249      51.830  50.410  95.270  1.00  0.00           C  
ATOM   4013  HA  ALA A 249      52.670  50.030  94.700  1.00  0.00           H  
ATOM   4014  CB  ALA A 249      51.020  49.300  95.920  1.00  0.00           C  
ATOM   4015  HB1 ALA A 249      50.090  49.640  96.430  1.00  0.00           H  
ATOM   4016  HB2 ALA A 249      50.490  48.630  95.210  1.00  0.00           H  
ATOM   4017  HB3 ALA A 249      51.570  48.540  96.520  1.00  0.00           H  
ATOM   4018  C   ALA A 249      50.850  51.170  94.350  1.00  0.00           C  
ATOM   4019  O   ALA A 249      51.020  51.130  93.150  1.00  0.00           O  
ATOM   4020  N   TRP A 250      49.930  51.940  95.020  1.00  0.00           N  
ATOM   4021  HN  TRP A 250      49.750  51.760  95.980  1.00  0.00           H  
ATOM   4022  CA  TRP A 250      48.990  52.820  94.250  1.00  0.00           C  
ATOM   4023  HA  TRP A 250      48.460  52.170  93.560  1.00  0.00           H  
ATOM   4024  CB  TRP A 250      48.080  53.570  95.200  1.00  0.00           C  
ATOM   4025  HB1 TRP A 250      48.690  54.220  95.870  1.00  0.00           H  
ATOM   4026  HB2 TRP A 250      47.620  52.890  95.950  1.00  0.00           H  
ATOM   4027  CG  TRP A 250      46.930  54.330  94.590  1.00  0.00           C  
ATOM   4028  CD1 TRP A 250      45.680  53.820  94.390  1.00  0.00           C  
ATOM   4029  HD1 TRP A 250      45.420  52.770  94.450  1.00  0.00           H  
ATOM   4030  NE1 TRP A 250      44.890  54.770  93.780  1.00  0.00           N  
ATOM   4031  HE1 TRP A 250      43.930  54.600  93.720  1.00  0.00           H  
ATOM   4032  CE2 TRP A 250      45.550  55.940  93.680  1.00  0.00           C  
ATOM   4033  CD2 TRP A 250      46.880  55.750  94.110  1.00  0.00           C  
ATOM   4034  CE3 TRP A 250      47.850  56.730  93.950  1.00  0.00           C  
ATOM   4035  HE3 TRP A 250      48.880  56.600  94.270  1.00  0.00           H  
ATOM   4036  CZ3 TRP A 250      47.380  57.930  93.580  1.00  0.00           C  
ATOM   4037  HZ3 TRP A 250      48.020  58.790  93.570  1.00  0.00           H  
ATOM   4038  CZ2 TRP A 250      45.150  57.260  93.210  1.00  0.00           C  
ATOM   4039  HZ2 TRP A 250      44.130  57.540  93.010  1.00  0.00           H  
ATOM   4040  CH2 TRP A 250      46.050  58.230  93.350  1.00  0.00           C  
ATOM   4041  HH2 TRP A 250      45.700  59.230  93.150  1.00  0.00           H  
ATOM   4042  C   TRP A 250      49.720  53.840  93.370  1.00  0.00           C  
ATOM   4043  O   TRP A 250      49.400  54.020  92.150  1.00  0.00           O  
ATOM   4044  N   VAL A 251      50.680  54.570  93.920  1.00  0.00           N  
ATOM   4045  HN  VAL A 251      50.710  54.580  94.920  1.00  0.00           H  
ATOM   4046  CA  VAL A 251      51.520  55.630  93.250  1.00  0.00           C  
ATOM   4047  HA  VAL A 251      50.810  56.310  92.810  1.00  0.00           H  
ATOM   4048  CB  VAL A 251      52.290  56.370  94.350  1.00  0.00           C  
ATOM   4049  HB  VAL A 251      52.800  55.630  95.010  1.00  0.00           H  
ATOM   4050  CG1 VAL A 251      53.300  57.350  93.850  1.00  0.00           C  
ATOM   4051 1HG1 VAL A 251      53.790  57.030  92.900  1.00  0.00           H  
ATOM   4052 2HG1 VAL A 251      52.790  58.290  93.550  1.00  0.00           H  
ATOM   4053 3HG1 VAL A 251      54.000  57.550  94.690  1.00  0.00           H  
ATOM   4054  CG2 VAL A 251      51.350  57.110  95.230  1.00  0.00           C  
ATOM   4055 1HG2 VAL A 251      50.780  56.330  95.760  1.00  0.00           H  
ATOM   4056 2HG2 VAL A 251      51.860  57.740  95.990  1.00  0.00           H  
ATOM   4057 3HG2 VAL A 251      50.620  57.650  94.590  1.00  0.00           H  
ATOM   4058  C   VAL A 251      52.370  54.980  92.230  1.00  0.00           C  
ATOM   4059  O   VAL A 251      52.540  55.420  91.130  1.00  0.00           O  
ATOM   4060  N   LEU A 252      52.920  53.790  92.480  1.00  0.00           N  
ATOM   4061  HN  LEU A 252      52.850  53.410  93.390  1.00  0.00           H  
ATOM   4062  CA  LEU A 252      53.650  53.030  91.440  1.00  0.00           C  
ATOM   4063  HA  LEU A 252      54.480  53.630  91.080  1.00  0.00           H  
ATOM   4064  CB  LEU A 252      54.200  51.680  92.050  1.00  0.00           C  
ATOM   4065  HB1 LEU A 252      53.320  51.100  92.420  1.00  0.00           H  
ATOM   4066  HB2 LEU A 252      54.990  51.930  92.800  1.00  0.00           H  
ATOM   4067  CG  LEU A 252      54.950  50.890  90.940  1.00  0.00           C  
ATOM   4068  HG  LEU A 252      54.230  50.410  90.240  1.00  0.00           H  
ATOM   4069  CD1 LEU A 252      56.080  51.590  90.210  1.00  0.00           C  
ATOM   4070 1HD1 LEU A 252      56.940  51.850  90.850  1.00  0.00           H  
ATOM   4071 2HD1 LEU A 252      56.410  50.910  89.400  1.00  0.00           H  
ATOM   4072 3HD1 LEU A 252      55.780  52.480  89.610  1.00  0.00           H  
ATOM   4073  CD2 LEU A 252      55.630  49.740  91.620  1.00  0.00           C  
ATOM   4074 1HD2 LEU A 252      56.050  49.010  90.890  1.00  0.00           H  
ATOM   4075 2HD2 LEU A 252      56.410  50.090  92.320  1.00  0.00           H  
ATOM   4076 3HD2 LEU A 252      55.010  49.080  92.260  1.00  0.00           H  
ATOM   4077  C   LEU A 252      52.750  52.700  90.170  1.00  0.00           C  
ATOM   4078  O   LEU A 252      53.190  52.880  89.040  1.00  0.00           O  
ATOM   4079  N   CYS A 253      51.510  52.210  90.430  1.00  0.00           N  
ATOM   4080  HN  CYS A 253      51.250  51.900  91.340  1.00  0.00           H  
ATOM   4081  CA  CYS A 253      50.630  51.860  89.320  1.00  0.00           C  
ATOM   4082  HA  CYS A 253      51.210  51.470  88.500  1.00  0.00           H  
ATOM   4083  CB  CYS A 253      49.550  50.830  89.820  1.00  0.00           C  
ATOM   4084  HB1 CYS A 253      49.180  50.370  88.880  1.00  0.00           H  
ATOM   4085  HB2 CYS A 253      48.720  51.310  90.370  1.00  0.00           H  
ATOM   4086  SG  CYS A 253      50.210  49.360  90.610  1.00  0.00           S  
ATOM   4087  HG1 CYS A 253      50.220  49.650  91.910  1.00  0.00           H  
ATOM   4088  C   CYS A 253      50.030  53.070  88.610  1.00  0.00           C  
ATOM   4089  O   CYS A 253      50.070  53.210  87.370  1.00  0.00           O  
ATOM   4090  N   VAL A 254      49.480  54.080  89.360  1.00  0.00           N  
ATOM   4091  HN  VAL A 254      49.490  53.990  90.360  1.00  0.00           H  
ATOM   4092  CA  VAL A 254      49.000  55.390  88.820  1.00  0.00           C  
ATOM   4093  HA  VAL A 254      48.290  55.130  88.050  1.00  0.00           H  
ATOM   4094  CB  VAL A 254      48.210  56.150  89.790  1.00  0.00           C  
ATOM   4095  HB  VAL A 254      48.910  56.360  90.620  1.00  0.00           H  
ATOM   4096  CG1 VAL A 254      47.730  57.570  89.230  1.00  0.00           C  
ATOM   4097 1HG1 VAL A 254      47.130  58.120  89.980  1.00  0.00           H  
ATOM   4098 2HG1 VAL A 254      48.580  58.230  88.980  1.00  0.00           H  
ATOM   4099 3HG1 VAL A 254      47.120  57.420  88.310  1.00  0.00           H  
ATOM   4100  CG2 VAL A 254      47.030  55.250  90.220  1.00  0.00           C  
ATOM   4101 1HG2 VAL A 254      46.550  54.770  89.340  1.00  0.00           H  
ATOM   4102 2HG2 VAL A 254      47.320  54.480  90.970  1.00  0.00           H  
ATOM   4103 3HG2 VAL A 254      46.310  55.860  90.790  1.00  0.00           H  
ATOM   4104  C   VAL A 254      50.040  56.170  88.160  1.00  0.00           C  
ATOM   4105  O   VAL A 254      49.720  56.770  87.140  1.00  0.00           O  
ATOM   4106  N   TYR A 255      51.280  56.250  88.620  1.00  0.00           N  
ATOM   4107  HN  TYR A 255      51.560  55.760  89.440  1.00  0.00           H  
ATOM   4108  CA  TYR A 255      52.160  57.250  88.140  1.00  0.00           C  
ATOM   4109  HA  TYR A 255      51.840  57.610  87.170  1.00  0.00           H  
ATOM   4110  CB  TYR A 255      52.250  58.390  89.180  1.00  0.00           C  
ATOM   4111  HB1 TYR A 255      52.510  57.900  90.150  1.00  0.00           H  
ATOM   4112  HB2 TYR A 255      51.220  58.770  89.300  1.00  0.00           H  
ATOM   4113  CG  TYR A 255      53.230  59.450  88.930  1.00  0.00           C  
ATOM   4114  CD1 TYR A 255      54.520  59.370  89.480  1.00  0.00           C  
ATOM   4115  HD1 TYR A 255      54.830  58.560  90.120  1.00  0.00           H  
ATOM   4116  CE1 TYR A 255      55.440  60.340  89.230  1.00  0.00           C  
ATOM   4117  HE1 TYR A 255      56.330  60.330  89.840  1.00  0.00           H  
ATOM   4118  CZ  TYR A 255      55.090  61.380  88.380  1.00  0.00           C  
ATOM   4119  OH  TYR A 255      56.080  62.400  88.340  1.00  0.00           O  
ATOM   4120  HH  TYR A 255      55.880  63.090  87.700  1.00  0.00           H  
ATOM   4121  CD2 TYR A 255      52.980  60.400  87.950  1.00  0.00           C  
ATOM   4122  HD2 TYR A 255      52.010  60.440  87.490  1.00  0.00           H  
ATOM   4123  CE2 TYR A 255      53.960  61.460  87.750  1.00  0.00           C  
ATOM   4124  HE2 TYR A 255      53.760  62.320  87.140  1.00  0.00           H  
ATOM   4125  C   TYR A 255      53.560  56.700  87.830  1.00  0.00           C  
ATOM   4126  O   TYR A 255      54.160  56.940  86.750  1.00  0.00           O  
ATOM   4127  N   GLY A 256      54.210  55.790  88.670  1.00  0.00           N  
ATOM   4128  HN  GLY A 256      53.760  55.350  89.440  1.00  0.00           H  
ATOM   4129  CA  GLY A 256      55.630  55.350  88.470  1.00  0.00           C  
ATOM   4130  HA1 GLY A 256      56.280  56.200  88.410  1.00  0.00           H  
ATOM   4131  HA2 GLY A 256      55.860  54.790  89.370  1.00  0.00           H  
ATOM   4132  C   GLY A 256      55.940  54.500  87.220  1.00  0.00           C  
ATOM   4133  O   GLY A 256      56.840  54.800  86.460  1.00  0.00           O  
ATOM   4134  N   VAL A 257      55.080  53.510  86.950  1.00  0.00           N  
ATOM   4135  HN  VAL A 257      54.440  53.210  87.660  1.00  0.00           H  
ATOM   4136  CA  VAL A 257      55.140  52.700  85.740  1.00  0.00           C  
ATOM   4137  HA  VAL A 257      56.190  52.460  85.640  1.00  0.00           H  
ATOM   4138  CB  VAL A 257      54.460  51.310  85.730  1.00  0.00           C  
ATOM   4139  HB  VAL A 257      53.350  51.430  85.810  1.00  0.00           H  
ATOM   4140  CG1 VAL A 257      54.870  50.570  84.420  1.00  0.00           C  
ATOM   4141 1HG1 VAL A 257      54.610  49.500  84.500  1.00  0.00           H  
ATOM   4142 2HG1 VAL A 257      54.470  51.090  83.520  1.00  0.00           H  
ATOM   4143 3HG1 VAL A 257      55.980  50.550  84.380  1.00  0.00           H  
ATOM   4144  CG2 VAL A 257      54.910  50.460  86.800  1.00  0.00           C  
ATOM   4145 1HG2 VAL A 257      54.320  49.520  86.860  1.00  0.00           H  
ATOM   4146 2HG2 VAL A 257      55.990  50.260  86.600  1.00  0.00           H  
ATOM   4147 3HG2 VAL A 257      54.870  51.020  87.760  1.00  0.00           H  
ATOM   4148  C   VAL A 257      54.780  53.440  84.480  1.00  0.00           C  
ATOM   4149  O   VAL A 257      55.640  53.390  83.630  1.00  0.00           O  
ATOM   4150  N   PRO A 258      53.720  54.280  84.340  1.00  0.00           N  
ATOM   4151  CD  PRO A 258      52.550  54.300  85.140  1.00  0.00           C  
ATOM   4152  HD1 PRO A 258      52.080  53.300  85.160  1.00  0.00           H  
ATOM   4153  HD2 PRO A 258      52.720  54.560  86.210  1.00  0.00           H  
ATOM   4154  CA  PRO A 258      53.680  55.250  83.290  1.00  0.00           C  
ATOM   4155  HA  PRO A 258      53.320  54.730  82.420  1.00  0.00           H  
ATOM   4156  CB  PRO A 258      52.480  56.180  83.670  1.00  0.00           C  
ATOM   4157  HB1 PRO A 258      52.090  56.610  82.720  1.00  0.00           H  
ATOM   4158  HB2 PRO A 258      52.850  56.950  84.380  1.00  0.00           H  
ATOM   4159  CG  PRO A 258      51.570  55.250  84.410  1.00  0.00           C  
ATOM   4160  HG1 PRO A 258      50.940  54.600  83.770  1.00  0.00           H  
ATOM   4161  HG2 PRO A 258      50.920  55.890  85.040  1.00  0.00           H  
ATOM   4162  C   PRO A 258      54.880  56.040  83.050  1.00  0.00           C  
ATOM   4163  O   PRO A 258      55.260  56.240  81.950  1.00  0.00           O  
ATOM   4164  N   LEU A 259      55.420  56.670  84.130  1.00  0.00           N  
ATOM   4165  HN  LEU A 259      55.050  56.530  85.040  1.00  0.00           H  
ATOM   4166  CA  LEU A 259      56.630  57.430  84.080  1.00  0.00           C  
ATOM   4167  HA  LEU A 259      56.470  58.190  83.330  1.00  0.00           H  
ATOM   4168  CB  LEU A 259      56.900  58.120  85.480  1.00  0.00           C  
ATOM   4169  HB1 LEU A 259      57.150  57.360  86.260  1.00  0.00           H  
ATOM   4170  HB2 LEU A 259      55.960  58.640  85.760  1.00  0.00           H  
ATOM   4171  CG  LEU A 259      58.120  59.110  85.420  1.00  0.00           C  
ATOM   4172  HG  LEU A 259      58.940  58.450  85.070  1.00  0.00           H  
ATOM   4173  CD1 LEU A 259      57.980  60.230  84.410  1.00  0.00           C  
ATOM   4174 1HD1 LEU A 259      58.790  60.950  84.660  1.00  0.00           H  
ATOM   4175 2HD1 LEU A 259      58.020  59.940  83.340  1.00  0.00           H  
ATOM   4176 3HD1 LEU A 259      56.980  60.690  84.550  1.00  0.00           H  
ATOM   4177  CD2 LEU A 259      58.400  59.480  86.820  1.00  0.00           C  
ATOM   4178 1HD2 LEU A 259      59.500  59.470  86.990  1.00  0.00           H  
ATOM   4179 2HD2 LEU A 259      58.060  60.510  87.070  1.00  0.00           H  
ATOM   4180 3HD2 LEU A 259      57.910  58.800  87.540  1.00  0.00           H  
ATOM   4181  C   LEU A 259      57.860  56.630  83.550  1.00  0.00           C  
ATOM   4182  O   LEU A 259      58.660  57.140  82.770  1.00  0.00           O  
ATOM   4183  N   LEU A 260      57.910  55.330  83.840  1.00  0.00           N  
ATOM   4184  HN  LEU A 260      57.280  54.930  84.500  1.00  0.00           H  
ATOM   4185  CA  LEU A 260      58.820  54.370  83.240  1.00  0.00           C  
ATOM   4186  HA  LEU A 260      59.790  54.810  83.410  1.00  0.00           H  
ATOM   4187  CB  LEU A 260      58.890  52.970  83.970  1.00  0.00           C  
ATOM   4188  HB1 LEU A 260      59.590  52.300  83.440  1.00  0.00           H  
ATOM   4189  HB2 LEU A 260      57.870  52.520  83.970  1.00  0.00           H  
ATOM   4190  CG  LEU A 260      59.470  53.000  85.450  1.00  0.00           C  
ATOM   4191  HG  LEU A 260      59.000  53.830  86.020  1.00  0.00           H  
ATOM   4192  CD1 LEU A 260      59.390  51.630  86.040  1.00  0.00           C  
ATOM   4193 1HD1 LEU A 260      59.880  50.940  85.330  1.00  0.00           H  
ATOM   4194 2HD1 LEU A 260      59.940  51.510  87.000  1.00  0.00           H  
ATOM   4195 3HD1 LEU A 260      58.360  51.330  86.310  1.00  0.00           H  
ATOM   4196  CD2 LEU A 260      60.940  53.270  85.480  1.00  0.00           C  
ATOM   4197 1HD2 LEU A 260      61.200  53.180  86.560  1.00  0.00           H  
ATOM   4198 2HD2 LEU A 260      61.560  52.580  84.880  1.00  0.00           H  
ATOM   4199 3HD2 LEU A 260      61.110  54.290  85.080  1.00  0.00           H  
ATOM   4200  C   LEU A 260      58.740  54.240  81.770  1.00  0.00           C  
ATOM   4201  O   LEU A 260      59.740  54.260  81.090  1.00  0.00           O  
ATOM   4202  N   ILE A 261      57.510  54.130  81.190  1.00  0.00           N  
ATOM   4203  HN  ILE A 261      56.680  53.890  81.690  1.00  0.00           H  
ATOM   4204  CA  ILE A 261      57.320  54.140  79.700  1.00  0.00           C  
ATOM   4205  HA  ILE A 261      57.760  53.270  79.250  1.00  0.00           H  
ATOM   4206  CB  ILE A 261      55.830  54.130  79.270  1.00  0.00           C  
ATOM   4207  HB  ILE A 261      55.400  55.020  79.770  1.00  0.00           H  
ATOM   4208  CG2 ILE A 261      55.680  54.310  77.760  1.00  0.00           C  
ATOM   4209 1HG2 ILE A 261      54.590  54.250  77.530  1.00  0.00           H  
ATOM   4210 2HG2 ILE A 261      55.980  55.280  77.300  1.00  0.00           H  
ATOM   4211 3HG2 ILE A 261      56.140  53.500  77.170  1.00  0.00           H  
ATOM   4212  CG1 ILE A 261      55.160  52.900  79.800  1.00  0.00           C  
ATOM   4213 1HG1 ILE A 261      54.070  52.950  80.040  1.00  0.00           H  
ATOM   4214 2HG1 ILE A 261      55.520  52.750  80.840  1.00  0.00           H  
ATOM   4215  CD  ILE A 261      55.540  51.620  79.020  1.00  0.00           C  
ATOM   4216  HD1 ILE A 261      56.640  51.460  78.980  1.00  0.00           H  
ATOM   4217  HD2 ILE A 261      55.060  50.760  79.540  1.00  0.00           H  
ATOM   4218  HD3 ILE A 261      55.120  51.680  78.000  1.00  0.00           H  
ATOM   4219  C   ILE A 261      57.930  55.380  79.040  1.00  0.00           C  
ATOM   4220  O   ILE A 261      58.670  55.200  78.110  1.00  0.00           O  
ATOM   4221  N   VAL A 262      57.690  56.580  79.610  1.00  0.00           N  
ATOM   4222  HN  VAL A 262      57.200  56.690  80.460  1.00  0.00           H  
ATOM   4223  CA  VAL A 262      58.190  57.820  79.070  1.00  0.00           C  
ATOM   4224  HA  VAL A 262      57.830  57.980  78.070  1.00  0.00           H  
ATOM   4225  CB  VAL A 262      57.780  59.010  79.980  1.00  0.00           C  
ATOM   4226  HB  VAL A 262      58.340  58.860  80.930  1.00  0.00           H  
ATOM   4227  CG1 VAL A 262      58.330  60.280  79.400  1.00  0.00           C  
ATOM   4228 1HG1 VAL A 262      57.930  61.150  79.960  1.00  0.00           H  
ATOM   4229 2HG1 VAL A 262      59.430  60.420  79.480  1.00  0.00           H  
ATOM   4230 3HG1 VAL A 262      58.000  60.420  78.350  1.00  0.00           H  
ATOM   4231  CG2 VAL A 262      56.230  59.060  80.190  1.00  0.00           C  
ATOM   4232 1HG2 VAL A 262      56.100  60.040  80.680  1.00  0.00           H  
ATOM   4233 2HG2 VAL A 262      55.700  59.130  79.220  1.00  0.00           H  
ATOM   4234 3HG2 VAL A 262      55.790  58.290  80.860  1.00  0.00           H  
ATOM   4235  C   VAL A 262      59.740  57.820  79.050  1.00  0.00           C  
ATOM   4236  O   VAL A 262      60.330  58.250  78.060  1.00  0.00           O  
ATOM   4237  N   ASN A 263      60.370  57.310  80.090  1.00  0.00           N  
ATOM   4238  HN  ASN A 263      59.840  56.870  80.820  1.00  0.00           H  
ATOM   4239  CA  ASN A 263      61.870  57.250  80.220  1.00  0.00           C  
ATOM   4240  HA  ASN A 263      62.200  58.240  79.940  1.00  0.00           H  
ATOM   4241  CB  ASN A 263      62.280  56.820  81.610  1.00  0.00           C  
ATOM   4242  HB1 ASN A 263      63.360  56.590  81.670  1.00  0.00           H  
ATOM   4243  HB2 ASN A 263      61.640  55.960  81.890  1.00  0.00           H  
ATOM   4244  CG  ASN A 263      62.040  57.740  82.830  1.00  0.00           C  
ATOM   4245  OD1 ASN A 263      62.670  57.650  83.890  1.00  0.00           O  
ATOM   4246  ND2 ASN A 263      61.180  58.790  82.620  1.00  0.00           N  
ATOM   4247 1HD2 ASN A 263      60.780  58.960  81.720  1.00  0.00           H  
ATOM   4248 2HD2 ASN A 263      61.160  59.550  83.270  1.00  0.00           H  
ATOM   4249  C   ASN A 263      62.500  56.290  79.260  1.00  0.00           C  
ATOM   4250  O   ASN A 263      63.620  56.500  78.780  1.00  0.00           O  
ATOM   4251  N   GLY A 264      61.810  55.230  79.010  1.00  0.00           N  
ATOM   4252  HN  GLY A 264      60.970  55.020  79.500  1.00  0.00           H  
ATOM   4253  CA  GLY A 264      62.080  54.370  77.890  1.00  0.00           C  
ATOM   4254  HA1 GLY A 264      63.060  53.930  77.960  1.00  0.00           H  
ATOM   4255  HA2 GLY A 264      61.280  53.640  77.850  1.00  0.00           H  
ATOM   4256  C   GLY A 264      61.940  55.060  76.540  1.00  0.00           C  
ATOM   4257  O   GLY A 264      62.800  54.950  75.690  1.00  0.00           O  
ATOM   4258  N   PHE A 265      60.750  55.690  76.260  1.00  0.00           N  
ATOM   4259  HN  PHE A 265      60.000  55.670  76.910  1.00  0.00           H  
ATOM   4260  CA  PHE A 265      60.570  56.340  74.960  1.00  0.00           C  
ATOM   4261  HA  PHE A 265      60.830  55.510  74.330  1.00  0.00           H  
ATOM   4262  CB  PHE A 265      59.110  56.710  74.780  1.00  0.00           C  
ATOM   4263  HB1 PHE A 265      59.000  57.730  74.340  1.00  0.00           H  
ATOM   4264  HB2 PHE A 265      58.760  56.790  75.840  1.00  0.00           H  
ATOM   4265  CG  PHE A 265      58.410  55.630  74.040  1.00  0.00           C  
ATOM   4266  CD1 PHE A 265      58.320  55.730  72.630  1.00  0.00           C  
ATOM   4267  HD1 PHE A 265      58.740  56.600  72.150  1.00  0.00           H  
ATOM   4268  CE1 PHE A 265      57.610  54.770  71.890  1.00  0.00           C  
ATOM   4269  HE1 PHE A 265      57.450  54.900  70.830  1.00  0.00           H  
ATOM   4270  CZ  PHE A 265      57.120  53.670  72.600  1.00  0.00           C  
ATOM   4271  HZ  PHE A 265      56.560  52.920  72.070  1.00  0.00           H  
ATOM   4272  CD2 PHE A 265      57.870  54.530  74.720  1.00  0.00           C  
ATOM   4273  HD2 PHE A 265      57.990  54.500  75.800  1.00  0.00           H  
ATOM   4274  CE2 PHE A 265      57.260  53.540  73.950  1.00  0.00           C  
ATOM   4275  HE2 PHE A 265      56.920  52.640  74.450  1.00  0.00           H  
ATOM   4276  C   PHE A 265      61.490  57.490  74.710  1.00  0.00           C  
ATOM   4277  O   PHE A 265      62.150  57.480  73.670  1.00  0.00           O  
ATOM   4278  N   LEU A 266      61.750  58.300  75.710  1.00  0.00           N  
ATOM   4279  HN  LEU A 266      61.100  58.370  76.460  1.00  0.00           H  
ATOM   4280  CA  LEU A 266      62.800  59.340  75.780  1.00  0.00           C  
ATOM   4281  HA  LEU A 266      62.620  60.060  74.990  1.00  0.00           H  
ATOM   4282  CB  LEU A 266      62.800  60.020  77.210  1.00  0.00           C  
ATOM   4283  HB1 LEU A 266      62.910  59.160  77.910  1.00  0.00           H  
ATOM   4284  HB2 LEU A 266      61.780  60.410  77.430  1.00  0.00           H  
ATOM   4285  CG  LEU A 266      63.910  60.950  77.630  1.00  0.00           C  
ATOM   4286  HG  LEU A 266      64.890  60.410  77.630  1.00  0.00           H  
ATOM   4287  CD1 LEU A 266      64.060  62.080  76.580  1.00  0.00           C  
ATOM   4288 1HD1 LEU A 266      64.780  62.760  77.080  1.00  0.00           H  
ATOM   4289 2HD1 LEU A 266      64.550  61.660  75.670  1.00  0.00           H  
ATOM   4290 3HD1 LEU A 266      63.120  62.620  76.350  1.00  0.00           H  
ATOM   4291  CD2 LEU A 266      63.700  61.520  79.110  1.00  0.00           C  
ATOM   4292 1HD2 LEU A 266      63.550  60.840  79.970  1.00  0.00           H  
ATOM   4293 2HD2 LEU A 266      64.590  62.090  79.460  1.00  0.00           H  
ATOM   4294 3HD2 LEU A 266      62.870  62.250  79.220  1.00  0.00           H  
ATOM   4295  C   LEU A 266      64.190  58.810  75.420  1.00  0.00           C  
ATOM   4296  O   LEU A 266      64.890  59.450  74.640  1.00  0.00           O  
ATOM   4297  N   VAL A 267      64.600  57.590  75.990  1.00  0.00           N  
ATOM   4298  HN  VAL A 267      63.960  57.200  76.640  1.00  0.00           H  
ATOM   4299  CA  VAL A 267      65.840  56.940  75.630  1.00  0.00           C  
ATOM   4300  HA  VAL A 267      66.610  57.690  75.530  1.00  0.00           H  
ATOM   4301  CB  VAL A 267      66.290  55.960  76.750  1.00  0.00           C  
ATOM   4302  HB  VAL A 267      65.410  55.340  77.020  1.00  0.00           H  
ATOM   4303  CG1 VAL A 267      67.460  55.050  76.200  1.00  0.00           C  
ATOM   4304 1HG1 VAL A 267      67.880  54.490  77.070  1.00  0.00           H  
ATOM   4305 2HG1 VAL A 267      67.100  54.290  75.480  1.00  0.00           H  
ATOM   4306 3HG1 VAL A 267      68.300  55.710  75.930  1.00  0.00           H  
ATOM   4307  CG2 VAL A 267      66.810  56.820  77.910  1.00  0.00           C  
ATOM   4308 1HG2 VAL A 267      65.980  57.440  78.310  1.00  0.00           H  
ATOM   4309 2HG2 VAL A 267      67.070  56.210  78.800  1.00  0.00           H  
ATOM   4310 3HG2 VAL A 267      67.620  57.500  77.580  1.00  0.00           H  
ATOM   4311  C   VAL A 267      65.800  56.370  74.220  1.00  0.00           C  
ATOM   4312  O   VAL A 267      66.820  56.500  73.500  1.00  0.00           O  
ATOM   4313  N   LEU A 268      64.680  55.700  73.800  1.00  0.00           N  
ATOM   4314  HN  LEU A 268      63.940  55.620  74.470  1.00  0.00           H  
ATOM   4315  CA  LEU A 268      64.470  55.050  72.570  1.00  0.00           C  
ATOM   4316  HA  LEU A 268      65.230  54.290  72.470  1.00  0.00           H  
ATOM   4317  CB  LEU A 268      63.060  54.390  72.700  1.00  0.00           C  
ATOM   4318  HB1 LEU A 268      62.310  55.180  72.920  1.00  0.00           H  
ATOM   4319  HB2 LEU A 268      63.180  53.780  73.630  1.00  0.00           H  
ATOM   4320  CG  LEU A 268      62.350  53.510  71.620  1.00  0.00           C  
ATOM   4321  HG  LEU A 268      62.060  54.270  70.860  1.00  0.00           H  
ATOM   4322  CD1 LEU A 268      63.330  52.470  71.180  1.00  0.00           C  
ATOM   4323 1HD1 LEU A 268      64.260  52.830  70.690  1.00  0.00           H  
ATOM   4324 2HD1 LEU A 268      63.600  51.930  72.110  1.00  0.00           H  
ATOM   4325 3HD1 LEU A 268      62.860  51.690  70.530  1.00  0.00           H  
ATOM   4326  CD2 LEU A 268      61.060  52.910  72.150  1.00  0.00           C  
ATOM   4327 1HD2 LEU A 268      60.360  53.640  72.610  1.00  0.00           H  
ATOM   4328 2HD2 LEU A 268      60.440  52.430  71.360  1.00  0.00           H  
ATOM   4329 3HD2 LEU A 268      61.320  52.120  72.900  1.00  0.00           H  
ATOM   4330  C   LEU A 268      64.430  55.980  71.440  1.00  0.00           C  
ATOM   4331  O   LEU A 268      65.230  55.890  70.510  1.00  0.00           O  
ATOM   4332  N   ILE A 269      63.630  57.100  71.560  1.00  0.00           N  
ATOM   4333  HN  ILE A 269      63.130  57.370  72.380  1.00  0.00           H  
ATOM   4334  CA  ILE A 269      63.550  58.050  70.430  1.00  0.00           C  
ATOM   4335  HA  ILE A 269      63.190  57.590  69.520  1.00  0.00           H  
ATOM   4336  CB  ILE A 269      62.410  59.080  70.580  1.00  0.00           C  
ATOM   4337  HB  ILE A 269      62.570  59.520  71.590  1.00  0.00           H  
ATOM   4338  CG2 ILE A 269      62.460  60.160  69.480  1.00  0.00           C  
ATOM   4339 1HG2 ILE A 269      61.730  60.950  69.770  1.00  0.00           H  
ATOM   4340 2HG2 ILE A 269      63.420  60.690  69.300  1.00  0.00           H  
ATOM   4341 3HG2 ILE A 269      62.240  59.700  68.490  1.00  0.00           H  
ATOM   4342  CG1 ILE A 269      61.010  58.340  70.600  1.00  0.00           C  
ATOM   4343 1HG1 ILE A 269      61.070  57.450  71.260  1.00  0.00           H  
ATOM   4344 2HG1 ILE A 269      60.640  58.080  69.590  1.00  0.00           H  
ATOM   4345  CD  ILE A 269      60.030  59.360  71.170  1.00  0.00           C  
ATOM   4346  HD1 ILE A 269      58.990  58.960  71.200  1.00  0.00           H  
ATOM   4347  HD2 ILE A 269      60.250  59.650  72.220  1.00  0.00           H  
ATOM   4348  HD3 ILE A 269      60.060  60.290  70.560  1.00  0.00           H  
ATOM   4349  C   ILE A 269      64.910  58.710  70.100  1.00  0.00           C  
ATOM   4350  O   ILE A 269      65.400  58.780  68.960  1.00  0.00           O  
ATOM   4351  N   THR A 270      65.570  59.110  71.200  1.00  0.00           N  
ATOM   4352  HN  THR A 270      65.140  58.930  72.080  1.00  0.00           H  
ATOM   4353  CA  THR A 270      66.760  59.990  71.100  1.00  0.00           C  
ATOM   4354  HA  THR A 270      66.450  60.800  70.460  1.00  0.00           H  
ATOM   4355  CB  THR A 270      67.090  60.670  72.430  1.00  0.00           C  
ATOM   4356  HB  THR A 270      67.450  59.880  73.130  1.00  0.00           H  
ATOM   4357  OG1 THR A 270      65.940  61.230  72.990  1.00  0.00           O  
ATOM   4358  HG1 THR A 270      65.480  60.570  73.510  1.00  0.00           H  
ATOM   4359  CG2 THR A 270      68.190  61.770  72.320  1.00  0.00           C  
ATOM   4360 1HG2 THR A 270      68.330  62.230  73.320  1.00  0.00           H  
ATOM   4361 2HG2 THR A 270      69.130  61.300  71.960  1.00  0.00           H  
ATOM   4362 3HG2 THR A 270      67.830  62.530  71.600  1.00  0.00           H  
ATOM   4363  C   THR A 270      67.910  59.210  70.520  1.00  0.00           C  
ATOM   4364  O   THR A 270      68.690  59.660  69.690  1.00  0.00           O  
ATOM   4365  N   TYR A 271      67.940  57.930  70.920  1.00  0.00           N  
ATOM   4366  HN  TYR A 271      67.350  57.500  71.600  1.00  0.00           H  
ATOM   4367  CA  TYR A 271      68.830  57.010  70.410  1.00  0.00           C  
ATOM   4368  HA  TYR A 271      69.800  57.430  70.650  1.00  0.00           H  
ATOM   4369  CB  TYR A 271      68.650  55.760  71.270  1.00  0.00           C  
ATOM   4370  HB1 TYR A 271      67.570  55.520  71.270  1.00  0.00           H  
ATOM   4371  HB2 TYR A 271      68.810  55.970  72.350  1.00  0.00           H  
ATOM   4372  CG  TYR A 271      69.410  54.550  70.910  1.00  0.00           C  
ATOM   4373  CD1 TYR A 271      68.870  53.330  70.460  1.00  0.00           C  
ATOM   4374  HD1 TYR A 271      67.810  53.260  70.260  1.00  0.00           H  
ATOM   4375  CE1 TYR A 271      69.660  52.240  70.170  1.00  0.00           C  
ATOM   4376  HE1 TYR A 271      69.240  51.330  69.770  1.00  0.00           H  
ATOM   4377  CZ  TYR A 271      71.030  52.240  70.540  1.00  0.00           C  
ATOM   4378  OH  TYR A 271      71.770  51.040  70.420  1.00  0.00           O  
ATOM   4379  HH  TYR A 271      72.520  51.140  71.000  1.00  0.00           H  
ATOM   4380  CD2 TYR A 271      70.820  54.550  71.220  1.00  0.00           C  
ATOM   4381  HD2 TYR A 271      71.300  55.490  71.420  1.00  0.00           H  
ATOM   4382  CE2 TYR A 271      71.620  53.400  70.990  1.00  0.00           C  
ATOM   4383  HE2 TYR A 271      72.670  53.470  71.230  1.00  0.00           H  
ATOM   4384  C   TYR A 271      68.740  56.690  68.910  1.00  0.00           C  
ATOM   4385  O   TYR A 271      69.740  56.820  68.220  1.00  0.00           O  
ATOM   4386  N   LEU A 272      67.510  56.480  68.440  1.00  0.00           N  
ATOM   4387  HN  LEU A 272      66.750  56.460  69.090  1.00  0.00           H  
ATOM   4388  CA  LEU A 272      67.210  56.370  67.010  1.00  0.00           C  
ATOM   4389  HA  LEU A 272      67.890  55.620  66.620  1.00  0.00           H  
ATOM   4390  CB  LEU A 272      65.780  55.820  66.740  1.00  0.00           C  
ATOM   4391  HB1 LEU A 272      65.610  55.780  65.650  1.00  0.00           H  
ATOM   4392  HB2 LEU A 272      65.070  56.560  67.160  1.00  0.00           H  
ATOM   4393  CG  LEU A 272      65.530  54.370  67.300  1.00  0.00           C  
ATOM   4394  HG  LEU A 272      65.720  54.470  68.390  1.00  0.00           H  
ATOM   4395  CD1 LEU A 272      64.070  54.010  66.960  1.00  0.00           C  
ATOM   4396 1HD1 LEU A 272      63.780  52.990  67.290  1.00  0.00           H  
ATOM   4397 2HD1 LEU A 272      63.410  54.780  67.400  1.00  0.00           H  
ATOM   4398 3HD1 LEU A 272      64.000  54.160  65.860  1.00  0.00           H  
ATOM   4399  CD2 LEU A 272      66.460  53.360  66.820  1.00  0.00           C  
ATOM   4400 1HD2 LEU A 272      66.400  52.310  67.190  1.00  0.00           H  
ATOM   4401 2HD2 LEU A 272      66.530  53.430  65.710  1.00  0.00           H  
ATOM   4402 3HD2 LEU A 272      67.470  53.590  67.230  1.00  0.00           H  
ATOM   4403  C   LEU A 272      67.510  57.620  66.110  1.00  0.00           C  
ATOM   4404  O   LEU A 272      68.020  57.480  65.010  1.00  0.00           O  
ATOM   4405  N   GLN A 273      67.190  58.800  66.610  1.00  0.00           N  
ATOM   4406  HN  GLN A 273      66.810  58.800  67.530  1.00  0.00           H  
ATOM   4407  CA  GLN A 273      67.450  60.010  65.920  1.00  0.00           C  
ATOM   4408  HA  GLN A 273      67.000  59.890  64.940  1.00  0.00           H  
ATOM   4409  CB  GLN A 273      66.920  61.210  66.650  1.00  0.00           C  
ATOM   4410  HB1 GLN A 273      67.300  62.170  66.260  1.00  0.00           H  
ATOM   4411  HB2 GLN A 273      67.280  61.220  67.700  1.00  0.00           H  
ATOM   4412  CG  GLN A 273      65.380  61.200  66.630  1.00  0.00           C  
ATOM   4413  HG1 GLN A 273      64.920  60.260  67.000  1.00  0.00           H  
ATOM   4414  HG2 GLN A 273      64.990  61.220  65.590  1.00  0.00           H  
ATOM   4415  CD  GLN A 273      64.960  62.380  67.470  1.00  0.00           C  
ATOM   4416  OE1 GLN A 273      65.770  62.770  68.330  1.00  0.00           O  
ATOM   4417  NE2 GLN A 273      63.760  63.040  67.210  1.00  0.00           N  
ATOM   4418 1HE2 GLN A 273      63.050  62.690  66.590  1.00  0.00           H  
ATOM   4419 2HE2 GLN A 273      63.730  64.010  67.440  1.00  0.00           H  
ATOM   4420  C   GLN A 273      68.920  60.260  65.630  1.00  0.00           C  
ATOM   4421  O   GLN A 273      69.180  60.720  64.530  1.00  0.00           O  
ATOM   4422  N   HIS A 274      69.880  59.950  66.580  1.00  0.00           N  
ATOM   4423  HN  HIS A 274      69.520  59.680  67.470  1.00  0.00           H  
ATOM   4424  CA  HIS A 274      71.280  60.240  66.440  1.00  0.00           C  
ATOM   4425  HA  HIS A 274      71.340  60.690  65.460  1.00  0.00           H  
ATOM   4426  CB  HIS A 274      71.760  61.240  67.570  1.00  0.00           C  
ATOM   4427  HB1 HIS A 274      72.790  61.600  67.410  1.00  0.00           H  
ATOM   4428  HB2 HIS A 274      71.690  60.590  68.470  1.00  0.00           H  
ATOM   4429  ND1 HIS A 274      69.600  62.230  68.610  1.00  0.00           N  
ATOM   4430  HD1 HIS A 274      69.310  61.390  69.050  1.00  0.00           H  
ATOM   4431  CG  HIS A 274      70.790  62.310  67.860  1.00  0.00           C  
ATOM   4432  CE1 HIS A 274      69.090  63.450  68.750  1.00  0.00           C  
ATOM   4433  HE1 HIS A 274      68.180  63.660  69.310  1.00  0.00           H  
ATOM   4434  NE2 HIS A 274      69.900  64.410  68.220  1.00  0.00           N  
ATOM   4435  CD2 HIS A 274      70.990  63.680  67.770  1.00  0.00           C  
ATOM   4436  HD2 HIS A 274      71.880  64.060  67.290  1.00  0.00           H  
ATOM   4437  C   HIS A 274      72.160  59.040  66.320  1.00  0.00           C  
ATOM   4438  O   HIS A 274      73.310  59.080  65.890  1.00  0.00           O  
ATOM   4439  N   THR A 275      71.770  57.830  66.700  1.00  0.00           N  
ATOM   4440  HN  THR A 275      70.890  57.570  67.080  1.00  0.00           H  
ATOM   4441  CA  THR A 275      72.520  56.590  66.540  1.00  0.00           C  
ATOM   4442  HA  THR A 275      73.540  56.920  66.430  1.00  0.00           H  
ATOM   4443  CB  THR A 275      72.410  55.590  67.630  1.00  0.00           C  
ATOM   4444  HB  THR A 275      71.360  55.330  67.890  1.00  0.00           H  
ATOM   4445  OG1 THR A 275      72.960  56.190  68.800  1.00  0.00           O  
ATOM   4446  HG1 THR A 275      72.750  57.120  68.640  1.00  0.00           H  
ATOM   4447  CG2 THR A 275      73.220  54.220  67.410  1.00  0.00           C  
ATOM   4448 1HG2 THR A 275      73.110  53.580  68.310  1.00  0.00           H  
ATOM   4449 2HG2 THR A 275      72.690  53.730  66.580  1.00  0.00           H  
ATOM   4450 3HG2 THR A 275      74.300  54.340  67.180  1.00  0.00           H  
ATOM   4451  C   THR A 275      72.050  55.910  65.280  1.00  0.00           C  
ATOM   4452  O   THR A 275      70.950  55.390  65.280  1.00  0.00           O  
ATOM   4453  N   HIS A 276      72.830  55.810  64.210  1.00  0.00           N  
ATOM   4454  HN  HIS A 276      73.700  56.270  64.070  1.00  0.00           H  
ATOM   4455  CA  HIS A 276      72.330  55.120  63.060  1.00  0.00           C  
ATOM   4456  HA  HIS A 276      71.920  54.180  63.410  1.00  0.00           H  
ATOM   4457  CB  HIS A 276      71.210  55.970  62.370  1.00  0.00           C  
ATOM   4458  HB1 HIS A 276      71.610  57.000  62.420  1.00  0.00           H  
ATOM   4459  HB2 HIS A 276      70.330  55.960  63.040  1.00  0.00           H  
ATOM   4460  ND1 HIS A 276      69.680  54.740  60.990  1.00  0.00           N  
ATOM   4461  CG  HIS A 276      70.580  55.750  61.010  1.00  0.00           C  
ATOM   4462  CE1 HIS A 276      69.210  54.630  59.770  1.00  0.00           C  
ATOM   4463  HE1 HIS A 276      68.420  54.000  59.340  1.00  0.00           H  
ATOM   4464  NE2 HIS A 276      69.770  55.590  58.980  1.00  0.00           N  
ATOM   4465  HE2 HIS A 276      69.700  55.510  57.990  1.00  0.00           H  
ATOM   4466  CD2 HIS A 276      70.690  56.310  59.770  1.00  0.00           C  
ATOM   4467  HD2 HIS A 276      71.260  57.120  59.320  1.00  0.00           H  
ATOM   4468  C   HIS A 276      73.470  55.010  62.070  1.00  0.00           C  
ATOM   4469  O   HIS A 276      74.320  55.900  62.060  1.00  0.00           O  
ATOM   4470  N   PRO A 277      73.680  54.000  61.260  1.00  0.00           N  
ATOM   4471  CD  PRO A 277      72.720  52.950  60.980  1.00  0.00           C  
ATOM   4472  HD1 PRO A 277      72.790  52.220  61.810  1.00  0.00           H  
ATOM   4473  HD2 PRO A 277      71.670  53.260  60.830  1.00  0.00           H  
ATOM   4474  CA  PRO A 277      74.980  53.930  60.540  1.00  0.00           C  
ATOM   4475  HA  PRO A 277      75.860  54.070  61.150  1.00  0.00           H  
ATOM   4476  CB  PRO A 277      74.900  52.500  59.930  1.00  0.00           C  
ATOM   4477  HB1 PRO A 277      75.220  51.740  60.680  1.00  0.00           H  
ATOM   4478  HB2 PRO A 277      75.460  52.400  58.980  1.00  0.00           H  
ATOM   4479  CG  PRO A 277      73.400  52.260  59.770  1.00  0.00           C  
ATOM   4480  HG1 PRO A 277      73.260  51.160  59.710  1.00  0.00           H  
ATOM   4481  HG2 PRO A 277      73.210  52.740  58.790  1.00  0.00           H  
ATOM   4482  C   PRO A 277      75.170  54.930  59.490  1.00  0.00           C  
ATOM   4483  O   PRO A 277      76.340  55.200  59.160  1.00  0.00           O  
ATOM   4484  N   ALA A 278      74.110  55.550  58.870  1.00  0.00           N  
ATOM   4485  HN  ALA A 278      73.160  55.300  59.070  1.00  0.00           H  
ATOM   4486  CA  ALA A 278      74.430  56.520  57.820  1.00  0.00           C  
ATOM   4487  HA  ALA A 278      75.280  56.240  57.220  1.00  0.00           H  
ATOM   4488  CB  ALA A 278      73.210  56.470  56.860  1.00  0.00           C  
ATOM   4489  HB1 ALA A 278      72.920  55.430  56.630  1.00  0.00           H  
ATOM   4490  HB2 ALA A 278      72.360  56.970  57.370  1.00  0.00           H  
ATOM   4491  HB3 ALA A 278      73.450  57.050  55.950  1.00  0.00           H  
ATOM   4492  C   ALA A 278      74.610  57.930  58.320  1.00  0.00           C  
ATOM   4493  O   ALA A 278      74.530  58.870  57.580  1.00  0.00           O  
ATOM   4494  N   LEU A 279      74.900  58.060  59.620  1.00  0.00           N  
ATOM   4495  HN  LEU A 279      74.910  57.230  60.170  1.00  0.00           H  
ATOM   4496  CA  LEU A 279      75.150  59.390  60.180  1.00  0.00           C  
ATOM   4497  HA  LEU A 279      74.930  60.160  59.450  1.00  0.00           H  
ATOM   4498  CB  LEU A 279      74.210  59.740  61.350  1.00  0.00           C  
ATOM   4499  HB1 LEU A 279      74.430  60.790  61.640  1.00  0.00           H  
ATOM   4500  HB2 LEU A 279      74.300  59.110  62.260  1.00  0.00           H  
ATOM   4501  CG  LEU A 279      72.660  59.680  61.210  1.00  0.00           C  
ATOM   4502  HG  LEU A 279      72.370  58.680  60.830  1.00  0.00           H  
ATOM   4503  CD1 LEU A 279      71.840  59.860  62.500  1.00  0.00           C  
ATOM   4504 1HD1 LEU A 279      72.320  60.760  62.930  1.00  0.00           H  
ATOM   4505 2HD1 LEU A 279      70.810  60.210  62.290  1.00  0.00           H  
ATOM   4506 3HD1 LEU A 279      71.870  59.030  63.250  1.00  0.00           H  
ATOM   4507  CD2 LEU A 279      72.200  60.640  60.050  1.00  0.00           C  
ATOM   4508 1HD2 LEU A 279      71.080  60.670  60.030  1.00  0.00           H  
ATOM   4509 2HD2 LEU A 279      72.510  61.690  60.220  1.00  0.00           H  
ATOM   4510 3HD2 LEU A 279      72.630  60.260  59.100  1.00  0.00           H  
ATOM   4511  C   LEU A 279      76.610  59.370  60.660  1.00  0.00           C  
ATOM   4512  O   LEU A 279      76.960  58.500  61.370  1.00  0.00           O  
ATOM   4513  N   PRO A 280      77.400  60.430  60.330  1.00  0.00           N  
ATOM   4514  CD  PRO A 280      76.950  61.450  59.380  1.00  0.00           C  
ATOM   4515  HD1 PRO A 280      76.700  60.900  58.440  1.00  0.00           H  
ATOM   4516  HD2 PRO A 280      76.090  62.000  59.830  1.00  0.00           H  
ATOM   4517  CA  PRO A 280      78.790  60.550  60.690  1.00  0.00           C  
ATOM   4518  HA  PRO A 280      79.310  59.610  60.760  1.00  0.00           H  
ATOM   4519  CB  PRO A 280      79.390  61.410  59.590  1.00  0.00           C  
ATOM   4520  HB1 PRO A 280      79.740  60.800  58.730  1.00  0.00           H  
ATOM   4521  HB2 PRO A 280      80.310  61.980  59.830  1.00  0.00           H  
ATOM   4522  CG  PRO A 280      78.180  62.250  59.120  1.00  0.00           C  
ATOM   4523  HG1 PRO A 280      78.240  62.680  58.100  1.00  0.00           H  
ATOM   4524  HG2 PRO A 280      78.180  63.110  59.820  1.00  0.00           H  
ATOM   4525  C   PRO A 280      78.880  61.310  62.000  1.00  0.00           C  
ATOM   4526  O   PRO A 280      78.050  62.250  62.260  1.00  0.00           O  
ATOM   4527  N   HIS A 281      79.950  60.950  62.800  1.00  0.00           N  
ATOM   4528  HN  HIS A 281      80.490  60.140  62.580  1.00  0.00           H  
ATOM   4529  CA  HIS A 281      80.500  61.760  63.840  1.00  0.00           C  
ATOM   4530  HA  HIS A 281      79.930  62.670  63.880  1.00  0.00           H  
ATOM   4531  CB  HIS A 281      80.710  60.900  65.150  1.00  0.00           C  
ATOM   4532  HB1 HIS A 281      81.140  61.630  65.870  1.00  0.00           H  
ATOM   4533  HB2 HIS A 281      81.360  60.020  65.010  1.00  0.00           H  
ATOM   4534  ND1 HIS A 281      79.000  61.050  66.920  1.00  0.00           N  
ATOM   4535  CG  HIS A 281      79.400  60.460  65.740  1.00  0.00           C  
ATOM   4536  CE1 HIS A 281      77.730  60.800  67.050  1.00  0.00           C  
ATOM   4537  HE1 HIS A 281      77.110  61.210  67.850  1.00  0.00           H  
ATOM   4538  NE2 HIS A 281      77.230  59.950  66.070  1.00  0.00           N  
ATOM   4539  HE2 HIS A 281      76.250  59.790  65.940  1.00  0.00           H  
ATOM   4540  CD2 HIS A 281      78.300  59.810  65.200  1.00  0.00           C  
ATOM   4541  HD2 HIS A 281      78.200  59.310  64.250  1.00  0.00           H  
ATOM   4542  C   HIS A 281      81.800  62.290  63.370  1.00  0.00           C  
ATOM   4543  O   HIS A 281      82.450  61.790  62.400  1.00  0.00           O  
ATOM   4544  N   TYR A 282      82.040  63.410  63.960  1.00  0.00           N  
ATOM   4545  HN  TYR A 282      81.370  63.780  64.600  1.00  0.00           H  
ATOM   4546  CA  TYR A 282      83.160  64.260  63.570  1.00  0.00           C  
ATOM   4547  HA  TYR A 282      83.790  63.740  62.870  1.00  0.00           H  
ATOM   4548  CB  TYR A 282      82.670  65.550  62.930  1.00  0.00           C  
ATOM   4549  HB1 TYR A 282      83.550  66.170  62.660  1.00  0.00           H  
ATOM   4550  HB2 TYR A 282      82.110  66.200  63.640  1.00  0.00           H  
ATOM   4551  CG  TYR A 282      81.790  65.450  61.670  1.00  0.00           C  
ATOM   4552  CD1 TYR A 282      82.350  65.450  60.350  1.00  0.00           C  
ATOM   4553  HD1 TYR A 282      83.410  65.240  60.220  1.00  0.00           H  
ATOM   4554  CE1 TYR A 282      81.500  65.410  59.240  1.00  0.00           C  
ATOM   4555  HE1 TYR A 282      81.880  65.300  58.230  1.00  0.00           H  
ATOM   4556  CZ  TYR A 282      80.110  65.480  59.440  1.00  0.00           C  
ATOM   4557  OH  TYR A 282      79.220  65.540  58.310  1.00  0.00           O  
ATOM   4558  HH  TYR A 282      78.360  65.330  58.670  1.00  0.00           H  
ATOM   4559  CD2 TYR A 282      80.410  65.490  61.810  1.00  0.00           C  
ATOM   4560  HD2 TYR A 282      79.930  65.530  62.780  1.00  0.00           H  
ATOM   4561  CE2 TYR A 282      79.610  65.480  60.710  1.00  0.00           C  
ATOM   4562  HE2 TYR A 282      78.530  65.450  60.790  1.00  0.00           H  
ATOM   4563  C   TYR A 282      84.070  64.780  64.730  1.00  0.00           C  
ATOM   4564  O   TYR A 282      83.610  65.430  65.670  1.00  0.00           O  
ATOM   4565  N   ASP A 283      85.390  64.580  64.600  1.00  0.00           N  
ATOM   4566  HN  ASP A 283      85.650  64.160  63.730  1.00  0.00           H  
ATOM   4567  CA  ASP A 283      86.350  65.320  65.350  1.00  0.00           C  
ATOM   4568  HA  ASP A 283      86.260  64.970  66.370  1.00  0.00           H  
ATOM   4569  CB  ASP A 283      87.700  64.810  64.900  1.00  0.00           C  
ATOM   4570  HB1 ASP A 283      88.490  65.540  65.170  1.00  0.00           H  
ATOM   4571  HB2 ASP A 283      87.660  64.630  63.800  1.00  0.00           H  
ATOM   4572  CG  ASP A 283      88.230  63.480  65.420  1.00  0.00           C  
ATOM   4573  OD1 ASP A 283      87.610  62.900  66.280  1.00  0.00           O  
ATOM   4574  OD2 ASP A 283      89.410  63.220  65.070  1.00  0.00           O1-
ATOM   4575  C   ASP A 283      86.260  66.820  65.210  1.00  0.00           C  
ATOM   4576  O   ASP A 283      85.900  67.330  64.190  1.00  0.00           O  
ATOM   4577  N   SER A 284      86.560  67.610  66.220  1.00  0.00           N  
ATOM   4578  HN  SER A 284      86.720  67.220  67.130  1.00  0.00           H  
ATOM   4579  CA  SER A 284      86.700  69.110  66.220  1.00  0.00           C  
ATOM   4580  HA  SER A 284      85.700  69.490  66.070  1.00  0.00           H  
ATOM   4581  CB  SER A 284      87.260  69.510  67.600  1.00  0.00           C  
ATOM   4582  HB1 SER A 284      87.630  70.550  67.660  1.00  0.00           H  
ATOM   4583  HB2 SER A 284      88.140  68.880  67.860  1.00  0.00           H  
ATOM   4584  OG  SER A 284      86.180  69.370  68.590  1.00  0.00           O  
ATOM   4585  HG1 SER A 284      86.070  68.420  68.540  1.00  0.00           H  
ATOM   4586  C   SER A 284      87.590  69.580  65.100  1.00  0.00           C  
ATOM   4587  O   SER A 284      87.440  70.710  64.660  1.00  0.00           O  
ATOM   4588  N   SER A 285      88.570  68.740  64.630  1.00  0.00           N  
ATOM   4589  HN  SER A 285      88.670  67.860  65.090  1.00  0.00           H  
ATOM   4590  CA  SER A 285      89.270  68.940  63.400  1.00  0.00           C  
ATOM   4591  HA  SER A 285      89.840  69.830  63.610  1.00  0.00           H  
ATOM   4592  CB  SER A 285      90.300  67.860  63.000  1.00  0.00           C  
ATOM   4593  HB1 SER A 285      90.780  67.640  63.980  1.00  0.00           H  
ATOM   4594  HB2 SER A 285      91.040  68.300  62.280  1.00  0.00           H  
ATOM   4595  OG  SER A 285      89.800  66.590  62.600  1.00  0.00           O  
ATOM   4596  HG1 SER A 285      89.830  66.510  61.640  1.00  0.00           H  
ATOM   4597  C   SER A 285      88.320  69.180  62.160  1.00  0.00           C  
ATOM   4598  O   SER A 285      88.610  69.900  61.190  1.00  0.00           O  
ATOM   4599  N   GLU A 286      87.280  68.350  62.060  1.00  0.00           N  
ATOM   4600  HN  GLU A 286      87.110  67.620  62.720  1.00  0.00           H  
ATOM   4601  CA  GLU A 286      86.380  68.350  60.960  1.00  0.00           C  
ATOM   4602  HA  GLU A 286      86.670  68.920  60.090  1.00  0.00           H  
ATOM   4603  CB  GLU A 286      86.230  66.850  60.450  1.00  0.00           C  
ATOM   4604  HB1 GLU A 286      85.230  66.730  59.980  1.00  0.00           H  
ATOM   4605  HB2 GLU A 286      86.180  66.160  61.320  1.00  0.00           H  
ATOM   4606  CG  GLU A 286      87.300  66.310  59.500  1.00  0.00           C  
ATOM   4607  HG1 GLU A 286      87.180  65.220  59.330  1.00  0.00           H  
ATOM   4608  HG2 GLU A 286      88.280  66.360  60.010  1.00  0.00           H  
ATOM   4609  CD  GLU A 286      87.330  67.100  58.170  1.00  0.00           C  
ATOM   4610  OE1 GLU A 286      88.490  67.580  57.900  1.00  0.00           O  
ATOM   4611  OE2 GLU A 286      86.280  67.190  57.440  1.00  0.00           O1-
ATOM   4612  C   GLU A 286      85.060  69.010  61.240  1.00  0.00           C  
ATOM   4613  O   GLU A 286      84.440  69.540  60.350  1.00  0.00           O  
ATOM   4614  N   TRP A 287      84.600  69.110  62.470  1.00  0.00           N  
ATOM   4615  HN  TRP A 287      85.110  68.700  63.230  1.00  0.00           H  
ATOM   4616  CA  TRP A 287      83.230  69.620  62.830  1.00  0.00           C  
ATOM   4617  HA  TRP A 287      82.590  68.920  62.320  1.00  0.00           H  
ATOM   4618  CB  TRP A 287      82.960  69.140  64.290  1.00  0.00           C  
ATOM   4619  HB1 TRP A 287      83.720  69.620  64.940  1.00  0.00           H  
ATOM   4620  HB2 TRP A 287      83.120  68.040  64.300  1.00  0.00           H  
ATOM   4621  CG  TRP A 287      81.630  69.430  64.820  1.00  0.00           C  
ATOM   4622  CD1 TRP A 287      80.700  68.460  64.900  1.00  0.00           C  
ATOM   4623  HD1 TRP A 287      80.980  67.410  64.960  1.00  0.00           H  
ATOM   4624  NE1 TRP A 287      79.510  68.970  65.310  1.00  0.00           N  
ATOM   4625  HE1 TRP A 287      78.630  68.560  65.360  1.00  0.00           H  
ATOM   4626  CE2 TRP A 287      79.660  70.330  65.500  1.00  0.00           C  
ATOM   4627  CD2 TRP A 287      81.020  70.690  65.160  1.00  0.00           C  
ATOM   4628  CE3 TRP A 287      81.480  71.960  65.420  1.00  0.00           C  
ATOM   4629  HE3 TRP A 287      82.540  72.170  65.350  1.00  0.00           H  
ATOM   4630  CZ3 TRP A 287      80.510  72.920  65.770  1.00  0.00           C  
ATOM   4631  HZ3 TRP A 287      80.900  73.880  66.050  1.00  0.00           H  
ATOM   4632  CZ2 TRP A 287      78.790  71.260  66.060  1.00  0.00           C  
ATOM   4633  HZ2 TRP A 287      77.750  71.120  66.340  1.00  0.00           H  
ATOM   4634  CH2 TRP A 287      79.220  72.570  66.110  1.00  0.00           C  
ATOM   4635  HH2 TRP A 287      78.580  73.370  66.440  1.00  0.00           H  
ATOM   4636  C   TRP A 287      82.850  71.100  62.470  1.00  0.00           C  
ATOM   4637  O   TRP A 287      83.530  72.070  62.680  1.00  0.00           O  
ATOM   4638  N   ASP A 288      81.620  71.270  61.900  1.00  0.00           N  
ATOM   4639  HN  ASP A 288      81.160  70.410  61.710  1.00  0.00           H  
ATOM   4640  CA  ASP A 288      81.070  72.540  61.720  1.00  0.00           C  
ATOM   4641  HA  ASP A 288      81.490  73.200  62.460  1.00  0.00           H  
ATOM   4642  CB  ASP A 288      81.390  73.230  60.370  1.00  0.00           C  
ATOM   4643  HB1 ASP A 288      82.480  73.300  60.200  1.00  0.00           H  
ATOM   4644  HB2 ASP A 288      80.920  74.230  60.530  1.00  0.00           H  
ATOM   4645  CG  ASP A 288      80.750  72.530  59.150  1.00  0.00           C  
ATOM   4646  OD1 ASP A 288      79.520  72.540  59.090  1.00  0.00           O  
ATOM   4647  OD2 ASP A 288      81.490  72.200  58.230  1.00  0.00           O1-
ATOM   4648  C   ASP A 288      79.590  72.270  62.020  1.00  0.00           C  
ATOM   4649  O   ASP A 288      79.090  71.150  62.090  1.00  0.00           O  
ATOM   4650  N   TRP A 289      78.870  73.340  62.450  1.00  0.00           N  
ATOM   4651  HN  TRP A 289      79.250  74.260  62.520  1.00  0.00           H  
ATOM   4652  CA  TRP A 289      77.540  73.310  63.040  1.00  0.00           C  
ATOM   4653  HA  TRP A 289      77.480  72.540  63.790  1.00  0.00           H  
ATOM   4654  CB  TRP A 289      77.250  74.610  63.820  1.00  0.00           C  
ATOM   4655  HB1 TRP A 289      77.400  75.400  63.050  1.00  0.00           H  
ATOM   4656  HB2 TRP A 289      78.110  74.760  64.500  1.00  0.00           H  
ATOM   4657  CG  TRP A 289      75.880  74.770  64.430  1.00  0.00           C  
ATOM   4658  CD1 TRP A 289      75.500  74.440  65.700  1.00  0.00           C  
ATOM   4659  HD1 TRP A 289      76.140  73.840  66.330  1.00  0.00           H  
ATOM   4660  NE1 TRP A 289      74.130  74.510  65.810  1.00  0.00           N  
ATOM   4661  HE1 TRP A 289      73.600  73.940  66.400  1.00  0.00           H  
ATOM   4662  CE2 TRP A 289      73.610  74.940  64.590  1.00  0.00           C  
ATOM   4663  CD2 TRP A 289      74.700  75.190  63.700  1.00  0.00           C  
ATOM   4664  CE3 TRP A 289      74.420  75.600  62.350  1.00  0.00           C  
ATOM   4665  HE3 TRP A 289      75.320  75.800  61.790  1.00  0.00           H  
ATOM   4666  CZ3 TRP A 289      73.100  75.620  61.850  1.00  0.00           C  
ATOM   4667  HZ3 TRP A 289      72.890  75.890  60.830  1.00  0.00           H  
ATOM   4668  CZ2 TRP A 289      72.250  75.090  64.150  1.00  0.00           C  
ATOM   4669  HZ2 TRP A 289      71.480  74.840  64.870  1.00  0.00           H  
ATOM   4670  CH2 TRP A 289      72.060  75.470  62.790  1.00  0.00           C  
ATOM   4671  HH2 TRP A 289      71.050  75.400  62.420  1.00  0.00           H  
ATOM   4672  C   TRP A 289      76.510  72.870  62.090  1.00  0.00           C  
ATOM   4673  O   TRP A 289      75.650  72.020  62.490  1.00  0.00           O  
ATOM   4674  N   LEU A 290      76.580  73.300  60.750  1.00  0.00           N  
ATOM   4675  HN  LEU A 290      77.260  73.950  60.410  1.00  0.00           H  
ATOM   4676  CA  LEU A 290      75.560  72.880  59.890  1.00  0.00           C  
ATOM   4677  HA  LEU A 290      74.600  73.150  60.300  1.00  0.00           H  
ATOM   4678  CB  LEU A 290      75.660  73.720  58.550  1.00  0.00           C  
ATOM   4679  HB1 LEU A 290      76.600  73.420  58.030  1.00  0.00           H  
ATOM   4680  HB2 LEU A 290      75.800  74.790  58.850  1.00  0.00           H  
ATOM   4681  CG  LEU A 290      74.480  73.710  57.540  1.00  0.00           C  
ATOM   4682  HG  LEU A 290      74.440  72.650  57.200  1.00  0.00           H  
ATOM   4683  CD1 LEU A 290      73.130  74.240  58.090  1.00  0.00           C  
ATOM   4684 1HD1 LEU A 290      73.150  75.260  58.520  1.00  0.00           H  
ATOM   4685 2HD1 LEU A 290      72.460  74.330  57.210  1.00  0.00           H  
ATOM   4686 3HD1 LEU A 290      72.630  73.590  58.850  1.00  0.00           H  
ATOM   4687  CD2 LEU A 290      74.880  74.450  56.240  1.00  0.00           C  
ATOM   4688 1HD2 LEU A 290      75.380  75.430  56.330  1.00  0.00           H  
ATOM   4689 2HD2 LEU A 290      75.710  73.900  55.740  1.00  0.00           H  
ATOM   4690 3HD2 LEU A 290      74.060  74.580  55.500  1.00  0.00           H  
ATOM   4691  C   LEU A 290      75.690  71.440  59.460  1.00  0.00           C  
ATOM   4692  O   LEU A 290      74.740  70.710  59.350  1.00  0.00           O  
ATOM   4693  N   ARG A 291      76.920  70.900  59.320  1.00  0.00           N  
ATOM   4694  HN  ARG A 291      77.680  71.550  59.370  1.00  0.00           H  
ATOM   4695  CA  ARG A 291      77.240  69.480  59.180  1.00  0.00           C  
ATOM   4696  HA  ARG A 291      76.490  69.120  58.480  1.00  0.00           H  
ATOM   4697  CB  ARG A 291      78.630  69.080  58.700  1.00  0.00           C  
ATOM   4698  HB1 ARG A 291      78.780  68.020  58.980  1.00  0.00           H  
ATOM   4699  HB2 ARG A 291      79.460  69.600  59.220  1.00  0.00           H  
ATOM   4700  CG  ARG A 291      78.940  69.280  57.220  1.00  0.00           C  
ATOM   4701  HG1 ARG A 291      78.750  70.370  57.120  1.00  0.00           H  
ATOM   4702  HG2 ARG A 291      78.110  68.700  56.760  1.00  0.00           H  
ATOM   4703  CD  ARG A 291      80.240  68.650  56.770  1.00  0.00           C  
ATOM   4704  HD1 ARG A 291      80.220  68.780  55.670  1.00  0.00           H  
ATOM   4705  HD2 ARG A 291      80.380  67.590  57.090  1.00  0.00           H  
ATOM   4706  NE  ARG A 291      81.320  69.550  57.290  1.00  0.00           N  
ATOM   4707  HE  ARG A 291      81.090  70.420  57.720  1.00  0.00           H  
ATOM   4708  CZ  ARG A 291      82.580  69.200  57.490  1.00  0.00           C  
ATOM   4709  NH1 ARG A 291      83.100  68.000  57.260  1.00  0.00           N1+
ATOM   4710 1HH1 ARG A 291      82.520  67.240  56.960  1.00  0.00           H  
ATOM   4711 2HH1 ARG A 291      84.040  67.870  57.560  1.00  0.00           H  
ATOM   4712  NH2 ARG A 291      83.400  70.130  57.940  1.00  0.00           N  
ATOM   4713 1HH2 ARG A 291      82.960  71.000  58.130  1.00  0.00           H  
ATOM   4714 2HH2 ARG A 291      84.020  69.760  58.630  1.00  0.00           H  
ATOM   4715  C   ARG A 291      76.840  68.630  60.440  1.00  0.00           C  
ATOM   4716  O   ARG A 291      76.320  67.520  60.290  1.00  0.00           O  
ATOM   4717  N   GLY A 292      77.020  69.200  61.650  1.00  0.00           N  
ATOM   4718  HN  GLY A 292      77.570  70.020  61.760  1.00  0.00           H  
ATOM   4719  CA  GLY A 292      76.500  68.540  62.860  1.00  0.00           C  
ATOM   4720  HA1 GLY A 292      76.800  67.500  62.780  1.00  0.00           H  
ATOM   4721  HA2 GLY A 292      76.820  69.050  63.760  1.00  0.00           H  
ATOM   4722  C   GLY A 292      75.020  68.380  63.040  1.00  0.00           C  
ATOM   4723  O   GLY A 292      74.520  67.370  63.520  1.00  0.00           O  
ATOM   4724  N   ALA A 293      74.310  69.380  62.530  1.00  0.00           N  
ATOM   4725  HN  ALA A 293      74.750  70.240  62.290  1.00  0.00           H  
ATOM   4726  CA  ALA A 293      72.830  69.430  62.510  1.00  0.00           C  
ATOM   4727  HA  ALA A 293      72.480  69.250  63.510  1.00  0.00           H  
ATOM   4728  CB  ALA A 293      72.450  70.870  62.200  1.00  0.00           C  
ATOM   4729  HB1 ALA A 293      72.970  71.570  62.890  1.00  0.00           H  
ATOM   4730  HB2 ALA A 293      72.610  71.240  61.170  1.00  0.00           H  
ATOM   4731  HB3 ALA A 293      71.400  71.010  62.510  1.00  0.00           H  
ATOM   4732  C   ALA A 293      72.140  68.530  61.520  1.00  0.00           C  
ATOM   4733  O   ALA A 293      71.080  68.000  61.740  1.00  0.00           O  
ATOM   4734  N   LEU A 294      72.920  68.150  60.450  1.00  0.00           N  
ATOM   4735  HN  LEU A 294      73.820  68.540  60.320  1.00  0.00           H  
ATOM   4736  CA  LEU A 294      72.650  67.160  59.370  1.00  0.00           C  
ATOM   4737  HA  LEU A 294      71.570  67.060  59.290  1.00  0.00           H  
ATOM   4738  CB  LEU A 294      73.070  67.750  58.040  1.00  0.00           C  
ATOM   4739  HB1 LEU A 294      72.870  66.950  57.290  1.00  0.00           H  
ATOM   4740  HB2 LEU A 294      74.160  67.940  58.110  1.00  0.00           H  
ATOM   4741  CG  LEU A 294      72.250  68.980  57.640  1.00  0.00           C  
ATOM   4742  HG  LEU A 294      72.410  69.740  58.440  1.00  0.00           H  
ATOM   4743  CD1 LEU A 294      72.950  69.530  56.430  1.00  0.00           C  
ATOM   4744 1HD1 LEU A 294      74.010  69.660  56.750  1.00  0.00           H  
ATOM   4745 2HD1 LEU A 294      72.840  68.900  55.520  1.00  0.00           H  
ATOM   4746 3HD1 LEU A 294      72.530  70.520  56.160  1.00  0.00           H  
ATOM   4747  CD2 LEU A 294      70.800  68.640  57.460  1.00  0.00           C  
ATOM   4748 1HD2 LEU A 294      70.410  68.200  58.400  1.00  0.00           H  
ATOM   4749 2HD2 LEU A 294      70.150  69.530  57.310  1.00  0.00           H  
ATOM   4750 3HD2 LEU A 294      70.680  67.970  56.580  1.00  0.00           H  
ATOM   4751  C   LEU A 294      73.210  65.750  59.670  1.00  0.00           C  
ATOM   4752  O   LEU A 294      73.120  64.900  58.790  1.00  0.00           O  
ATOM   4753  N   ALA A 295      73.730  65.440  60.880  1.00  0.00           N  
ATOM   4754  HN  ALA A 295      74.110  66.110  61.530  1.00  0.00           H  
ATOM   4755  CA  ALA A 295      74.020  64.050  61.330  1.00  0.00           C  
ATOM   4756  HA  ALA A 295      74.230  63.390  60.500  1.00  0.00           H  
ATOM   4757  CB  ALA A 295      75.290  64.020  62.190  1.00  0.00           C  
ATOM   4758  HB1 ALA A 295      76.140  64.420  61.600  1.00  0.00           H  
ATOM   4759  HB2 ALA A 295      75.140  64.550  63.150  1.00  0.00           H  
ATOM   4760  HB3 ALA A 295      75.580  62.990  62.510  1.00  0.00           H  
ATOM   4761  C   ALA A 295      72.810  63.500  62.100  1.00  0.00           C  
ATOM   4762  O   ALA A 295      72.970  63.060  63.230  1.00  0.00           O  
ATOM   4763  N   THR A 296      71.570  63.570  61.590  1.00  0.00           N  
ATOM   4764  HN  THR A 296      71.450  63.830  60.640  1.00  0.00           H  
ATOM   4765  CA  THR A 296      70.330  63.250  62.250  1.00  0.00           C  
ATOM   4766  HA  THR A 296      70.600  62.560  63.040  1.00  0.00           H  
ATOM   4767  CB  THR A 296      69.610  64.440  62.890  1.00  0.00           C  
ATOM   4768  HB  THR A 296      68.550  64.220  63.130  1.00  0.00           H  
ATOM   4769  OG1 THR A 296      69.530  65.570  62.080  1.00  0.00           O  
ATOM   4770  HG1 THR A 296      70.400  65.960  62.060  1.00  0.00           H  
ATOM   4771  CG2 THR A 296      70.400  64.830  64.160  1.00  0.00           C  
ATOM   4772 1HG2 THR A 296      69.810  65.560  64.760  1.00  0.00           H  
ATOM   4773 2HG2 THR A 296      70.670  64.000  64.840  1.00  0.00           H  
ATOM   4774 3HG2 THR A 296      71.280  65.450  63.880  1.00  0.00           H  
ATOM   4775  C   THR A 296      69.400  62.600  61.340  1.00  0.00           C  
ATOM   4776  O   THR A 296      69.490  62.710  60.140  1.00  0.00           O  
ATOM   4777  N   VAL A 297      68.580  61.730  61.870  1.00  0.00           N  
ATOM   4778  HN  VAL A 297      68.610  61.500  62.840  1.00  0.00           H  
ATOM   4779  CA  VAL A 297      67.650  60.910  61.090  1.00  0.00           C  
ATOM   4780  HA  VAL A 297      67.550  61.450  60.160  1.00  0.00           H  
ATOM   4781  CB  VAL A 297      68.110  59.420  60.970  1.00  0.00           C  
ATOM   4782  HB  VAL A 297      69.140  59.460  60.550  1.00  0.00           H  
ATOM   4783  CG1 VAL A 297      68.250  58.670  62.280  1.00  0.00           C  
ATOM   4784 1HG1 VAL A 297      68.450  57.600  62.070  1.00  0.00           H  
ATOM   4785 2HG1 VAL A 297      69.130  58.880  62.920  1.00  0.00           H  
ATOM   4786 3HG1 VAL A 297      67.360  58.760  62.940  1.00  0.00           H  
ATOM   4787  CG2 VAL A 297      67.160  58.640  59.990  1.00  0.00           C  
ATOM   4788 1HG2 VAL A 297      67.670  57.700  59.690  1.00  0.00           H  
ATOM   4789 2HG2 VAL A 297      66.350  58.440  60.720  1.00  0.00           H  
ATOM   4790 3HG2 VAL A 297      66.870  59.250  59.110  1.00  0.00           H  
ATOM   4791  C   VAL A 297      66.230  61.010  61.570  1.00  0.00           C  
ATOM   4792  O   VAL A 297      65.940  60.640  62.710  1.00  0.00           O  
ATOM   4793  N   ASP A 298      65.310  61.440  60.720  1.00  0.00           N  
ATOM   4794  HN  ASP A 298      65.570  61.830  59.840  1.00  0.00           H  
ATOM   4795  CA  ASP A 298      63.900  61.230  60.840  1.00  0.00           C  
ATOM   4796  HA  ASP A 298      63.650  61.580  61.830  1.00  0.00           H  
ATOM   4797  CB  ASP A 298      63.180  61.960  59.650  1.00  0.00           C  
ATOM   4798  HB1 ASP A 298      62.150  61.590  59.460  1.00  0.00           H  
ATOM   4799  HB2 ASP A 298      63.660  61.810  58.660  1.00  0.00           H  
ATOM   4800  CG  ASP A 298      63.150  63.440  59.670  1.00  0.00           C  
ATOM   4801  OD1 ASP A 298      63.660  64.090  60.620  1.00  0.00           O  
ATOM   4802  OD2 ASP A 298      62.560  63.990  58.680  1.00  0.00           O1-
ATOM   4803  C   ASP A 298      63.380  59.790  60.860  1.00  0.00           C  
ATOM   4804  O   ASP A 298      63.820  58.970  60.040  1.00  0.00           O  
ATOM   4805  N   ARG A 299      62.530  59.510  61.870  1.00  0.00           N  
ATOM   4806  HN  ARG A 299      62.200  60.240  62.470  1.00  0.00           H  
ATOM   4807  CA  ARG A 299      62.180  58.080  62.120  1.00  0.00           C  
ATOM   4808  HA  ARG A 299      62.560  57.460  61.330  1.00  0.00           H  
ATOM   4809  CB  ARG A 299      62.650  57.580  63.490  1.00  0.00           C  
ATOM   4810  HB1 ARG A 299      62.060  56.690  63.790  1.00  0.00           H  
ATOM   4811  HB2 ARG A 299      62.360  58.400  64.180  1.00  0.00           H  
ATOM   4812  CG  ARG A 299      64.110  57.310  63.690  1.00  0.00           C  
ATOM   4813  HG1 ARG A 299      64.190  56.850  64.700  1.00  0.00           H  
ATOM   4814  HG2 ARG A 299      64.730  58.230  63.660  1.00  0.00           H  
ATOM   4815  CD  ARG A 299      64.610  56.260  62.700  1.00  0.00           C  
ATOM   4816  HD1 ARG A 299      64.560  56.600  61.640  1.00  0.00           H  
ATOM   4817  HD2 ARG A 299      64.080  55.310  62.920  1.00  0.00           H  
ATOM   4818  NE  ARG A 299      66.050  56.130  62.900  1.00  0.00           N  
ATOM   4819  HE  ARG A 299      66.560  56.940  63.190  1.00  0.00           H  
ATOM   4820  CZ  ARG A 299      66.770  54.980  63.050  1.00  0.00           C  
ATOM   4821  NH1 ARG A 299      66.310  53.840  62.630  1.00  0.00           N1+
ATOM   4822 1HH1 ARG A 299      65.670  53.810  61.870  1.00  0.00           H  
ATOM   4823 2HH1 ARG A 299      66.970  53.090  62.710  1.00  0.00           H  
ATOM   4824  NH2 ARG A 299      67.970  55.040  63.580  1.00  0.00           N  
ATOM   4825 1HH2 ARG A 299      68.430  55.860  63.900  1.00  0.00           H  
ATOM   4826 2HH2 ARG A 299      68.430  54.150  63.670  1.00  0.00           H  
ATOM   4827  C   ARG A 299      60.600  57.970  62.090  1.00  0.00           C  
ATOM   4828  O   ARG A 299      59.920  58.720  62.800  1.00  0.00           O  
ATOM   4829  N   ASP A 300      60.020  57.080  61.310  1.00  0.00           N  
ATOM   4830  HN  ASP A 300      60.560  56.470  60.730  1.00  0.00           H  
ATOM   4831  CA  ASP A 300      58.570  56.810  61.320  1.00  0.00           C  
ATOM   4832  HA  ASP A 300      58.000  57.710  61.520  1.00  0.00           H  
ATOM   4833  CB  ASP A 300      58.160  56.210  59.890  1.00  0.00           C  
ATOM   4834  HB1 ASP A 300      58.520  55.200  59.610  1.00  0.00           H  
ATOM   4835  HB2 ASP A 300      58.510  57.000  59.180  1.00  0.00           H  
ATOM   4836  CG  ASP A 300      56.700  56.060  59.800  1.00  0.00           C  
ATOM   4837  OD1 ASP A 300      55.930  56.490  60.740  1.00  0.00           O  
ATOM   4838  OD2 ASP A 300      56.210  55.550  58.730  1.00  0.00           O1-
ATOM   4839  C   ASP A 300      58.180  55.870  62.490  1.00  0.00           C  
ATOM   4840  O   ASP A 300      58.720  54.790  62.690  1.00  0.00           O  
ATOM   4841  N   TYR A 301      57.210  56.270  63.250  1.00  0.00           N  
ATOM   4842  HN  TYR A 301      56.660  57.090  63.070  1.00  0.00           H  
ATOM   4843  CA  TYR A 301      56.760  55.770  64.430  1.00  0.00           C  
ATOM   4844  HA  TYR A 301      57.220  54.850  64.770  1.00  0.00           H  
ATOM   4845  CB  TYR A 301      57.140  56.730  65.640  1.00  0.00           C  
ATOM   4846  HB1 TYR A 301      56.330  56.690  66.400  1.00  0.00           H  
ATOM   4847  HB2 TYR A 301      57.070  57.780  65.310  1.00  0.00           H  
ATOM   4848  CG  TYR A 301      58.410  56.490  66.390  1.00  0.00           C  
ATOM   4849  CD1 TYR A 301      58.270  56.020  67.670  1.00  0.00           C  
ATOM   4850  HD1 TYR A 301      57.310  55.660  68.030  1.00  0.00           H  
ATOM   4851  CE1 TYR A 301      59.330  55.850  68.520  1.00  0.00           C  
ATOM   4852  HE1 TYR A 301      59.270  55.470  69.530  1.00  0.00           H  
ATOM   4853  CZ  TYR A 301      60.630  56.160  67.990  1.00  0.00           C  
ATOM   4854  OH  TYR A 301      61.750  55.790  68.800  1.00  0.00           O  
ATOM   4855  HH  TYR A 301      61.440  55.670  69.700  1.00  0.00           H  
ATOM   4856  CD2 TYR A 301      59.690  56.860  65.780  1.00  0.00           C  
ATOM   4857  HD2 TYR A 301      59.750  57.240  64.770  1.00  0.00           H  
ATOM   4858  CE2 TYR A 301      60.840  56.680  66.650  1.00  0.00           C  
ATOM   4859  HE2 TYR A 301      61.870  56.850  66.380  1.00  0.00           H  
ATOM   4860  C   TYR A 301      55.240  55.370  64.390  1.00  0.00           C  
ATOM   4861  O   TYR A 301      54.550  55.120  65.370  1.00  0.00           O  
ATOM   4862  N   GLY A 302      54.650  55.240  63.140  1.00  0.00           N  
ATOM   4863  HN  GLY A 302      55.240  55.630  62.430  1.00  0.00           H  
ATOM   4864  CA  GLY A 302      53.220  54.870  62.920  1.00  0.00           C  
ATOM   4865  HA1 GLY A 302      53.030  54.730  61.870  1.00  0.00           H  
ATOM   4866  HA2 GLY A 302      53.080  53.900  63.380  1.00  0.00           H  
ATOM   4867  C   GLY A 302      52.120  55.770  63.380  1.00  0.00           C  
ATOM   4868  O   GLY A 302      52.040  56.940  63.070  1.00  0.00           O  
ATOM   4869  N   ILE A 303      51.280  55.270  64.280  1.00  0.00           N  
ATOM   4870  HN  ILE A 303      51.320  54.310  64.560  1.00  0.00           H  
ATOM   4871  CA  ILE A 303      50.370  56.140  65.050  1.00  0.00           C  
ATOM   4872  HA  ILE A 303      49.910  56.860  64.390  1.00  0.00           H  
ATOM   4873  CB  ILE A 303      49.380  55.250  65.910  1.00  0.00           C  
ATOM   4874  HB  ILE A 303      48.920  54.500  65.240  1.00  0.00           H  
ATOM   4875  CG2 ILE A 303      50.040  54.570  67.100  1.00  0.00           C  
ATOM   4876 1HG2 ILE A 303      50.890  54.080  66.590  1.00  0.00           H  
ATOM   4877 2HG2 ILE A 303      50.260  55.350  67.850  1.00  0.00           H  
ATOM   4878 3HG2 ILE A 303      49.480  53.690  67.520  1.00  0.00           H  
ATOM   4879  CG1 ILE A 303      48.160  56.200  66.290  1.00  0.00           C  
ATOM   4880 1HG1 ILE A 303      47.810  56.870  65.480  1.00  0.00           H  
ATOM   4881 2HG1 ILE A 303      48.510  56.950  67.030  1.00  0.00           H  
ATOM   4882  CD  ILE A 303      47.050  55.400  66.950  1.00  0.00           C  
ATOM   4883  HD1 ILE A 303      46.130  56.010  67.120  1.00  0.00           H  
ATOM   4884  HD2 ILE A 303      46.720  54.590  66.270  1.00  0.00           H  
ATOM   4885  HD3 ILE A 303      47.420  54.940  67.890  1.00  0.00           H  
ATOM   4886  C   ILE A 303      51.090  57.060  66.070  1.00  0.00           C  
ATOM   4887  O   ILE A 303      50.570  58.070  66.500  1.00  0.00           O  
ATOM   4888  N   LEU A 304      52.350  56.810  66.470  1.00  0.00           N  
ATOM   4889  HN  LEU A 304      52.780  55.980  66.120  1.00  0.00           H  
ATOM   4890  CA  LEU A 304      52.900  57.590  67.560  1.00  0.00           C  
ATOM   4891  HA  LEU A 304      52.100  57.760  68.270  1.00  0.00           H  
ATOM   4892  CB  LEU A 304      53.810  56.680  68.430  1.00  0.00           C  
ATOM   4893  HB1 LEU A 304      54.240  57.330  69.230  1.00  0.00           H  
ATOM   4894  HB2 LEU A 304      54.680  56.310  67.850  1.00  0.00           H  
ATOM   4895  CG  LEU A 304      53.220  55.430  69.090  1.00  0.00           C  
ATOM   4896  HG  LEU A 304      52.650  54.830  68.340  1.00  0.00           H  
ATOM   4897  CD1 LEU A 304      54.290  54.530  69.590  1.00  0.00           C  
ATOM   4898 1HD1 LEU A 304      54.850  55.050  70.390  1.00  0.00           H  
ATOM   4899 2HD1 LEU A 304      53.950  53.560  70.030  1.00  0.00           H  
ATOM   4900 3HD1 LEU A 304      54.980  54.310  68.750  1.00  0.00           H  
ATOM   4901  CD2 LEU A 304      52.120  55.710  70.170  1.00  0.00           C  
ATOM   4902 1HD2 LEU A 304      51.730  54.810  70.690  1.00  0.00           H  
ATOM   4903 2HD2 LEU A 304      52.530  56.320  71.010  1.00  0.00           H  
ATOM   4904 3HD2 LEU A 304      51.200  56.150  69.740  1.00  0.00           H  
ATOM   4905  C   LEU A 304      53.560  58.820  67.280  1.00  0.00           C  
ATOM   4906  O   LEU A 304      53.750  59.680  68.130  1.00  0.00           O  
ATOM   4907  N   ASN A 305      53.850  59.090  65.980  1.00  0.00           N  
ATOM   4908  HN  ASN A 305      53.750  58.340  65.330  1.00  0.00           H  
ATOM   4909  CA  ASN A 305      54.350  60.410  65.550  1.00  0.00           C  
ATOM   4910  HA  ASN A 305      55.220  60.570  66.170  1.00  0.00           H  
ATOM   4911  CB  ASN A 305      54.500  60.650  64.040  1.00  0.00           C  
ATOM   4912  HB1 ASN A 305      54.990  61.630  63.820  1.00  0.00           H  
ATOM   4913  HB2 ASN A 305      53.530  60.650  63.500  1.00  0.00           H  
ATOM   4914  CG  ASN A 305      55.230  59.510  63.350  1.00  0.00           C  
ATOM   4915  OD1 ASN A 305      55.320  58.370  63.870  1.00  0.00           O  
ATOM   4916  ND2 ASN A 305      55.890  59.710  62.190  1.00  0.00           N  
ATOM   4917 1HD2 ASN A 305      56.140  60.670  62.030  1.00  0.00           H  
ATOM   4918 2HD2 ASN A 305      56.450  59.000  61.770  1.00  0.00           H  
ATOM   4919  C   ASN A 305      53.280  61.500  65.880  1.00  0.00           C  
ATOM   4920  O   ASN A 305      53.640  62.480  66.550  1.00  0.00           O  
ATOM   4921  N   LYS A 306      51.950  61.260  65.610  1.00  0.00           N  
ATOM   4922  HN  LYS A 306      51.700  60.560  64.950  1.00  0.00           H  
ATOM   4923  CA  LYS A 306      50.890  62.140  66.080  1.00  0.00           C  
ATOM   4924  HA  LYS A 306      51.070  63.080  65.590  1.00  0.00           H  
ATOM   4925  CB  LYS A 306      49.540  61.470  65.690  1.00  0.00           C  
ATOM   4926  HB1 LYS A 306      49.600  60.410  66.020  1.00  0.00           H  
ATOM   4927  HB2 LYS A 306      49.450  61.410  64.580  1.00  0.00           H  
ATOM   4928  CG  LYS A 306      48.320  62.240  66.270  1.00  0.00           C  
ATOM   4929  HG1 LYS A 306      48.520  63.290  65.960  1.00  0.00           H  
ATOM   4930  HG2 LYS A 306      48.210  62.220  67.380  1.00  0.00           H  
ATOM   4931  CD  LYS A 306      46.970  61.820  65.710  1.00  0.00           C  
ATOM   4932  HD1 LYS A 306      47.080  61.580  64.630  1.00  0.00           H  
ATOM   4933  HD2 LYS A 306      46.730  60.880  66.260  1.00  0.00           H  
ATOM   4934  CE  LYS A 306      45.880  62.890  65.900  1.00  0.00           C  
ATOM   4935  HE1 LYS A 306      46.060  63.760  65.240  1.00  0.00           H  
ATOM   4936  HE2 LYS A 306      45.820  63.290  66.930  1.00  0.00           H  
ATOM   4937  NZ  LYS A 306      44.590  62.290  65.590  1.00  0.00           N1+
[truncated: 104,421 more chars]
