# Supplementary material for: Catalytic Tunnel Dynamics Explain Functional Divergence of FAD2 Homologs Underlying the Oleic-to-Linoleic Ratio in Cornus wilsoniana
Source: Biology (Basel). 2026 Jan 14;15(2):145. doi: 10.3390/biology15020145 (PMC12838259; doi:10.3390/biology15020145)
Supplement: Supplementary file 1 [file biology-15-00145-s001.zip › caver_output/CW02G01750/0 ns/data/clusters_timeless/tun_cl_001_1.pdb]

ATOM      1  H   FIL T   1      68.174  61.523  76.711        2.27              
ATOM      2  H   FIL T   1      68.627  60.727  77.112        2.10              
CONECT    1    2
ATOM      3  H   FIL T   1      69.213  60.252  77.743        1.98              
CONECT    2    3
ATOM      4  H   FIL T   1      69.890  59.726  78.026        2.01              
CONECT    3    4
ATOM      5  H   FIL T   1      70.521  59.007  77.768        2.07              
CONECT    4    5
ATOM      6  H   FIL T   1      70.778  58.103  78.052        2.05              
CONECT    5    6
ATOM      7  H   FIL T   1      71.027  57.187  78.222        2.26              
CONECT    6    7
ATOM      8  H   FIL T   1      71.588  56.991  78.779        2.09              
CONECT    7    8
ATOM      9  H   FIL T   1      72.120  56.342  79.027        2.08              
CONECT    8    9
ATOM     10  H   FIL T   1      72.470  55.633  79.323        2.02              
CONECT    9   10
ATOM     11  H   FIL T   1      72.727  54.896  79.949        1.80              
CONECT   10   11
ATOM     12  H   FIL T   1      72.770  54.095  80.527        1.77              
CONECT   11   12
