# Supplementary material for: Catalytic Tunnel Dynamics Explain Functional Divergence of FAD2 Homologs Underlying the Oleic-to-Linoleic Ratio in Cornus wilsoniana
Source: Biology (Basel). 2026 Jan 14;15(2):145. doi: 10.3390/biology15020145 (PMC12838259; doi:10.3390/biology15020145)
Supplement: Supplementary file 1 [file biology-15-00145-s001.zip › caver_output/CW02G01750/0 ns/data/clusters_timeless/tun_cl_002_1.pdb]

ATOM      1  H   FIL T   2      68.174  61.523  76.711        2.27              
ATOM      2  H   FIL T   2      68.158  62.312  76.849        2.21              
CONECT    1    2
ATOM      3  H   FIL T   2      68.135  63.249  76.699        2.21              
CONECT    2    3
ATOM      4  H   FIL T   2      67.547  63.582  75.982        1.89              
CONECT    3    4
ATOM      5  H   FIL T   2      66.893  63.940  75.315        1.79              
CONECT    4    5
ATOM      6  H   FIL T   2      66.570  64.454  74.650        1.93              
CONECT    5    6
ATOM      7  H   FIL T   2      66.262  64.584  73.860        1.98              
CONECT    6    7
ATOM      8  H   FIL T   2      65.959  64.686  73.139        1.99              
CONECT    7    8
ATOM      9  H   FIL T   2      65.273  64.976  72.529        2.33              
CONECT    8    9
ATOM     10  H   FIL T   2      64.976  65.000  71.719        2.58              
CONECT    9   10
ATOM     11  H   FIL T   2      64.085  64.769  71.415        2.52              
CONECT   10   11
ATOM     12  H   FIL T   2      63.502  64.055  71.422        2.53              
CONECT   11   12
ATOM     13  H   FIL T   2      63.021  63.403  71.946        2.32              
CONECT   12   13
ATOM     14  H   FIL T   2      62.513  62.836  72.554        2.25              
CONECT   13   14
ATOM     15  H   FIL T   2      61.695  62.683  72.965        2.24              
CONECT   14   15
ATOM     16  H   FIL T   2      60.988  62.417  73.610        1.98              
CONECT   15   16
ATOM     17  H   FIL T   2      60.729  62.190  74.482        1.69              
CONECT   16   17
ATOM     18  H   FIL T   2      60.645  61.902  75.429        1.54              
CONECT   17   18
ATOM     19  H   FIL T   2      60.112  61.969  76.224        1.38              
CONECT   18   19
ATOM     20  H   FIL T   2      59.678  61.693  77.003        1.30              
CONECT   19   20
ATOM     21  H   FIL T   2      60.094  61.814  77.863        1.04              
CONECT   20   21
ATOM     22  H   FIL T   2      60.719  62.039  78.597        1.05              
CONECT   21   22
ATOM     23  H   FIL T   2      60.798  62.031  79.593        0.92              
CONECT   22   23
ATOM     24  H   FIL T   2      60.861  62.025  80.589        1.22              
CONECT   23   24
ATOM     25  H   FIL T   2      60.824  61.969  81.498        1.70              
CONECT   24   25
ATOM     26  H   FIL T   2      60.358  62.117  82.273        1.67              
CONECT   25   26
ATOM     27  H   FIL T   2      61.074  62.106  82.934        1.38              
CONECT   26   27
ATOM     28  H   FIL T   2      61.380  61.756  83.806        1.08              
CONECT   27   28
ATOM     29  H   FIL T   2      61.655  61.386  84.693        1.17              
CONECT   28   29
