# Supplementary material for: Catalytic Tunnel Dynamics Explain Functional Divergence of FAD2 Homologs Underlying the Oleic-to-Linoleic Ratio in Cornus wilsoniana
Source: Biology (Basel). 2026 Jan 14;15(2):145. doi: 10.3390/biology15020145 (PMC12838259; doi:10.3390/biology15020145)
Supplement: Supplementary file 1 [file biology-15-00145-s001.zip › caver_output/CW02G01750/0 ns/data/clusters_timeless/tun_cl_003_1.pdb]

ATOM      1  H   FIL T   3      68.174  61.523  76.711        2.27              
ATOM      2  H   FIL T   3      68.627  60.727  77.112        2.10              
CONECT    1    2
ATOM      3  H   FIL T   3      69.213  60.252  77.743        1.98              
CONECT    2    3
ATOM      4  H   FIL T   3      69.890  59.726  78.026        2.01              
CONECT    3    4
ATOM      5  H   FIL T   3      70.521  59.007  77.768        2.07              
CONECT    4    5
ATOM      6  H   FIL T   3      70.778  58.103  78.052        2.05              
CONECT    5    6
ATOM      7  H   FIL T   3      71.018  57.181  78.197        2.27              
CONECT    6    7
ATOM      8  H   FIL T   3      71.451  56.361  78.024        2.31              
CONECT    7    8
ATOM      9  H   FIL T   3      71.948  55.782  77.436        1.91              
CONECT    8    9
ATOM     10  H   FIL T   3      72.515  55.255  76.806        1.71              
CONECT    9   10
ATOM     11  H   FIL T   3      73.146  55.047  76.112        1.60              
CONECT   10   11
ATOM     12  H   FIL T   3      73.795  55.033  75.357        1.71              
CONECT   11   12
ATOM     13  H   FIL T   3      74.579  54.752  74.818        1.88              
CONECT   12   13
ATOM     14  H   FIL T   3      75.322  54.423  74.235        2.29              
CONECT   13   14
ATOM     15  H   FIL T   3      75.982  54.110  73.619        2.84              
CONECT   14   15
ATOM     16  H   FIL T   3      76.311  53.301  73.225        2.96              
CONECT   15   16
ATOM     17  H   FIL T   3      76.384  52.593  72.751        2.91              
CONECT   16   17
ATOM     18  H   FIL T   3      76.024  51.873  72.837        2.82              
CONECT   17   18
ATOM     19  H   FIL T   3      75.816  50.916  73.039        2.68              
CONECT   18   19
ATOM     20  H   FIL T   3      75.964  50.091  72.685        2.53              
CONECT   19   20
ATOM     21  H   FIL T   3      76.321  49.240  72.936        2.25              
CONECT   20   21
ATOM     22  H   FIL T   3      76.696  48.496  73.488        2.13              
CONECT   21   22
ATOM     23  H   FIL T   3      77.054  47.736  74.018        2.29              
CONECT   22   23
ATOM     24  H   FIL T   3      77.440  46.947  74.038        2.23              
CONECT   23   24
ATOM     25  H   FIL T   3      78.225  46.426  73.701        1.89              
CONECT   24   25
ATOM     26  H   FIL T   3      79.019  46.127  73.281        1.65              
CONECT   25   26
ATOM     27  H   FIL T   3      79.856  46.248  72.762        1.34              
CONECT   26   27
ATOM     28  H   FIL T   3      80.818  46.455  72.588        1.19              
CONECT   27   28
ATOM     29  H   FIL T   3      81.542  47.005  72.251        1.14              
CONECT   28   29
ATOM     30  H   FIL T   3      82.173  47.500  71.794        1.23              
CONECT   29   30
ATOM     31  H   FIL T   3      82.667  48.168  71.255        1.05              
CONECT   30   31
ATOM     32  H   FIL T   3      83.320  48.592  70.693        1.06              
CONECT   31   32
ATOM     33  H   FIL T   3      84.184  48.691  70.281        1.26              
CONECT   32   33
ATOM     34  H   FIL T   3      84.949  48.218  70.584        1.12              
CONECT   33   34
ATOM     35  H   FIL T   3      85.589  47.474  70.716        1.02              
CONECT   34   35
ATOM     36  H   FIL T   3      86.320  46.874  70.502        1.17              
CONECT   35   36
ATOM     37  H   FIL T   3      86.870  46.311  69.979        1.35              
CONECT   36   37
ATOM     38  H   FIL T   3      87.171  45.565  69.421        1.66              
CONECT   37   38
ATOM     39  H   FIL T   3      87.799  44.953  69.328        1.62              
CONECT   38   39
