# Supplementary material for: Catalytic Tunnel Dynamics Explain Functional Divergence of FAD2 Homologs Underlying the Oleic-to-Linoleic Ratio in Cornus wilsoniana
Source: Biology (Basel). 2026 Jan 14;15(2):145. doi: 10.3390/biology15020145 (PMC12838259; doi:10.3390/biology15020145)
Supplement: Supplementary file 1 [file biology-15-00145-s001.zip › caver_output/CW02G01750/0 ns/data/times.txt]

== Times in milliseconds (fraction) ==
VD corrections: 73.814200 (0.02)
VD corrections build: 36.226300 (0.01)
VD corrections search: 37.571000 (0.01)
Voronoi Diagram construction: 2336.973400 (0.71)
all: 3275.227900 (1.0)
approximate and shatter: 37.203200 (0.01)
average surface usage: 0.771200 (0.0)
cluster tunnels: 29.495000 (0.0)
compute tunnels: 136.407000 (0.04)
compute tunnels: remove inner shell: 17.881900 (0.0)
compute tunnels: remove outer shell: 16.652300 (0.0)
compute tunnels: rest tunnels 1: 18.67600 (0.0)
compute tunnels: rest tunnels 2: 50.603100 (0.01)
compute tunnels: rest tunnels 3: 3.979900 (0.0)
dijkstra: 4.158400 (0.0)
dijkstra get bottleneck: 31.779000 (0.0)
find tunnels: 2674.119700 (0.81)
layers 1: 6.965500 (0.0)
layers 3: 12.578900 (0.0)
layers 4: 0.275200 (0.0)
loading Tunnels: 8.882800 (0.0)
loading edges: 12.797100 (0.0)
output analyses: 566.739800 (0.17)
redundant tunnels removal (frame clustering): 28.328600 (0.0)
saving edges: 2.273000 (0.0)
saving tunnels: 14.51500 (0.0)
saving visualization: 29.353200 (0.0)
statistics clusters: 13.593000 (0.0)
statistics profile heat maps: 95.829700 (0.02)
statistics tunnel-lining atoms: 345.218200 (0.1)
tunnel characteristics: 1.395600 (0.0)
tunnel profiles: 4.596400 (0.0)
voronoi diagram construction: 1. pre: 18.188800 (0.0)
voronoi diagram construction: 2. tri: 1477.932500 (0.45)
voronoi diagram construction: 3. tetra: 158.630600 (0.04)
voronoi diagram construction: 4. vd cr: 16.120200 (0.0)
voronoi diagram construction: 4b. greatest: 60.341000 (0.01)
voronoi diagram construction: 5. gates: 521.235500 (0.15)
voronoi diagram construction: 6. test: 0.700 (0.0)
voronoi diagram construction: procedure: 2252.514300 (0.68)
whole_clustering: 13.84400 (0.0)
