# Supplementary material for: Catalytic Tunnel Dynamics Explain Functional Divergence of FAD2 Homologs Underlying the Oleic-to-Linoleic Ratio in Cornus wilsoniana
Source: Biology (Basel). 2026 Jan 14;15(2):145. doi: 10.3390/biology15020145 (PMC12838259; doi:10.3390/biology15020145)
Supplement: Supplementary file 1 [file biology-15-00145-s001.zip › caver_output/CW02G01750/0 ns/data/tree.txt]

5	3	0.8053371	9
2	1	1.2128004	10
9	4	1.4683124	11
10	11	2.6717498	12
12	6	3.485808	13
8	13	8.256975	14
14	7	13.293391	15
