# Supplementary material for: Catalytic Tunnel Dynamics Explain Functional Divergence of FAD2 Homologs Underlying the Oleic-to-Linoleic Ratio in Cornus wilsoniana
Source: Biology (Basel). 2026 Jan 14;15(2):145. doi: 10.3390/biology15020145 (PMC12838259; doi:10.3390/biology15020145)
Supplement: Supplementary file 1 [file biology-15-00145-s001.zip › caver_output/CW02G01750/0 ns/inputs/config_2025-12-11-15-05.txt]

#*****************************
# CALCULATION SETUP
#*****************************
load_tunnels no
load_cluster_tree no
stop_after never
#*****************************
# INPUT DATA
#*****************************
time_sparsity 1
first_frame 1
last_frame 100000
#*****************************
# TUNNEL CALCULATION
#*****************************
#starting_point_atom
#starting_point_residue
#starting_point_coordinates
probe_radius 0.9
shell_radius 3
shell_depth 4
#*****************************
# TUNNEL CLUSTERING
#*****************************
clustering average_link
weighting_coefficient 1
clustering_threshold 3.5
exclude_start_zone 2
exclude_end_zone 0
min_middle_zone 5
save_zones no
#*****************************
# GENERATION OF OUTPUTS
#*****************************
one_tunnel_in_snapshot cheapest
max_output_clusters 999
save_dynamics_visualization no
generate_summary yes
generate_tunnel_characteristics yes
generate_tunnel_profiles yes
generate_histograms no
bottleneck_histogram 0.0 2.0 20
throughput_histogram 0 1.0 10
generate_bottleneck_heat_map no
bottleneck_heat_map_range 1.0 2.0
bottleneck_heat_map_element_size 10 10
generate_profile_heat_map yes
profile_heat_map_resolution 0.5
profile_heat_map_range 1.0 2.0
profile_heat_map_element_size 20 10
compute_tunnel_residues yes
residue_contact_distance 3.0
compute_bottleneck_residues yes
bottleneck_contact_distance 3.0
#*****************************
# ADVANCED SETTINGS
#*****************************
#-----------------------------
# Starting point optimization
#-----------------------------
max_distance 3
desired_radius 5
#-----------------------------
# Advanced tunnel calculation
#-----------------------------
number_of_approximating_balls 12
add_central_sphere yes
max_number_of_tunnels 10000
max_limiting_radius 100
cost_function_exponent 2
automatic_shell_radius no
automatic_shell_radius_bottleneck_multiplier 2
starting_point_protection_radius 4
#-----------------------------
# Redundant tunnels removal
#-----------------------------
frame_clustering yes
frame_weighting_coefficient 1
frame_clustering_threshold 1
frame_exclude_start_zone 0
frame_exclude_end_zone 0
frame_min_middle_zone 5
#-----------------------------
# Averaging of tunnel ends
#-----------------------------
average_surface_frame yes
average_surface_global yes
average_surface_smoothness_angle 10
average_surface_point_min_angle 5
average_surface_tunnel_sampling_step 0.5
#-----------------------------
# Approximate clustering
#-----------------------------
do_approximate_clustering no
cluster_by_hierarchical_clustering 20000
max_training_clusters 15
generate_unclassified_cluster no
#-----------------------------
# Outputs
#-----------------------------
profile_tunnel_sampling_step 0.5
visualization_tunnel_sampling_step 1
visualize_tunnels_per_cluster 5000
visualization_subsampling random
compute_errors no
save_error_profiles no
path_to_vmd "C:/Program Files/University of Illinois/VMD/vmd.exe"
generate_trajectory no
#-----------------------------
# Others
#-----------------------------
swap yes
seed 1   
java_heap 6000
include_residue_names  20_AA
starting_point_coordinates 67.058 61.741 75.051
