# Supplementary material for: Catalytic Tunnel Dynamics Explain Functional Divergence of FAD2 Homologs Underlying the Oleic-to-Linoleic Ratio in Cornus wilsoniana
Source: Biology (Basel). 2026 Jan 14;15(2):145. doi: 10.3390/biology15020145 (PMC12838259; doi:10.3390/biology15020145)
Supplement: Supplementary file 1 [file biology-15-00145-s001.zip › caver_output/CW02G01750/0 ns/pymol/atoms.py]

cmd.select('T_1_atoms','none')
cmd.select('T_1_atoms','T_1_atoms id 1626 & structure')
cmd.select('T_1_atoms','T_1_atoms id 1627 & structure')
cmd.select('T_1_atoms','T_1_atoms id 1628 & structure')
cmd.select('T_1_atoms','T_1_atoms id 1629 & structure')
cmd.select('T_1_atoms','T_1_atoms id 2166 & structure')
cmd.select('T_1_atoms','T_1_atoms id 2167 & structure')
cmd.select('T_1_atoms','T_1_atoms id 2168 & structure')
cmd.select('T_1_atoms','T_1_atoms id 2169 & structure')
cmd.select('T_1_atoms','T_1_atoms id 2482 & structure')
cmd.select('T_1_atoms','T_1_atoms id 2483 & structure')
cmd.select('T_1_atoms','T_1_atoms id 2484 & structure')
cmd.select('T_1_atoms','T_1_atoms id 2485 & structure')
cmd.select('T_1_atoms','T_1_atoms id 2486 & structure')
cmd.select('T_1_atoms','T_1_atoms id 2487 & structure')
cmd.select('T_1_atoms','T_1_atoms id 2488 & structure')
cmd.select('T_1_atoms','T_1_atoms id 2489 & structure')
cmd.select('T_1_atoms','T_1_atoms id 2490 & structure')
cmd.select('T_1_atoms','T_1_atoms id 2491 & structure')
cmd.select('T_1_atoms','T_1_atoms id 2492 & structure')
cmd.select('T_1_atoms','T_1_atoms id 2493 & structure')
cmd.select('T_1_atoms','T_1_atoms id 2494 & structure')
cmd.select('T_1_atoms','T_1_atoms id 2496 & structure')
cmd.select('T_1_atoms','T_1_atoms id 2497 & structure')
cmd.select('T_1_atoms','T_1_atoms id 2498 & structure')
cmd.select('T_1_atoms','T_1_atoms id 2499 & structure')
cmd.select('T_1_atoms','T_1_atoms id 2500 & structure')
cmd.select('T_1_atoms','T_1_atoms id 2503 & structure')
cmd.select('T_1_atoms','T_1_atoms id 2504 & structure')
cmd.select('T_1_atoms','T_1_atoms id 2505 & structure')
cmd.select('T_1_atoms','T_1_atoms id 2506 & structure')
cmd.select('T_1_atoms','T_1_atoms id 2507 & structure')
cmd.select('T_1_atoms','T_1_atoms id 2508 & structure')
cmd.select('T_1_atoms','T_1_atoms id 2509 & structure')
cmd.select('T_1_atoms','T_1_atoms id 2510 & structure')
cmd.select('T_1_atoms','T_1_atoms id 2511 & structure')
cmd.select('T_1_atoms','T_1_atoms id 2512 & structure')
cmd.select('T_1_atoms','T_1_atoms id 2513 & structure')
cmd.select('T_1_atoms','T_1_atoms id 2977 & structure')
cmd.select('T_1_atoms','T_1_atoms id 2979 & structure')
cmd.select('T_1_atoms','T_1_atoms id 2980 & structure')
cmd.select('T_1_atoms','T_1_atoms id 2981 & structure')
cmd.select('T_1_atoms','T_1_atoms id 2982 & structure')
cmd.select('T_1_atoms','T_1_atoms id 2983 & structure')
cmd.select('T_1_atoms','T_1_atoms id 2984 & structure')
cmd.select('T_1_atoms','T_1_atoms id 2989 & structure')
cmd.select('T_1_atoms','T_1_atoms id 2990 & structure')
cmd.select('T_1_atoms','T_1_atoms id 2991 & structure')
cmd.select('T_1_atoms','T_1_atoms id 2992 & structure')
cmd.select('T_1_atoms','T_1_atoms id 2993 & structure')
cmd.select('T_1_atoms','T_1_atoms id 2994 & structure')
cmd.select('T_1_atoms','T_1_atoms id 2995 & structure')
cmd.select('T_1_atoms','T_1_atoms id 2996 & structure')
cmd.select('T_1_atoms','T_1_atoms id 2997 & structure')
cmd.select('T_1_atoms','T_1_atoms id 2998 & structure')
cmd.select('T_1_atoms','T_1_atoms id 2999 & structure')
cmd.select('T_1_atoms','T_1_atoms id 3000 & structure')
cmd.select('T_1_atoms','T_1_atoms id 3001 & structure')
cmd.select('T_1_atoms','T_1_atoms id 3002 & structure')
cmd.select('T_1_atoms','T_1_atoms id 3003 & structure')
cmd.select('T_1_atoms','T_1_atoms id 3004 & structure')
cmd.select('T_1_atoms','T_1_atoms id 3006 & structure')
cmd.select('T_1_atoms','T_1_atoms id 3007 & structure')
cmd.select('T_1_atoms','T_1_atoms id 3042 & structure')
cmd.select('T_1_atoms','T_1_atoms id 3043 & structure')
cmd.select('T_1_atoms','T_1_atoms id 3045 & structure')
cmd.select('T_1_atoms','T_1_atoms id 3046 & structure')
cmd.select('T_1_atoms','T_1_atoms id 3047 & structure')
cmd.select('T_1_atoms','T_1_atoms id 3058 & structure')
cmd.select('T_1_atoms','T_1_atoms id 3059 & structure')
cmd.select('T_1_atoms','T_1_atoms id 3060 & structure')
cmd.select('T_1_atoms','T_1_atoms id 3061 & structure')
cmd.select('T_1_atoms','T_1_atoms id 3062 & structure')
cmd.select('T_1_atoms','T_1_atoms id 3063 & structure')
cmd.select('T_1_atoms','T_1_atoms id 3064 & structure')
cmd.select('T_1_atoms','T_1_atoms id 3065 & structure')
cmd.select('T_1_atoms','T_1_atoms id 3066 & structure')
cmd.select('T_1_atoms','T_1_atoms id 3067 & structure')
cmd.select('T_1_atoms','T_1_atoms id 3068 & structure')
cmd.select('T_1_atoms','T_1_atoms id 3069 & structure')
cmd.select('T_1_atoms','T_1_atoms id 3070 & structure')
cmd.select('T_1_atoms','T_1_atoms id 3071 & structure')
cmd.select('T_1_atoms','T_1_atoms id 3072 & structure')
cmd.select('T_1_atoms','T_1_atoms id 3073 & structure')
cmd.select('T_1_atoms','T_1_atoms id 3074 & structure')
cmd.select('T_1_atoms','T_1_atoms id 3079 & structure')
cmd.select('T_1_atoms','T_1_atoms id 3080 & structure')
cmd.select('T_1_atoms','T_1_atoms id 3081 & structure')
cmd.select('T_1_atoms','T_1_atoms id 3082 & structure')
cmd.select('T_1_atoms','T_1_atoms id 3083 & structure')
cmd.select('T_1_atoms','T_1_atoms id 3084 & structure')
cmd.select('T_1_atoms','T_1_atoms id 3085 & structure')
cmd.select('T_1_atoms','T_1_atoms id 3087 & structure')
cmd.select('T_1_atoms','T_1_atoms id 3088 & structure')
cmd.select('T_1_atoms','T_1_atoms id 3089 & structure')
cmd.select('T_1_atoms','T_1_atoms id 3090 & structure')
cmd.select('T_1_atoms','T_1_atoms id 3105 & structure')
cmd.select('T_1_atoms','T_1_atoms id 3106 & structure')
cmd.select('T_1_atoms','T_1_atoms id 3107 & structure')
cmd.select('T_1_atoms','T_1_atoms id 3109 & structure')
cmd.select('T_1_atoms','T_1_atoms id 3110 & structure')
cmd.select('T_1_atoms','T_1_atoms id 3111 & structure')
cmd.select('T_1_atoms','T_1_atoms id 3112 & structure')
cmd.select('T_1_atoms','T_1_atoms id 3113 & structure')
cmd.select('T_1_atoms','T_1_atoms id 3114 & structure')
cmd.select('T_1_atoms','T_1_atoms id 3115 & structure')
cmd.select('T_1_atoms','T_1_atoms id 3116 & structure')
cmd.select('T_1_atoms','T_1_atoms id 3117 & structure')
cmd.select('T_1_atoms','T_1_atoms id 3118 & structure')
cmd.select('T_1_atoms','T_1_atoms id 3121 & structure')
cmd.select('T_1_atoms','T_1_atoms id 3122 & structure')
cmd.select('T_1_atoms','T_1_atoms id 3123 & structure')
cmd.select('T_1_atoms','T_1_atoms id 3124 & structure')
cmd.select('T_1_atoms','T_1_atoms id 3125 & structure')
cmd.select('T_1_atoms','T_1_atoms id 3126 & structure')
cmd.select('T_1_atoms','T_1_atoms id 3127 & structure')
cmd.select('T_1_atoms','T_1_atoms id 3128 & structure')
cmd.select('T_1_atoms','T_1_atoms id 3129 & structure')
cmd.select('T_1_atoms','T_1_atoms id 3130 & structure')
cmd.select('T_1_atoms','T_1_atoms id 3131 & structure')
cmd.select('T_1_atoms','T_1_atoms id 3132 & structure')
cmd.select('T_1_atoms','T_1_atoms id 3133 & structure')
cmd.select('T_1_atoms','T_1_atoms id 3134 & structure')
cmd.select('T_1_atoms','T_1_atoms id 3135 & structure')
cmd.select('T_1_atoms','T_1_atoms id 3136 & structure')
cmd.select('T_1_atoms','T_1_atoms id 3137 & structure')
cmd.select('T_1_atoms','T_1_atoms id 3139 & structure')
cmd.select('T_1_atoms','T_1_atoms id 3140 & structure')
cmd.select('T_1_atoms','T_1_atoms id 3141 & structure')
cmd.select('T_1_atoms','T_1_atoms id 3142 & structure')
cmd.select('T_1_atoms','T_1_atoms id 3143 & structure')
cmd.select('T_1_atoms','T_1_atoms id 3145 & structure')
cmd.select('T_1_atoms','T_1_atoms id 3146 & structure')
cmd.select('T_1_atoms','T_1_atoms id 3206 & structure')
cmd.select('T_1_atoms','T_1_atoms id 3208 & structure')
cmd.select('T_1_atoms','T_1_atoms id 3209 & structure')
cmd.select('T_1_atoms','T_1_atoms id 3210 & structure')
cmd.select('T_1_atoms','T_1_atoms id 3211 & structure')
cmd.select('T_1_atoms','T_1_atoms id 3212 & structure')
cmd.select('T_1_atoms','T_1_atoms id 3213 & structure')
cmd.select('T_1_atoms','T_1_atoms id 3214 & structure')
cmd.select('T_1_atoms','T_1_atoms id 3215 & structure')
cmd.select('T_1_atoms','T_1_atoms id 3216 & structure')
cmd.select('T_1_atoms','T_1_atoms id 3217 & structure')
cmd.select('T_1_atoms','T_1_atoms id 3218 & structure')
cmd.select('T_1_atoms','T_1_atoms id 3219 & structure')
cmd.select('T_1_atoms','T_1_atoms id 3220 & structure')
cmd.select('T_1_atoms','T_1_atoms id 3221 & structure')
cmd.select('T_1_atoms','T_1_atoms id 3222 & structure')
cmd.select('T_1_atoms','T_1_atoms id 3223 & structure')
cmd.select('T_1_atoms','T_1_atoms id 3224 & structure')
cmd.select('T_1_atoms','T_1_atoms id 3225 & structure')
cmd.select('T_1_atoms','T_1_atoms id 3226 & structure')
cmd.select('T_1_atoms','T_1_atoms id 3227 & structure')
cmd.select('T_1_atoms','T_1_atoms id 3228 & structure')
cmd.select('T_1_atoms','T_1_atoms id 3229 & structure')
cmd.select('T_1_atoms','T_1_atoms id 3230 & structure')
cmd.select('T_1_atoms','T_1_atoms id 3231 & structure')
cmd.select('T_1_atoms','T_1_atoms id 3232 & structure')
cmd.select('T_1_atoms','T_1_atoms id 3233 & structure')
cmd.select('T_1_atoms','T_1_atoms id 3235 & structure')
cmd.select('T_1_atoms','T_1_atoms id 3236 & structure')
cmd.select('T_1_atoms','T_1_atoms id 4280 & structure')
cmd.select('T_1_atoms','T_1_atoms id 4281 & structure')
cmd.select('T_1_atoms','T_1_atoms id 4282 & structure')
cmd.select('T_1_atoms','T_1_atoms id 4283 & structure')
cmd.select('T_1_atoms','T_1_atoms id 4285 & structure')
cmd.select('T_1_atoms','T_1_atoms id 4286 & structure')
cmd.select('T_1_atoms','T_1_atoms id 4287 & structure')
cmd.select('T_1_atoms','T_1_atoms id 4288 & structure')
cmd.select('T_1_atoms','T_1_atoms id 4289 & structure')
cmd.select('T_1_atoms','T_1_atoms id 4290 & structure')
cmd.select('T_1_atoms','T_1_atoms id 4291 & structure')
cmd.select('T_1_atoms','T_1_atoms id 4292 & structure')
cmd.select('T_1_atoms','T_1_atoms id 4293 & structure')
cmd.select('T_1_atoms','T_1_atoms id 4294 & structure')
cmd.select('T_1_atoms','T_1_atoms id 4295 & structure')
cmd.select('T_1_atoms','T_1_atoms id 4296 & structure')
cmd.select('T_1_atoms','T_1_atoms id 4297 & structure')
cmd.select('T_1_atoms','T_1_atoms id 4298 & structure')
cmd.select('T_1_atoms','T_1_atoms id 4299 & structure')
cmd.select('T_1_atoms','T_1_atoms id 4300 & structure')
cmd.select('T_1_atoms','T_1_atoms id 4301 & structure')
cmd.select('T_1_atoms','T_1_atoms id 4302 & structure')
cmd.select('T_1_atoms','T_1_atoms id 4303 & structure')
cmd.select('T_1_atoms','T_1_atoms id 4304 & structure')
cmd.select('T_1_atoms','T_1_atoms id 4305 & structure')
cmd.select('T_1_atoms','T_1_atoms id 4306 & structure')
cmd.select('T_1_atoms','T_1_atoms id 4307 & structure')
cmd.select('T_1_atoms','T_1_atoms id 4308 & structure')
cmd.select('T_1_atoms','T_1_atoms id 4309 & structure')
cmd.select('T_1_atoms','T_1_atoms id 4310 & structure')
cmd.select('T_1_atoms','T_1_atoms id 4311 & structure')
cmd.select('T_1_atoms','T_1_atoms id 4312 & structure')
cmd.select('T_1_atoms','T_1_atoms id 4351 & structure')
cmd.select('T_1_atoms','T_1_atoms id 4352 & structure')
cmd.select('T_1_atoms','T_1_atoms id 4353 & structure')
cmd.select('T_1_atoms','T_1_atoms id 4355 & structure')
cmd.select('T_1_atoms','T_1_atoms id 4356 & structure')
cmd.select('T_1_atoms','T_1_atoms id 4357 & structure')
cmd.select('T_1_atoms','T_1_atoms id 4358 & structure')
cmd.select('T_1_atoms','T_1_atoms id 4359 & structure')
cmd.select('T_1_atoms','T_1_atoms id 4360 & structure')
cmd.select('T_1_atoms','T_1_atoms id 4361 & structure')
cmd.select('T_1_atoms','T_1_atoms id 4362 & structure')
cmd.select('T_1_atoms','T_1_atoms id 4363 & structure')
cmd.select('T_1_atoms','T_1_atoms id 4371 & structure')
cmd.select('T_2_atoms','none')
cmd.select('T_2_atoms','T_2_atoms id 1569 & structure')
cmd.select('T_2_atoms','T_2_atoms id 1570 & structure')
cmd.select('T_2_atoms','T_2_atoms id 1571 & structure')
cmd.select('T_2_atoms','T_2_atoms id 1573 & structure')
cmd.select('T_2_atoms','T_2_atoms id 1574 & structure')
cmd.select('T_2_atoms','T_2_atoms id 1575 & structure')
cmd.select('T_2_atoms','T_2_atoms id 1576 & structure')
cmd.select('T_2_atoms','T_2_atoms id 1577 & structure')
cmd.select('T_2_atoms','T_2_atoms id 1578 & structure')
cmd.select('T_2_atoms','T_2_atoms id 1579 & structure')
cmd.select('T_2_atoms','T_2_atoms id 1580 & structure')
cmd.select('T_2_atoms','T_2_atoms id 1581 & structure')
cmd.select('T_2_atoms','T_2_atoms id 1582 & structure')
cmd.select('T_2_atoms','T_2_atoms id 1583 & structure')
cmd.select('T_2_atoms','T_2_atoms id 1584 & structure')
cmd.select('T_2_atoms','T_2_atoms id 1608 & structure')
cmd.select('T_2_atoms','T_2_atoms id 1609 & structure')
cmd.select('T_2_atoms','T_2_atoms id 1610 & structure')
cmd.select('T_2_atoms','T_2_atoms id 1611 & structure')
cmd.select('T_2_atoms','T_2_atoms id 1612 & structure')
cmd.select('T_2_atoms','T_2_atoms id 1613 & structure')
cmd.select('T_2_atoms','T_2_atoms id 1614 & structure')
cmd.select('T_2_atoms','T_2_atoms id 1615 & structure')
cmd.select('T_2_atoms','T_2_atoms id 1616 & structure')
cmd.select('T_2_atoms','T_2_atoms id 1617 & structure')
cmd.select('T_2_atoms','T_2_atoms id 1618 & structure')
cmd.select('T_2_atoms','T_2_atoms id 1619 & structure')
cmd.select('T_2_atoms','T_2_atoms id 1620 & structure')
cmd.select('T_2_atoms','T_2_atoms id 1621 & structure')
cmd.select('T_2_atoms','T_2_atoms id 1622 & structure')
cmd.select('T_2_atoms','T_2_atoms id 1623 & structure')
cmd.select('T_2_atoms','T_2_atoms id 1624 & structure')
cmd.select('T_2_atoms','T_2_atoms id 1625 & structure')
cmd.select('T_2_atoms','T_2_atoms id 1626 & structure')
cmd.select('T_2_atoms','T_2_atoms id 1627 & structure')
cmd.select('T_2_atoms','T_2_atoms id 1628 & structure')
cmd.select('T_2_atoms','T_2_atoms id 1629 & structure')
cmd.select('T_2_atoms','T_2_atoms id 1630 & structure')
cmd.select('T_2_atoms','T_2_atoms id 1631 & structure')
cmd.select('T_2_atoms','T_2_atoms id 1632 & structure')
cmd.select('T_2_atoms','T_2_atoms id 1633 & structure')
cmd.select('T_2_atoms','T_2_atoms id 1634 & structure')
cmd.select('T_2_atoms','T_2_atoms id 1635 & structure')
cmd.select('T_2_atoms','T_2_atoms id 1636 & structure')
cmd.select('T_2_atoms','T_2_atoms id 1637 & structure')
cmd.select('T_2_atoms','T_2_atoms id 1638 & structure')
cmd.select('T_2_atoms','T_2_atoms id 1641 & structure')
cmd.select('T_2_atoms','T_2_atoms id 1642 & structure')
cmd.select('T_2_atoms','T_2_atoms id 1643 & structure')
cmd.select('T_2_atoms','T_2_atoms id 1644 & structure')
cmd.select('T_2_atoms','T_2_atoms id 1645 & structure')
cmd.select('T_2_atoms','T_2_atoms id 1681 & structure')
cmd.select('T_2_atoms','T_2_atoms id 1682 & structure')
cmd.select('T_2_atoms','T_2_atoms id 1683 & structure')
cmd.select('T_2_atoms','T_2_atoms id 1684 & structure')
cmd.select('T_2_atoms','T_2_atoms id 1685 & structure')
cmd.select('T_2_atoms','T_2_atoms id 1686 & structure')
cmd.select('T_2_atoms','T_2_atoms id 1687 & structure')
cmd.select('T_2_atoms','T_2_atoms id 1688 & structure')
cmd.select('T_2_atoms','T_2_atoms id 1689 & structure')
cmd.select('T_2_atoms','T_2_atoms id 1690 & structure')
cmd.select('T_2_atoms','T_2_atoms id 1691 & structure')
cmd.select('T_2_atoms','T_2_atoms id 1738 & structure')
cmd.select('T_2_atoms','T_2_atoms id 1739 & structure')
cmd.select('T_2_atoms','T_2_atoms id 2013 & structure')
cmd.select('T_2_atoms','T_2_atoms id 2014 & structure')
cmd.select('T_2_atoms','T_2_atoms id 2016 & structure')
cmd.select('T_2_atoms','T_2_atoms id 2038 & structure')
cmd.select('T_2_atoms','T_2_atoms id 2040 & structure')
cmd.select('T_2_atoms','T_2_atoms id 2041 & structure')
cmd.select('T_2_atoms','T_2_atoms id 2042 & structure')
cmd.select('T_2_atoms','T_2_atoms id 2043 & structure')
cmd.select('T_2_atoms','T_2_atoms id 2044 & structure')
cmd.select('T_2_atoms','T_2_atoms id 2045 & structure')
cmd.select('T_2_atoms','T_2_atoms id 2046 & structure')
cmd.select('T_2_atoms','T_2_atoms id 2047 & structure')
cmd.select('T_2_atoms','T_2_atoms id 2048 & structure')
cmd.select('T_2_atoms','T_2_atoms id 2049 & structure')
cmd.select('T_2_atoms','T_2_atoms id 2050 & structure')
cmd.select('T_2_atoms','T_2_atoms id 2051 & structure')
cmd.select('T_2_atoms','T_2_atoms id 2052 & structure')
cmd.select('T_2_atoms','T_2_atoms id 2055 & structure')
cmd.select('T_2_atoms','T_2_atoms id 2056 & structure')
cmd.select('T_2_atoms','T_2_atoms id 2057 & structure')
cmd.select('T_2_atoms','T_2_atoms id 2058 & structure')
cmd.select('T_2_atoms','T_2_atoms id 2059 & structure')
cmd.select('T_2_atoms','T_2_atoms id 2060 & structure')
cmd.select('T_2_atoms','T_2_atoms id 2061 & structure')
cmd.select('T_2_atoms','T_2_atoms id 2062 & structure')
cmd.select('T_2_atoms','T_2_atoms id 2063 & structure')
cmd.select('T_2_atoms','T_2_atoms id 2064 & structure')
cmd.select('T_2_atoms','T_2_atoms id 2065 & structure')
cmd.select('T_2_atoms','T_2_atoms id 2066 & structure')
cmd.select('T_2_atoms','T_2_atoms id 2068 & structure')
cmd.select('T_2_atoms','T_2_atoms id 2069 & structure')
cmd.select('T_2_atoms','T_2_atoms id 2074 & structure')
cmd.select('T_2_atoms','T_2_atoms id 2075 & structure')
cmd.select('T_2_atoms','T_2_atoms id 2076 & structure')
cmd.select('T_2_atoms','T_2_atoms id 2077 & structure')
cmd.select('T_2_atoms','T_2_atoms id 2078 & structure')
cmd.select('T_2_atoms','T_2_atoms id 2079 & structure')
cmd.select('T_2_atoms','T_2_atoms id 2080 & structure')
cmd.select('T_2_atoms','T_2_atoms id 2081 & structure')
cmd.select('T_2_atoms','T_2_atoms id 2082 & structure')
cmd.select('T_2_atoms','T_2_atoms id 2084 & structure')
cmd.select('T_2_atoms','T_2_atoms id 2085 & structure')
cmd.select('T_2_atoms','T_2_atoms id 2086 & structure')
cmd.select('T_2_atoms','T_2_atoms id 2087 & structure')
cmd.select('T_2_atoms','T_2_atoms id 2088 & structure')
cmd.select('T_2_atoms','T_2_atoms id 2089 & structure')
cmd.select('T_2_atoms','T_2_atoms id 2165 & structure')
cmd.select('T_2_atoms','T_2_atoms id 2166 & structure')
cmd.select('T_2_atoms','T_2_atoms id 2167 & structure')
cmd.select('T_2_atoms','T_2_atoms id 2168 & structure')
cmd.select('T_2_atoms','T_2_atoms id 2169 & structure')
cmd.select('T_2_atoms','T_2_atoms id 2170 & structure')
cmd.select('T_2_atoms','T_2_atoms id 2171 & structure')
cmd.select('T_2_atoms','T_2_atoms id 2176 & structure')
cmd.select('T_2_atoms','T_2_atoms id 2177 & structure')
cmd.select('T_2_atoms','T_2_atoms id 2178 & structure')
cmd.select('T_2_atoms','T_2_atoms id 2179 & structure')
cmd.select('T_2_atoms','T_2_atoms id 2240 & structure')
cmd.select('T_2_atoms','T_2_atoms id 2242 & structure')
cmd.select('T_2_atoms','T_2_atoms id 2243 & structure')
cmd.select('T_2_atoms','T_2_atoms id 2244 & structure')
cmd.select('T_2_atoms','T_2_atoms id 2245 & structure')
cmd.select('T_2_atoms','T_2_atoms id 2246 & structure')
cmd.select('T_2_atoms','T_2_atoms id 2247 & structure')
cmd.select('T_2_atoms','T_2_atoms id 2248 & structure')
cmd.select('T_2_atoms','T_2_atoms id 2249 & structure')
cmd.select('T_2_atoms','T_2_atoms id 2250 & structure')
cmd.select('T_2_atoms','T_2_atoms id 2312 & structure')
cmd.select('T_2_atoms','T_2_atoms id 2313 & structure')
cmd.select('T_2_atoms','T_2_atoms id 2314 & structure')
cmd.select('T_2_atoms','T_2_atoms id 2315 & structure')
cmd.select('T_2_atoms','T_2_atoms id 2325 & structure')
cmd.select('T_2_atoms','T_2_atoms id 2327 & structure')
cmd.select('T_2_atoms','T_2_atoms id 2328 & structure')
cmd.select('T_2_atoms','T_2_atoms id 2329 & structure')
cmd.select('T_2_atoms','T_2_atoms id 2330 & structure')
cmd.select('T_2_atoms','T_2_atoms id 2482 & structure')
cmd.select('T_2_atoms','T_2_atoms id 2484 & structure')
cmd.select('T_2_atoms','T_2_atoms id 2485 & structure')
cmd.select('T_2_atoms','T_2_atoms id 2486 & structure')
cmd.select('T_2_atoms','T_2_atoms id 2487 & structure')
cmd.select('T_2_atoms','T_2_atoms id 2488 & structure')
cmd.select('T_2_atoms','T_2_atoms id 2489 & structure')
cmd.select('T_2_atoms','T_2_atoms id 2490 & structure')
cmd.select('T_2_atoms','T_2_atoms id 2491 & structure')
cmd.select('T_2_atoms','T_2_atoms id 2492 & structure')
cmd.select('T_2_atoms','T_2_atoms id 2493 & structure')
cmd.select('T_2_atoms','T_2_atoms id 2494 & structure')
cmd.select('T_2_atoms','T_2_atoms id 2496 & structure')
cmd.select('T_2_atoms','T_2_atoms id 2497 & structure')
cmd.select('T_2_atoms','T_2_atoms id 2503 & structure')
cmd.select('T_2_atoms','T_2_atoms id 2504 & structure')
cmd.select('T_2_atoms','T_2_atoms id 2506 & structure')
cmd.select('T_2_atoms','T_2_atoms id 2508 & structure')
cmd.select('T_2_atoms','T_2_atoms id 2509 & structure')
cmd.select('T_2_atoms','T_2_atoms id 2510 & structure')
cmd.select('T_2_atoms','T_2_atoms id 2511 & structure')
cmd.select('T_2_atoms','T_2_atoms id 2512 & structure')
cmd.select('T_2_atoms','T_2_atoms id 2513 & structure')
cmd.select('T_2_atoms','T_2_atoms id 3065 & structure')
cmd.select('T_2_atoms','T_2_atoms id 3066 & structure')
cmd.select('T_2_atoms','T_2_atoms id 3067 & structure')
cmd.select('T_2_atoms','T_2_atoms id 3069 & structure')
cmd.select('T_2_atoms','T_2_atoms id 3070 & structure')
cmd.select('T_2_atoms','T_2_atoms id 3071 & structure')
cmd.select('T_2_atoms','T_2_atoms id 3072 & structure')
cmd.select('T_2_atoms','T_2_atoms id 3073 & structure')
cmd.select('T_2_atoms','T_2_atoms id 3074 & structure')
cmd.select('T_2_atoms','T_2_atoms id 3075 & structure')
cmd.select('T_2_atoms','T_2_atoms id 3076 & structure')
cmd.select('T_2_atoms','T_2_atoms id 3077 & structure')
cmd.select('T_2_atoms','T_2_atoms id 3078 & structure')
cmd.select('T_2_atoms','T_2_atoms id 3079 & structure')
cmd.select('T_2_atoms','T_2_atoms id 3080 & structure')
cmd.select('T_2_atoms','T_2_atoms id 3081 & structure')
cmd.select('T_2_atoms','T_2_atoms id 3082 & structure')
cmd.select('T_2_atoms','T_2_atoms id 3083 & structure')
cmd.select('T_2_atoms','T_2_atoms id 3084 & structure')
cmd.select('T_2_atoms','T_2_atoms id 3085 & structure')
cmd.select('T_2_atoms','T_2_atoms id 3086 & structure')
cmd.select('T_2_atoms','T_2_atoms id 3087 & structure')
cmd.select('T_2_atoms','T_2_atoms id 3088 & structure')
cmd.select('T_2_atoms','T_2_atoms id 3092 & structure')
cmd.select('T_2_atoms','T_2_atoms id 3093 & structure')
cmd.select('T_2_atoms','T_2_atoms id 3100 & structure')
cmd.select('T_2_atoms','T_2_atoms id 3101 & structure')
cmd.select('T_2_atoms','T_2_atoms id 3128 & structure')
cmd.select('T_2_atoms','T_2_atoms id 3129 & structure')
cmd.select('T_2_atoms','T_2_atoms id 3130 & structure')
cmd.select('T_2_atoms','T_2_atoms id 3131 & structure')
cmd.select('T_2_atoms','T_2_atoms id 3132 & structure')
cmd.select('T_2_atoms','T_2_atoms id 3133 & structure')
cmd.select('T_2_atoms','T_2_atoms id 3134 & structure')
cmd.select('T_2_atoms','T_2_atoms id 3135 & structure')
cmd.select('T_2_atoms','T_2_atoms id 3136 & structure')
cmd.select('T_2_atoms','T_2_atoms id 3137 & structure')
cmd.select('T_2_atoms','T_2_atoms id 3138 & structure')
cmd.select('T_2_atoms','T_2_atoms id 3139 & structure')
cmd.select('T_2_atoms','T_2_atoms id 3141 & structure')
cmd.select('T_2_atoms','T_2_atoms id 3154 & structure')
cmd.select('T_2_atoms','T_2_atoms id 3155 & structure')
cmd.select('T_2_atoms','T_2_atoms id 3156 & structure')
cmd.select('T_2_atoms','T_2_atoms id 3157 & structure')
cmd.select('T_2_atoms','T_2_atoms id 3231 & structure')
cmd.select('T_2_atoms','T_2_atoms id 3232 & structure')
cmd.select('T_2_atoms','T_2_atoms id 3394 & structure')
cmd.select('T_2_atoms','T_2_atoms id 3395 & structure')
cmd.select('T_2_atoms','T_2_atoms id 4166 & structure')
cmd.select('T_2_atoms','T_2_atoms id 4167 & structure')
cmd.select('T_2_atoms','T_2_atoms id 4168 & structure')
cmd.select('T_2_atoms','T_2_atoms id 4171 & structure')
cmd.select('T_2_atoms','T_2_atoms id 4172 & structure')
cmd.select('T_2_atoms','T_2_atoms id 4173 & structure')
cmd.select('T_2_atoms','T_2_atoms id 4174 & structure')
cmd.select('T_2_atoms','T_2_atoms id 4175 & structure')
cmd.select('T_2_atoms','T_2_atoms id 4176 & structure')
cmd.select('T_2_atoms','T_2_atoms id 4177 & structure')
cmd.select('T_2_atoms','T_2_atoms id 4178 & structure')
cmd.select('T_2_atoms','T_2_atoms id 4179 & structure')
cmd.select('T_2_atoms','T_2_atoms id 4180 & structure')
cmd.select('T_2_atoms','T_2_atoms id 4181 & structure')
cmd.select('T_2_atoms','T_2_atoms id 4182 & structure')
cmd.select('T_2_atoms','T_2_atoms id 4223 & structure')
cmd.select('T_2_atoms','T_2_atoms id 4224 & structure')
cmd.select('T_2_atoms','T_2_atoms id 4225 & structure')
cmd.select('T_2_atoms','T_2_atoms id 4226 & structure')
cmd.select('T_2_atoms','T_2_atoms id 4227 & structure')
cmd.select('T_2_atoms','T_2_atoms id 4228 & structure')
cmd.select('T_2_atoms','T_2_atoms id 4229 & structure')
cmd.select('T_2_atoms','T_2_atoms id 4230 & structure')
cmd.select('T_2_atoms','T_2_atoms id 4231 & structure')
cmd.select('T_2_atoms','T_2_atoms id 4232 & structure')
cmd.select('T_2_atoms','T_2_atoms id 4233 & structure')
cmd.select('T_2_atoms','T_2_atoms id 4235 & structure')
cmd.select('T_2_atoms','T_2_atoms id 4236 & structure')
cmd.select('T_2_atoms','T_2_atoms id 4237 & structure')
cmd.select('T_2_atoms','T_2_atoms id 4238 & structure')
cmd.select('T_2_atoms','T_2_atoms id 4239 & structure')
cmd.select('T_2_atoms','T_2_atoms id 4240 & structure')
cmd.select('T_2_atoms','T_2_atoms id 4241 & structure')
cmd.select('T_2_atoms','T_2_atoms id 4244 & structure')
cmd.select('T_2_atoms','T_2_atoms id 4245 & structure')
cmd.select('T_2_atoms','T_2_atoms id 4246 & structure')
cmd.select('T_2_atoms','T_2_atoms id 4247 & structure')
cmd.select('T_2_atoms','T_2_atoms id 4248 & structure')
cmd.select('T_2_atoms','T_2_atoms id 4249 & structure')
cmd.select('T_2_atoms','T_2_atoms id 4260 & structure')
cmd.select('T_2_atoms','T_2_atoms id 4262 & structure')
cmd.select('T_2_atoms','T_2_atoms id 4263 & structure')
cmd.select('T_2_atoms','T_2_atoms id 4264 & structure')
cmd.select('T_2_atoms','T_2_atoms id 4276 & structure')
cmd.select('T_2_atoms','T_2_atoms id 4277 & structure')
cmd.select('T_2_atoms','T_2_atoms id 4278 & structure')
cmd.select('T_2_atoms','T_2_atoms id 4279 & structure')
cmd.select('T_2_atoms','T_2_atoms id 4280 & structure')
cmd.select('T_2_atoms','T_2_atoms id 4281 & structure')
cmd.select('T_2_atoms','T_2_atoms id 4282 & structure')
cmd.select('T_2_atoms','T_2_atoms id 4283 & structure')
cmd.select('T_2_atoms','T_2_atoms id 4284 & structure')
cmd.select('T_2_atoms','T_2_atoms id 4285 & structure')
cmd.select('T_2_atoms','T_2_atoms id 4286 & structure')
cmd.select('T_2_atoms','T_2_atoms id 4287 & structure')
cmd.select('T_2_atoms','T_2_atoms id 4288 & structure')
cmd.select('T_2_atoms','T_2_atoms id 4289 & structure')
cmd.select('T_2_atoms','T_2_atoms id 4290 & structure')
cmd.select('T_2_atoms','T_2_atoms id 4291 & structure')
cmd.select('T_2_atoms','T_2_atoms id 4292 & structure')
cmd.select('T_2_atoms','T_2_atoms id 4293 & structure')
cmd.select('T_2_atoms','T_2_atoms id 4294 & structure')
cmd.select('T_2_atoms','T_2_atoms id 4295 & structure')
cmd.select('T_2_atoms','T_2_atoms id 4296 & structure')
cmd.select('T_2_atoms','T_2_atoms id 4297 & structure')
cmd.select('T_2_atoms','T_2_atoms id 4298 & structure')
cmd.select('T_2_atoms','T_2_atoms id 4299 & structure')
cmd.select('T_2_atoms','T_2_atoms id 4300 & structure')
cmd.select('T_2_atoms','T_2_atoms id 4301 & structure')
cmd.select('T_2_atoms','T_2_atoms id 4303 & structure')
cmd.select('T_2_atoms','T_2_atoms id 4306 & structure')
cmd.select('T_2_atoms','T_2_atoms id 4307 & structure')
cmd.select('T_2_atoms','T_2_atoms id 4308 & structure')
cmd.select('T_2_atoms','T_2_atoms id 4309 & structure')
cmd.select('T_2_atoms','T_2_atoms id 4310 & structure')
cmd.select('T_2_atoms','T_2_atoms id 4311 & structure')
cmd.select('T_2_atoms','T_2_atoms id 4312 & structure')
cmd.select('T_2_atoms','T_2_atoms id 4332 & structure')
cmd.select('T_2_atoms','T_2_atoms id 4333 & structure')
cmd.select('T_2_atoms','T_2_atoms id 4334 & structure')
cmd.select('T_2_atoms','T_2_atoms id 4335 & structure')
cmd.select('T_2_atoms','T_2_atoms id 4336 & structure')
cmd.select('T_2_atoms','T_2_atoms id 4337 & structure')
cmd.select('T_2_atoms','T_2_atoms id 4338 & structure')
cmd.select('T_2_atoms','T_2_atoms id 4339 & structure')
cmd.select('T_2_atoms','T_2_atoms id 4340 & structure')
cmd.select('T_2_atoms','T_2_atoms id 4341 & structure')
cmd.select('T_2_atoms','T_2_atoms id 4342 & structure')
cmd.select('T_2_atoms','T_2_atoms id 4343 & structure')
cmd.select('T_2_atoms','T_2_atoms id 4344 & structure')
cmd.select('T_2_atoms','T_2_atoms id 4345 & structure')
cmd.select('T_2_atoms','T_2_atoms id 4346 & structure')
cmd.select('T_2_atoms','T_2_atoms id 4347 & structure')
cmd.select('T_2_atoms','T_2_atoms id 4348 & structure')
cmd.select('T_2_atoms','T_2_atoms id 4349 & structure')
cmd.select('T_2_atoms','T_2_atoms id 4350 & structure')
cmd.select('T_2_atoms','T_2_atoms id 4351 & structure')
cmd.select('T_2_atoms','T_2_atoms id 4352 & structure')
cmd.select('T_2_atoms','T_2_atoms id 4353 & structure')
cmd.select('T_2_atoms','T_2_atoms id 4354 & structure')
cmd.select('T_2_atoms','T_2_atoms id 4355 & structure')
cmd.select('T_2_atoms','T_2_atoms id 4356 & structure')
cmd.select('T_2_atoms','T_2_atoms id 4357 & structure')
cmd.select('T_2_atoms','T_2_atoms id 4358 & structure')
cmd.select('T_2_atoms','T_2_atoms id 4359 & structure')
cmd.select('T_2_atoms','T_2_atoms id 4360 & structure')
cmd.select('T_2_atoms','T_2_atoms id 4361 & structure')
cmd.select('T_2_atoms','T_2_atoms id 4362 & structure')
cmd.select('T_2_atoms','T_2_atoms id 4363 & structure')
cmd.select('T_2_atoms','T_2_atoms id 4364 & structure')
cmd.select('T_2_atoms','T_2_atoms id 4409 & structure')
cmd.select('T_2_atoms','T_2_atoms id 4410 & structure')
cmd.select('T_2_atoms','T_2_atoms id 4411 & structure')
cmd.select('T_2_atoms','T_2_atoms id 4412 & structure')
cmd.select('T_2_atoms','T_2_atoms id 4413 & structure')
cmd.select('T_2_atoms','T_2_atoms id 4414 & structure')
cmd.select('T_2_atoms','T_2_atoms id 4415 & structure')
cmd.select('T_2_atoms','T_2_atoms id 4416 & structure')
cmd.select('T_2_atoms','T_2_atoms id 4417 & structure')
cmd.select('T_2_atoms','T_2_atoms id 4418 & structure')
cmd.select('T_2_atoms','T_2_atoms id 4419 & structure')
cmd.select('T_2_atoms','T_2_atoms id 4429 & structure')
cmd.select('T_2_atoms','T_2_atoms id 4430 & structure')
cmd.select('T_2_atoms','T_2_atoms id 4432 & structure')
cmd.select('T_2_atoms','T_2_atoms id 4433 & structure')
cmd.select('T_2_atoms','T_2_atoms id 4434 & structure')
cmd.select('T_2_atoms','T_2_atoms id 4963 & structure')
cmd.select('T_2_atoms','T_2_atoms id 4964 & structure')
cmd.select('T_2_atoms','T_2_atoms id 4966 & structure')
cmd.select('T_2_atoms','T_2_atoms id 4967 & structure')
cmd.select('T_2_atoms','T_2_atoms id 4973 & structure')
cmd.select('T_2_atoms','T_2_atoms id 5015 & structure')
cmd.select('T_2_atoms','T_2_atoms id 5017 & structure')
cmd.select('T_2_atoms','T_2_atoms id 5018 & structure')
cmd.select('T_2_atoms','T_2_atoms id 5019 & structure')
cmd.select('T_2_atoms','T_2_atoms id 5020 & structure')
cmd.select('T_2_atoms','T_2_atoms id 5021 & structure')
cmd.select('T_2_atoms','T_2_atoms id 5022 & structure')
cmd.select('T_2_atoms','T_2_atoms id 5023 & structure')
cmd.select('T_2_atoms','T_2_atoms id 5024 & structure')
cmd.select('T_2_atoms','T_2_atoms id 5025 & structure')
cmd.select('T_2_atoms','T_2_atoms id 5026 & structure')
cmd.select('T_2_atoms','T_2_atoms id 5027 & structure')
cmd.select('T_2_atoms','T_2_atoms id 5028 & structure')
cmd.select('T_2_atoms','T_2_atoms id 5029 & structure')
cmd.select('T_2_atoms','T_2_atoms id 5030 & structure')
cmd.select('T_2_atoms','T_2_atoms id 5031 & structure')
cmd.select('T_2_atoms','T_2_atoms id 5032 & structure')
cmd.select('T_2_atoms','T_2_atoms id 5034 & structure')
cmd.select('T_2_atoms','T_2_atoms id 5035 & structure')
cmd.select('T_2_atoms','T_2_atoms id 5040 & structure')
cmd.select('T_2_atoms','T_2_atoms id 5042 & structure')
cmd.select('T_2_atoms','T_2_atoms id 5043 & structure')
cmd.select('T_2_atoms','T_2_atoms id 5076 & structure')
cmd.select('T_2_atoms','T_2_atoms id 5078 & structure')
cmd.select('T_2_atoms','T_2_atoms id 5079 & structure')
cmd.select('T_2_atoms','T_2_atoms id 5080 & structure')
cmd.select('T_2_atoms','T_2_atoms id 5081 & structure')
cmd.select('T_2_atoms','T_2_atoms id 5082 & structure')
cmd.select('T_2_atoms','T_2_atoms id 5083 & structure')
cmd.select('T_2_atoms','T_2_atoms id 5084 & structure')
cmd.select('T_2_atoms','T_2_atoms id 5085 & structure')
cmd.select('T_2_atoms','T_2_atoms id 5122 & structure')
cmd.select('T_2_atoms','T_2_atoms id 5123 & structure')
cmd.select('T_2_atoms','T_2_atoms id 5124 & structure')
cmd.select('T_2_atoms','T_2_atoms id 5125 & structure')
cmd.select('T_2_atoms','T_2_atoms id 5126 & structure')
cmd.select('T_2_atoms','T_2_atoms id 5139 & structure')
cmd.select('T_2_atoms','T_2_atoms id 5141 & structure')
cmd.select('T_2_atoms','T_2_atoms id 5142 & structure')
cmd.select('T_3_atoms','none')
cmd.select('T_3_atoms','T_3_atoms id 1626 & structure')
cmd.select('T_3_atoms','T_3_atoms id 1627 & structure')
cmd.select('T_3_atoms','T_3_atoms id 1628 & structure')
cmd.select('T_3_atoms','T_3_atoms id 1629 & structure')
cmd.select('T_3_atoms','T_3_atoms id 2166 & structure')
cmd.select('T_3_atoms','T_3_atoms id 2167 & structure')
cmd.select('T_3_atoms','T_3_atoms id 2168 & structure')
cmd.select('T_3_atoms','T_3_atoms id 2169 & structure')
cmd.select('T_3_atoms','T_3_atoms id 2482 & structure')
cmd.select('T_3_atoms','T_3_atoms id 2483 & structure')
cmd.select('T_3_atoms','T_3_atoms id 2484 & structure')
cmd.select('T_3_atoms','T_3_atoms id 2485 & structure')
cmd.select('T_3_atoms','T_3_atoms id 2486 & structure')
cmd.select('T_3_atoms','T_3_atoms id 2487 & structure')
cmd.select('T_3_atoms','T_3_atoms id 2488 & structure')
cmd.select('T_3_atoms','T_3_atoms id 2489 & structure')
cmd.select('T_3_atoms','T_3_atoms id 2490 & structure')
cmd.select('T_3_atoms','T_3_atoms id 2491 & structure')
cmd.select('T_3_atoms','T_3_atoms id 2492 & structure')
cmd.select('T_3_atoms','T_3_atoms id 2493 & structure')
cmd.select('T_3_atoms','T_3_atoms id 2494 & structure')
cmd.select('T_3_atoms','T_3_atoms id 2496 & structure')
cmd.select('T_3_atoms','T_3_atoms id 2497 & structure')
cmd.select('T_3_atoms','T_3_atoms id 2498 & structure')
cmd.select('T_3_atoms','T_3_atoms id 2499 & structure')
cmd.select('T_3_atoms','T_3_atoms id 2500 & structure')
cmd.select('T_3_atoms','T_3_atoms id 2501 & structure')
cmd.select('T_3_atoms','T_3_atoms id 2502 & structure')
cmd.select('T_3_atoms','T_3_atoms id 2503 & structure')
cmd.select('T_3_atoms','T_3_atoms id 2504 & structure')
cmd.select('T_3_atoms','T_3_atoms id 2505 & structure')
cmd.select('T_3_atoms','T_3_atoms id 2506 & structure')
cmd.select('T_3_atoms','T_3_atoms id 2507 & structure')
cmd.select('T_3_atoms','T_3_atoms id 2508 & structure')
cmd.select('T_3_atoms','T_3_atoms id 2509 & structure')
cmd.select('T_3_atoms','T_3_atoms id 2510 & structure')
cmd.select('T_3_atoms','T_3_atoms id 2511 & structure')
cmd.select('T_3_atoms','T_3_atoms id 2512 & structure')
cmd.select('T_3_atoms','T_3_atoms id 2513 & structure')
cmd.select('T_3_atoms','T_3_atoms id 2514 & structure')
cmd.select('T_3_atoms','T_3_atoms id 2515 & structure')
cmd.select('T_3_atoms','T_3_atoms id 2516 & structure')
cmd.select('T_3_atoms','T_3_atoms id 2517 & structure')
cmd.select('T_3_atoms','T_3_atoms id 2518 & structure')
cmd.select('T_3_atoms','T_3_atoms id 2530 & structure')
cmd.select('T_3_atoms','T_3_atoms id 2531 & structure')
cmd.select('T_3_atoms','T_3_atoms id 2532 & structure')
cmd.select('T_3_atoms','T_3_atoms id 2533 & structure')
cmd.select('T_3_atoms','T_3_atoms id 2534 & structure')
cmd.select('T_3_atoms','T_3_atoms id 2536 & structure')
cmd.select('T_3_atoms','T_3_atoms id 2537 & structure')
cmd.select('T_3_atoms','T_3_atoms id 2538 & structure')
cmd.select('T_3_atoms','T_3_atoms id 2539 & structure')
cmd.select('T_3_atoms','T_3_atoms id 2540 & structure')
cmd.select('T_3_atoms','T_3_atoms id 2541 & structure')
cmd.select('T_3_atoms','T_3_atoms id 2544 & structure')
cmd.select('T_3_atoms','T_3_atoms id 2545 & structure')
cmd.select('T_3_atoms','T_3_atoms id 2546 & structure')
cmd.select('T_3_atoms','T_3_atoms id 2547 & structure')
cmd.select('T_3_atoms','T_3_atoms id 2548 & structure')
cmd.select('T_3_atoms','T_3_atoms id 2550 & structure')
cmd.select('T_3_atoms','T_3_atoms id 2552 & structure')
cmd.select('T_3_atoms','T_3_atoms id 2553 & structure')
cmd.select('T_3_atoms','T_3_atoms id 2554 & structure')
cmd.select('T_3_atoms','T_3_atoms id 2555 & structure')
cmd.select('T_3_atoms','T_3_atoms id 2556 & structure')
cmd.select('T_3_atoms','T_3_atoms id 2557 & structure')
cmd.select('T_3_atoms','T_3_atoms id 2559 & structure')
cmd.select('T_3_atoms','T_3_atoms id 2560 & structure')
cmd.select('T_3_atoms','T_3_atoms id 2561 & structure')
cmd.select('T_3_atoms','T_3_atoms id 2566 & structure')
cmd.select('T_3_atoms','T_3_atoms id 2567 & structure')
cmd.select('T_3_atoms','T_3_atoms id 2570 & structure')
cmd.select('T_3_atoms','T_3_atoms id 2583 & structure')
cmd.select('T_3_atoms','T_3_atoms id 2584 & structure')
cmd.select('T_3_atoms','T_3_atoms id 2585 & structure')
cmd.select('T_3_atoms','T_3_atoms id 2586 & structure')
cmd.select('T_3_atoms','T_3_atoms id 2587 & structure')
cmd.select('T_3_atoms','T_3_atoms id 2588 & structure')
cmd.select('T_3_atoms','T_3_atoms id 2589 & structure')
cmd.select('T_3_atoms','T_3_atoms id 2590 & structure')
cmd.select('T_3_atoms','T_3_atoms id 2591 & structure')
cmd.select('T_3_atoms','T_3_atoms id 2592 & structure')
cmd.select('T_3_atoms','T_3_atoms id 2593 & structure')
cmd.select('T_3_atoms','T_3_atoms id 2594 & structure')
cmd.select('T_3_atoms','T_3_atoms id 2595 & structure')
cmd.select('T_3_atoms','T_3_atoms id 2596 & structure')
cmd.select('T_3_atoms','T_3_atoms id 2597 & structure')
cmd.select('T_3_atoms','T_3_atoms id 2598 & structure')
cmd.select('T_3_atoms','T_3_atoms id 2599 & structure')
cmd.select('T_3_atoms','T_3_atoms id 2600 & structure')
cmd.select('T_3_atoms','T_3_atoms id 2601 & structure')
cmd.select('T_3_atoms','T_3_atoms id 2602 & structure')
cmd.select('T_3_atoms','T_3_atoms id 2603 & structure')
cmd.select('T_3_atoms','T_3_atoms id 2604 & structure')
cmd.select('T_3_atoms','T_3_atoms id 2605 & structure')
cmd.select('T_3_atoms','T_3_atoms id 2606 & structure')
cmd.select('T_3_atoms','T_3_atoms id 2607 & structure')
cmd.select('T_3_atoms','T_3_atoms id 2609 & structure')
cmd.select('T_3_atoms','T_3_atoms id 2610 & structure')
cmd.select('T_3_atoms','T_3_atoms id 2625 & structure')
cmd.select('T_3_atoms','T_3_atoms id 2626 & structure')
cmd.select('T_3_atoms','T_3_atoms id 2627 & structure')
cmd.select('T_3_atoms','T_3_atoms id 2640 & structure')
cmd.select('T_3_atoms','T_3_atoms id 2642 & structure')
cmd.select('T_3_atoms','T_3_atoms id 2643 & structure')
cmd.select('T_3_atoms','T_3_atoms id 2644 & structure')
cmd.select('T_3_atoms','T_3_atoms id 2645 & structure')
cmd.select('T_3_atoms','T_3_atoms id 2646 & structure')
cmd.select('T_3_atoms','T_3_atoms id 2647 & structure')
cmd.select('T_3_atoms','T_3_atoms id 2648 & structure')
cmd.select('T_3_atoms','T_3_atoms id 2649 & structure')
cmd.select('T_3_atoms','T_3_atoms id 2650 & structure')
cmd.select('T_3_atoms','T_3_atoms id 2651 & structure')
cmd.select('T_3_atoms','T_3_atoms id 2652 & structure')
cmd.select('T_3_atoms','T_3_atoms id 2653 & structure')
cmd.select('T_3_atoms','T_3_atoms id 2654 & structure')
cmd.select('T_3_atoms','T_3_atoms id 2655 & structure')
cmd.select('T_3_atoms','T_3_atoms id 2656 & structure')
cmd.select('T_3_atoms','T_3_atoms id 2657 & structure')
cmd.select('T_3_atoms','T_3_atoms id 2658 & structure')
cmd.select('T_3_atoms','T_3_atoms id 2659 & structure')
cmd.select('T_3_atoms','T_3_atoms id 2660 & structure')
cmd.select('T_3_atoms','T_3_atoms id 2661 & structure')
cmd.select('T_3_atoms','T_3_atoms id 2662 & structure')
cmd.select('T_3_atoms','T_3_atoms id 2663 & structure')
cmd.select('T_3_atoms','T_3_atoms id 2664 & structure')
cmd.select('T_3_atoms','T_3_atoms id 2665 & structure')
cmd.select('T_3_atoms','T_3_atoms id 2666 & structure')
cmd.select('T_3_atoms','T_3_atoms id 2667 & structure')
cmd.select('T_3_atoms','T_3_atoms id 2668 & structure')
cmd.select('T_3_atoms','T_3_atoms id 2669 & structure')
cmd.select('T_3_atoms','T_3_atoms id 2670 & structure')
cmd.select('T_3_atoms','T_3_atoms id 2671 & structure')
cmd.select('T_3_atoms','T_3_atoms id 2672 & structure')
cmd.select('T_3_atoms','T_3_atoms id 2673 & structure')
cmd.select('T_3_atoms','T_3_atoms id 2674 & structure')
cmd.select('T_3_atoms','T_3_atoms id 2675 & structure')
cmd.select('T_3_atoms','T_3_atoms id 2676 & structure')
cmd.select('T_3_atoms','T_3_atoms id 2677 & structure')
cmd.select('T_3_atoms','T_3_atoms id 2678 & structure')
cmd.select('T_3_atoms','T_3_atoms id 2679 & structure')
cmd.select('T_3_atoms','T_3_atoms id 2712 & structure')
cmd.select('T_3_atoms','T_3_atoms id 2715 & structure')
cmd.select('T_3_atoms','T_3_atoms id 2717 & structure')
cmd.select('T_3_atoms','T_3_atoms id 2718 & structure')
cmd.select('T_3_atoms','T_3_atoms id 2719 & structure')
cmd.select('T_3_atoms','T_3_atoms id 2720 & structure')
cmd.select('T_3_atoms','T_3_atoms id 2721 & structure')
cmd.select('T_3_atoms','T_3_atoms id 2722 & structure')
cmd.select('T_3_atoms','T_3_atoms id 2723 & structure')
cmd.select('T_3_atoms','T_3_atoms id 2724 & structure')
cmd.select('T_3_atoms','T_3_atoms id 2725 & structure')
cmd.select('T_3_atoms','T_3_atoms id 2726 & structure')
cmd.select('T_3_atoms','T_3_atoms id 2727 & structure')
cmd.select('T_3_atoms','T_3_atoms id 2728 & structure')
cmd.select('T_3_atoms','T_3_atoms id 2729 & structure')
cmd.select('T_3_atoms','T_3_atoms id 2730 & structure')
cmd.select('T_3_atoms','T_3_atoms id 2731 & structure')
cmd.select('T_3_atoms','T_3_atoms id 2732 & structure')
cmd.select('T_3_atoms','T_3_atoms id 2733 & structure')
cmd.select('T_3_atoms','T_3_atoms id 2734 & structure')
cmd.select('T_3_atoms','T_3_atoms id 2735 & structure')
cmd.select('T_3_atoms','T_3_atoms id 2736 & structure')
cmd.select('T_3_atoms','T_3_atoms id 2779 & structure')
cmd.select('T_3_atoms','T_3_atoms id 2780 & structure')
cmd.select('T_3_atoms','T_3_atoms id 2781 & structure')
cmd.select('T_3_atoms','T_3_atoms id 2782 & structure')
cmd.select('T_3_atoms','T_3_atoms id 2783 & structure')
cmd.select('T_3_atoms','T_3_atoms id 2784 & structure')
cmd.select('T_3_atoms','T_3_atoms id 2785 & structure')
cmd.select('T_3_atoms','T_3_atoms id 2786 & structure')
cmd.select('T_3_atoms','T_3_atoms id 2787 & structure')
cmd.select('T_3_atoms','T_3_atoms id 2788 & structure')
cmd.select('T_3_atoms','T_3_atoms id 2789 & structure')
cmd.select('T_3_atoms','T_3_atoms id 2790 & structure')
cmd.select('T_3_atoms','T_3_atoms id 2791 & structure')
cmd.select('T_3_atoms','T_3_atoms id 2792 & structure')
cmd.select('T_3_atoms','T_3_atoms id 2795 & structure')
cmd.select('T_3_atoms','T_3_atoms id 2796 & structure')
cmd.select('T_3_atoms','T_3_atoms id 2797 & structure')
cmd.select('T_3_atoms','T_3_atoms id 2798 & structure')
cmd.select('T_3_atoms','T_3_atoms id 2799 & structure')
cmd.select('T_3_atoms','T_3_atoms id 2800 & structure')
cmd.select('T_3_atoms','T_3_atoms id 2801 & structure')
cmd.select('T_3_atoms','T_3_atoms id 2802 & structure')
cmd.select('T_3_atoms','T_3_atoms id 2803 & structure')
cmd.select('T_3_atoms','T_3_atoms id 2804 & structure')
cmd.select('T_3_atoms','T_3_atoms id 2805 & structure')
cmd.select('T_3_atoms','T_3_atoms id 2806 & structure')
cmd.select('T_3_atoms','T_3_atoms id 2864 & structure')
cmd.select('T_3_atoms','T_3_atoms id 2865 & structure')
cmd.select('T_3_atoms','T_3_atoms id 2866 & structure')
cmd.select('T_3_atoms','T_3_atoms id 2868 & structure')
cmd.select('T_3_atoms','T_3_atoms id 2869 & structure')
cmd.select('T_3_atoms','T_3_atoms id 2873 & structure')
cmd.select('T_3_atoms','T_3_atoms id 2874 & structure')
cmd.select('T_3_atoms','T_3_atoms id 2875 & structure')
cmd.select('T_3_atoms','T_3_atoms id 2928 & structure')
cmd.select('T_3_atoms','T_3_atoms id 2929 & structure')
cmd.select('T_3_atoms','T_3_atoms id 2930 & structure')
cmd.select('T_3_atoms','T_3_atoms id 2931 & structure')
cmd.select('T_3_atoms','T_3_atoms id 2932 & structure')
cmd.select('T_3_atoms','T_3_atoms id 2933 & structure')
cmd.select('T_3_atoms','T_3_atoms id 2934 & structure')
cmd.select('T_3_atoms','T_3_atoms id 2935 & structure')
cmd.select('T_3_atoms','T_3_atoms id 2936 & structure')
cmd.select('T_3_atoms','T_3_atoms id 2937 & structure')
cmd.select('T_3_atoms','T_3_atoms id 2955 & structure')
cmd.select('T_3_atoms','T_3_atoms id 2991 & structure')
cmd.select('T_3_atoms','T_3_atoms id 2993 & structure')
cmd.select('T_3_atoms','T_3_atoms id 2994 & structure')
cmd.select('T_3_atoms','T_3_atoms id 2995 & structure')
cmd.select('T_3_atoms','T_3_atoms id 2996 & structure')
cmd.select('T_3_atoms','T_3_atoms id 2997 & structure')
cmd.select('T_3_atoms','T_3_atoms id 2998 & structure')
cmd.select('T_3_atoms','T_3_atoms id 2999 & structure')
cmd.select('T_3_atoms','T_3_atoms id 3000 & structure')
cmd.select('T_3_atoms','T_3_atoms id 3001 & structure')
cmd.select('T_3_atoms','T_3_atoms id 3002 & structure')
cmd.select('T_3_atoms','T_3_atoms id 3003 & structure')
cmd.select('T_3_atoms','T_3_atoms id 3004 & structure')
cmd.select('T_3_atoms','T_3_atoms id 3005 & structure')
cmd.select('T_3_atoms','T_3_atoms id 3006 & structure')
cmd.select('T_3_atoms','T_3_atoms id 3007 & structure')
cmd.select('T_3_atoms','T_3_atoms id 3008 & structure')
cmd.select('T_3_atoms','T_3_atoms id 3058 & structure')
cmd.select('T_3_atoms','T_3_atoms id 3059 & structure')
cmd.select('T_3_atoms','T_3_atoms id 3060 & structure')
cmd.select('T_3_atoms','T_3_atoms id 3061 & structure')
cmd.select('T_3_atoms','T_3_atoms id 3062 & structure')
cmd.select('T_3_atoms','T_3_atoms id 3063 & structure')
cmd.select('T_3_atoms','T_3_atoms id 3064 & structure')
cmd.select('T_3_atoms','T_3_atoms id 3065 & structure')
cmd.select('T_3_atoms','T_3_atoms id 3066 & structure')
cmd.select('T_3_atoms','T_3_atoms id 3067 & structure')
cmd.select('T_3_atoms','T_3_atoms id 3068 & structure')
cmd.select('T_3_atoms','T_3_atoms id 3069 & structure')
cmd.select('T_3_atoms','T_3_atoms id 3070 & structure')
cmd.select('T_3_atoms','T_3_atoms id 3071 & structure')
cmd.select('T_3_atoms','T_3_atoms id 3072 & structure')
cmd.select('T_3_atoms','T_3_atoms id 3073 & structure')
cmd.select('T_3_atoms','T_3_atoms id 3074 & structure')
cmd.select('T_3_atoms','T_3_atoms id 3079 & structure')
cmd.select('T_3_atoms','T_3_atoms id 3080 & structure')
cmd.select('T_3_atoms','T_3_atoms id 3081 & structure')
cmd.select('T_3_atoms','T_3_atoms id 3082 & structure')
cmd.select('T_3_atoms','T_3_atoms id 3083 & structure')
cmd.select('T_3_atoms','T_3_atoms id 3084 & structure')
cmd.select('T_3_atoms','T_3_atoms id 3085 & structure')
cmd.select('T_3_atoms','T_3_atoms id 3087 & structure')
cmd.select('T_3_atoms','T_3_atoms id 3088 & structure')
cmd.select('T_3_atoms','T_3_atoms id 3089 & structure')
cmd.select('T_3_atoms','T_3_atoms id 3090 & structure')
cmd.select('T_3_atoms','T_3_atoms id 3107 & structure')
cmd.select('T_3_atoms','T_3_atoms id 3109 & structure')
cmd.select('T_3_atoms','T_3_atoms id 3110 & structure')
cmd.select('T_3_atoms','T_3_atoms id 3111 & structure')
cmd.select('T_3_atoms','T_3_atoms id 3114 & structure')
cmd.select('T_3_atoms','T_3_atoms id 3116 & structure')
cmd.select('T_3_atoms','T_3_atoms id 3122 & structure')
cmd.select('T_3_atoms','T_3_atoms id 3124 & structure')
cmd.select('T_3_atoms','T_3_atoms id 3125 & structure')
cmd.select('T_3_atoms','T_3_atoms id 3126 & structure')
cmd.select('T_3_atoms','T_3_atoms id 3127 & structure')
cmd.select('T_3_atoms','T_3_atoms id 3128 & structure')
cmd.select('T_3_atoms','T_3_atoms id 3129 & structure')
cmd.select('T_3_atoms','T_3_atoms id 3130 & structure')
cmd.select('T_3_atoms','T_3_atoms id 3131 & structure')
cmd.select('T_3_atoms','T_3_atoms id 3132 & structure')
cmd.select('T_3_atoms','T_3_atoms id 3133 & structure')
cmd.select('T_3_atoms','T_3_atoms id 3134 & structure')
cmd.select('T_3_atoms','T_3_atoms id 3135 & structure')
cmd.select('T_3_atoms','T_3_atoms id 3136 & structure')
cmd.select('T_3_atoms','T_3_atoms id 3137 & structure')
cmd.select('T_3_atoms','T_3_atoms id 3139 & structure')
cmd.select('T_3_atoms','T_3_atoms id 3140 & structure')
cmd.select('T_3_atoms','T_3_atoms id 3141 & structure')
cmd.select('T_3_atoms','T_3_atoms id 3142 & structure')
cmd.select('T_3_atoms','T_3_atoms id 3143 & structure')
cmd.select('T_3_atoms','T_3_atoms id 3145 & structure')
cmd.select('T_3_atoms','T_3_atoms id 3146 & structure')
cmd.select('T_3_atoms','T_3_atoms id 3208 & structure')
cmd.select('T_3_atoms','T_3_atoms id 3210 & structure')
cmd.select('T_3_atoms','T_3_atoms id 3212 & structure')
cmd.select('T_3_atoms','T_3_atoms id 3213 & structure')
cmd.select('T_3_atoms','T_3_atoms id 3214 & structure')
cmd.select('T_3_atoms','T_3_atoms id 3215 & structure')
cmd.select('T_3_atoms','T_3_atoms id 3216 & structure')
cmd.select('T_3_atoms','T_3_atoms id 3217 & structure')
cmd.select('T_3_atoms','T_3_atoms id 3222 & structure')
cmd.select('T_3_atoms','T_3_atoms id 3223 & structure')
cmd.select('T_3_atoms','T_3_atoms id 3224 & structure')
cmd.select('T_3_atoms','T_3_atoms id 3225 & structure')
cmd.select('T_3_atoms','T_3_atoms id 3226 & structure')
cmd.select('T_3_atoms','T_3_atoms id 3227 & structure')
cmd.select('T_3_atoms','T_3_atoms id 3228 & structure')
cmd.select('T_3_atoms','T_3_atoms id 3229 & structure')
cmd.select('T_3_atoms','T_3_atoms id 3230 & structure')
cmd.select('T_3_atoms','T_3_atoms id 3231 & structure')
cmd.select('T_3_atoms','T_3_atoms id 3232 & structure')
cmd.select('T_3_atoms','T_3_atoms id 3233 & structure')
cmd.select('T_3_atoms','T_3_atoms id 3234 & structure')
cmd.select('T_3_atoms','T_3_atoms id 3235 & structure')
cmd.select('T_3_atoms','T_3_atoms id 3236 & structure')
cmd.select('T_3_atoms','T_3_atoms id 4280 & structure')
cmd.select('T_3_atoms','T_3_atoms id 4281 & structure')
cmd.select('T_3_atoms','T_3_atoms id 4282 & structure')
cmd.select('T_3_atoms','T_3_atoms id 4283 & structure')
cmd.select('T_3_atoms','T_3_atoms id 4285 & structure')
cmd.select('T_3_atoms','T_3_atoms id 4286 & structure')
cmd.select('T_3_atoms','T_3_atoms id 4287 & structure')
cmd.select('T_3_atoms','T_3_atoms id 4288 & structure')
cmd.select('T_3_atoms','T_3_atoms id 4289 & structure')
cmd.select('T_3_atoms','T_3_atoms id 4290 & structure')
cmd.select('T_3_atoms','T_3_atoms id 4291 & structure')
cmd.select('T_3_atoms','T_3_atoms id 4292 & structure')
cmd.select('T_3_atoms','T_3_atoms id 4293 & structure')
cmd.select('T_3_atoms','T_3_atoms id 4294 & structure')
cmd.select('T_3_atoms','T_3_atoms id 4295 & structure')
cmd.select('T_3_atoms','T_3_atoms id 4296 & structure')
cmd.select('T_3_atoms','T_3_atoms id 4297 & structure')
cmd.select('T_3_atoms','T_3_atoms id 4298 & structure')
cmd.select('T_3_atoms','T_3_atoms id 4299 & structure')
cmd.select('T_3_atoms','T_3_atoms id 4300 & structure')
cmd.select('T_3_atoms','T_3_atoms id 4301 & structure')
cmd.select('T_3_atoms','T_3_atoms id 4302 & structure')
cmd.select('T_3_atoms','T_3_atoms id 4303 & structure')
cmd.select('T_3_atoms','T_3_atoms id 4304 & structure')
cmd.select('T_3_atoms','T_3_atoms id 4305 & structure')
cmd.select('T_3_atoms','T_3_atoms id 4306 & structure')
cmd.select('T_3_atoms','T_3_atoms id 4307 & structure')
cmd.select('T_3_atoms','T_3_atoms id 4308 & structure')
cmd.select('T_3_atoms','T_3_atoms id 4309 & structure')
cmd.select('T_3_atoms','T_3_atoms id 4310 & structure')
cmd.select('T_3_atoms','T_3_atoms id 4311 & structure')
cmd.select('T_3_atoms','T_3_atoms id 4312 & structure')
cmd.select('T_3_atoms','T_3_atoms id 4351 & structure')
cmd.select('T_3_atoms','T_3_atoms id 4352 & structure')
cmd.select('T_3_atoms','T_3_atoms id 4353 & structure')
cmd.select('T_3_atoms','T_3_atoms id 4355 & structure')
cmd.select('T_3_atoms','T_3_atoms id 4356 & structure')
cmd.select('T_3_atoms','T_3_atoms id 4357 & structure')
cmd.select('T_3_atoms','T_3_atoms id 4358 & structure')
cmd.select('T_3_atoms','T_3_atoms id 4359 & structure')
cmd.select('T_3_atoms','T_3_atoms id 4360 & structure')
cmd.select('T_3_atoms','T_3_atoms id 4361 & structure')
cmd.select('T_3_atoms','T_3_atoms id 4362 & structure')
cmd.select('T_3_atoms','T_3_atoms id 4363 & structure')
cmd.select('T_3_atoms','T_3_atoms id 4371 & structure')
cmd.select('T_3_atoms','T_3_atoms id 4372 & structure')
cmd.select('T_3_atoms','T_3_atoms id 4375 & structure')
cmd.select('T_3_atoms','T_3_atoms id 4377 & structure')
cmd.select('T_3_atoms','T_3_atoms id 4378 & structure')
cmd.select('T_3_atoms','T_3_atoms id 4379 & structure')
cmd.select('T_3_atoms','T_3_atoms id 4380 & structure')
cmd.select('T_3_atoms','T_3_atoms id 4381 & structure')
cmd.select('T_3_atoms','T_3_atoms id 4382 & structure')
cmd.select('T_3_atoms','T_3_atoms id 4383 & structure')
cmd.select('T_3_atoms','T_3_atoms id 4443 & structure')
cmd.select('T_3_atoms','T_3_atoms id 4445 & structure')
cmd.select('T_3_atoms','T_3_atoms id 4446 & structure')
cmd.select('T_3_atoms','T_3_atoms id 4447 & structure')
cmd.select('T_3_atoms','T_3_atoms id 4448 & structure')
cmd.select('T_3_atoms','T_3_atoms id 4450 & structure')
cmd.select('T_3_atoms','T_3_atoms id 5780 & structure')
cmd.select('T_3_atoms','T_3_atoms id 5781 & structure')
cmd.select('T_3_atoms','T_3_atoms id 5782 & structure')
cmd.select('T_3_atoms','T_3_atoms id 5784 & structure')
cmd.select('T_3_atoms','T_3_atoms id 5785 & structure')
cmd.select('T_3_atoms','T_3_atoms id 5786 & structure')
cmd.select('T_3_atoms','T_3_atoms id 5787 & structure')
cmd.select('T_3_atoms','T_3_atoms id 5789 & structure')
cmd.select('T_3_atoms','T_3_atoms id 5790 & structure')
cmd.select('T_3_atoms','T_3_atoms id 5791 & structure')
cmd.select('T_3_atoms','T_3_atoms id 5831 & structure')
cmd.select('T_3_atoms','T_3_atoms id 5833 & structure')
cmd.select('T_3_atoms','T_3_atoms id 5834 & structure')
cmd.select('T_3_atoms','T_3_atoms id 5835 & structure')
cmd.select('T_3_atoms','T_3_atoms id 5838 & structure')
cmd.select('T_3_atoms','T_3_atoms id 5839 & structure')
cmd.select('T_3_atoms','T_3_atoms id 5840 & structure')
cmd.select('T_3_atoms','T_3_atoms id 5841 & structure')
cmd.select('T_3_atoms','T_3_atoms id 5842 & structure')
cmd.select('T_3_atoms','T_3_atoms id 5843 & structure')
cmd.select('T_3_atoms','T_3_atoms id 5844 & structure')
cmd.select('T_3_atoms','T_3_atoms id 5845 & structure')
cmd.select('T_3_atoms','T_3_atoms id 5846 & structure')
cmd.select('T_3_atoms','T_3_atoms id 5847 & structure')
cmd.select('T_3_atoms','T_3_atoms id 5848 & structure')
cmd.select('T_3_atoms','T_3_atoms id 5849 & structure')
cmd.select('T_3_atoms','T_3_atoms id 5850 & structure')
cmd.select('T_3_atoms','T_3_atoms id 5851 & structure')
cmd.select('T_3_atoms','T_3_atoms id 5852 & structure')
cmd.select('T_3_atoms','T_3_atoms id 5853 & structure')
cmd.select('T_3_atoms','T_3_atoms id 5854 & structure')
cmd.select('T_3_atoms','T_3_atoms id 5855 & structure')
cmd.select('T_3_atoms','T_3_atoms id 5856 & structure')
cmd.select('T_3_atoms','T_3_atoms id 5857 & structure')
cmd.select('T_3_atoms','T_3_atoms id 5858 & structure')
cmd.select('T_3_atoms','T_3_atoms id 5859 & structure')
cmd.select('T_3_atoms','T_3_atoms id 5860 & structure')
cmd.select('T_3_atoms','T_3_atoms id 5861 & structure')
cmd.select('T_3_atoms','T_3_atoms id 5862 & structure')
cmd.select('T_3_atoms','T_3_atoms id 5863 & structure')
cmd.select('T_3_atoms','T_3_atoms id 5864 & structure')
cmd.select('T_3_atoms','T_3_atoms id 5865 & structure')
cmd.select('T_3_atoms','T_3_atoms id 5866 & structure')
cmd.select('T_3_atoms','T_3_atoms id 5867 & structure')
cmd.select('T_3_atoms','T_3_atoms id 5868 & structure')
cmd.select('T_3_atoms','T_3_atoms id 5869 & structure')
cmd.select('T_3_atoms','T_3_atoms id 5870 & structure')
cmd.select('T_3_atoms','T_3_atoms id 5871 & structure')
cmd.select('T_3_atoms','T_3_atoms id 5872 & structure')
cmd.select('T_3_atoms','T_3_atoms id 5874 & structure')
cmd.select('T_3_atoms','T_3_atoms id 5875 & structure')
cmd.select('T_3_atoms','T_3_atoms id 5876 & structure')
cmd.select('T_3_atoms','T_3_atoms id 5878 & structure')
cmd.select('T_3_atoms','T_3_atoms id 6086 & structure')
cmd.select('T_3_atoms','T_3_atoms id 6087 & structure')
cmd.select('T_3_atoms','T_3_atoms id 6088 & structure')
cmd.select('T_3_atoms','T_3_atoms id 6089 & structure')
cmd.select('T_3_atoms','T_3_atoms id 6090 & structure')
cmd.select('T_3_atoms','T_3_atoms id 6091 & structure')
cmd.select('T_3_atoms','T_3_atoms id 6147 & structure')
cmd.select('T_3_atoms','T_3_atoms id 6148 & structure')
cmd.select('T_3_atoms','T_3_atoms id 6149 & structure')
cmd.select('T_3_atoms','T_3_atoms id 6150 & structure')
cmd.select('T_3_atoms','T_3_atoms id 6151 & structure')
cmd.select('T_3_atoms','T_3_atoms id 6152 & structure')
cmd.select('T_3_atoms','T_3_atoms id 6153 & structure')
cmd.select('T_3_atoms','T_3_atoms id 6154 & structure')
cmd.select('T_3_atoms','T_3_atoms id 6155 & structure')
cmd.select('T_3_atoms','T_3_atoms id 6156 & structure')
cmd.select('T_3_atoms','T_3_atoms id 6157 & structure')
cmd.select('T_3_atoms','T_3_atoms id 6158 & structure')
cmd.select('T_3_atoms','T_3_atoms id 6159 & structure')
cmd.select('T_3_atoms','T_3_atoms id 6160 & structure')
cmd.select('T_3_atoms','T_3_atoms id 6161 & structure')
cmd.select('T_3_atoms','T_3_atoms id 6162 & structure')
cmd.select('T_3_atoms','T_3_atoms id 6163 & structure')
cmd.select('T_3_atoms','T_3_atoms id 6164 & structure')
cmd.select('T_3_atoms','T_3_atoms id 6165 & structure')
cmd.select('T_3_atoms','T_3_atoms id 6166 & structure')
cmd.select('T_3_atoms','T_3_atoms id 6167 & structure')
cmd.select('T_3_atoms','T_3_atoms id 6168 & structure')
