# Supplementary material for: Catalytic Tunnel Dynamics Explain Functional Divergence of FAD2 Homologs Underlying the Oleic-to-Linoleic Ratio in Cornus wilsoniana
Source: Biology (Basel). 2026 Jan 14;15(2):145. doi: 10.3390/biology15020145 (PMC12838259; doi:10.3390/biology15020145)
Supplement: Supplementary file 1 [file biology-15-00145-s001.zip › caver_output/CW02G01750/0 ns/pymol/modules/caver.py]

def new_cluster(a, b):
	if len(a) <> len(b):
		return False # do not increase color in first iteration
	else:
		ai = a[11]
		bi = b[11]
		return int(ai) + 1 <> int(bi)
		# equality would indicates only a next file of the same cluster
