# Supplementary material for: Catalytic Tunnel Dynamics Explain Functional Divergence of FAD2 Homologs Underlying the Oleic-to-Linoleic Ratio in Cornus wilsoniana
Source: Biology (Basel). 2026 Jan 14;15(2):145. doi: 10.3390/biology15020145 (PMC12838259; doi:10.3390/biology15020145)
Supplement: Supplementary file 1 [file biology-15-00145-s001.zip › caver_output/CW02G01750/0 ns/summary_precise_numbers.csv]

Tunnel cluster ID	Priority	Average throughput	Standard deviation
1	0.7258640059130325	0.7258640059130325	0.0
2	0.3322850946007812	0.3322850946007812	0.0
3	0.251015806552736	0.251015806552736	0.0
