# Supplementary material for: Catalytic Tunnel Dynamics Explain Functional Divergence of FAD2 Homologs Underlying the Oleic-to-Linoleic Ratio in Cornus wilsoniana
Source: Biology (Basel). 2026 Jan 14;15(2):145. doi: 10.3390/biology15020145 (PMC12838259; doi:10.3390/biology15020145)
Supplement: Supplementary file 1 [file biology-15-00145-s001.zip › caver_output/CW02G01750/0 ns/vmd/scripts/vmd_load_structure.tcl]

#set dir "D:/CAVER OUT/caver_output/7/inputs"

mol load pdb ../data/0.pdb

after idle { 
  mol representation NewCartoon 
  mol delrep 0 top
  mol addrep top
  mol modcolor 0 top "ColorID" 8
} 
