# Supplementary material for: Catalytic Tunnel Dynamics Explain Functional Divergence of FAD2 Homologs Underlying the Oleic-to-Linoleic Ratio in Cornus wilsoniana
Source: Biology (Basel). 2026 Jan 14;15(2):145. doi: 10.3390/biology15020145 (PMC12838259; doi:10.3390/biology15020145)
Supplement: Supplementary file 1 [file biology-15-00145-s001.zip › caver_output/CW02G01750/20 ns/analysis/atoms.txt]

# Tunnel-lining atoms (atoms wihtin the 3.0 A distnace from individual tunnels)
== Tunnel cluster 1 ==
1627 1689 2157 2160 2161 2166 2167 2168 2169 2180 2181 2225 2226 2227 2228 2229 2230 2231 2232 2233 2234 2235 2236 2237 2238 2239 2240 2241 2242 2243 2244 2245 2246 2247 2248 2249 2250 2251 2252 2301 2302 2303 2304 2305 2306 2307 2308 2309 2310 2311 2312 2313 2314 2315 2316 2467 2469 2470 2471 2472 2473 2478 2479 2480 2482 2483 2484 2485 2486 2487 2488 2489 2490 2491 2492 2493 2494 2496 2497 2498 2500 2503 2504 2505 2506 2507 2508 2509 2510 2511 2512 2513 2993 2994 2995 2997 2998 2999 3000 3001 3002 3003 3004 3005 3006 3007 3058 3059 3060 3061 3062 3063 3064 3065 3066 3067 3068 3069 3070 3071 3072 3073 3074 3079 3080 3081 3082 3083 3084 3085 3087 3088 3089 3090 3091 3109 3110 3118 3120 3122 3124 3125 3126 3127 3128 3129 3130 3131 3132 3133 3134 3135 3136 3137 3138 3139 3140 3141 3142 3143 3206 3208 3210 3211 3212 3213 3214 3215 3218 3219 3220 3221 3222 3223 3224 3225 3226 3227 3228 3229 3230 3231 3232 3233 3234 3235 3236 3237 3238 3239 3394 3395 4287 4288 4289 4295 4296 4297 4299 4300 4301 4302 4303 4304 4305 4306 4307 4308 4309 4310 4311 4312 4353 4354 4355 4356 4357 4358 4359 4360 4361 4362 4363 4364 4365 4366 4367 4368 4369 4371 4434 4435 4436 
== Tunnel cluster 2 ==
1626 1627 1629 1681 1682 1686 1689 1690 1691 1729 1730 1731 1732 1734 1735 1736 1737 1738 1739 1740 1741 2176 2177 2192 2195 2197 2227 2229 2231 2232 2234 2235 2236 2237 2238 2239 2240 2241 2242 2243 2244 2245 2246 2247 2248 2249 2250 2251 2252 2253 2254 2255 2256 2260 2261 2262 2263 2264 2265 2266 2267 2268 2269 2270 2271 2272 2274 2303 2305 2306 2307 2308 2309 2310 2311 2312 2313 2314 2315 2316 2318 2319 2320 2321 2322 2323 2324 2325 2326 2327 2328 2329 2330 2331 2332 2471 2484 2485 2486 2488 2489 2490 2491 2492 2493 3081 3082 3083 3084 3087 3088 3134 3135 3136 3137 4287 4288 4289 4338 4339 4341 4349 4350 4351 4352 4353 4354 4355 4356 4357 4358 4359 4360 4361 4362 4363 4364 4365 4409 4410 4411 4417 4418 4419 4420 4426 4428 4429 4431 4432 4433 4434 4435 4436 4768 4771 4773 5023 5025 5026 5027 5074 5075 5076 5079 5080 5081 5082 5083 5084 5085 5087 5088 5115 5116 5117 5118 5119 5120 5121 5122 5123 5124 5128 5129 5130 5131 5132 5133 5134 5135 5136 5137 5138 5139 5140 5141 5142 5143 5145 5147 5148 5149 5185 5187 5188 5189 5190 5191 5192 5193 5194 5195 5196 5197 5198 5199 5200 5201 5202 5203 5204 5205 5206 5207 5208 5209 5210 5212 5213 
== Tunnel cluster 3 ==
719 720 721 722 723 724 725 726 727 728 729 730 1618 1619 1620 1621 1622 1624 1625 1626 1627 1628 1629 1634 1635 1636 1638 1639 1641 1642 1645 1646 1647 1677 1679 1680 1681 1682 1683 1684 1686 1687 1689 1690 1691 1692 1693 1694 1695 1696 1697 1698 1699 1701 1702 1703 1704 1705 1706 1707 1708 1727 1728 1729 1730 1731 1732 1733 1734 1735 1736 1737 1738 1739 1740 1741 1742 1743 1744 1745 1746 1759 1761 1762 1763 1764 1765 1766 1767 1768 1769 1770 2166 2167 2168 2169 2176 2177 2227 2229 2231 2232 2234 2235 2236 2237 2238 2239 2240 2242 2243 2244 2245 2246 2247 2248 2249 2250 2305 2306 2307 2308 2309 2310 2311 2312 2313 2314 2315 2484 2486 2488 2489 2490 2491 2492 3081 3082 3083 3084 3085 3087 3088 3134 3135 3136 3137 4281 4285 4286 4287 4288 4289 4290 4291 4292 4295 4296 4334 4336 4337 4338 4339 4340 4341 4342 4345 4347 4349 4350 4351 4352 4353 4354 4355 4356 4357 4358 4359 4360 4361 4362 4363 4364 4365 4406 4407 4409 4410 4411 4412 4415 4416 4417 4418 4419 4420 4431 4432 4434 4435 4436 5015 5017 5018 5019 5020 5021 5022 5023 5024 5025 5026 5027 5028 5029 5030 5031 5034 5035 5074 5075 5076 5078 5079 5080 5081 5082 5083 5084 5085 5087 5088 5115 5117 5118 5119 5120 5121 5122 5123 5124 5125 5126 5127 5128 5129 5130 5131 5132 5133 5134 5135 5136 5138 5139 5187 5188 5189 5190 5191 5194 5195 5196 5197 5198 5199 5200 5201 5202 5203 5204 5205 5206 5207 5208 5209 5210 5211 5212 5213 5214 5215 5216 5217 5227 5228 5229 5230 5231 5233 5234 5239 5241 5243 5244 
== Tunnel cluster 4 ==
1627 1689 2157 2160 2161 2166 2167 2168 2169 2180 2181 2223 2224 2225 2226 2227 2228 2229 2230 2231 2232 2233 2234 2235 2236 2237 2238 2239 2240 2241 2242 2243 2244 2245 2246 2247 2248 2249 2250 2251 2252 2281 2282 2283 2284 2287 2288 2289 2290 2291 2292 2293 2294 2295 2296 2298 2301 2302 2303 2304 2305 2306 2307 2308 2309 2310 2311 2312 2313 2314 2315 2316 2465 2467 2468 2469 2470 2471 2472 2473 2474 2475 2476 2477 2478 2479 2480 2482 2483 2484 2485 2486 2487 2488 2489 2490 2491 2492 2493 3080 3081 3082 3083 3084 3085 3087 3088 3131 3132 3133 3134 3135 3136 3137 3138 3139 3141 3142 3196 3197 3198 3200 3201 3202 3203 3205 3237 3238 3239 3240 3242 3243 3246 3248 3249 3250 3252 3253 3254 3255 3257 3258 3259 3260 3261 3293 3294 3295 3296 3297 3298 3300 3301 3366 3367 3390 3391 3392 3393 3394 3395 3396 3397 3488 3490 3491 3492 3493 3494 3495 3496 3497 3498 3499 3500 3501 3502 3503 3504 3505 3506 3517 3518 3519 3520 3521 3522 3524 3525 4287 4288 4289 4353 4354 4355 4356 4357 4358 4359 4360 4361 4362 4363 4364 4434 4435 4436 
== Tunnel cluster 5 ==
1627 1689 2157 2160 2161 2166 2167 2168 2169 2180 2181 2225 2226 2227 2228 2229 2230 2231 2232 2233 2234 2235 2236 2237 2238 2239 2240 2241 2242 2243 2244 2245 2246 2247 2248 2249 2250 2251 2252 2301 2302 2303 2304 2305 2306 2307 2308 2309 2310 2311 2312 2313 2314 2315 2316 2467 2469 2470 2471 2472 2473 2478 2479 2480 2482 2483 2484 2485 2486 2487 2488 2489 2490 2491 2492 2493 2494 2496 2497 2498 2500 2503 2504 2505 2506 2507 2508 2509 2510 2511 2512 2513 2558 2715 2716 2717 2718 2719 2722 2723 2766 2768 2769 2770 2771 2772 2773 2775 2776 2928 2930 2931 2932 2934 2935 2936 2937 2938 2939 2940 2942 2943 2946 2949 2951 2952 2993 2994 2995 2996 2997 2998 2999 3000 3001 3002 3003 3004 3005 3006 3007 3021 3024 3058 3059 3060 3061 3062 3063 3064 3065 3066 3067 3068 3069 3070 3071 3072 3073 3074 3079 3080 3081 3082 3083 3084 3085 3087 3088 3089 3090 3091 3122 3124 3125 3126 3127 3128 3129 3130 3131 3132 3133 3134 3135 3136 3137 3138 3139 3140 3141 3142 3143 3206 3208 3210 3212 3213 3218 3219 3220 3221 3222 3223 3224 3226 3227 3228 3229 3230 3231 3232 3233 3234 3235 3236 3237 3238 3239 3394 3395 4287 4288 4289 4295 4296 4297 4299 4300 4301 4302 4303 4304 4305 4306 4307 4308 4309 4310 4311 4312 4313 4315 4316 4353 4354 4355 4356 4357 4358 4359 4360 4361 4362 4363 4364 4365 4366 4367 4368 4369 4370 4371 4372 4373 4374 4375 4376 4377 4378 4379 4380 4381 4382 4383 4384 4434 4435 4436 5712 5713 5714 5715 5716 5717 5718 5780 5782 5783 5784 5785 5786 5787 5788 5789 5790 5791 
== Tunnel cluster 6 ==
1627 1689 2227 2229 2231 2232 2234 2235 2236 2237 2238 2239 2240 2242 2243 2244 2245 2246 2247 2248 2249 2250 2251 2252 2303 2305 2306 2307 2308 2309 2310 2311 2312 2313 2314 2315 2316 2461 2471 2482 2484 2485 2486 2488 2489 2490 2491 2492 2493 2494 2495 2496 2498 2499 2500 2501 2502 2503 2504 2505 2506 2507 2508 2509 2510 2511 2512 2513 2514 2515 2516 2517 2518 2519 2520 2529 2530 2531 2532 2533 2534 2536 2537 2538 2541 2542 2544 2545 2546 2547 2548 2549 2550 2551 2552 2553 2554 2555 2556 2557 2558 2559 2560 2561 2562 2564 2565 2713 2715 2716 2717 2718 2719 2720 2722 2723 2776 3003 3004 3005 3081 3082 3083 3084 3087 3088 3134 3135 3136 3137 3224 3226 3227 3228 3229 3230 3231 3232 3233 4287 4288 4289 4350 4351 4353 4354 4355 4356 4357 4358 4359 4360 4361 4362 4363 4364 4365 4366 4367 4368 4369 4370 4371 4372 4373 4375 4377 4378 4379 4380 4381 4382 4383 4384 4385 4386 4388 4389 4403 4405 4406 4411 4420 4421 4422 4423 4424 4425 4426 4427 4428 4429 4430 4431 4432 4433 4434 4435 4436 4437 4438 4439 4440 4441 4442 4443 4444 4445 4446 4447 4448 4449 4450 4451 4453 4454 4503 4505 4506 4536 4537 4538 4539 5081 5082 5083 5084 5781 5784 5785 5786 5790 5791 5829 5830 5831 5832 5833 5834 5835 5836 5838 5839 5840 5841 5842 5843 5844 5846 5847 5848 5849 5850 5852 5857 5858 5859 5860 5861 5862 5864 6085 6086 6087 6088 6089 6090 6091 6092 6093 6095 6096 
== Tunnel cluster 7 ==
1610 1611 1612 1614 1615 1616 1617 1618 1619 1620 1621 1626 1627 1628 1629 1684 1685 1686 1687 1688 1689 1690 1691 2007 2008 2009 2010 2011 2038 2040 2041 2042 2043 2044 2045 2046 2047 2048 2049 2050 2051 2054 2055 2056 2057 2059 2061 2062 2063 2064 2065 2066 2067 2074 2075 2076 2077 2078 2079 2080 2081 2082 2083 2084 2085 2086 2087 2088 2089 2161 2162 2164 2165 2166 2167 2168 2169 2170 2171 2176 2177 2227 2229 2231 2232 2234 2235 2236 2237 2238 2239 2240 2242 2243 2244 2245 2246 2247 2248 2249 2250 2305 2306 2307 2308 2309 2310 2311 2312 2313 2314 2315 2484 2486 2488 2489 2490 2491 2492 3071 3074 3075 3076 3077 3078 3079 3080 3081 3082 3083 3084 3085 3086 3087 3088 3092 3093 3100 3101 3102 3134 3135 3136 3137 3154 3155 3157 4119 4168 4171 4172 4173 4174 4175 4176 4177 4178 4179 4180 4182 4227 4228 4230 4237 4239 4240 4241 4242 4243 4244 4245 4246 4247 4248 4282 4283 4284 4285 4286 4287 4288 4289 4290 4291 4292 4293 4294 4295 4296 4339 4351 4352 4353 4354 4355 4356 4357 4358 4359 4360 4361 4362 4363 4364 4434 4435 4436 
== Tunnel cluster 8 ==
728 729 730 796 798 799 800 801 802 803 804 805 806 807 809 810 838 839 840 842 843 844 845 846 847 848 849 850 853 857 859 860 861 862 863 864 865 867 869 870 871 872 924 1532 1573 1583 1584 1585 1586 1587 1588 1589 1590 1591 1592 1618 1619 1620 1621 1622 1624 1625 1626 1627 1628 1629 1632 1633 1634 1635 1636 1637 1638 1639 1640 1641 1642 1643 1644 1645 1646 1647 1648 1649 1650 1652 1658 1659 1660 1661 1662 1663 1664 1679 1681 1682 1683 1684 1686 1687 1689 1690 1691 1692 1693 1694 1695 1696 1697 1698 1701 1702 1703 1704 1705 1706 1731 1733 1734 1735 1736 1737 1738 1739 1740 1741 2166 2167 2168 2169 2176 2177 2227 2229 2231 2232 2234 2235 2236 2237 2238 2239 2240 2242 2243 2244 2245 2246 2247 2248 2249 2250 2305 2306 2307 2308 2309 2310 2311 2312 2313 2314 2315 2484 2486 2488 2489 2490 2491 2492 3081 3082 3083 3084 3085 3087 3088 3134 3135 3136 3137 4281 4285 4286 4287 4288 4289 4290 4291 4292 4295 4296 4334 4336 4337 4338 4339 4340 4341 4342 4345 4347 4349 4350 4351 4352 4353 4354 4355 4356 4357 4358 4359 4360 4361 4362 4363 4364 4365 4406 4407 4409 4410 4411 4412 4415 4416 4417 4418 4419 4420 4431 4432 4434 4435 4436 4977 4978 4979 4981 4982 4983 4984 4985 4986 4987 4988 4989 4990 4991 4992 4993 4994 4995 4996 4997 4998 5000 5002 5011 5012 5013 5014 5015 5016 5017 5018 5019 5020 5021 5022 5023 5024 5025 5026 5027 5028 5029 5030 5031 5034 5035 5074 5075 5076 5078 5079 5080 5081 5082 5083 5084 5085 5087 5088 5115 5117 5118 5119 5120 5121 5122 5123 5124 5125 5126 5127 5128 5129 5130 5131 5132 5133 5134 5135 5136 5138 5139 5187 5188 5189 5190 5191 5194 5195 5196 5197 5198 5199 5200 5201 5202 5203 5204 5205 5206 5208 5209 5210 5211 5212 5213 5214 5215 5216 5217 5218 5219 5227 5228 5229 5230 5231 5233 5234 5235 5236 5237 5238 5239 5241 5242 5243 5244 5245 5246 5247 5248 5249 5250 5251 5252 5253 5254 5255 5256 5257 5258 5260 5261 5268 5269 5270 5271 
== Tunnel cluster 9 ==
1627 1689 2227 2229 2231 2232 2234 2235 2236 2237 2238 2239 2240 2242 2243 2244 2245 2246 2247 2248 2249 2250 2251 2252 2303 2305 2306 2307 2308 2309 2310 2311 2312 2313 2314 2315 2316 2363 2371 2373 2374 2375 2376 2377 2378 2379 2380 2381 2382 2383 2384 2385 2386 2387 2388 2389 2390 2391 2392 2393 2394 2395 2396 2397 2398 2399 2400 2401 2402 2403 2404 2405 2406 2407 2408 2409 2410 2411 2412 2413 2414 2415 2416 2417 2418 2419 2420 2421 2422 2423 2424 2425 2426 2427 2429 2430 2436 2438 2442 2443 2454 2455 2457 2458 2459 2460 2461 2462 2463 2465 2466 2467 2471 2478 2480 2481 2482 2484 2485 2486 2488 2489 2490 2491 2492 2493 2494 2495 2496 2497 2498 2499 2500 2501 2502 2503 2504 2510 2511 2512 2513 2514 2515 2516 2518 2519 2520 2522 2524 2530 2531 2532 2533 2534 2535 2536 2537 2538 2541 2542 2543 3081 3082 3083 3084 3087 3088 3134 3135 3136 3137 4287 4288 4289 4351 4353 4354 4355 4356 4357 4358 4359 4360 4361 4362 4363 4364 4365 4367 4368 4380 4381 4382 4383 4384 4385 4411 4420 4422 4423 4424 4425 4426 4427 4428 4429 4430 4431 4432 4433 4434 4435 4436 4437 4438 4439 4441 4442 4443 4445 4446 4447 4448 4449 4450 4503 4504 4505 4506 4525 4526 4527 4528 4529 4530 4531 4532 4533 4534 4535 4536 4537 4538 4539 4540 4542 4543 4544 4545 4546 4547 4548 4549 4550 4551 4559 4560 4563 4564 4565 4566 4567 4568 4569 4572 4574 4575 4576 4577 4578 4579 4580 4581 4582 4583 4584 4585 4586 4587 4588 4614 4615 4616 4617 4618 4619 4620 4621 4622 4623 4624 4625 4626 4627 4628 4629 4630 4631 4632 4634 4636 4637 4639 4774 5081 5082 5083 5084 5886 5887 5889 5891 6043 6045 6086 6088 6089 6090 6091 6092 6095 6096 
