# Supplementary material for: Catalytic Tunnel Dynamics Explain Functional Divergence of FAD2 Homologs Underlying the Oleic-to-Linoleic Ratio in Cornus wilsoniana
Source: Biology (Basel). 2026 Jan 14;15(2):145. doi: 10.3390/biology15020145 (PMC12838259; doi:10.3390/biology15020145)
Supplement: Supplementary file 1 [file biology-15-00145-s001.zip › caver_output/CW02G01750/20 ns/analysis/bottlenecks.csv]

Bottleneck residues:	Residues in distance <= 3.0 A from the bottleneck	sorted from the closest.
Snapshot	Tunnel cluster	Tunnel	Throughput	Cost	Bottleneck X	Bottleneck Y	Bottleneck Z	Bottleneck R	Bottleneck residues
20.pdb	1	1	0.6696823046567542	0.40095185120638965	67.17947522945504	51.403069152070906	58.97999212080038	1.3104964603272318	A:185	A:198	A:189	A:199	A:193	A:192	A:190	A:157	A:188
20.pdb	2	2	0.6601825475130394	0.4152388950638688	61.594019933268974	59.56063152478951	78.98485599999346	1.5340189208700126	A:142	A:322	A:109	A:323	A:141	A:145
20.pdb	3	3	0.5599336313880778	0.5799370176548769	55.85944615870635	58.49226014346539	80.4785949255313	1.2577988264545608	A:323	A:106	A:109	A:47	A:111	A:324	A:105	A:325	A:322
20.pdb	4	4	0.5449100164393754	0.6071346054013159	69.39952956287104	54.41400733293927	69.87328921246933	1.0624466749091928	A:140	A:155	A:193	A:156	A:209	A:144	A:143	A:141
20.pdb	5	5	0.49670797070062983	0.6997530096840601	64.42831647648467	54.808782254933334	59.11288179359904	0.9200455489866013	A:267	A:157	A:185	A:271	A:189	A:199
20.pdb	6	6	0.4518697007875311	0.7943614133023948	65.42849973378976	60.61371729821088	63.058863693109224	1.1715026667656698	A:271	A:274	A:157	A:270	A:156	A:275	A:272	A:273	A:144
20.pdb	7	7	0.4510924512565526	0.7960829687877131	59.522783543732466	51.67539884422414	70.82586764041478	1.1896215872968618	A:101	A:105	A:190	A:137	A:132	A:266	A:127	A:141
20.pdb	8	8	0.36337924462321847	1.0123082390616724	48.463021817029365	57.82825034509659	72.79693161474609	0.9066980351999445	A:102	A:309	A:326	A:311	A:308	A:310	A:327
20.pdb	9	9	0.2420416222699859	1.418645574763344	74.04850783199902	69.29325908367727	66.19830160171624	1.0022809349327535	A:282	A:151	A:149	A:281	A:287	A:150	A:280
