# Supplementary material for: Catalytic Tunnel Dynamics Explain Functional Divergence of FAD2 Homologs Underlying the Oleic-to-Linoleic Ratio in Cornus wilsoniana
Source: Biology (Basel). 2026 Jan 14;15(2):145. doi: 10.3390/biology15020145 (PMC12838259; doi:10.3390/biology15020145)
Supplement: Supplementary file 1 [file biology-15-00145-s001.zip › caver_output/CW02G01750/20 ns/analysis/ids_and_clusters.csv]

Tunnel ID	Cluster priority	Cluster ID
86	1	0
59	2	17
83	3	2
3	4	3
6	5	16
31	6	18
36	7	6
49	8	10
69	9	13
