# Supplementary material for: Catalytic Tunnel Dynamics Explain Functional Divergence of FAD2 Homologs Underlying the Oleic-to-Linoleic Ratio in Cornus wilsoniana
Source: Biology (Basel). 2026 Jan 14;15(2):145. doi: 10.3390/biology15020145 (PMC12838259; doi:10.3390/biology15020145)
Supplement: Supplementary file 1 [file biology-15-00145-s001.zip › caver_output/CW02G01750/20 ns/analysis/profile_heat_maps/csv/cl_000003_heat_map.csv]

1.4229852871860553	1.4229852871860553
1.4955731758441633	1.4955731758441633
1.4522830942763794	1.4522830942763794
1.2926352939180388	1.2926352939180388
1.2590687890896561	1.2590687890896561
1.2915829255332796	1.2915829255332796
1.2620008190761782	1.2620008190761782
1.2960253640049915	1.2960253640049915
1.5947778651977071	1.5947778651977071
2.1659846491902695	2.1659846491902695
2.4914580026447375	2.4914580026447375
2.639988087298886	2.639988087298886
2.698851760872641	2.698851760872641
2.809663849937789	2.809663849937789
2.7909441870372182	2.7909441870372182
2.7494385764429055	2.7494385764429055
2.793517837736432	2.793517837736432
2.81160748596779	2.81160748596779
2.7999092818243376	2.7999092818243376
2.843727851896128	2.843727851896128
2.8046083958307992	2.8046083958307992
2.8153119566560285	2.8153119566560285
2.826403252036336	2.826403252036336
2.7352906553595915	2.7352906553595915
2.664720794734209	2.664720794734209
2.6001623083653342	2.6001623083653342
2.502397957517508	2.502397957517508
2.374536196314282	2.374536196314282
2.366785567919835	2.366785567919835
2.3662153067860094	2.3662153067860094
2.3302610353345106	2.3302610353345106
2.3578914386015404	2.3578914386015404
