# Supplementary material for: Catalytic Tunnel Dynamics Explain Functional Divergence of FAD2 Homologs Underlying the Oleic-to-Linoleic Ratio in Cornus wilsoniana
Source: Biology (Basel). 2026 Jan 14;15(2):145. doi: 10.3390/biology15020145 (PMC12838259; doi:10.3390/biology15020145)
Supplement: Supplementary file 1 [file biology-15-00145-s001.zip › caver_output/CW02G01750/20 ns/analysis/residues.txt]

# Tunnel-lining resiudes (residues wihtin the 3.0 A distnace from individual tunnels)
# Column content
# C:     chain
# res:   residue index in PDB file
# AA:    amino acid
# N:     number of snapshots in which the residue lined the tunnel
# sideN: same as N, but backbone atoms are not counted (those named H, N, C, O, CA or HA)
# atoms: tunnel-lining atoms. Format is <number of snapshots>:<atom name>_<atom serial number>
#
== Tunnel cluster 1 ==
# C    res  AA       N   sideN atoms
  A    101 TRP       1       1 1:HZ2_1627 
  A    105 HIS       1       1 1:NE2_1689 
  A    137 TRP       1       1 1:CA_2160 1:HA_2161 1:CD1_2166 1:HD1_2167 1:NE1_2168 1:HE1_2169 1:C_2180 1:O_2181 
  A    140 SER       1       1 1:N_2225 1:HN_2226 1:CA_2227 1:HA_2228 1:CB_2229 1:HB1_2230 1:HB2_2231 1:OG_2232 1:HG1_2233 1:C_2234 1:O_2235 
  A    141 HIS       1       1 1:N_2236 1:HN_2237 1:CA_2238 1:HA_2239 1:CB_2240 1:HB1_2241 1:HB2_2242 1:ND1_2243 1:CG_2244 1:CE1_2245 1:HE1_2246 1:NE2_2247 1:HE2_2248 1:CD2_2249 1:HD2_2250 1:C_2251 1:O_2252 
  A    144 HIS       1       1 1:N_2301 1:HN_2302 1:CA_2303 1:HA_2304 1:CB_2305 1:HB1_2306 1:HB2_2307 1:ND1_2308 1:CG_2309 1:CE1_2310 1:HE1_2311 1:NE2_2312 1:HE2_2313 1:CD2_2314 1:HD2_2315 1:C_2316 
  A    155 GLU       1       1 1:CA_2467 1:CB_2469 1:HB1_2470 1:HB2_2471 1:CG_2472 1:HG1_2473 1:C_2478 1:O_2479 
  A    156 VAL       1       1 1:N_2480 1:CA_2482 1:HA_2483 1:CB_2484 1:HB_2485 1:CG1_2486 1:1HG1_2487 1:2HG1_2488 1:3HG1_2489 1:CG2_2490 1:1HG2_2491 1:2HG2_2492 1:3HG2_2493 1:C_2494 
  A    157 PHE       1       1 1:N_2496 1:HN_2497 1:CA_2498 1:CB_2500 1:CG_2503 1:CD1_2504 1:HD1_2505 1:CE1_2506 1:HE1_2507 1:CZ_2508 1:HZ_2509 1:CD2_2510 1:HD2_2511 1:CE2_2512 1:HE2_2513 
  A    185 GLN       1       1 1:CA_2993 1:HA_2994 1:CB_2995 1:HB2_2997 1:CG_2998 1:HG1_2999 1:HG2_3000 1:CD_3001 1:OE1_3002 1:NE2_3003 1:1HE2_3004 1:2HE2_3005 1:C_3006 1:O_3007 
  A    189 GLY       1       1 1:N_3060 1:HN_3061 1:CA_3062 1:HA1_3063 1:HA2_3064 1:C_3065 1:O_3066 
  A    190 TRP       1       1 1:N_3067 1:HN_3068 1:CA_3069 1:HA_3070 1:CB_3071 1:HB1_3072 1:HB2_3073 1:CG_3074 1:CE2_3079 1:CD2_3080 1:CE3_3081 1:HE3_3082 1:CZ3_3083 1:HZ3_3084 1:CZ2_3085 1:CH2_3087 1:HH2_3088 1:C_3089 1:O_3090 
  A    192 LEU       1       1 1:CB_3109 1:HB1_3110 1:CD2_3118 1:2HD2_3120 1:C_3122 
  A    193 TYR       1       1 1:N_3124 1:HN_3125 1:CA_3126 1:HA_3127 1:CB_3128 1:HB1_3129 1:HB2_3130 1:CG_3131 1:CD1_3132 1:HD1_3133 1:CE1_3134 1:HE1_3135 1:CZ_3136 1:OH_3137 1:HH_3138 1:CD2_3139 1:HD2_3140 1:CE2_3141 1:HE2_3142 1:C_3143 
  A    198 VAL       1       1 1:N_3208 1:CA_3210 1:HA_3211 1:CB_3212 1:HB_3213 1:CG1_3214 1:1HG1_3215 1:CG2_3218 1:1HG2_3219 1:2HG2_3220 1:3HG2_3221 1:C_3222 1:O_3223 
  A    199 SER       1       1 1:N_3224 1:HN_3225 1:CA_3226 1:HA_3227 1:CB_3228 1:HB1_3229 1:HB2_3230 1:OG_3231 1:HG1_3232 1:C_3233 1:O_3234 
  A    200 GLY       1       1 1:N_3235 1:HN_3236 1:CA_3237 1:HA1_3238 1:HA2_3239 
  A    209 HIS       1       1 1:NE2_3394 1:HE2_3395 
  A    266 LEU       1       1 1:CD1_4287 1:1HD1_4288 1:2HD1_4289 1:C_4295 1:O_4296 
  A    267 VAL       1       1 1:N_4297 1:CA_4299 1:HA_4300 1:CB_4301 1:HB_4302 1:CG1_4303 1:1HG1_4304 1:2HG1_4305 1:3HG1_4306 1:CG2_4307 1:1HG2_4308 1:2HG2_4309 1:3HG2_4310 1:C_4311 1:O_4312 
  A    270 THR       1       1 1:CA_4353 1:HA_4354 1:CB_4355 1:HB_4356 1:OG1_4357 1:HG1_4358 1:CG2_4359 1:1HG2_4360 1:2HG2_4361 1:3HG2_4362 1:C_4363 1:O_4364 
  A    271 TYR       1       1 1:N_4365 1:HN_4366 1:CA_4367 1:HA_4368 1:CB_4369 1:HB2_4371 
  A    274 HIS       1       1 1:NE2_4434 1:CD2_4435 1:HD2_4436 
  A    136 SER       1       0 1:O_2157 
  A    188 LEU       1       0 1:C_3058 1:O_3059 
  A    191 PRO       1       0 1:N_3091 
  A    197 ASN       1       0 1:C_3206 
== Tunnel cluster 2 ==
# C    res  AA       N   sideN atoms
  A    101 TRP       1       1 1:CZ2_1626 1:HZ2_1627 1:HH2_1629 
  A    105 HIS       1       1 1:CB_1681 1:HB1_1682 1:CG_1686 1:NE2_1689 1:CD2_1690 1:HD2_1691 
  A    109 HIS       1       1 1:CA_1729 1:HA_1730 1:CB_1731 1:HB1_1732 1:ND1_1734 1:CG_1735 1:CE1_1736 1:HE1_1737 1:NE2_1738 1:HE2_1739 1:CD2_1740 1:HD2_1741 
  A    137 TRP       1       1 1:CZ2_2176 1:HZ2_2177 
  A    138 LYS       1       1 1:CD_2192 1:CE_2195 1:HE2_2197 
  A    140 SER       1       1 1:CA_2227 1:CB_2229 1:HB2_2231 1:OG_2232 1:C_2234 1:O_2235 
  A    141 HIS       1       1 1:N_2236 1:HN_2237 1:CA_2238 1:HA_2239 1:CB_2240 1:HB1_2241 1:HB2_2242 1:ND1_2243 1:CG_2244 1:CE1_2245 1:HE1_2246 1:NE2_2247 1:HE2_2248 1:CD2_2249 1:HD2_2250 1:C_2251 1:O_2252 
  A    142 ARG       1       1 1:N_2253 1:HN_2254 1:CA_2255 1:HA_2256 1:CG_2260 1:HG1_2261 1:HG2_2262 1:CD_2263 1:HD1_2264 1:HD2_2265 1:NE_2266 1:HE_2267 1:CZ_2268 1:NH1_2269 1:1HH1_2270 1:2HH1_2271 1:NH2_2272 1:2HH2_2274 
  A    144 HIS       1       1 1:CA_2303 1:CB_2305 1:HB1_2306 1:HB2_2307 1:ND1_2308 1:CG_2309 1:CE1_2310 1:HE1_2311 1:NE2_2312 1:HE2_2313 1:CD2_2314 1:HD2_2315 1:C_2316 
  A    145 HIS       1       1 1:N_2318 1:HN_2319 1:CA_2320 1:HA_2321 1:CB_2322 1:HB1_2323 1:HB2_2324 1:ND1_2325 1:CG_2326 1:CE1_2327 1:HE1_2328 1:NE2_2329 1:HE2_2330 1:CD2_2331 1:HD2_2332 
  A    155 GLU       1       1 1:HB2_2471 
  A    156 VAL       1       1 1:CB_2484 1:HB_2485 1:CG1_2486 1:2HG1_2488 1:3HG1_2489 1:CG2_2490 1:1HG2_2491 1:2HG2_2492 1:3HG2_2493 
  A    190 TRP       1       1 1:CE3_3081 1:HE3_3082 1:CZ3_3083 1:HZ3_3084 1:CH2_3087 1:HH2_3088 
  A    193 TYR       1       1 1:CE1_3134 1:HE1_3135 1:CZ_3136 1:OH_3137 
  A    266 LEU       1       1 1:CD1_4287 1:1HD1_4288 1:2HD1_4289 
  A    269 ILE       1       1 1:CG2_4338 1:1HG2_4339 1:3HG2_4341 1:C_4349 1:O_4350 
  A    270 THR       1       1 1:N_4351 1:HN_4352 1:CA_4353 1:HA_4354 1:CB_4355 1:HB_4356 1:OG1_4357 1:HG1_4358 1:CG2_4359 1:1HG2_4360 1:2HG2_4361 1:3HG2_4362 1:C_4363 1:O_4364 
  A    273 GLN       1       1 1:CB_4409 1:HB1_4410 1:HB2_4411 1:NE2_4417 1:1HE2_4418 1:2HE2_4419 1:C_4420 
  A    274 HIS       1       1 1:CB_4426 1:HB2_4428 1:ND1_4429 1:CG_4431 1:CE1_4432 1:HE1_4433 1:NE2_4434 1:CD2_4435 1:HD2_4436 
  A    296 THR       1       1 1:HB_4768 1:CG2_4771 1:2HG2_4773 
  A    311 ILE       1       1 1:CG1_5023 1:2HG1_5025 1:CD_5026 1:HD1_5027 
  A    315 HIS       1       1 1:CA_5074 1:HA_5075 1:CB_5076 1:ND1_5079 1:CG_5080 1:CE1_5081 1:HE1_5082 1:NE2_5083 1:HE2_5084 1:CD2_5085 1:C_5087 1:O_5088 
  A    318 HIS       1       1 1:N_5115 1:HN_5116 1:CA_5117 1:HA_5118 1:CB_5119 1:HB1_5120 1:HB2_5121 1:ND1_5122 1:CG_5123 1:CE1_5124 1:CD2_5128 1:HD2_5129 1:C_5130 1:O_5131 
  A    319 HIS       1       1 1:N_5132 1:HN_5133 1:CA_5134 1:HA_5135 1:CB_5136 1:HB1_5137 1:HB2_5138 1:ND1_5139 1:CG_5140 1:CE1_5141 1:HE1_5142 1:NE2_5143 1:CD2_5145 1:C_5147 1:O_5148 
  A    322 SER       1       1 1:N_5187 1:HN_5188 1:CA_5189 1:HA_5190 1:CB_5191 1:HB1_5192 1:HB2_5193 1:OG_5194 1:HG1_5195 1:C_5196 1:O_5197 
  A    323 THR       1       1 1:N_5198 1:HN_5199 1:CA_5200 1:HA_5201 1:CB_5202 1:HB_5203 1:OG1_5204 1:HG1_5205 1:CG2_5206 1:1HG2_5207 1:2HG2_5208 1:3HG2_5209 1:C_5210 
  A    324 MET       1       1 1:N_5212 1:HN_5213 
  A    271 TYR       1       0 1:N_4365 
  A    320 LEU       1       0 1:N_5149 
  A    321 ILE       1       0 1:C_5185 
== Tunnel cluster 3 ==
# C    res  AA       N   sideN atoms
  A     47 ARG       1       1 1:CD_719 1:HD1_720 1:HD2_721 1:NE_722 1:HE_723 1:CZ_724 1:NH1_725 1:1HH1_726 1:2HH1_727 1:NH2_728 1:1HH2_729 1:2HH2_730 
  A    101 TRP       1       1 1:NE1_1618 1:HE1_1619 1:CE2_1620 1:CD2_1621 1:CE3_1622 1:CZ3_1624 1:HZ3_1625 1:CZ2_1626 1:HZ2_1627 1:CH2_1628 1:HH2_1629 
  A    102 VAL       1       1 1:CA_1634 1:HA_1635 1:CB_1636 1:CG1_1638 1:1HG1_1639 1:3HG1_1641 1:CG2_1642 1:3HG2_1645 1:C_1646 1:O_1647 
  A    105 HIS       1       1 1:N_1677 1:CA_1679 1:HA_1680 1:CB_1681 1:HB1_1682 1:HB2_1683 1:ND1_1684 1:CG_1686 1:CE1_1687 1:NE2_1689 1:CD2_1690 1:HD2_1691 1:C_1692 1:O_1693 
  A    106 GLU       1       1 1:N_1694 1:HN_1695 1:CA_1696 1:HA_1697 1:CB_1698 1:HB1_1699 1:CG_1701 1:HG1_1702 1:HG2_1703 1:CD_1704 1:OE1_1705 1:OE2_1706 1:C_1707 1:O_1708 
  A    109 HIS       1       1 1:N_1727 1:HN_1728 1:CA_1729 1:HA_1730 1:CB_1731 1:HB1_1732 1:HB2_1733 1:ND1_1734 1:CG_1735 1:CE1_1736 1:HE1_1737 1:NE2_1738 1:HE2_1739 1:CD2_1740 1:HD2_1741 1:C_1742 1:O_1743 
  A    110 HIS       1       1 1:N_1744 1:HN_1745 1:CA_1746 1:C_1759 
  A    111 ALA       1       1 1:N_1761 1:HN_1762 1:CA_1763 1:HA_1764 1:CB_1765 1:HB1_1766 1:HB2_1767 1:HB3_1768 1:C_1769 1:O_1770 
  A    137 TRP       1       1 1:CD1_2166 1:HD1_2167 1:NE1_2168 1:HE1_2169 1:CZ2_2176 1:HZ2_2177 
  A    140 SER       1       1 1:CA_2227 1:CB_2229 1:HB2_2231 1:OG_2232 1:C_2234 1:O_2235 
  A    141 HIS       1       1 1:N_2236 1:HN_2237 1:CA_2238 1:HA_2239 1:CB_2240 1:HB2_2242 1:ND1_2243 1:CG_2244 1:CE1_2245 1:HE1_2246 1:NE2_2247 1:HE2_2248 1:CD2_2249 1:HD2_2250 
  A    144 HIS       1       1 1:CB_2305 1:HB1_2306 1:HB2_2307 1:ND1_2308 1:CG_2309 1:CE1_2310 1:HE1_2311 1:NE2_2312 1:HE2_2313 1:CD2_2314 1:HD2_2315 
  A    156 VAL       1       1 1:CB_2484 1:CG1_2486 1:2HG1_2488 1:3HG1_2489 1:CG2_2490 1:1HG2_2491 1:2HG2_2492 
  A    190 TRP       1       1 1:CE3_3081 1:HE3_3082 1:CZ3_3083 1:HZ3_3084 1:CZ2_3085 1:CH2_3087 1:HH2_3088 
  A    193 TYR       1       1 1:CE1_3134 1:HE1_3135 1:CZ_3136 1:OH_3137 
  A    266 LEU       1       1 1:HA_4281 1:CG_4285 1:HG_4286 1:CD1_4287 1:1HD1_4288 1:2HD1_4289 1:3HD1_4290 1:CD2_4291 1:1HD2_4292 1:C_4295 1:O_4296 
  A    269 ILE       1       1 1:CA_4334 1:CB_4336 1:HB_4337 1:CG2_4338 1:1HG2_4339 1:2HG2_4340 1:3HG2_4341 1:CG1_4342 1:CD_4345 1:HD2_4347 1:C_4349 1:O_4350 
  A    270 THR       1       1 1:N_4351 1:HN_4352 1:CA_4353 1:HA_4354 1:CB_4355 1:HB_4356 1:OG1_4357 1:HG1_4358 1:CG2_4359 1:1HG2_4360 1:2HG2_4361 1:3HG2_4362 1:C_4363 1:O_4364 
  A    273 GLN       1       1 1:HN_4406 1:CA_4407 1:CB_4409 1:HB1_4410 1:HB2_4411 1:CG_4412 1:CD_4415 1:OE1_4416 1:NE2_4417 1:1HE2_4418 1:2HE2_4419 1:C_4420 
  A    274 HIS       1       1 1:CG_4431 1:CE1_4432 1:NE2_4434 1:CD2_4435 1:HD2_4436 
  A    311 ILE       1       1 1:CA_5015 1:CB_5017 1:HB_5018 1:CG2_5019 1:1HG2_5020 1:2HG2_5021 1:3HG2_5022 1:CG1_5023 1:1HG1_5024 1:2HG1_5025 1:CD_5026 1:HD1_5027 1:HD2_5028 1:HD3_5029 1:C_5030 1:O_5031 
  A    315 HIS       1       1 1:CA_5074 1:HA_5075 1:CB_5076 1:HB2_5078 1:ND1_5079 1:CG_5080 1:CE1_5081 1:HE1_5082 1:NE2_5083 1:HE2_5084 1:CD2_5085 1:C_5087 1:O_5088 
  A    318 HIS       1       1 1:N_5115 1:CA_5117 1:HA_5118 1:CB_5119 1:HB1_5120 1:HB2_5121 1:ND1_5122 1:CG_5123 1:CE1_5124 1:HE1_5125 1:NE2_5126 1:HE2_5127 1:CD2_5128 1:HD2_5129 1:C_5130 1:O_5131 
  A    319 HIS       1       1 1:N_5132 1:HN_5133 1:CA_5134 1:HA_5135 1:CB_5136 1:HB2_5138 1:ND1_5139 
  A    322 SER       1       1 1:N_5187 1:HN_5188 1:CA_5189 1:HA_5190 1:CB_5191 1:OG_5194 1:HG1_5195 1:C_5196 1:O_5197 
  A    323 THR       1       1 1:N_5198 1:HN_5199 1:CA_5200 1:HA_5201 1:CB_5202 1:HB_5203 1:OG1_5204 1:HG1_5205 1:CG2_5206 1:1HG2_5207 1:2HG2_5208 1:3HG2_5209 1:C_5210 1:O_5211 
  A    324 MET       1       1 1:N_5212 1:HN_5213 1:CA_5214 1:HA_5215 1:CB_5216 1:HB1_5217 1:C_5227 1:O_5228 
  A    325 PRO       1       1 1:N_5229 1:CD_5230 1:HD1_5231 1:CA_5233 1:HA_5234 1:HG1_5239 1:C_5241 
  A    326 HIS       1       1 1:N_5243 1:HN_5244 
  A    271 TYR       1       0 1:N_4365 
  A    312 THR       1       0 1:CA_5034 1:HA_5035 
== Tunnel cluster 4 ==
# C    res  AA       N   sideN atoms
  A    101 TRP       1       1 1:HZ2_1627 
  A    105 HIS       1       1 1:NE2_1689 
  A    137 TRP       1       1 1:CA_2160 1:HA_2161 1:CD1_2166 1:HD1_2167 1:NE1_2168 1:HE1_2169 1:C_2180 1:O_2181 
  A    140 SER       1       1 1:N_2225 1:HN_2226 1:CA_2227 1:HA_2228 1:CB_2229 1:HB1_2230 1:HB2_2231 1:OG_2232 1:HG1_2233 1:C_2234 1:O_2235 
  A    141 HIS       1       1 1:N_2236 1:HN_2237 1:CA_2238 1:HA_2239 1:CB_2240 1:HB1_2241 1:HB2_2242 1:ND1_2243 1:CG_2244 1:CE1_2245 1:HE1_2246 1:NE2_2247 1:HE2_2248 1:CD2_2249 1:HD2_2250 1:C_2251 1:O_2252 
  A    143 ARG       1       1 1:CB_2281 1:HB1_2282 1:HB2_2283 1:CG_2284 1:CD_2287 1:HD1_2288 1:HD2_2289 1:NE_2290 1:HE_2291 1:CZ_2292 1:NH1_2293 1:1HH1_2294 1:2HH1_2295 1:NH2_2296 1:2HH2_2298 
  A    144 HIS       1       1 1:N_2301 1:HN_2302 1:CA_2303 1:HA_2304 1:CB_2305 1:HB1_2306 1:HB2_2307 1:ND1_2308 1:CG_2309 1:CE1_2310 1:HE1_2311 1:NE2_2312 1:HE2_2313 1:CD2_2314 1:HD2_2315 1:C_2316 
  A    155 GLU       1       1 1:N_2465 1:CA_2467 1:HA_2468 1:CB_2469 1:HB1_2470 1:HB2_2471 1:CG_2472 1:HG1_2473 1:HG2_2474 1:CD_2475 1:OE1_2476 1:OE2_2477 1:C_2478 1:O_2479 
  A    156 VAL       1       1 1:N_2480 1:CA_2482 1:HA_2483 1:CB_2484 1:HB_2485 1:CG1_2486 1:1HG1_2487 1:2HG1_2488 1:3HG1_2489 1:CG2_2490 1:1HG2_2491 1:2HG2_2492 1:3HG2_2493 
  A    190 TRP       1       1 1:CD2_3080 1:CE3_3081 1:HE3_3082 1:CZ3_3083 1:HZ3_3084 1:CZ2_3085 1:CH2_3087 1:HH2_3088 
  A    193 TYR       1       1 1:CG_3131 1:CD1_3132 1:HD1_3133 1:CE1_3134 1:HE1_3135 1:CZ_3136 1:OH_3137 1:HH_3138 1:CD2_3139 1:CE2_3141 1:HE2_3142 
  A    197 ASN       1       1 1:CA_3196 1:HA_3197 1:CB_3198 1:HB2_3200 1:CG_3201 1:OD1_3202 1:ND2_3203 1:2HD2_3205 
  A    200 GLY       1       1 1:CA_3237 1:HA1_3238 1:HA2_3239 1:C_3240 
  A    201 ARG       1       1 1:N_3242 1:HN_3243 1:CB_3246 1:HB2_3248 1:CG_3249 1:HG1_3250 1:CD_3252 1:HD1_3253 1:HD2_3254 1:NE_3255 1:CZ_3257 1:NH1_3258 1:1HH1_3259 1:2HH1_3260 1:NH2_3261 
  A    203 TYR       1       1 1:CE1_3293 1:HE1_3294 1:CZ_3295 1:OH_3296 1:HH_3297 1:CD2_3298 1:CE2_3300 1:HE2_3301 
  A    207 ALA       1       1 1:CB_3366 1:HB1_3367 
  A    209 HIS       1       1 1:ND1_3390 1:CG_3391 1:CE1_3392 1:HE1_3393 1:NE2_3394 1:HE2_3395 1:CD2_3396 1:HD2_3397 
  A    216 ILE       1       1 1:N_3488 1:CA_3490 1:HA_3491 1:CB_3492 1:HB_3493 1:CG2_3494 1:1HG2_3495 1:2HG2_3496 1:3HG2_3497 1:CG1_3498 1:1HG1_3499 1:2HG1_3500 1:CD_3501 1:HD1_3502 1:HD2_3503 1:HD3_3504 1:C_3505 1:O_3506 
  A    217 TYR       1       1 1:CE1_3517 1:HE1_3518 1:CZ_3519 1:OH_3520 1:HH_3521 1:CD2_3522 1:CE2_3524 1:HE2_3525 
  A    266 LEU       1       1 1:CD1_4287 1:1HD1_4288 1:2HD1_4289 
  A    270 THR       1       1 1:CA_4353 1:HA_4354 1:CB_4355 1:HB_4356 1:OG1_4357 1:HG1_4358 1:CG2_4359 1:1HG2_4360 1:2HG2_4361 1:3HG2_4362 1:C_4363 1:O_4364 
  A    274 HIS       1       1 1:NE2_4434 1:CD2_4435 1:HD2_4436 
  A    136 SER       1       0 1:O_2157 
  A    139 TYR       1       0 1:C_2223 1:O_2224 
== Tunnel cluster 5 ==
# C    res  AA       N   sideN atoms
  A    101 TRP       1       1 1:HZ2_1627 
  A    105 HIS       1       1 1:NE2_1689 
  A    137 TRP       1       1 1:CA_2160 1:HA_2161 1:CD1_2166 1:HD1_2167 1:NE1_2168 1:HE1_2169 1:C_2180 1:O_2181 
  A    140 SER       1       1 1:N_2225 1:HN_2226 1:CA_2227 1:HA_2228 1:CB_2229 1:HB1_2230 1:HB2_2231 1:OG_2232 1:HG1_2233 1:C_2234 1:O_2235 
  A    141 HIS       1       1 1:N_2236 1:HN_2237 1:CA_2238 1:HA_2239 1:CB_2240 1:HB1_2241 1:HB2_2242 1:ND1_2243 1:CG_2244 1:CE1_2245 1:HE1_2246 1:NE2_2247 1:HE2_2248 1:CD2_2249 1:HD2_2250 1:C_2251 1:O_2252 
  A    144 HIS       1       1 1:N_2301 1:HN_2302 1:CA_2303 1:HA_2304 1:CB_2305 1:HB1_2306 1:HB2_2307 1:ND1_2308 1:CG_2309 1:CE1_2310 1:HE1_2311 1:NE2_2312 1:HE2_2313 1:CD2_2314 1:HD2_2315 1:C_2316 
  A    155 GLU       1       1 1:CA_2467 1:CB_2469 1:HB1_2470 1:HB2_2471 1:CG_2472 1:HG1_2473 1:C_2478 1:O_2479 
  A    156 VAL       1       1 1:N_2480 1:CA_2482 1:HA_2483 1:CB_2484 1:HB_2485 1:CG1_2486 1:1HG1_2487 1:2HG1_2488 1:3HG1_2489 1:CG2_2490 1:1HG2_2491 1:2HG2_2492 1:3HG2_2493 1:C_2494 
  A    157 PHE       1       1 1:N_2496 1:HN_2497 1:CA_2498 1:CB_2500 1:CG_2503 1:CD1_2504 1:HD1_2505 1:CE1_2506 1:HE1_2507 1:CZ_2508 1:HZ_2509 1:CD2_2510 1:HD2_2511 1:CE2_2512 1:HE2_2513 
  A    160 LYS       1       1 1:HD2_2558 
  A    168 TYR       1       1 1:CE1_2715 1:HE1_2716 1:CZ_2717 1:OH_2718 1:HH_2719 1:CE2_2722 1:HE2_2723 
  A    171 TYR       1       1 1:CD1_2766 1:CE1_2768 1:HE1_2769 1:CZ_2770 1:OH_2771 1:HH_2772 1:CD2_2773 1:CE2_2775 1:HE2_2776 
  A    181 THR       1       1 1:CA_2928 1:CB_2930 1:HB_2931 1:OG1_2932 1:CG2_2934 1:1HG2_2935 1:2HG2_2936 1:3HG2_2937 1:C_2938 1:O_2939 
  A    182 LEU       1       1 1:N_2940 1:CA_2942 1:HA_2943 1:HB2_2946 1:CD1_2949 1:2HD1_2951 1:3HD1_2952 
  A    185 GLN       1       1 1:CA_2993 1:HA_2994 1:CB_2995 1:HB1_2996 1:HB2_2997 1:CG_2998 1:HG1_2999 1:HG2_3000 1:CD_3001 1:OE1_3002 1:NE2_3003 1:1HE2_3004 1:2HE2_3005 1:C_3006 1:O_3007 
  A    186 LEU       1       1 1:CD2_3021 1:3HD2_3024 
  A    189 GLY       1       1 1:N_3060 1:HN_3061 1:CA_3062 1:HA1_3063 1:HA2_3064 1:C_3065 1:O_3066 
  A    190 TRP       1       1 1:N_3067 1:HN_3068 1:CA_3069 1:HA_3070 1:CB_3071 1:HB1_3072 1:HB2_3073 1:CG_3074 1:CE2_3079 1:CD2_3080 1:CE3_3081 1:HE3_3082 1:CZ3_3083 1:HZ3_3084 1:CZ2_3085 1:CH2_3087 1:HH2_3088 1:C_3089 1:O_3090 
  A    193 TYR       1       1 1:N_3124 1:HN_3125 1:CA_3126 1:HA_3127 1:CB_3128 1:HB1_3129 1:HB2_3130 1:CG_3131 1:CD1_3132 1:HD1_3133 1:CE1_3134 1:HE1_3135 1:CZ_3136 1:OH_3137 1:HH_3138 1:CD2_3139 1:HD2_3140 1:CE2_3141 1:HE2_3142 1:C_3143 
  A    198 VAL       1       1 1:N_3208 1:CA_3210 1:CB_3212 1:HB_3213 1:CG2_3218 1:1HG2_3219 1:2HG2_3220 1:3HG2_3221 1:C_3222 1:O_3223 
  A    199 SER       1       1 1:N_3224 1:CA_3226 1:HA_3227 1:CB_3228 1:HB1_3229 1:HB2_3230 1:OG_3231 1:HG1_3232 1:C_3233 1:O_3234 
  A    200 GLY       1       1 1:N_3235 1:HN_3236 1:CA_3237 1:HA1_3238 1:HA2_3239 
  A    209 HIS       1       1 1:NE2_3394 1:HE2_3395 
  A    266 LEU       1       1 1:CD1_4287 1:1HD1_4288 1:2HD1_4289 1:C_4295 1:O_4296 
  A    267 VAL       1       1 1:N_4297 1:CA_4299 1:HA_4300 1:CB_4301 1:HB_4302 1:CG1_4303 1:1HG1_4304 1:2HG1_4305 1:3HG1_4306 1:CG2_4307 1:1HG2_4308 1:2HG2_4309 1:3HG2_4310 1:C_4311 1:O_4312 
  A    270 THR       1       1 1:CA_4353 1:HA_4354 1:CB_4355 1:HB_4356 1:OG1_4357 1:HG1_4358 1:CG2_4359 1:1HG2_4360 1:2HG2_4361 1:3HG2_4362 1:C_4363 1:O_4364 
  A    271 TYR       1       1 1:N_4365 1:HN_4366 1:CA_4367 1:HA_4368 1:CB_4369 1:HB1_4370 1:HB2_4371 1:CG_4372 1:CD1_4373 1:HD1_4374 1:CE1_4375 1:HE1_4376 1:CZ_4377 1:OH_4378 1:HH_4379 1:CD2_4380 1:HD2_4381 1:CE2_4382 1:HE2_4383 1:C_4384 
  A    274 HIS       1       1 1:NE2_4434 1:CD2_4435 1:HD2_4436 
  A    355 MET       1       1 1:SD_5712 1:CE_5713 1:HE1_5714 1:HE2_5715 1:HE3_5716 1:C_5717 1:O_5718 
  A    359 ALA       1       1 1:N_5782 1:HN_5783 1:CA_5784 1:HA_5785 1:CB_5786 1:HB1_5787 1:HB2_5788 1:HB3_5789 1:C_5790 1:O_5791 
  A    136 SER       1       0 1:O_2157 
  A    188 LEU       1       0 1:C_3058 1:O_3059 
  A    191 PRO       1       0 1:N_3091 
  A    192 LEU       1       0 1:C_3122 
  A    197 ASN       1       0 1:C_3206 
  A    268 LEU       1       0 1:N_4313 1:CA_4315 1:HA_4316 
  A    358 GLU       1       0 1:C_5780 
== Tunnel cluster 6 ==
# C    res  AA       N   sideN atoms
  A    101 TRP       1       1 1:HZ2_1627 
  A    105 HIS       1       1 1:NE2_1689 
  A    140 SER       1       1 1:CA_2227 1:CB_2229 1:HB2_2231 1:OG_2232 1:C_2234 1:O_2235 
  A    141 HIS       1       1 1:N_2236 1:HN_2237 1:CA_2238 1:HA_2239 1:CB_2240 1:HB2_2242 1:ND1_2243 1:CG_2244 1:CE1_2245 1:HE1_2246 1:NE2_2247 1:HE2_2248 1:CD2_2249 1:HD2_2250 1:C_2251 1:O_2252 
  A    144 HIS       1       1 1:CA_2303 1:CB_2305 1:HB1_2306 1:HB2_2307 1:ND1_2308 1:CG_2309 1:CE1_2310 1:HE1_2311 1:NE2_2312 1:HE2_2313 1:CD2_2314 1:HD2_2315 1:C_2316 
  A    154 ASP       1       1 1:OD1_2461 
  A    155 GLU       1       1 1:HB2_2471 
  A    156 VAL       1       1 1:CA_2482 1:CB_2484 1:HB_2485 1:CG1_2486 1:2HG1_2488 1:3HG1_2489 1:CG2_2490 1:1HG2_2491 1:2HG2_2492 1:3HG2_2493 1:C_2494 1:O_2495 
  A    157 PHE       1       1 1:N_2496 1:CA_2498 1:HA_2499 1:CB_2500 1:HB1_2501 1:HB2_2502 1:CG_2503 1:CD1_2504 1:HD1_2505 1:CE1_2506 1:HE1_2507 1:CZ_2508 1:HZ_2509 1:CD2_2510 1:HD2_2511 1:CE2_2512 1:HE2_2513 1:C_2514 1:O_2515 
  A    158 VAL       1       1 1:N_2516 1:HN_2517 1:CA_2518 1:HA_2519 1:CB_2520 1:3HG2_2529 1:C_2530 1:O_2531 
  A    159 PRO       1       1 1:N_2532 1:CD_2533 1:HD1_2534 1:CA_2536 1:HA_2537 1:CB_2538 1:CG_2541 1:HG1_2542 1:C_2544 1:O_2545 
  A    160 LYS       1       1 1:N_2546 1:HN_2547 1:CA_2548 1:HA_2549 1:CB_2550 1:HB1_2551 1:HB2_2552 1:CG_2553 1:HG1_2554 1:HG2_2555 1:CD_2556 1:HD1_2557 1:HD2_2558 1:CE_2559 1:HE1_2560 1:HE2_2561 1:NZ_2562 1:HZ2_2564 1:HZ3_2565 
  A    168 TYR       1       1 1:CD1_2713 1:CE1_2715 1:HE1_2716 1:CZ_2717 1:OH_2718 1:HH_2719 1:CD2_2720 1:CE2_2722 1:HE2_2723 
  A    171 TYR       1       1 1:HE2_2776 
  A    185 GLN       1       1 1:NE2_3003 1:1HE2_3004 1:2HE2_3005 
  A    190 TRP       1       1 1:CE3_3081 1:HE3_3082 1:CZ3_3083 1:HZ3_3084 1:CH2_3087 1:HH2_3088 
  A    193 TYR       1       1 1:CE1_3134 1:HE1_3135 1:CZ_3136 1:OH_3137 
  A    199 SER       1       1 1:N_3224 1:CA_3226 1:HA_3227 1:CB_3228 1:HB1_3229 1:HB2_3230 1:OG_3231 1:HG1_3232 1:C_3233 
  A    266 LEU       1       1 1:CD1_4287 1:1HD1_4288 1:2HD1_4289 
  A    270 THR       1       1 1:N_4351 1:CA_4353 1:HA_4354 1:CB_4355 1:HB_4356 1:OG1_4357 1:HG1_4358 1:CG2_4359 1:1HG2_4360 1:2HG2_4361 1:3HG2_4362 1:C_4363 1:O_4364 
  A    271 TYR       1       1 1:N_4365 1:HN_4366 1:CA_4367 1:HA_4368 1:CB_4369 1:HB1_4370 1:HB2_4371 1:CG_4372 1:CD1_4373 1:CE1_4375 1:CZ_4377 1:OH_4378 1:HH_4379 1:CD2_4380 1:HD2_4381 1:CE2_4382 1:HE2_4383 1:C_4384 1:O_4385 
  A    273 GLN       1       1 1:N_4405 1:HN_4406 1:HB2_4411 1:C_4420 1:O_4421 
  A    274 HIS       1       1 1:N_4422 1:HN_4423 1:CA_4424 1:HA_4425 1:CB_4426 1:HB1_4427 1:HB2_4428 1:ND1_4429 1:HD1_4430 1:CG_4431 1:CE1_4432 1:HE1_4433 1:NE2_4434 1:CD2_4435 1:HD2_4436 1:C_4437 1:O_4438 
  A    275 THR       1       1 1:N_4439 1:HN_4440 1:CA_4441 1:HA_4442 1:CB_4443 1:HB_4444 1:OG1_4445 1:HG1_4446 1:CG2_4447 1:1HG2_4448 1:2HG2_4449 1:3HG2_4450 1:C_4451 
  A    276 HIS       1       1 1:N_4453 1:HN_4454 
  A    279 LEU       1       1 1:CD1_4503 1:2HD1_4505 1:3HD1_4506 
  A    281 HIS       1       1 1:CE1_4536 1:HE1_4537 1:NE2_4538 1:HE2_4539 
  A    315 HIS       1       1 1:CE1_5081 1:HE1_5082 1:NE2_5083 1:HE2_5084 
  A    359 ALA       1       1 1:CA_5784 1:HA_5785 1:CB_5786 1:C_5790 1:O_5791 
  A    362 CYS       1       1 1:N_5829 1:HN_5830 1:CA_5831 1:HA_5832 1:CB_5833 1:HB1_5834 1:HB2_5835 1:SG_5836 1:C_5838 1:O_5839 
  A    363 ILE       1       1 1:N_5840 1:HN_5841 1:CA_5842 1:HA_5843 1:CB_5844 1:CG2_5846 1:1HG2_5847 1:2HG2_5848 1:3HG2_5849 1:CG1_5850 1:2HG1_5852 1:C_5857 1:O_5858 
  A    364 TYR       1       1 1:N_5859 1:HN_5860 1:CA_5861 1:HA_5862 1:HB1_5864 
  A    379 TYR       1       1 1:CG_6085 1:CD1_6086 1:HD1_6087 1:CE1_6088 1:HE1_6089 1:CZ_6090 1:OH_6091 1:HH_6092 1:CD2_6093 1:CE2_6095 1:HE2_6096 
  A    269 ILE       1       0 1:O_4350 
  A    272 LEU       1       0 1:N_4386 1:CA_4388 1:HA_4389 1:C_4403 
  A    358 GLU       1       0 1:O_5781 
== Tunnel cluster 7 ==
# C    res  AA       N   sideN atoms
  A    101 TRP       1       1 1:CA_1610 1:HA_1611 1:CB_1612 1:HB2_1614 1:CG_1615 1:CD1_1616 1:HD1_1617 1:NE1_1618 1:HE1_1619 1:CE2_1620 1:CD2_1621 1:CZ2_1626 1:HZ2_1627 1:CH2_1628 1:HH2_1629 
  A    105 HIS       1       1 1:ND1_1684 1:HD1_1685 1:CG_1686 1:CE1_1687 1:HE1_1688 1:NE2_1689 1:CD2_1690 1:HD2_1691 
  A    127 HIS       1       1 1:ND1_2007 1:CG_2008 1:CE1_2009 1:HE1_2010 1:NE2_2011 
  A    130 LEU       1       1 1:N_2038 1:CA_2040 1:HA_2041 1:CB_2042 1:HB1_2043 1:HB2_2044 1:CG_2045 1:HG_2046 1:CD1_2047 1:1HD1_2048 1:2HD1_2049 1:3HD1_2050 1:CD2_2051 1:3HD2_2054 1:C_2055 1:O_2056 
  A    131 LEU       1       1 1:N_2057 1:CA_2059 1:CB_2061 1:HB1_2062 1:HB2_2063 1:CG_2064 1:HG_2065 1:CD1_2066 1:1HD1_2067 1:C_2074 1:O_2075 
  A    132 VAL       1       1 1:N_2076 1:HN_2077 1:CA_2078 1:HA_2079 1:CB_2080 1:HB_2081 1:CG1_2082 1:1HG1_2083 1:2HG1_2084 1:3HG1_2085 1:CG2_2086 1:1HG2_2087 1:2HG2_2088 1:3HG2_2089 
  A    137 TRP       1       1 1:HA_2161 1:CB_2162 1:HB2_2164 1:CG_2165 1:CD1_2166 1:HD1_2167 1:NE1_2168 1:HE1_2169 1:CE2_2170 1:CD2_2171 1:CZ2_2176 1:HZ2_2177 
  A    140 SER       1       1 1:CA_2227 1:CB_2229 1:HB2_2231 1:OG_2232 1:C_2234 1:O_2235 
  A    141 HIS       1       1 1:N_2236 1:HN_2237 1:CA_2238 1:HA_2239 1:CB_2240 1:HB2_2242 1:ND1_2243 1:CG_2244 1:CE1_2245 1:HE1_2246 1:NE2_2247 1:HE2_2248 1:CD2_2249 1:HD2_2250 
  A    144 HIS       1       1 1:CB_2305 1:HB1_2306 1:HB2_2307 1:ND1_2308 1:CG_2309 1:CE1_2310 1:HE1_2311 1:NE2_2312 1:HE2_2313 1:CD2_2314 1:HD2_2315 
  A    156 VAL       1       1 1:CB_2484 1:CG1_2486 1:2HG1_2488 1:3HG1_2489 1:CG2_2490 1:1HG2_2491 1:2HG2_2492 
  A    190 TRP       1       1 1:CB_3071 1:CG_3074 1:CD1_3075 1:HD1_3076 1:NE1_3077 1:HE1_3078 1:CE2_3079 1:CD2_3080 1:CE3_3081 1:HE3_3082 1:CZ3_3083 1:HZ3_3084 1:CZ2_3085 1:HZ2_3086 1:CH2_3087 1:HH2_3088 
  A    191 PRO       1       1 1:CD_3092 1:HD1_3093 1:CG_3100 1:HG1_3101 1:HG2_3102 
  A    193 TYR       1       1 1:CE1_3134 1:HE1_3135 1:CZ_3136 1:OH_3137 
  A    194 LEU       1       1 1:CD1_3154 1:1HD1_3155 1:3HD1_3157 
  A    255 TYR       1       1 1:OH_4119 
  A    259 LEU       1       1 1:CB_4168 1:CG_4171 1:HG_4172 1:CD1_4173 1:1HD1_4174 1:2HD1_4175 1:3HD1_4176 1:CD2_4177 1:1HD2_4178 1:2HD2_4179 1:3HD2_4180 1:O_4182 
  A    262 VAL       1       1 1:CG1_4227 1:1HG1_4228 1:3HG1_4230 
  A    263 ASN       1       1 1:N_4237 1:CA_4239 1:HA_4240 1:CB_4241 1:HB1_4242 1:HB2_4243 1:CG_4244 1:OD1_4245 1:ND2_4246 1:1HD2_4247 1:2HD2_4248 
  A    266 LEU       1       1 1:CB_4282 1:HB1_4283 1:HB2_4284 1:CG_4285 1:HG_4286 1:CD1_4287 1:1HD1_4288 1:2HD1_4289 1:3HD1_4290 1:CD2_4291 1:1HD2_4292 1:2HD2_4293 1:3HD2_4294 1:C_4295 1:O_4296 
  A    269 ILE       1       1 1:1HG2_4339 
  A    270 THR       1       1 1:N_4351 1:HN_4352 1:CA_4353 1:HA_4354 1:CB_4355 1:HB_4356 1:OG1_4357 1:HG1_4358 1:CG2_4359 1:1HG2_4360 1:2HG2_4361 1:3HG2_4362 1:C_4363 1:O_4364 
  A    274 HIS       1       1 1:NE2_4434 1:CD2_4435 1:HD2_4436 
== Tunnel cluster 8 ==
# C    res  AA       N   sideN atoms
  A     47 ARG       1       1 1:NH2_728 1:1HH2_729 1:2HH2_730 
  A     52 SER       1       1 1:N_796 1:CA_798 1:HA_799 1:CB_800 1:HB1_801 1:HB2_802 1:OG_803 1:HG1_804 1:C_805 1:O_806 
  A     55 TYR       1       1 1:N_838 1:HN_839 1:CA_840 1:CB_842 1:HB1_843 1:HB2_844 1:CG_845 1:CD1_846 1:HD1_847 1:CE1_848 1:HE1_849 1:CZ_850 1:CD2_853 1:C_857 
  A     56 VAL       1       1 1:N_859 1:HN_860 1:CA_861 1:HA_862 1:CB_863 1:HB_864 1:CG1_865 1:2HG1_867 1:CG2_869 1:1HG2_870 1:2HG2_871 1:3HG2_872 
  A     59 ASP       1       1 1:OD2_924 
  A     99 GLY       1       1 1:N_1585 1:HN_1586 1:CA_1587 1:HA1_1588 1:HA2_1589 1:C_1590 1:O_1591 
  A    101 TRP       1       1 1:NE1_1618 1:HE1_1619 1:CE2_1620 1:CD2_1621 1:CE3_1622 1:CZ3_1624 1:HZ3_1625 1:CZ2_1626 1:HZ2_1627 1:CH2_1628 1:HH2_1629 
  A    102 VAL       1       1 1:N_1632 1:HN_1633 1:CA_1634 1:HA_1635 1:CB_1636 1:HB_1637 1:CG1_1638 1:1HG1_1639 1:2HG1_1640 1:3HG1_1641 1:CG2_1642 1:1HG2_1643 1:2HG2_1644 1:3HG2_1645 1:C_1646 1:O_1647 
  A    103 ILE       1       1 1:N_1648 1:HN_1649 1:CA_1650 1:CB_1652 1:CG1_1658 1:1HG1_1659 1:2HG1_1660 1:CD_1661 1:HD1_1662 1:HD2_1663 1:HD3_1664 
  A    105 HIS       1       1 1:CA_1679 1:CB_1681 1:HB1_1682 1:HB2_1683 1:ND1_1684 1:CG_1686 1:CE1_1687 1:NE2_1689 1:CD2_1690 1:HD2_1691 1:C_1692 1:O_1693 
  A    106 GLU       1       1 1:N_1694 1:HN_1695 1:CA_1696 1:HA_1697 1:CB_1698 1:CG_1701 1:HG1_1702 1:HG2_1703 1:CD_1704 1:OE1_1705 1:OE2_1706 
  A    109 HIS       1       1 1:CB_1731 1:HB2_1733 1:ND1_1734 1:CG_1735 1:CE1_1736 1:HE1_1737 1:NE2_1738 1:HE2_1739 1:CD2_1740 1:HD2_1741 
  A    137 TRP       1       1 1:CD1_2166 1:HD1_2167 1:NE1_2168 1:HE1_2169 1:CZ2_2176 1:HZ2_2177 
  A    140 SER       1       1 1:CA_2227 1:CB_2229 1:HB2_2231 1:OG_2232 1:C_2234 1:O_2235 
  A    141 HIS       1       1 1:N_2236 1:HN_2237 1:CA_2238 1:HA_2239 1:CB_2240 1:HB2_2242 1:ND1_2243 1:CG_2244 1:CE1_2245 1:HE1_2246 1:NE2_2247 1:HE2_2248 1:CD2_2249 1:HD2_2250 
  A    144 HIS       1       1 1:CB_2305 1:HB1_2306 1:HB2_2307 1:ND1_2308 1:CG_2309 1:CE1_2310 1:HE1_2311 1:NE2_2312 1:HE2_2313 1:CD2_2314 1:HD2_2315 
  A    156 VAL       1       1 1:CB_2484 1:CG1_2486 1:2HG1_2488 1:3HG1_2489 1:CG2_2490 1:1HG2_2491 1:2HG2_2492 
  A    190 TRP       1       1 1:CE3_3081 1:HE3_3082 1:CZ3_3083 1:HZ3_3084 1:CZ2_3085 1:CH2_3087 1:HH2_3088 
  A    193 TYR       1       1 1:CE1_3134 1:HE1_3135 1:CZ_3136 1:OH_3137 
  A    266 LEU       1       1 1:HA_4281 1:CG_4285 1:HG_4286 1:CD1_4287 1:1HD1_4288 1:2HD1_4289 1:3HD1_4290 1:CD2_4291 1:1HD2_4292 1:C_4295 1:O_4296 
  A    269 ILE       1       1 1:CA_4334 1:CB_4336 1:HB_4337 1:CG2_4338 1:1HG2_4339 1:2HG2_4340 1:3HG2_4341 1:CG1_4342 1:CD_4345 1:HD2_4347 1:C_4349 1:O_4350 
  A    270 THR       1       1 1:N_4351 1:HN_4352 1:CA_4353 1:HA_4354 1:CB_4355 1:HB_4356 1:OG1_4357 1:HG1_4358 1:CG2_4359 1:1HG2_4360 1:2HG2_4361 1:3HG2_4362 1:C_4363 1:O_4364 
  A    273 GLN       1       1 1:HN_4406 1:CA_4407 1:CB_4409 1:HB1_4410 1:HB2_4411 1:CG_4412 1:CD_4415 1:OE1_4416 1:NE2_4417 1:1HE2_4418 1:2HE2_4419 1:C_4420 
  A    274 HIS       1       1 1:CG_4431 1:CE1_4432 1:NE2_4434 1:CD2_4435 1:HD2_4436 
  A    309 HIS       1       1 1:N_4979 1:CA_4981 1:HA_4982 1:CB_4983 1:HB1_4984 1:HB2_4985 1:ND1_4986 1:CG_4987 1:CE1_4988 1:HE1_4989 1:NE2_4990 1:HE2_4991 1:CD2_4992 1:HD2_4993 1:C_4994 1:O_4995 
  A    310 HIS       1       1 1:N_4996 1:HN_4997 1:CA_4998 1:CB_5000 1:HB2_5002 1:C_5011 1:O_5012 
  A    311 ILE       1       1 1:N_5013 1:HN_5014 1:CA_5015 1:HA_5016 1:CB_5017 1:HB_5018 1:CG2_5019 1:1HG2_5020 1:2HG2_5021 1:3HG2_5022 1:CG1_5023 1:1HG1_5024 1:2HG1_5025 1:CD_5026 1:HD1_5027 1:HD2_5028 1:HD3_5029 1:C_5030 1:O_5031 
  A    315 HIS       1       1 1:CA_5074 1:HA_5075 1:CB_5076 1:HB2_5078 1:ND1_5079 1:CG_5080 1:CE1_5081 1:HE1_5082 1:NE2_5083 1:HE2_5084 1:CD2_5085 1:C_5087 1:O_5088 
  A    318 HIS       1       1 1:N_5115 1:CA_5117 1:HA_5118 1:CB_5119 1:HB1_5120 1:HB2_5121 1:ND1_5122 1:CG_5123 1:CE1_5124 1:HE1_5125 1:NE2_5126 1:HE2_5127 1:CD2_5128 1:HD2_5129 1:C_5130 1:O_5131 
  A    319 HIS       1       1 1:N_5132 1:HN_5133 1:CA_5134 1:HA_5135 1:CB_5136 1:HB2_5138 1:ND1_5139 
  A    322 SER       1       1 1:N_5187 1:HN_5188 1:CA_5189 1:HA_5190 1:CB_5191 1:OG_5194 1:HG1_5195 1:C_5196 1:O_5197 
  A    323 THR       1       1 1:N_5198 1:HN_5199 1:CA_5200 1:HA_5201 1:CB_5202 1:HB_5203 1:OG1_5204 1:HG1_5205 1:CG2_5206 1:2HG2_5208 1:3HG2_5209 1:C_5210 1:O_5211 
  A    324 MET       1       1 1:N_5212 1:HN_5213 1:CA_5214 1:HA_5215 1:CB_5216 1:HB1_5217 1:HB2_5218 1:CG_5219 1:C_5227 1:O_5228 
  A    325 PRO       1       1 1:N_5229 1:CD_5230 1:HD1_5231 1:CA_5233 1:HA_5234 1:CB_5235 1:HB1_5236 1:HB2_5237 1:CG_5238 1:HG1_5239 1:C_5241 1:O_5242 
  A    326 HIS       1       1 1:N_5243 1:HN_5244 1:CA_5245 1:HA_5246 1:CB_5247 1:HB1_5248 1:HB2_5249 1:ND1_5250 1:CG_5251 1:CE1_5252 1:HE1_5253 1:NE2_5254 1:HE2_5255 1:CD2_5256 1:HD2_5257 1:C_5258 
  A    327 TYR       1       1 1:N_5260 1:HN_5261 1:CD1_5268 1:HD1_5269 1:CE1_5270 1:HE1_5271 
  A     53 PHE       1       0 1:N_807 1:CA_809 1:HA_810 
  A     95 CYS       1       0 1:O_1532 
  A     98 THR       1       0 1:CA_1573 1:C_1583 1:O_1584 
  A    100 VAL       1       0 1:N_1592 
  A    271 TYR       1       0 1:N_4365 
  A    308 PHE       1       0 1:C_4977 1:O_4978 
  A    312 THR       1       0 1:CA_5034 1:HA_5035 
== Tunnel cluster 9 ==
# C    res  AA       N   sideN atoms
  A    101 TRP       1       1 1:HZ2_1627 
  A    105 HIS       1       1 1:NE2_1689 
  A    140 SER       1       1 1:CA_2227 1:CB_2229 1:HB2_2231 1:OG_2232 1:C_2234 1:O_2235 
  A    141 HIS       1       1 1:N_2236 1:HN_2237 1:CA_2238 1:HA_2239 1:CB_2240 1:HB2_2242 1:ND1_2243 1:CG_2244 1:CE1_2245 1:HE1_2246 1:NE2_2247 1:HE2_2248 1:CD2_2249 1:HD2_2250 1:C_2251 1:O_2252 
  A    144 HIS       1       1 1:CA_2303 1:CB_2305 1:HB1_2306 1:HB2_2307 1:ND1_2308 1:CG_2309 1:CE1_2310 1:HE1_2311 1:NE2_2312 1:HE2_2313 1:CD2_2314 1:HD2_2315 1:C_2316 
  A    148 THR       1       1 1:HA_2363 1:3HG2_2371 1:O_2373 
  A    149 ALA       1       1 1:N_2374 1:HN_2375 1:CA_2376 1:HA_2377 1:CB_2378 1:HB1_2379 1:HB2_2380 1:HB3_2381 1:C_2382 1:O_2383 
  A    150 SER       1       1 1:N_2384 1:HN_2385 1:CA_2386 1:HA_2387 1:CB_2388 1:HB1_2389 1:HB2_2390 1:OG_2391 1:HG1_2392 1:C_2393 1:O_2394 
  A    151 LEU       1       1 1:N_2395 1:HN_2396 1:CA_2397 1:HA_2398 1:CB_2399 1:HB1_2400 1:HB2_2401 1:CG_2402 1:HG_2403 1:CD1_2404 1:1HD1_2405 1:2HD1_2406 1:3HD1_2407 1:CD2_2408 1:1HD2_2409 1:2HD2_2410 1:3HD2_2411 1:C_2412 1:O_2413 
  A    152 GLU       1       1 1:N_2414 1:HN_2415 1:CA_2416 1:HA_2417 1:CB_2418 1:HB1_2419 1:HB2_2420 1:CG_2421 1:HG1_2422 1:HG2_2423 1:CD_2424 1:OE1_2425 1:OE2_2426 1:C_2427 
  A    153 ARG       1       1 1:N_2429 1:HN_2430 1:CG_2436 1:HG2_2438 1:NE_2442 1:HE_2443 
  A    154 ASP       1       1 1:HN_2454 1:CA_2455 1:CB_2457 1:HB1_2458 1:HB2_2459 1:CG_2460 1:OD1_2461 1:OD2_2462 1:C_2463 
  A    155 GLU       1       1 1:N_2465 1:HN_2466 1:CA_2467 1:HB2_2471 1:C_2478 
  A    156 VAL       1       1 1:N_2480 1:HN_2481 1:CA_2482 1:CB_2484 1:HB_2485 1:CG1_2486 1:2HG1_2488 1:3HG1_2489 1:CG2_2490 1:1HG2_2491 1:2HG2_2492 1:3HG2_2493 1:C_2494 1:O_2495 
  A    157 PHE       1       1 1:N_2496 1:HN_2497 1:CA_2498 1:HA_2499 1:CB_2500 1:HB1_2501 1:HB2_2502 1:CG_2503 1:CD1_2504 1:CD2_2510 1:HD2_2511 1:CE2_2512 1:HE2_2513 1:C_2514 1:O_2515 
  A    158 VAL       1       1 1:N_2516 1:CA_2518 1:HA_2519 1:CB_2520 1:CG1_2522 1:2HG1_2524 1:C_2530 1:O_2531 
  A    159 PRO       1       1 1:N_2532 1:CD_2533 1:HD1_2534 1:HD2_2535 1:CA_2536 1:HA_2537 1:CB_2538 1:CG_2541 1:HG1_2542 1:HG2_2543 
  A    190 TRP       1       1 1:CE3_3081 1:HE3_3082 1:CZ3_3083 1:HZ3_3084 1:CH2_3087 1:HH2_3088 
  A    193 TYR       1       1 1:CE1_3134 1:HE1_3135 1:CZ_3136 1:OH_3137 
  A    266 LEU       1       1 1:CD1_4287 1:1HD1_4288 1:2HD1_4289 
  A    270 THR       1       1 1:N_4351 1:CA_4353 1:HA_4354 1:CB_4355 1:HB_4356 1:OG1_4357 1:HG1_4358 1:CG2_4359 1:1HG2_4360 1:2HG2_4361 1:3HG2_4362 1:C_4363 1:O_4364 
  A    271 TYR       1       1 1:N_4365 1:CA_4367 1:HA_4368 1:CD2_4380 1:HD2_4381 1:CE2_4382 1:HE2_4383 1:C_4384 1:O_4385 
  A    273 GLN       1       1 1:HB2_4411 1:C_4420 
  A    274 HIS       1       1 1:N_4422 1:HN_4423 1:CA_4424 1:HA_4425 1:CB_4426 1:HB1_4427 1:HB2_4428 1:ND1_4429 1:HD1_4430 1:CG_4431 1:CE1_4432 1:HE1_4433 1:NE2_4434 1:CD2_4435 1:HD2_4436 1:C_4437 1:O_4438 
  A    275 THR       1       1 1:N_4439 1:CA_4441 1:HA_4442 1:CB_4443 1:OG1_4445 1:HG1_4446 1:CG2_4447 1:1HG2_4448 1:2HG2_4449 1:3HG2_4450 
  A    279 LEU       1       1 1:CD1_4503 1:1HD1_4504 1:2HD1_4505 1:3HD1_4506 
  A    281 HIS       1       1 1:N_4527 1:HN_4528 1:CA_4529 1:HA_4530 1:CB_4531 1:HB1_4532 1:HB2_4533 1:ND1_4534 1:CG_4535 1:CE1_4536 1:HE1_4537 1:NE2_4538 1:HE2_4539 1:CD2_4540 1:C_4542 1:O_4543 
  A    282 TYR       1       1 1:N_4544 1:HN_4545 1:CA_4546 1:HA_4547 1:CB_4548 1:HB1_4549 1:HB2_4550 1:CG_4551 1:CD2_4559 1:HD2_4560 1:C_4563 1:O_4564 
  A    283 ASP       1       1 1:N_4565 1:HN_4566 1:CA_4567 1:HA_4568 1:CB_4569 1:CG_4572 1:OD2_4574 1:C_4575 1:O_4576 
  A    284 SER       1       1 1:N_4577 1:HN_4578 1:CA_4579 1:HA_4580 1:CB_4581 1:HB1_4582 1:HB2_4583 1:OG_4584 1:HG1_4585 1:C_4586 1:O_4587 
  A    287 TRP       1       1 1:N_4614 1:HN_4615 1:CA_4616 1:HA_4617 1:CB_4618 1:HB1_4619 1:HB2_4620 1:CG_4621 1:CD1_4622 1:HD1_4623 1:NE1_4624 1:HE1_4625 1:CE2_4626 1:CD2_4627 1:CE3_4628 1:HE3_4629 1:CZ3_4630 1:HZ3_4631 1:CZ2_4632 1:CH2_4634 1:C_4636 1:O_4637 
  A    288 ASP       1       1 1:HN_4639 
  A    296 THR       1       1 1:3HG2_4774 
  A    315 HIS       1       1 1:CE1_5081 1:HE1_5082 1:NE2_5083 1:HE2_5084 
  A    365 VAL       1       1 1:CG1_5886 1:1HG1_5887 1:3HG1_5889 1:1HG2_5891 
  A    377 PHE       1       1 1:HD1_6043 1:HE1_6045 
  A    379 TYR       1       1 1:CD1_6086 1:CE1_6088 1:HE1_6089 1:CZ_6090 1:OH_6091 1:HH_6092 1:CE2_6095 1:HE2_6096 
  A    280 PRO       1       0 1:C_4525 1:O_4526 
  A    285 SER       1       0 1:N_4588 
