# Supplementary material for: Catalytic Tunnel Dynamics Explain Functional Divergence of FAD2 Homologs Underlying the Oleic-to-Linoleic Ratio in Cornus wilsoniana
Source: Biology (Basel). 2026 Jan 14;15(2):145. doi: 10.3390/biology15020145 (PMC12838259; doi:10.3390/biology15020145)
Supplement: Supplementary file 1 [file biology-15-00145-s001.zip › caver_output/CW02G01750/20 ns/analysis/tunnel_characteristics.csv]

Snapshot	Tunnel cluster	Tunnel	Throughput	Cost	Bottleneck radius	Bottleneck R error bound	Length	Curvature
20.pdb	1	1	0.6696823046567542	0.40095185120638965	1.3104964603272318	-	14.918440853023037	1.2160217372465052
20.pdb	2	2	0.6601825475130394	0.4152388950638688	1.5340189208700126	-	18.157255131197825	1.5363304802296684
20.pdb	3	3	0.5599336313880778	0.5799370176548769	1.2577988264545608	-	22.10816126094531	1.4142561839319336
20.pdb	4	4	0.5449100164393754	0.6071346054013159	1.0624466749091928	-	15.46860336195004	1.254555257251957
20.pdb	5	5	0.49670797070062983	0.6997530096840601	0.9200455489866013	-	22.699516068020262	1.4418976652515978
20.pdb	6	6	0.4518697007875311	0.7943614133023948	1.1715026667656698	-	24.489749326565782	1.6265043565459434
20.pdb	7	7	0.4510924512565526	0.7960829687877131	1.1896215872968618	-	17.82816679480816	1.334769539000862
20.pdb	8	8	0.36337924462321847	1.0123082390616724	0.9066980351999445	-	32.11661178996105	1.5746786218726934
20.pdb	9	9	0.2420416222699859	1.418645574763344	1.0022809349327535	-	32.36570495433128	1.6751945570450009
