# Supplementary material for: Catalytic Tunnel Dynamics Explain Functional Divergence of FAD2 Homologs Underlying the Oleic-to-Linoleic Ratio in Cornus wilsoniana
Source: Biology (Basel). 2026 Jan 14;15(2):145. doi: 10.3390/biology15020145 (PMC12838259; doi:10.3390/biology15020145)
Supplement: Supplementary file 1 [file biology-15-00145-s001.zip › caver_output/CW02G01750/20 ns/analysis/tunnel_profiles.csv]

Snapshot	Tunnel cluster	Tunnel	Throughput	Cost	Bottleneck radius	Average R error bound	Max. R error bound	Bottleneck R error bound	Curvature	Length		Axis	Values...
20.pdb	1	1	0.6696823046567542	0.40095185120638965	1.3104964603272318	-	-	-	1.2160217372465052	14.918440853023037		X	63.559313502317316	64.04047551945344	64.52163753658955	64.80052452836802	65.0663806565661	65.28135748915531	65.37867665669219	65.43165700206292	65.48463734743365	65.41565141609571	65.30089337157553	65.18613532705535	65.06704805267172	65.22737682985704	65.37493770665714	65.52249858345725	65.67084927743642	65.82134197109211	65.97178168045168	65.95327526745699	65.62372732819148	65.45886808046693	65.41931304155497	65.41669423203432	65.49334646634492	65.74959595816068	66.01773467887936	66.32590232719622	66.54405298750817	66.78740523744725	67.03255788802724	67.27771053860724
20.pdb	1	1	0.6696823046567542	0.40095185120638965	1.3104964603272318	-	-	-	1.2160217372465052	14.918440853023037		Y	56.475848901879004	56.35016659798233	56.22448429408566	55.823886020031914	55.493434236378754	55.095367056905445	54.77126113581184	54.47555854431874	54.17985595282563	54.009942002636386	53.891569529951816	53.77319705726724	53.637057966204026	53.53528035224268	53.516166182011936	53.497052011781186	53.506153577237384	53.59177677113766	53.684723265053364	53.75659628820454	53.497487436584365	53.23996511341749	53.029495976685574	52.98113010545713	52.86229148742451	52.565827545265506	52.29629307772096	52.00413688555613	51.75515576363795	51.618838131927795	51.483922585206216	51.34900703848463
20.pdb	1	1	0.6696823046567542	0.40095185120638965	1.3104964603272318	-	-	-	1.2160217372465052	14.918440853023037		Z	69.32102627557006	69.37286324840538	69.42470022124068	69.36771269541259	69.36084679561455	69.14812114401823	68.80011460685363	68.40042340055975	68.00073219426585	67.54288058048621	67.07084398346386	66.59880738644151	66.13662859507807	65.69158616278901	65.21423887188398	64.73689158097895	64.2617758884056	63.79271233426546	63.325056876277365	62.92416836069573	62.67139031627461	62.371855581714065	61.94755895984388	61.56135583449489	61.112434335644885	60.984864389514456	60.66463229896807	60.400667415109254	60.05748423961448	59.64268086615612	59.228316324759994	58.813951783363876
20.pdb	1	1	0.6696823046567542	0.40095185120638965	1.3104964603272318	-	-	-	1.2160217372465052	14.918440853023037		distance	0.0	0.5000000000000066	1.0000000000000029	1.4027972170965788	1.799437594422796	2.213834185620833	2.5469689252771985	2.890387750642716	3.274390323679091	3.5620905938519734	3.843815898411649	4.166695563987808	4.524642089527705	4.96006191413548	5.377909987415094	5.808753521489857	6.234876753459521	6.633015896444798	7.04003082864775	7.35154261995511	7.572984870813329	7.897482182325215	8.348950055368391	8.710649114462374	9.174925739738118	9.464523191163677	9.921979552829836	10.354855106773483	10.816969286810865	11.299623875765075	11.783274123312944	12.268235341584896
20.pdb	1	1	0.6696823046567542	0.40095185120638965	1.3104964603272318	-	-	-	1.2160217372465052	14.918440853023037		length	0.0	0.5	1.0	1.5	2.0	2.5	3.0	3.5	4.0	4.5	5.0	5.5	6.0	6.5	7.0	7.5	8.0	8.5	9.0	9.5	10.0	10.5	11.0	11.5	12.0	12.5	13.0	13.5	14.0	14.5	15.0	15.5
20.pdb	1	1	0.6696823046567542	0.40095185120638965	1.3104964603272318	-	-	-	1.2160217372465052	14.918440853023037		R	2.4543727232442016	2.615930308153513	2.8333866951952356	3.02218526612147	2.995361566047344	2.7643026992546664	2.5139879919338224	2.2886546403342454	2.1238104029596263	1.9944569169314945	1.929490835106124	1.943703354309205	2.020161117805663	2.0103420919157973	1.9932512552722248	2.0538301755729274	2.1663227281262207	2.290175851668521	2.4730044494805465	2.5846701443807696	2.6866072003993446	2.6805670309111704	2.5495972810809313	2.4196583354742094	2.2547615280598663	2.0732864128405817	1.8915715165572402	1.7609979296323346	1.6240637257186858	1.4332822198674273	1.3277338222130661	1.3188690522633066
20.pdb	1	1	0.6696823046567542	0.40095185120638965	1.3104964603272318	-	-	-	1.2160217372465052	14.918440853023037		Upper limit of R overestimation	-	-	-	-	-	-	-	-	-	-	-	-	-	-	-	-	-	-	-	-	-	-	-	-	-	-	-	-	-	-	-	-
20.pdb	2	2	0.6601825475130394	0.4152388950638688	1.5340189208700126	-	-	-	1.5363304802296684	18.157255131197825		X	63.559313502317316	63.69262891512968	63.825944327942054	63.54028476721975	63.168318972493324	62.7963531777669	62.45659350701408	62.13428703771733	62.08284376136466	62.02076411275233	61.92247446652702	61.86035010022221	61.7982257339174	61.73610136761259	61.48476322202141	61.05121122706741	60.617681466362	60.22262771567232	60.1721036882742	60.28311922284728	60.37939857068093	60.39201597731584	60.40463338395075	60.2252763551405	60.241295159105974	60.24723578820603	60.57259402236944	60.89775436128414	61.22291470019884	61.654030713831446	61.68269027250833	61.65696520544764	61.63124013838695	61.60551507132625	61.57979000426556	61.64965987514986	61.75920925002438
20.pdb	2	2	0.6601825475130394	0.4152388950638688	1.5340189208700126	-	-	-	1.5363304802296684	18.157255131197825		Y	56.475848901879004	56.954263237311814	57.43267757274462	57.795116903185885	58.124915860129555	58.454714817073224	58.807841871602065	59.173610931330735	59.50903515512387	59.83527406984059	60.1543244262776	60.454549098307275	60.75477377033695	61.05499844236663	61.262766540124225	61.38149847803895	61.500462358080185	61.60262131431482	61.589833759015185	61.52407580981766	61.447924988063804	61.31277057819937	61.17761616833494	60.898797640592726	60.49406973530204	60.16909099911128	59.9570942227288	59.7428346897613	59.52857515679381	59.43278862878255	59.451401982631765	59.48309169219103	59.5147814017503	59.546471111309565	59.578160820868824	59.54590197587777	59.470375021642134
20.pdb	2	2	0.6601825475130394	0.4152388950638688	1.5340189208700126	-	-	-	1.5363304802296684	18.157255131197825		Z	69.32102627557006	69.37887715593546	69.43672803630085	69.40262585997955	69.34901526818648	69.2954046763934	69.20454391329201	69.09349646940126	69.45837057123153	69.83050025398038	70.20024017462042	70.59521575540472	70.99019133618903	71.38516691697333	71.69046670355966	71.90940823591573	72.12825190273763	72.39940928637952	72.82552219214993	73.30858682881959	73.79137542870217	74.27259688140768	74.75381833411319	75.05678950570027	75.34994257254168	75.63443037174173	75.94874749807956	76.26237722646867	76.57600695485777	76.80166501842191	77.26718520420661	77.76551640254038	78.26384760087416	78.76217879920793	79.26050999754169	79.75385038113802	80.22977699234
20.pdb	2	2	0.6601825475130394	0.4152388950638688	1.5340189208700126	-	-	-	1.5363304802296684	18.157255131197825		distance	0.0	0.49999999999999906	1.0	1.3219261114780458	1.6950167960388147	2.1210080701166363	2.5821988187591653	3.0594754787474723	3.3762472063480735	3.7299377230647863	4.121097098221508	4.5099989717557865	4.919018210731364	5.343537179600729	5.729972712204709	6.0873389884115126	6.463780251603773	6.847898171625509	7.064525679243665	7.219327048742126	7.403878789537532	7.612203122574527	7.846900765812137	7.973534917221964	7.968888009498678	8.029256955325227	8.060164442437975	8.12031072207112	8.210520178820879	8.266411014079633	8.690055960820178	9.163615648148163	9.639845999381185	10.118369929815032	10.598876788668896	11.041549785724964	11.454623704063591
20.pdb	2	2	0.6601825475130394	0.4152388950638688	1.5340189208700126	-	-	-	1.5363304802296684	18.157255131197825		length	0.0	0.5	1.0	1.5	2.0	2.5	3.0	3.5	4.0	4.5	5.0	5.5	6.0	6.5	7.0	7.5	8.0	8.5	9.0	9.5	10.0	10.5	11.0	11.5	12.0	12.5	13.0	13.5	14.0	14.5	15.0	15.5	16.0	16.5	17.0	17.5	18.0
20.pdb	2	2	0.6601825475130394	0.4152388950638688	1.5340189208700126	-	-	-	1.5363304802296684	18.157255131197825		R	2.4543727232442016	2.428109814337869	2.470411645769219	2.4140188732523207	2.390823495475014	2.436879752629558	2.517484696788898	2.6447866631282944	2.455448382129073	2.313393729395192	2.227492236586258	2.189934238434576	2.2257269666397734	2.33264155541075	2.416299765641324	2.4815353456704186	2.611620411396057	2.7728089087907293	2.780135332468187	2.752335576419817	2.7808993928073606	2.8341010298923948	2.9473343563189855	2.938143238924961	2.8337712056932842	2.7529188487740734	2.5518661198411596	2.407561605992103	2.3288102953891885	2.276676371545241	2.0206000773107045	1.7866297447339081	1.6227025359192468	1.5414124061221706	1.5500971536649633	1.563064232579601	1.6284042849767475
20.pdb	2	2	0.6601825475130394	0.4152388950638688	1.5340189208700126	-	-	-	1.5363304802296684	18.157255131197825		Upper limit of R overestimation	-	-	-	-	-	-	-	-	-	-	-	-	-	-	-	-	-	-	-	-	-	-	-	-	-	-	-	-	-	-	-	-	-	-	-	-	-
20.pdb	3	3	0.5599336313880778	0.5799370176548769	1.2577988264545608	-	-	-	1.4142561839319336	22.10816126094531		X	63.559313502317316	63.0733704316547	62.58742736099209	62.10462485704507	61.647150719566234	61.41042664381632	61.31640736609021	61.08890277707749	60.820864974337276	60.32145623583941	60.0242286973486	59.83306732716211	59.41968731374978	59.05464689554701	58.904842399120135	58.677779366987366	58.43824830618183	58.19532288656341	57.98734865554268	57.79215344835882	57.76266263372778	57.871505012988855	57.880437890946084	57.88937076890331	57.81936574354296	57.68499434497187	57.55062294640078	57.340135566455174	57.062645793318296	56.72853331322176	56.39335597866377	55.96804011940809	55.713172724161524	55.788011480659826	55.83129731556498	55.87660394307098	55.93614262773066
20.pdb	3	3	0.5599336313880778	0.5799370176548769	1.2577988264545608	-	-	-	1.4142561839319336	22.10816126094531		Y	56.475848901879004	56.4166728475581	56.35749679323719	56.32279560076321	56.51512341338152	56.829039418608644	57.2915879080876	57.73018559588367	58.08547525016579	58.095359413146035	58.47730988817512	58.91196966792054	59.067018391567004	59.24981106659942	59.442847976493894	59.69938360347589	59.873169462577806	60.0244271088211	59.88587043351368	59.64135043415483	59.74206654461082	60.07744500244227	59.93985360666306	59.80226221088385	59.72575361106998	59.69905223790669	59.67235086474341	59.71594018542691	59.82140409041929	59.53073742288809	59.232621069001034	59.11625846691302	58.973407771229745	58.858420513409634	58.784863633287465	58.711377100903796	58.63838601423515
20.pdb	3	3	0.5599336313880778	0.5799370176548769	1.2577988264545608	-	-	-	1.4142561839319336	22.10816126094531		Z	69.32102627557006	69.21925434098101	69.11748240639196	69.01792841215308	68.980844877819	68.96307222544534	68.9218047779003	68.85034537043342	68.78522077130839	68.80656035148509	68.87045028732616	68.93726846204325	69.15293539230858	69.34797612969027	69.74970869174734	70.1138952531793	70.51409975031166	70.92410995135079	71.3194756344993	71.7094869176771	72.09366600459128	72.41468924299633	72.89530219694049	73.37591515088465	73.85666706572715	74.33753229000236	74.81839751427756	75.25749948259964	75.6598386312643	75.88405667425438	76.10492494708618	76.33217331586253	76.61052354359957	77.08049435055017	77.5731562243371	78.06561735006103	78.55666464543687
20.pdb	3	3	0.5599336313880778	0.5799370176548769	1.2577988264545608	-	-	-	1.4142561839319336	22.10816126094531		distance	0.0	0.4999999999999999	0.9999999999999998	1.4937913784978114	1.9425839437120838	2.2069411804003094	2.419800790638989	2.8103078492874674	3.221348298444646	3.65666640004701	4.08725939709827	4.4684298141562495	4.8866060666274045	5.290332090151713	5.536330316482461	5.90332048108909	6.260233226593795	6.628324063308536	6.831459502925348	6.99894844085235	7.208111406530792	7.409008735242126	7.5514505339227025	7.723690820693748	8.00505579428509	8.370304528544414	8.748890074262277	9.187931206828752	9.673674220347781	9.953153765595498	10.245585449237327	10.665616581604231	10.997113068306671	11.237398604771698	11.53912613259363	11.85282605796766	12.169072152157694
20.pdb	3	3	0.5599336313880778	0.5799370176548769	1.2577988264545608	-	-	-	1.4142561839319336	22.10816126094531		length	0.0	0.5	1.0	1.5	2.0	2.5	3.0	3.5	4.0	4.5	5.0	5.5	6.0	6.5	7.0	7.5	8.0	8.5	9.0	9.5	10.0	10.5	11.0	11.5	12.0	12.5	13.0	13.5	14.0	14.5	15.0	15.5	16.0	16.5	17.0	17.5	18.0
20.pdb	3	3	0.5599336313880778	0.5799370176548769	1.2577988264545608	-	-	-	1.4142561839319336	22.10816126094531		R	2.454372723210809	2.3578914386015404	2.3302610353345106	2.3662153067860094	2.366785567919835	2.374536196314282	2.432261122026577	2.502397957517508	2.6001623083653342	2.664720794734209	2.7352906553595915	2.8380069145701157	2.826403252036336	2.8153119566560285	2.8046083958307992	2.820194768092244	2.843727851896128	2.9137565927471067	2.8603851885481415	2.7999092818243376	2.81160748596779	2.874787675884604	2.8032536344740944	2.793517837736432	2.7709563878421806	2.7494385764429055	2.7909441870372182	2.809663849937789	2.8160634668301396	2.698851760872641	2.639988087298886	2.5777028061344636	2.4914580026447375	2.1659846491902695	1.8532537919008416	1.5947778651977071	1.4020113310240727
20.pdb	3	3	0.5599336313880778	0.5799370176548769	1.2577988264545608	-	-	-	1.4142561839319336	22.10816126094531		Upper limit of R overestimation	-	-	-	-	-	-	-	-	-	-	-	-	-	-	-	-	-	-	-	-	-	-	-	-	-	-	-	-	-	-	-	-	-	-	-	-	-
20.pdb	4	4	0.5449100164393754	0.6071346054013159	1.0624466749091928	-	-	-	1.254555257251957	15.46860336195004		X	63.559313502317316	64.04047551945344	64.52163753658955	64.80052452836802	65.0663806565661	65.28135748915531	65.6997005094787	66.196840619733	66.69434310115699	67.19184558258097	67.68934806400495	68.18133597669079	68.61013854612912	69.00504846054417	69.39995837495923	69.79486828937428	70.18977820378934	70.52305414466366	70.70278275246542	70.9840501142279	71.31251989051918	71.64098966681047	72.0275050607743	72.42191074735653	72.77446684721912	73.02971642454693	73.4429816953922	73.85520121340417	74.26742073141615	74.64936435371206	74.883408092458	74.99989249283453	75.24909693598612
20.pdb	4	4	0.5449100164393754	0.6071346054013159	1.0624466749091928	-	-	-	1.254555257251957	15.46860336195004		Y	56.475848901879004	56.35016659798233	56.22448429408566	55.823886020031914	55.493434236378754	55.095367056905445	55.00793070499764	54.95851591700088	54.95095644732157	54.94339697764227	54.93583750796297	54.9504536427194	54.88244323329346	54.648098051508484	54.41375286972351	54.179407687938536	53.94506250615356	53.653948161106044	53.21773795782321	52.887824946691076	52.65766760443626	52.42751026218146	52.18317169283649	51.99818860559714	51.85364413011335	51.8388943220266	52.06819132788313	52.31226061982874	52.556329911774355	52.836424636947314	52.99914209670754	53.119124118638375	53.48161888315365
20.pdb	4	4	0.5449100164393754	0.6071346054013159	1.0624466749091928	-	-	-	1.254555257251957	15.46860336195004		Z	69.32102627557006	69.37286324840538	69.42470022124068	69.36771269541259	69.36084679561455	69.14812114401823	69.0773281596528	69.09616473955255	69.14550169725312	69.19483865495368	69.24417561265426	69.3090431307252	69.47788552401155	69.67569476361088	69.8735040032102	70.07131324280952	70.26912248240885	70.45906081784825	70.62235979050989	70.50655246390863	70.2079972699003	69.90944207589196	69.71760226934305	69.90918937198704	70.20572503363573	70.59921639473427	70.71627996394385	70.85947650614771	71.0026730483516	70.92783802419702	71.2365550765351	71.62324889144786	71.85306346074785
20.pdb	4	4	0.5449100164393754	0.6071346054013159	1.0624466749091928	-	-	-	1.254555257251957	15.46860336195004		distance	0.0	0.5000000000000066	1.0000000000000029	1.4027972170965788	1.799437594422796	2.213834185620833	2.606804393287371	3.0511328047927337	3.4906326734791735	3.944568611374158	4.4084834805765265	4.867244194206867	5.298526216949266	5.755214343766303	6.218569306013086	6.687205416665677	7.160085778513944	7.59946906987979	7.958511718197904	8.331032469177181	8.687775046752705	9.058077529115845	9.502348047224551	9.946909443875647	10.347295299483385	10.621847733126215	10.911511127947591	11.211940075370544	11.526236394074012	11.782040606882173	11.999660790326766	12.143091776057078	12.329949814911519
20.pdb	4	4	0.5449100164393754	0.6071346054013159	1.0624466749091928	-	-	-	1.254555257251957	15.46860336195004		length	0.0	0.5	1.0	1.5	2.0	2.5	3.0	3.5	4.0	4.5	5.0	5.5	6.0	6.5	7.0	7.5	8.0	8.5	9.0	9.5	10.0	10.5	11.0	11.5	12.0	12.5	13.0	13.5	14.0	14.5	15.0	15.5	16.0
20.pdb	4	4	0.5449100164393754	0.6071346054013159	1.0624466749091928	-	-	-	1.254555257251957	15.46860336195004		R	2.4543727232442016	2.615930308153513	2.8333866951952356	3.02218526612147	2.995361566047344	2.7643026992546664	2.485360846353286	2.150643961971798	1.8603132643573101	1.6291729519604583	1.4726245355844403	1.4050306630088063	1.287470521282051	1.124450134808541	1.0624383448341057	1.109585698591834	1.2596229251867508	1.4337517798859591	1.5328604583319032	1.5765036998751005	1.608915380070241	1.7276335886463243	1.8848004266565377	1.932814002361814	1.991792229701901	1.9455785031563193	1.74074306371301	1.590722984931262	1.5254907430536535	1.4995534195338205	1.5422089772928647	1.6048469634583842	1.6049506245001932
20.pdb	4	4	0.5449100164393754	0.6071346054013159	1.0624466749091928	-	-	-	1.254555257251957	15.46860336195004		Upper limit of R overestimation	-	-	-	-	-	-	-	-	-	-	-	-	-	-	-	-	-	-	-	-	-	-	-	-	-	-	-	-	-	-	-	-	-
20.pdb	5	5	0.49670797070062983	0.6997530096840601	0.9200455489866013	-	-	-	1.4418976652515978	22.699516068020262		X	63.559313502317316	64.04047551945344	64.52163753658955	64.80052452836802	65.0663806565661	65.28135748915531	65.37867665669219	65.43165700206292	65.48463734743365	65.41565141609571	65.30089337157553	65.18613532705535	65.06704805267172	65.22737682985704	65.37493770665714	65.52249858345725	65.67084927743642	65.82134197109211	65.97178168045168	65.95327526745699	65.62372732819148	65.45886808046693	65.41931304155497	65.41669423203432	65.4554411777443	65.36535086820541	65.2165741525415	65.02437978038543	64.8215654881256	64.61875119586577	64.41593690360595	64.21312261134612	64.0062606297454	63.80553383239973	63.73213806630613	63.743031568089854	63.80619813414999
20.pdb	5	5	0.49670797070062983	0.6997530096840601	0.9200455489866013	-	-	-	1.4418976652515978	22.699516068020262		Y	56.475848901879004	56.35016659798233	56.22448429408566	55.823886020031914	55.493434236378754	55.095367056905445	54.77126113581184	54.47555854431874	54.17985595282563	54.009942002636386	53.891569529951816	53.77319705726724	53.637057966204026	53.53528035224268	53.516166182011936	53.497052011781186	53.506153577237384	53.59177677113766	53.684723265053364	53.75659628820454	53.497487436584365	53.23996511341749	53.029495976685574	52.98113010545713	53.00693238903613	53.32706161184622	53.57814319943647	53.88110271124771	54.19675151711321	54.512400322978706	54.8280491288442	55.14369793470969	55.400931486408886	55.490298157569455	55.92152315297783	56.34393220652329	56.684810834570875
20.pdb	5	5	0.49670797070062983	0.6997530096840601	0.9200455489866013	-	-	-	1.4418976652515978	22.699516068020262		Z	69.32102627557006	69.37286324840538	69.42470022124068	69.36771269541259	69.36084679561455	69.14812114401823	68.80011460685363	68.40042340055975	68.00073219426585	67.54288058048621	67.07084398346386	66.59880738644151	66.13662859507807	65.69158616278901	65.21423887188398	64.73689158097895	64.2617758884056	63.79271233426546	63.325056876277365	62.92416836069573	62.67139031627461	62.371855581714065	61.94755895984388	61.56135583449489	61.14274083187091	60.83553893979926	60.429554303083265	60.08421706266587	59.75371412136151	59.42321118005715	59.09270823875279	58.762205297448425	58.435415559729435	58.05474555946994	57.85079420272909	57.64140549755215	57.288234778117356
20.pdb	5	5	0.49670797070062983	0.6997530096840601	0.9200455489866013	-	-	-	1.4418976652515978	22.699516068020262		distance	0.0	0.5000000000000066	1.0000000000000029	1.4027972170965788	1.799437594422796	2.213834185620833	2.5469689252771985	2.890387750642716	3.274390323679091	3.5620905938519734	3.843815898411649	4.166695563987808	4.524642089527705	4.96006191413548	5.377909987415094	5.808753521489857	6.234876753459521	6.633015896444798	7.04003082864775	7.35154261995511	7.572984870813329	7.897482182325215	8.348950055368391	8.710649114462374	9.083668572400446	9.2293080829704	9.497446237713996	9.705553638434013	9.915695982682703	10.146146175443173	10.395553742150073	10.662588475525103	10.947681482470225	11.311985497450234	11.484919206099905	11.681810470150273	12.037137879575843
20.pdb	5	5	0.49670797070062983	0.6997530096840601	0.9200455489866013	-	-	-	1.4418976652515978	22.699516068020262		length	0.0	0.5	1.0	1.5	2.0	2.5	3.0	3.5	4.0	4.5	5.0	5.5	6.0	6.5	7.0	7.5	8.0	8.5	9.0	9.5	10.0	10.5	11.0	11.5	12.0	12.5	13.0	13.5	14.0	14.5	15.0	15.5	16.0	16.5	17.0	17.5	18.0
20.pdb	5	5	0.49670797070062983	0.6997530096840601	0.9200455489866013	-	-	-	1.4418976652515978	22.699516068020262		R	2.4543727232442016	2.615930308153513	2.8333866951952356	3.02218526612147	2.995361566047344	2.7643026992546664	2.5139879919338224	2.2886546403342454	2.1238104029596263	1.9944569169314945	1.929490835106124	1.943703354309205	2.020161117805663	2.0103420919157973	1.9932512552722248	2.0538301755729274	2.1663227281262207	2.290175851668521	2.4730044494805465	2.5846701443807696	2.6866072003993446	2.6805670309111704	2.5495972810809313	2.4196583354742094	2.2669324964902193	1.9735962736792805	1.6617950144130058	1.3616229181869886	1.1181357726226036	0.9646235112934549	0.9207160184655068	0.9930065928555758	1.1384885377019291	1.1864625382958505	1.449767664106768	1.6788880472624694	1.7629824041431224
20.pdb	5	5	0.49670797070062983	0.6997530096840601	0.9200455489866013	-	-	-	1.4418976652515978	22.699516068020262		Upper limit of R overestimation	-	-	-	-	-	-	-	-	-	-	-	-	-	-	-	-	-	-	-	-	-	-	-	-	-	-	-	-	-	-	-	-	-	-	-	-	-
20.pdb	6	6	0.4518697007875311	0.7943614133023948	1.1715026667656698	-	-	-	1.6265043565459434	24.489749326565782		X	63.559313502317316	63.69262891512968	63.825944327942054	63.87103835095962	63.88540326905047	63.89976818714132	63.80470681187956	63.63118333250131	63.5755062345047	63.828823457674325	64.08214068084395	64.33545790401357	64.36734381780278	64.58245203506428	64.78096941028076	64.96157264170905	65.17950140201398	65.18022091775234	65.08326760788182	65.23377086998042	65.4401235238718	65.62321890215063	65.78379803879116	65.86250830750255	66.27156408806009	66.63600931488493	66.95691272872322	67.28464758430353	67.61238243988382	67.951051846565	68.32003551423578	68.5562938907052	68.78528851028378	69.01428312986235	69.2432777494409	69.47227236901948	69.33365214130932
20.pdb	6	6	0.4518697007875311	0.7943614133023948	1.1715026667656698	-	-	-	1.6265043565459434	24.489749326565782		Y	56.475848901879004	56.954263237311814	57.43267757274462	57.68777944147234	58.07259353528205	58.457407629091776	58.8614083215827	59.26427044056684	59.533422790626105	59.61961121470322	59.70579963878034	59.791988062857456	59.89276977653071	60.14316126562454	60.10519114002534	60.00677870621745	59.93382895677215	59.951591903706756	59.938620359675014	60.31192871846053	60.63173171595849	60.96138327594604	61.30056959901158	61.64106563933573	61.81814911542777	62.11548006784638	62.392014395060116	62.65617854953707	62.92034270401401	63.190599260642536	63.44156324848785	63.40261585101786	63.38749166164695	63.372367472276025	63.35724328290511	63.34211909353419	63.12008125428657
20.pdb	6	6	0.4518697007875311	0.7943614133023948	1.1715026667656698	-	-	-	1.6265043565459434	24.489749326565782		Z	69.32102627557006	69.37887715593546	69.43672803630085	69.30017878036675	68.98125596473004	68.66233314909333	68.39048499165317	68.16441826202005	67.89551877882745	67.4731422406524	67.05076570247735	66.6283891643023	66.14856865342536	65.81800690514766	65.38581875504966	64.93008038090318	64.49024783295503	64.05019200417604	63.58797070361918	63.36485832625639	63.04059820687181	62.71321627984826	62.38281201365144	62.07025270775916	62.13232496371349	62.24581871830258	62.00757077525768	61.7377427486792	61.467914722100716	61.218533759027466	61.14339852532056	60.70806894867291	60.26384746889065	59.819625989108395	59.37540450932613	58.931183029543874	58.57882843077847
20.pdb	6	6	0.4518697007875311	0.7943614133023948	1.1715026667656698	-	-	-	1.6265043565459434	24.489749326565782		distance	0.0	0.49999999999999906	1.0	1.2515520892541017	1.6647437713948188	2.115741245209207	2.5723566437002185	3.0196360785559935	3.3735873951912296	3.6565766096273715	3.982463193948547	4.341598056042921	4.7320976974993	5.173696660998506	5.490940399295499	5.806393185710487	6.157845016886703	6.51842190876508	6.868853505197989	7.279783820673305	7.762253862611929	8.2488106451754	8.738711484117193	9.195536286003149	9.358092827207566	9.556676137111506	10.001566177405932	10.468083760905984	10.937560479817092	11.402877840504962	11.749861533438088	12.129837067519373	12.534516678304964	12.945859161633253	13.363249249601758	13.786137660023572	13.888254923034081
20.pdb	6	6	0.4518697007875311	0.7943614133023948	1.1715026667656698	-	-	-	1.6265043565459434	24.489749326565782		length	0.0	0.5	1.0	1.5	2.0	2.5	3.0	3.5	4.0	4.5	5.0	5.5	6.0	6.5	7.0	7.5	8.0	8.5	9.0	9.5	10.0	10.5	11.0	11.5	12.0	12.5	13.0	13.5	14.0	14.5	15.0	15.5	16.0	16.5	17.0	17.5	18.0
20.pdb	6	6	0.4518697007875311	0.7943614133023948	1.1715026667656698	-	-	-	1.6265043565459434	24.489749326565782		R	2.4543727232442016	2.428109814337869	2.470411645769219	2.351377591717248	2.0919250133627214	1.8921283589551827	1.789052362006507	1.789051064534344	1.7570981363106644	1.5909252357408123	1.5081539755371718	1.5164190101935138	1.5179459050070345	1.495375547912133	1.3870590532269012	1.347268721099623	1.3889762320799874	1.3785602700711623	1.2712985928678788	1.2223195449292985	1.1714058899121607	1.2107896261484712	1.3366923035541503	1.494809593836549	1.6164432706320657	1.7179149895697525	1.6248883430105703	1.6038236312175005	1.6710380978786044	1.8160004743862543	1.9517073347544016	1.8105536300173204	1.725890161269917	1.7254458313941996	1.8092579465754277	1.9706518991577993	1.9765840621975526
20.pdb	6	6	0.4518697007875311	0.7943614133023948	1.1715026667656698	-	-	-	1.6265043565459434	24.489749326565782		Upper limit of R overestimation	-	-	-	-	-	-	-	-	-	-	-	-	-	-	-	-	-	-	-	-	-	-	-	-	-	-	-	-	-	-	-	-	-	-	-	-	-
20.pdb	7	7	0.4510924512565526	0.7960829687877131	1.1896215872968618	-	-	-	1.334769539000862	17.82816679480816		X	63.559313502317316	63.0733704316547	62.58742736099209	62.170686852754244	62.40634900065555	62.01542658906084	61.588759174719335	61.37320672941456	61.15765428410978	60.94210183880501	60.638188646076586	60.42007251286798	60.297271409691945	60.160036358113956	59.97061415856325	59.76980475597466	59.568082681538606	59.36636060710255	59.164638532666494	59.021615183448525	58.90240401850457	58.71432447509884	58.52624493169312	58.32957985334403	58.09166221792757	57.99289159774187	58.01500962651304	57.801137437081074	57.70064148389505	57.65766728921868	57.65549713562965	57.653326982040625	57.7034352116646	57.84539115695111	57.98734710223763	58.12930304752414	58.11646260331363
20.pdb	7	7	0.4510924512565526	0.7960829687877131	1.1896215872968618	-	-	-	1.334769539000862	17.82816679480816		Y	56.475848901879004	56.4166728475581	56.35749679323719	56.26230050541487	55.82752580911065	55.653230240547245	55.42603352340141	55.01853843634644	54.61104334929147	54.2035482622365	53.87276700285418	53.639721778389664	53.37965542058467	53.086318380547105	52.6726884055155	52.22584550097488	51.77634061652276	51.32683573207064	50.87733084761852	50.43850134964789	50.125025833111025	49.99173245137957	49.85843906964811	49.739801457763896	49.53983234577797	49.26709775724769	48.95165754613658	48.648968072728664	48.19165606874606	47.69509844698423	47.20037884277482	46.7056592385654	46.28872731934896	46.00846032230827	45.72819332526758	45.4479263282269	45.136338722494955
20.pdb	7	7	0.4510924512565526	0.7960829687877131	1.1896215872968618	-	-	-	1.334769539000862	17.82816679480816		Z	69.32102627557006	69.21925434098101	69.11748240639196	69.01840088653856	68.94468307661373	68.87099726400753	68.86542600803632	69.05903617654302	69.25264634504973	69.44625651355643	69.66318215764291	70.01184257184323	70.42084792461603	70.78618168609755	70.99361715575674	70.93016097006009	70.84499311498023	70.75982525990038	70.67465740482052	70.67726711813044	70.54974032216697	70.10605241412925	69.66236450609154	69.2753390962193	68.88595124076224	68.49759109861809	68.11354307487633	67.86664094312736	67.87862633478596	67.90504733132258	67.8326056054715	67.76016387962044	67.57290831260319	67.18393669414291	66.79496507568263	66.40599345722235	66.16317828775303
20.pdb	7	7	0.4510924512565526	0.7960829687877131	1.1896215872968618	-	-	-	1.334769539000862	17.82816679480816		distance	0.0	0.4999999999999999	0.9999999999999998	1.4371739684518487	1.3752396802410751	1.806326209227953	2.2787646413528546	2.640351383333331	3.041404702478854	3.46826032775089	3.927604415724062	4.286686156651468	4.630004357166355	5.019032041653233	5.490023041248951	5.91711246397393	6.351202761405725	6.794360390916854	7.244921650841497	7.673308329692254	7.97053936691396	8.132278331176693	8.320961717970272	8.527985490544069	8.842670779810225	9.144899746613005	9.423946981230577	9.825064468348547	10.24853190974928	10.67408089468449	11.095259735584563	11.522741611869092	11.879590611828117	12.115373874695228	12.366887043337153	12.633190656428528	12.968466406298774
20.pdb	7	7	0.4510924512565526	0.7960829687877131	1.1896215872968618	-	-	-	1.334769539000862	17.82816679480816		length	0.0	0.5	1.0	1.5	2.0	2.5	3.0	3.5	4.0	4.5	5.0	5.5	6.0	6.5	7.0	7.5	8.0	8.5	9.0	9.5	10.0	10.5	11.0	11.5	12.0	12.5	13.0	13.5	14.0	14.5	15.0	15.5	16.0	16.5	17.0	17.5	18.0
20.pdb	7	7	0.4510924512565526	0.7960829687877131	1.1896215872968618	-	-	-	1.334769539000862	17.82816679480816		R	2.454372723210809	2.3578914386015404	2.3302610353345106	2.366786649036534	2.4135356990297154	2.3391056998438167	2.2415713526755168	2.028322232771967	1.8821608494143642	1.8128668348792936	1.7823740113647932	1.6543788503168753	1.5485422967480298	1.4959619741095385	1.404441865140513	1.2553324181393573	1.1900906358347585	1.2282522956735715	1.3652066535433185	1.5541609995300452	1.4746686269472031	1.3320648859971953	1.283717558383881	1.2973485117086387	1.3982209524581501	1.4566425624128925	1.4915703452164373	1.6608402490266718	1.5376458644936182	1.4365061786207838	1.352689259369796	1.365400569092128	1.3678632188840048	1.2771000764559999	1.2855840494055715	1.3923409005260916	1.410136329933253
20.pdb	7	7	0.4510924512565526	0.7960829687877131	1.1896215872968618	-	-	-	1.334769539000862	17.82816679480816		Upper limit of R overestimation	-	-	-	-	-	-	-	-	-	-	-	-	-	-	-	-	-	-	-	-	-	-	-	-	-	-	-	-	-	-	-	-	-	-	-	-	-
20.pdb	8	8	0.36337924462321847	1.0123082390616724	0.9066980351999445	-	-	-	1.5746786218726934	32.11661178996105		X	63.559313502317316	63.0733704316547	62.58742736099209	62.10462485704507	61.647150719566234	61.41042664381632	61.31640736609021	61.08890277707749	60.820864974337276	60.32145623583941	60.0242286973486	59.83306732716211	59.41968731374978	59.05464689554701	58.904842399120135	58.677779366987366	58.43824830618183	58.19532288656341	57.98734865554268	57.79215344835882	57.76266263372778	57.871505012988855	57.880437890946084	57.88937076890331	57.81936574354296	57.68499434497187	57.55062294640078	57.340135566455174	57.062645793318296	56.65734557727425	56.218640860879056	55.77993614448386	55.372876295085355	54.984157782645084	54.49467655094576	54.00519531924643	53.51571408754711
20.pdb	8	8	0.36337924462321847	1.0123082390616724	0.9066980351999445	-	-	-	1.5746786218726934	32.11661178996105		Y	56.475848901879004	56.4166728475581	56.35749679323719	56.32279560076321	56.51512341338152	56.829039418608644	57.2915879080876	57.73018559588367	58.08547525016579	58.095359413146035	58.47730988817512	58.91196966792054	59.067018391567004	59.24981106659942	59.442847976493894	59.69938360347589	59.873169462577806	60.0244271088211	59.88587043351368	59.64135043415483	59.74206654461082	60.07744500244227	59.93985360666306	59.80226221088385	59.72575361106998	59.69905223790669	59.67235086474341	59.71594018542691	59.82140409041929	60.00525548584763	59.9255486108362	59.84584173582478	59.711913456837486	59.49876311354375	59.41744406533654	59.336125017129326	59.25480596892211
20.pdb	8	8	0.36337924462321847	1.0123082390616724	0.9066980351999445	-	-	-	1.5746786218726934	32.11661178996105		Z	69.32102627557006	69.21925434098101	69.11748240639196	69.01792841215308	68.980844877819	68.96307222544534	68.9218047779003	68.85034537043342	68.78522077130839	68.80656035148509	68.87045028732616	68.93726846204325	69.15293539230858	69.34797612969027	69.74970869174734	70.1138952531793	70.51409975031166	70.92410995135079	71.3194756344993	71.7094869176771	72.09366600459128	72.41468924299633	72.89530219694049	73.37591515088465	73.85666706572715	74.33753229000236	74.81839751427756	75.25749948259964	75.6598386312643	75.82210099070488	76.04834198143938	76.27458297217387	76.49664360871736	76.55740907069074	76.49580277058448	76.4341964704782	76.37259017037194
20.pdb	8	8	0.36337924462321847	1.0123082390616724	0.9066980351999445	-	-	-	1.5746786218726934	32.11661178996105		distance	0.0	0.4999999999999999	0.9999999999999998	1.4937913784978114	1.9425839437120838	2.2069411804003094	2.419800790638989	2.8103078492874674	3.221348298444646	3.65666640004701	4.08725939709827	4.4684298141562495	4.8866060666274045	5.290332090151713	5.536330316482461	5.90332048108909	6.260233226593795	6.628324063308536	6.831459502925348	6.99894844085235	7.208111406530792	7.409008735242126	7.5514505339227025	7.723690820693748	8.00505579428509	8.370304528544414	8.748890074262277	9.187931206828752	9.673674220347781	10.117205371299411	10.537679038439894	10.96483080167229	11.356907680507685	11.620522445451005	11.928874335797936	12.249879343621577	12.582569091696444
20.pdb	8	8	0.36337924462321847	1.0123082390616724	0.9066980351999445	-	-	-	1.5746786218726934	32.11661178996105		length	0.0	0.5	1.0	1.5	2.0	2.5	3.0	3.5	4.0	4.5	5.0	5.5	6.0	6.5	7.0	7.5	8.0	8.5	9.0	9.5	10.0	10.5	11.0	11.5	12.0	12.5	13.0	13.5	14.0	14.5	15.0	15.5	16.0	16.5	17.0	17.5	18.0
20.pdb	8	8	0.36337924462321847	1.0123082390616724	0.9066980351999445	-	-	-	1.5746786218726934	32.11661178996105		R	2.454372723210809	2.3578914386015404	2.3302610353345106	2.3662153067860094	2.366785567919835	2.374536196314282	2.432261122026577	2.502397957517508	2.6001623083653342	2.664720794734209	2.7352906553595915	2.8380069145701157	2.826403252036336	2.8153119566560285	2.8046083958307992	2.820194768092244	2.843727851896128	2.9137565927471067	2.8603851885481415	2.7999092818243376	2.81160748596779	2.874787675884604	2.8032536344740944	2.793517837736432	2.7709563878421806	2.7494385764429055	2.7909441870372182	2.809663849937789	2.8160634668301396	2.635364687124433	2.496384411170115	2.421669938997999	2.4207609844764644	2.334558447439396	2.1586143318412363	2.0507656085503267	2.0178663510807473
20.pdb	8	8	0.36337924462321847	1.0123082390616724	0.9066980351999445	-	-	-	1.5746786218726934	32.11661178996105		Upper limit of R overestimation	-	-	-	-	-	-	-	-	-	-	-	-	-	-	-	-	-	-	-	-	-	-	-	-	-	-	-	-	-	-	-	-	-	-	-	-	-
20.pdb	9	9	0.2420416222699859	1.418645574763344	1.0022809349327535	-	-	-	1.6751945570450009	32.36570495433128		X	63.559313502317316	63.69262891512968	63.825944327942054	63.87103835095962	63.88540326905047	63.89976818714132	63.80470681187956	63.63118333250131	63.5755062345047	63.828823457674325	64.08214068084395	64.33545790401357	64.62529022161094	64.96706400564594	65.28932192878656	65.6925431445221	66.10483042975015	66.48261672802249	66.86040302629482	67.26219830008553	67.6692068000949	67.88365037953731	68.02330535406871	68.16296032860012	68.29211725863868	68.41511052899521	68.53629561887792	68.66843604311875	68.98600428756407	69.30636188041412	69.77104636040863	70.23557347737463	70.69482295105513	71.09944495652026	71.4410569117018	71.83521515821384	72.178962681054
20.pdb	9	9	0.2420416222699859	1.418645574763344	1.0022809349327535	-	-	-	1.6751945570450009	32.36570495433128		Y	56.475848901879004	56.954263237311814	57.43267757274462	57.68777944147234	58.07259353528205	58.457407629091776	58.8614083215827	59.26427044056684	59.533422790626105	59.61961121470322	59.70579963878034	59.791988062857456	60.07431500596443	60.36343115213641	60.68697549109579	60.887690910868876	61.160137096013074	61.4746916378759	61.789246179738726	62.05626941209138	62.26184938712601	62.32601911656865	62.34935016198361	62.372681207398564	62.5371999192175	62.76567165300835	63.05623124258381	63.421601661527234	63.66529327720693	63.903224546864095	64.08354440093417	64.26846887051147	64.46510859714002	64.71814529497145	65.00178017255833	65.15580076662813	65.28910263892989
20.pdb	9	9	0.2420416222699859	1.418645574763344	1.0022809349327535	-	-	-	1.6751945570450009	32.36570495433128		Z	69.32102627557006	69.37887715593546	69.43672803630085	69.30017878036675	68.98125596473004	68.66233314909333	68.39048499165317	68.16441826202005	67.89551877882745	67.4731422406524	67.05076570247735	66.6283891643023	66.35220507512526	66.13041904018132	65.99656890925793	65.92853871190538	65.97369570777366	66.06498071766663	66.15626572755959	66.27403648609206	66.34069527825099	65.9060074553637	65.42647419227502	64.94694092918634	64.50137015633254	64.07467983934178	63.692878893821344	63.38497838277056	63.085370628252534	62.78861558038883	62.79027532009642	62.79445839968237	62.80502748175985	62.831334170161554	63.05603308648032	63.31164342348776	63.59889514347299
20.pdb	9	9	0.2420416222699859	1.418645574763344	1.0022809349327535	-	-	-	1.6751945570450009	32.36570495433128		distance	0.0	0.49999999999999906	1.0	1.2515520892541017	1.6647437713948188	2.115741245209207	2.5723566437002185	3.0196360785559935	3.3735873951912296	3.6565766096273715	3.982463193948547	4.341598056042921	4.785307094486025	5.222550312122744	5.637245168208508	5.960200540945626	6.294984848564381	6.643490281756263	7.010356054005009	7.357757516629991	7.69749292873833	8.036587242784734	8.342228493301471	8.665957417274313	9.07570893423449	9.521805812651474	9.987383325431574	10.468203242232912	10.955386102577094	11.43970556974352	11.794632845029788	12.16114556563858	12.538022405957202	12.919177055882733	13.193313566464806	13.414350332958119	13.590974140621856
20.pdb	9	9	0.2420416222699859	1.418645574763344	1.0022809349327535	-	-	-	1.6751945570450009	32.36570495433128		length	0.0	0.5	1.0	1.5	2.0	2.5	3.0	3.5	4.0	4.5	5.0	5.5	6.0	6.5	7.0	7.5	8.0	8.5	9.0	9.5	10.0	10.5	11.0	11.5	12.0	12.5	13.0	13.5	14.0	14.5	15.0	15.5	16.0	16.5	17.0	17.5	18.0
20.pdb	9	9	0.2420416222699859	1.418645574763344	1.0022809349327535	-	-	-	1.6751945570450009	32.36570495433128		R	2.4543727232442016	2.428109814337869	2.470411645769219	2.351377591717248	2.0919250133627214	1.8921283589551827	1.789052362006507	1.789051064534344	1.7570981363106644	1.5909252357408123	1.5081539755371718	1.5164190101935138	1.4378621855439853	1.3752545104774254	1.3361562087096386	1.2849967410448577	1.2208940155909696	1.22623153425841	1.3322857423552603	1.4896391320984754	1.6469944499382299	1.562543216640153	1.5130173197923422	1.5548649569773578	1.6046605973425614	1.7034828196938079	1.846804026531448	1.999688051279562	2.094556666015195	2.254938219358496	2.145740723197804	2.107994002758206	2.142160288664898	2.2094296220421494	2.1703854967978877	2.1247774336977177	2.0975207118560046
20.pdb	9	9	0.2420416222699859	1.418645574763344	1.0022809349327535	-	-	-	1.6751945570450009	32.36570495433128		Upper limit of R overestimation	-	-	-	-	-	-	-	-	-	-	-	-	-	-	-	-	-	-	-	-	-	-	-	-	-	-	-	-	-	-	-	-	-	-	-	-	-
[truncated: 31 more columns]
