# Supplementary material for: Catalytic Tunnel Dynamics Explain Functional Divergence of FAD2 Homologs Underlying the Oleic-to-Linoleic Ratio in Cornus wilsoniana
Source: Biology (Basel). 2026 Jan 14;15(2):145. doi: 10.3390/biology15020145 (PMC12838259; doi:10.3390/biology15020145)
Supplement: Supplementary file 1 [file biology-15-00145-s001.zip › caver_output/CW02G01750/20 ns/data/20.pdb]

CRYST1  122.835  122.835  122.835  90.00  90.00  90.00 P 1           1
ATOM      1  N   MET A   1      89.270  94.900  28.130  1.00  0.00           N  
ATOM      2  H1  MET A   1      89.070  95.800  27.660  1.00  0.00           H  
ATOM      3  H2  MET A   1      90.120  94.530  27.650  1.00  0.00           H  
ATOM      4  H3  MET A   1      88.520  94.240  27.850  1.00  0.00           H  
ATOM      5  CA  MET A   1      89.400  95.080  29.570  1.00  0.00           C  
ATOM      6  HA  MET A   1      88.370  95.040  29.890  1.00  0.00           H  
ATOM      7  CB  MET A   1      90.350  94.000  30.230  1.00  0.00           C  
ATOM      8  HB1 MET A   1      90.830  94.260  31.190  1.00  0.00           H  
ATOM      9  HB2 MET A   1      91.230  93.880  29.570  1.00  0.00           H  
ATOM     10  CG  MET A   1      89.670  92.650  30.370  1.00  0.00           C  
ATOM     11  HG1 MET A   1      88.790  92.770  31.030  1.00  0.00           H  
ATOM     12  HG2 MET A   1      90.450  91.990  30.820  1.00  0.00           H  
ATOM     13  SD  MET A   1      88.970  91.860  28.830  1.00  0.00           S  
ATOM     14  CE  MET A   1      90.530  91.110  28.370  1.00  0.00           C  
ATOM     15  HE1 MET A   1      90.330  90.540  27.430  1.00  0.00           H  
ATOM     16  HE2 MET A   1      91.290  91.860  28.060  1.00  0.00           H  
ATOM     17  HE3 MET A   1      90.880  90.380  29.130  1.00  0.00           H  
ATOM     18  C   MET A   1      89.800  96.530  30.070  1.00  0.00           C  
ATOM     19  O   MET A   1      90.140  97.420  29.280  1.00  0.00           O  
ATOM     20  N   GLY A   2      89.740  96.920  31.400  1.00  0.00           N  
ATOM     21  HN  GLY A   2      89.420  96.280  32.100  1.00  0.00           H  
ATOM     22  CA  GLY A   2      90.190  98.220  31.920  1.00  0.00           C  
ATOM     23  HA1 GLY A   2      90.060  99.020  31.200  1.00  0.00           H  
ATOM     24  HA2 GLY A   2      89.670  98.610  32.770  1.00  0.00           H  
ATOM     25  C   GLY A   2      91.650  98.180  32.240  1.00  0.00           C  
ATOM     26  O   GLY A   2      92.230  97.090  32.070  1.00  0.00           O  
ATOM     27  N   ALA A   3      92.250  99.260  32.820  1.00  0.00           N  
ATOM     28  HN  ALA A   3      91.710 100.090  32.970  1.00  0.00           H  
ATOM     29  CA  ALA A   3      93.590  99.310  33.490  1.00  0.00           C  
ATOM     30  HA  ALA A   3      94.330  98.810  32.880  1.00  0.00           H  
ATOM     31  CB  ALA A   3      93.990 100.750  33.790  1.00  0.00           C  
ATOM     32  HB1 ALA A   3      93.170 101.290  34.310  1.00  0.00           H  
ATOM     33  HB2 ALA A   3      94.860 100.860  34.470  1.00  0.00           H  
ATOM     34  HB3 ALA A   3      94.150 101.310  32.840  1.00  0.00           H  
ATOM     35  C   ALA A   3      93.680  98.500  34.760  1.00  0.00           C  
ATOM     36  O   ALA A   3      92.810  98.590  35.650  1.00  0.00           O  
ATOM     37  N   GLY A   4      94.790  97.770  34.960  1.00  0.00           N  
ATOM     38  HN  GLY A   4      95.580  98.030  34.420  1.00  0.00           H  
ATOM     39  CA  GLY A   4      95.030  96.970  36.150  1.00  0.00           C  
ATOM     40  HA1 GLY A   4      96.030  96.580  36.190  1.00  0.00           H  
ATOM     41  HA2 GLY A   4      94.690  97.640  36.940  1.00  0.00           H  
ATOM     42  C   GLY A   4      94.160  95.770  36.240  1.00  0.00           C  
ATOM     43  O   GLY A   4      94.050  94.990  35.260  1.00  0.00           O  
ATOM     44  N   GLY A   5      93.670  95.540  37.450  1.00  0.00           N  
ATOM     45  HN  GLY A   5      93.890  96.180  38.180  1.00  0.00           H  
ATOM     46  CA  GLY A   5      92.870  94.340  37.810  1.00  0.00           C  
ATOM     47  HA1 GLY A   5      92.490  94.560  38.800  1.00  0.00           H  
ATOM     48  HA2 GLY A   5      92.180  94.170  36.990  1.00  0.00           H  
ATOM     49  C   GLY A   5      93.830  93.220  38.060  1.00  0.00           C  
ATOM     50  O   GLY A   5      93.490  92.050  37.850  1.00  0.00           O  
ATOM     51  N   ARG A   6      95.080  93.560  38.410  1.00  0.00           N  
ATOM     52  HN  ARG A   6      95.300  94.530  38.490  1.00  0.00           H  
ATOM     53  CA  ARG A   6      96.190  92.610  38.470  1.00  0.00           C  
ATOM     54  HA  ARG A   6      96.120  92.020  37.580  1.00  0.00           H  
ATOM     55  CB  ARG A   6      97.600  93.170  38.500  1.00  0.00           C  
ATOM     56  HB1 ARG A   6      98.360  92.370  38.370  1.00  0.00           H  
ATOM     57  HB2 ARG A   6      97.740  93.720  39.450  1.00  0.00           H  
ATOM     58  CG  ARG A   6      97.960  94.190  37.430  1.00  0.00           C  
ATOM     59  HG1 ARG A   6      98.980  94.560  37.680  1.00  0.00           H  
ATOM     60  HG2 ARG A   6      97.260  95.040  37.530  1.00  0.00           H  
ATOM     61  CD  ARG A   6      97.850  93.700  35.940  1.00  0.00           C  
ATOM     62  HD1 ARG A   6      96.950  93.060  35.850  1.00  0.00           H  
ATOM     63  HD2 ARG A   6      98.750  93.090  35.730  1.00  0.00           H  
ATOM     64  NE  ARG A   6      97.680  94.880  35.010  1.00  0.00           N  
ATOM     65  HE  ARG A   6      98.220  95.650  35.340  1.00  0.00           H  
ATOM     66  CZ  ARG A   6      97.500  94.770  33.690  1.00  0.00           C  
ATOM     67  NH1 ARG A   6      97.160  93.650  33.080  1.00  0.00           N1+
ATOM     68 1HH1 ARG A   6      97.090  92.780  33.570  1.00  0.00           H  
ATOM     69 2HH1 ARG A   6      97.390  93.560  32.110  1.00  0.00           H  
ATOM     70  NH2 ARG A   6      97.610  95.830  32.860  1.00  0.00           N  
ATOM     71 1HH2 ARG A   6      97.630  96.770  33.200  1.00  0.00           H  
ATOM     72 2HH2 ARG A   6      97.500  95.670  31.880  1.00  0.00           H  
ATOM     73  C   ARG A   6      95.960  91.670  39.610  1.00  0.00           C  
ATOM     74  O   ARG A   6      96.480  90.520  39.560  1.00  0.00           O  
ATOM     75  N   MET A   7      95.140  92.020  40.710  1.00  0.00           N  
ATOM     76  HN  MET A   7      94.480  92.760  40.800  1.00  0.00           H  
ATOM     77  CA  MET A   7      95.130  91.310  41.970  1.00  0.00           C  
ATOM     78  HA  MET A   7      96.120  90.900  42.100  1.00  0.00           H  
ATOM     79  CB  MET A   7      94.880  92.360  43.100  1.00  0.00           C  
ATOM     80  HB1 MET A   7      95.590  93.180  42.860  1.00  0.00           H  
ATOM     81  HB2 MET A   7      95.160  91.960  44.090  1.00  0.00           H  
ATOM     82  CG  MET A   7      93.490  92.910  43.410  1.00  0.00           C  
ATOM     83  HG1 MET A   7      93.520  93.310  44.440  1.00  0.00           H  
ATOM     84  HG2 MET A   7      92.800  92.030  43.370  1.00  0.00           H  
ATOM     85  SD  MET A   7      92.940  94.230  42.210  1.00  0.00           S  
ATOM     86  CE  MET A   7      93.390  95.710  43.100  1.00  0.00           C  
ATOM     87  HE1 MET A   7      93.180  96.670  42.580  1.00  0.00           H  
ATOM     88  HE2 MET A   7      92.800  95.810  44.040  1.00  0.00           H  
ATOM     89  HE3 MET A   7      94.470  95.680  43.360  1.00  0.00           H  
ATOM     90  C   MET A   7      94.070  90.280  41.830  1.00  0.00           C  
ATOM     91  O   MET A   7      93.440  90.110  40.810  1.00  0.00           O  
ATOM     92  N   SER A   8      93.740  89.530  42.850  1.00  0.00           N  
ATOM     93  HN  SER A   8      94.270  89.500  43.700  1.00  0.00           H  
ATOM     94  CA  SER A   8      92.570  88.610  42.900  1.00  0.00           C  
ATOM     95  HA  SER A   8      92.580  88.190  41.910  1.00  0.00           H  
ATOM     96  CB  SER A   8      92.770  87.400  43.870  1.00  0.00           C  
ATOM     97  HB1 SER A   8      92.670  87.650  44.940  1.00  0.00           H  
ATOM     98  HB2 SER A   8      93.770  86.950  43.700  1.00  0.00           H  
ATOM     99  OG  SER A   8      91.850  86.330  43.770  1.00  0.00           O  
ATOM    100  HG1 SER A   8      92.300  85.560  43.400  1.00  0.00           H  
ATOM    101  C   SER A   8      91.240  89.330  43.240  1.00  0.00           C  
ATOM    102  O   SER A   8      91.180  90.150  44.140  1.00  0.00           O  
ATOM    103  N   ALA A   9      90.170  89.100  42.480  1.00  0.00           N  
ATOM    104  HN  ALA A   9      90.200  88.490  41.690  1.00  0.00           H  
ATOM    105  CA  ALA A   9      88.900  89.860  42.650  1.00  0.00           C  
ATOM    106  HA  ALA A   9      89.170  90.900  42.770  1.00  0.00           H  
ATOM    107  CB  ALA A   9      87.940  89.700  41.410  1.00  0.00           C  
ATOM    108  HB1 ALA A   9      87.550  88.660  41.410  1.00  0.00           H  
ATOM    109  HB2 ALA A   9      87.040  90.340  41.410  1.00  0.00           H  
ATOM    110  HB3 ALA A   9      88.540  89.850  40.490  1.00  0.00           H  
ATOM    111  C   ALA A   9      88.060  89.470  43.900  1.00  0.00           C  
ATOM    112  O   ALA A   9      88.180  88.330  44.380  1.00  0.00           O  
ATOM    113  N   PRO A  10      87.200  90.330  44.400  1.00  0.00           N  
ATOM    114  CD  PRO A  10      87.320  91.760  44.190  1.00  0.00           C  
ATOM    115  HD1 PRO A  10      88.340  92.120  44.440  1.00  0.00           H  
ATOM    116  HD2 PRO A  10      86.920  91.890  43.170  1.00  0.00           H  
ATOM    117  CA  PRO A  10      86.180  89.970  45.300  1.00  0.00           C  
ATOM    118  HA  PRO A  10      86.740  89.820  46.210  1.00  0.00           H  
ATOM    119  CB  PRO A  10      85.330  91.200  45.490  1.00  0.00           C  
ATOM    120  HB1 PRO A  10      84.870  91.290  46.500  1.00  0.00           H  
ATOM    121  HB2 PRO A  10      84.590  91.240  44.660  1.00  0.00           H  
ATOM    122  CG  PRO A  10      86.420  92.310  45.340  1.00  0.00           C  
ATOM    123  HG1 PRO A  10      87.020  92.260  46.270  1.00  0.00           H  
ATOM    124  HG2 PRO A  10      85.970  93.320  45.180  1.00  0.00           H  
ATOM    125  C   PRO A  10      85.320  88.780  44.880  1.00  0.00           C  
ATOM    126  O   PRO A  10      84.780  88.830  43.810  1.00  0.00           O  
ATOM    127  N   PRO A  11      84.980  87.860  45.750  1.00  0.00           N  
ATOM    128  CD  PRO A  11      86.030  87.290  46.610  1.00  0.00           C  
ATOM    129  HD1 PRO A  11      86.980  87.050  46.080  1.00  0.00           H  
ATOM    130  HD2 PRO A  11      86.340  87.920  47.460  1.00  0.00           H  
ATOM    131  CA  PRO A  11      83.810  87.000  45.700  1.00  0.00           C  
ATOM    132  HA  PRO A  11      83.870  86.360  44.840  1.00  0.00           H  
ATOM    133  CB  PRO A  11      83.950  86.200  47.030  1.00  0.00           C  
ATOM    134  HB1 PRO A  11      83.280  85.310  47.110  1.00  0.00           H  
ATOM    135  HB2 PRO A  11      83.600  86.840  47.860  1.00  0.00           H  
ATOM    136  CG  PRO A  11      85.420  86.020  47.100  1.00  0.00           C  
ATOM    137  HG1 PRO A  11      85.570  85.230  46.330  1.00  0.00           H  
ATOM    138  HG2 PRO A  11      85.680  85.710  48.130  1.00  0.00           H  
ATOM    139  C   PRO A  11      82.430  87.770  45.780  1.00  0.00           C  
ATOM    140  O   PRO A  11      82.470  88.950  46.170  1.00  0.00           O  
ATOM    141  N   ALA A  12      81.300  87.170  45.510  1.00  0.00           N  
ATOM    142  HN  ALA A  12      81.350  86.190  45.330  1.00  0.00           H  
ATOM    143  CA  ALA A  12      79.980  87.800  45.550  1.00  0.00           C  
ATOM    144  HA  ALA A  12      80.090  88.770  45.080  1.00  0.00           H  
ATOM    145  CB  ALA A  12      78.860  86.970  44.930  1.00  0.00           C  
ATOM    146  HB1 ALA A  12      79.120  86.830  43.860  1.00  0.00           H  
ATOM    147  HB2 ALA A  12      78.830  85.980  45.440  1.00  0.00           H  
ATOM    148  HB3 ALA A  12      77.830  87.380  45.000  1.00  0.00           H  
ATOM    149  C   ALA A  12      79.570  88.240  46.980  1.00  0.00           C  
ATOM    150  O   ALA A  12      80.120  87.880  48.050  1.00  0.00           O  
ATOM    151  N   SER A  13      78.580  89.170  47.040  1.00  0.00           N  
ATOM    152  HN  SER A  13      78.210  89.550  46.190  1.00  0.00           H  
ATOM    153  CA  SER A  13      77.960  89.720  48.240  1.00  0.00           C  
ATOM    154  HA  SER A  13      78.690  89.900  49.010  1.00  0.00           H  
ATOM    155  CB  SER A  13      77.170  91.050  48.030  1.00  0.00           C  
ATOM    156  HB1 SER A  13      76.620  91.380  48.940  1.00  0.00           H  
ATOM    157  HB2 SER A  13      76.370  90.930  47.270  1.00  0.00           H  
ATOM    158  OG  SER A  13      78.040  92.140  47.620  1.00  0.00           O  
ATOM    159  HG1 SER A  13      78.820  92.050  48.170  1.00  0.00           H  
ATOM    160  C   SER A  13      77.120  88.660  48.830  1.00  0.00           C  
ATOM    161  O   SER A  13      76.080  88.150  48.310  1.00  0.00           O  
ATOM    162  N   LYS A  14      77.450  88.260  50.090  1.00  0.00           N  
ATOM    163  HN  LYS A  14      78.220  88.740  50.490  1.00  0.00           H  
ATOM    164  CA  LYS A  14      76.590  87.200  50.720  1.00  0.00           C  
ATOM    165  HA  LYS A  14      76.150  86.610  49.930  1.00  0.00           H  
ATOM    166  CB  LYS A  14      77.450  86.380  51.610  1.00  0.00           C  
ATOM    167  HB1 LYS A  14      76.800  85.990  52.420  1.00  0.00           H  
ATOM    168  HB2 LYS A  14      78.170  87.110  52.050  1.00  0.00           H  
ATOM    169  CG  LYS A  14      78.170  85.200  50.930  1.00  0.00           C  
ATOM    170  HG1 LYS A  14      78.920  84.690  51.580  1.00  0.00           H  
ATOM    171  HG2 LYS A  14      78.740  85.620  50.070  1.00  0.00           H  
ATOM    172  CD  LYS A  14      77.230  84.060  50.420  1.00  0.00           C  
ATOM    173  HD1 LYS A  14      76.710  83.620  51.300  1.00  0.00           H  
ATOM    174  HD2 LYS A  14      76.360  84.530  49.920  1.00  0.00           H  
ATOM    175  CE  LYS A  14      77.910  82.950  49.600  1.00  0.00           C  
ATOM    176  HE1 LYS A  14      78.620  82.430  50.260  1.00  0.00           H  
ATOM    177  HE2 LYS A  14      78.380  83.380  48.690  1.00  0.00           H  
ATOM    178  NZ  LYS A  14      76.920  81.950  49.210  1.00  0.00           N1+
ATOM    179  HZ1 LYS A  14      76.300  82.370  48.490  1.00  0.00           H  
ATOM    180  HZ2 LYS A  14      77.280  81.030  48.880  1.00  0.00           H  
ATOM    181  HZ3 LYS A  14      76.300  81.700  50.010  1.00  0.00           H  
ATOM    182  C   LYS A  14      75.410  87.840  51.450  1.00  0.00           C  
ATOM    183  O   LYS A  14      75.550  88.510  52.510  1.00  0.00           O  
ATOM    184  N   LYS A  15      74.180  87.650  50.940  1.00  0.00           N  
ATOM    185  HN  LYS A  15      74.050  87.330  50.010  1.00  0.00           H  
ATOM    186  CA  LYS A  15      72.970  87.980  51.660  1.00  0.00           C  
ATOM    187  HA  LYS A  15      73.200  88.280  52.670  1.00  0.00           H  
ATOM    188  CB  LYS A  15      72.260  89.150  50.910  1.00  0.00           C  
ATOM    189  HB1 LYS A  15      73.010  89.960  50.780  1.00  0.00           H  
ATOM    190  HB2 LYS A  15      71.500  89.530  51.630  1.00  0.00           H  
ATOM    191  CG  LYS A  15      71.750  88.860  49.470  1.00  0.00           C  
ATOM    192  HG1 LYS A  15      71.040  88.010  49.390  1.00  0.00           H  
ATOM    193  HG2 LYS A  15      72.650  88.440  48.970  1.00  0.00           H  
ATOM    194  CD  LYS A  15      71.210  90.060  48.730  1.00  0.00           C  
ATOM    195  HD1 LYS A  15      70.290  90.450  49.200  1.00  0.00           H  
ATOM    196  HD2 LYS A  15      71.930  90.910  48.800  1.00  0.00           H  
ATOM    197  CE  LYS A  15      71.140  89.930  47.250  1.00  0.00           C  
ATOM    198  HE1 LYS A  15      72.100  89.550  46.840  1.00  0.00           H  
ATOM    199  HE2 LYS A  15      70.980  90.920  46.780  1.00  0.00           H  
ATOM    200  NZ  LYS A  15      70.120  88.880  46.770  1.00  0.00           N1+
ATOM    201  HZ1 LYS A  15      69.170  89.040  47.180  1.00  0.00           H  
ATOM    202  HZ2 LYS A  15      70.170  88.950  45.740  1.00  0.00           H  
ATOM    203  HZ3 LYS A  15      70.460  87.930  47.010  1.00  0.00           H  
ATOM    204  C   LYS A  15      72.020  86.710  51.640  1.00  0.00           C  
ATOM    205  O   LYS A  15      72.310  85.810  50.830  1.00  0.00           O  
ATOM    206  N   PRO A  16      70.960  86.510  52.490  1.00  0.00           N  
ATOM    207  CD  PRO A  16      70.750  87.330  53.600  1.00  0.00           C  
ATOM    208  HD1 PRO A  16      71.680  87.400  54.200  1.00  0.00           H  
ATOM    209  HD2 PRO A  16      70.410  88.330  53.270  1.00  0.00           H  
ATOM    210  CA  PRO A  16      70.050  85.280  52.540  1.00  0.00           C  
ATOM    211  HA  PRO A  16      70.610  84.480  53.000  1.00  0.00           H  
ATOM    212  CB  PRO A  16      68.920  85.800  53.420  1.00  0.00           C  
ATOM    213  HB1 PRO A  16      68.300  85.020  53.910  1.00  0.00           H  
ATOM    214  HB2 PRO A  16      68.190  86.300  52.750  1.00  0.00           H  
ATOM    215  CG  PRO A  16      69.610  86.660  54.410  1.00  0.00           C  
ATOM    216  HG1 PRO A  16      70.080  86.020  55.190  1.00  0.00           H  
ATOM    217  HG2 PRO A  16      68.900  87.380  54.870  1.00  0.00           H  
ATOM    218  C   PRO A  16      69.660  84.770  51.210  1.00  0.00           C  
ATOM    219  O   PRO A  16      69.430  85.570  50.310  1.00  0.00           O  
ATOM    220  N   GLU A  17      69.410  83.490  51.020  1.00  0.00           N  
ATOM    221  HN  GLU A  17      69.400  82.930  51.840  1.00  0.00           H  
ATOM    222  CA  GLU A  17      68.990  82.970  49.680  1.00  0.00           C  
ATOM    223  HA  GLU A  17      68.820  83.800  49.000  1.00  0.00           H  
ATOM    224  CB  GLU A  17      70.040  82.010  49.130  1.00  0.00           C  
ATOM    225  HB1 GLU A  17      69.770  81.590  48.140  1.00  0.00           H  
ATOM    226  HB2 GLU A  17      70.100  81.110  49.780  1.00  0.00           H  
ATOM    227  CG  GLU A  17      71.440  82.620  48.890  1.00  0.00           C  
ATOM    228  HG1 GLU A  17      72.250  81.860  49.000  1.00  0.00           H  
ATOM    229  HG2 GLU A  17      71.620  83.350  49.720  1.00  0.00           H  
ATOM    230  CD  GLU A  17      71.620  83.330  47.550  1.00  0.00           C  
ATOM    231  OE1 GLU A  17      70.840  83.200  46.570  1.00  0.00           O  
ATOM    232  OE2 GLU A  17      72.540  84.180  47.460  1.00  0.00           O1-
ATOM    233  C   GLU A  17      67.580  82.290  49.600  1.00  0.00           C  
ATOM    234  O   GLU A  17      67.120  81.570  50.480  1.00  0.00           O  
ATOM    235  N   SER A  18      66.890  82.440  48.400  1.00  0.00           N  
ATOM    236  HN  SER A  18      67.190  83.100  47.710  1.00  0.00           H  
ATOM    237  CA  SER A  18      65.750  81.570  47.970  1.00  0.00           C  
ATOM    238  HA  SER A  18      64.980  81.760  48.710  1.00  0.00           H  
ATOM    239  CB  SER A  18      65.080  81.860  46.620  1.00  0.00           C  
ATOM    240  HB1 SER A  18      65.640  81.330  45.820  1.00  0.00           H  
ATOM    241  HB2 SER A  18      65.230  82.940  46.430  1.00  0.00           H  
ATOM    242  OG  SER A  18      63.710  81.370  46.650  1.00  0.00           O  
ATOM    243  HG1 SER A  18      63.250  81.970  47.240  1.00  0.00           H  
ATOM    244  C   SER A  18      65.960  80.050  48.050  1.00  0.00           C  
ATOM    245  O   SER A  18      67.070  79.550  48.250  1.00  0.00           O  
ATOM    246  N   ALA A  19      64.930  79.190  48.010  1.00  0.00           N  
ATOM    247  HN  ALA A  19      64.020  79.520  47.770  1.00  0.00           H  
ATOM    248  CA  ALA A  19      65.030  77.770  48.180  1.00  0.00           C  
ATOM    249  HA  ALA A  19      64.040  77.370  48.010  1.00  0.00           H  
ATOM    250  CB  ALA A  19      65.740  77.070  46.990  1.00  0.00           C  
ATOM    251  HB1 ALA A  19      65.140  77.100  46.060  1.00  0.00           H  
ATOM    252  HB2 ALA A  19      66.680  77.510  46.620  1.00  0.00           H  
ATOM    253  HB3 ALA A  19      65.970  76.000  47.150  1.00  0.00           H  
ATOM    254  C   ALA A  19      65.450  77.260  49.580  1.00  0.00           C  
ATOM    255  O   ALA A  19      65.130  76.160  49.970  1.00  0.00           O  
ATOM    256  N   ASN A  20      66.110  78.030  50.520  1.00  0.00           N  
ATOM    257  HN  ASN A  20      66.450  78.900  50.170  1.00  0.00           H  
ATOM    258  CA  ASN A  20      66.290  77.640  51.870  1.00  0.00           C  
ATOM    259  HA  ASN A  20      66.410  76.570  52.010  1.00  0.00           H  
ATOM    260  CB  ASN A  20      67.440  78.390  52.490  1.00  0.00           C  
ATOM    261  HB1 ASN A  20      67.510  78.240  53.590  1.00  0.00           H  
ATOM    262  HB2 ASN A  20      67.200  79.470  52.390  1.00  0.00           H  
ATOM    263  CG  ASN A  20      68.780  78.080  51.910  1.00  0.00           C  
ATOM    264  OD1 ASN A  20      69.550  78.980  51.670  1.00  0.00           O  
ATOM    265  ND2 ASN A  20      69.120  76.830  51.580  1.00  0.00           N  
ATOM    266 1HD2 ASN A  20      68.570  76.070  51.930  1.00  0.00           H  
ATOM    267 2HD2 ASN A  20      69.950  76.570  51.080  1.00  0.00           H  
ATOM    268  C   ASN A  20      65.010  77.930  52.630  1.00  0.00           C  
ATOM    269  O   ASN A  20      64.600  79.080  52.670  1.00  0.00           O  
ATOM    270  N   LEU A  21      64.360  76.990  53.360  1.00  0.00           N  
ATOM    271  HN  LEU A  21      64.730  76.060  53.330  1.00  0.00           H  
ATOM    272  CA  LEU A  21      63.300  77.270  54.310  1.00  0.00           C  
ATOM    273  HA  LEU A  21      62.630  77.960  53.810  1.00  0.00           H  
ATOM    274  CB  LEU A  21      62.540  76.020  54.810  1.00  0.00           C  
ATOM    275  HB1 LEU A  21      61.700  76.180  55.520  1.00  0.00           H  
ATOM    276  HB2 LEU A  21      63.280  75.360  55.300  1.00  0.00           H  
ATOM    277  CG  LEU A  21      61.970  75.080  53.720  1.00  0.00           C  
ATOM    278  HG  LEU A  21      62.820  74.580  53.220  1.00  0.00           H  
ATOM    279  CD1 LEU A  21      61.070  73.990  54.350  1.00  0.00           C  
ATOM    280 1HD1 LEU A  21      60.800  73.210  53.610  1.00  0.00           H  
ATOM    281 2HD1 LEU A  21      61.480  73.440  55.220  1.00  0.00           H  
ATOM    282 3HD1 LEU A  21      60.130  74.460  54.720  1.00  0.00           H  
ATOM    283  CD2 LEU A  21      61.180  75.840  52.650  1.00  0.00           C  
ATOM    284 1HD2 LEU A  21      60.270  76.320  53.070  1.00  0.00           H  
ATOM    285 2HD2 LEU A  21      61.790  76.570  52.070  1.00  0.00           H  
ATOM    286 3HD2 LEU A  21      60.790  75.080  51.930  1.00  0.00           H  
ATOM    287  C   LEU A  21      63.740  77.990  55.500  1.00  0.00           C  
ATOM    288  O   LEU A  21      64.930  78.010  55.870  1.00  0.00           O  
ATOM    289  N   ARG A  22      62.830  78.710  56.090  1.00  0.00           N  
ATOM    290  HN  ARG A  22      61.890  78.710  55.750  1.00  0.00           H  
ATOM    291  CA  ARG A  22      62.990  79.530  57.290  1.00  0.00           C  
ATOM    292  HA  ARG A  22      63.430  80.440  56.920  1.00  0.00           H  
ATOM    293  CB  ARG A  22      61.620  79.990  57.880  1.00  0.00           C  
ATOM    294  HB1 ARG A  22      61.360  80.800  57.170  1.00  0.00           H  
ATOM    295  HB2 ARG A  22      61.890  80.620  58.760  1.00  0.00           H  
ATOM    296  CG  ARG A  22      60.510  78.930  58.110  1.00  0.00           C  
ATOM    297  HG1 ARG A  22      60.280  78.370  57.180  1.00  0.00           H  
ATOM    298  HG2 ARG A  22      59.540  79.420  58.350  1.00  0.00           H  
ATOM    299  CD  ARG A  22      60.730  77.960  59.260  1.00  0.00           C  
ATOM    300  HD1 ARG A  22      61.720  77.490  59.120  1.00  0.00           H  
ATOM    301  HD2 ARG A  22      60.070  77.060  59.320  1.00  0.00           H  
ATOM    302  NE  ARG A  22      60.650  78.730  60.490  1.00  0.00           N  
ATOM    303  HE  ARG A  22      60.520  79.720  60.480  1.00  0.00           H  
ATOM    304  CZ  ARG A  22      60.870  78.130  61.660  1.00  0.00           C  
ATOM    305  NH1 ARG A  22      60.980  76.830  61.920  1.00  0.00           N1+
ATOM    306 1HH1 ARG A  22      60.590  76.180  61.270  1.00  0.00           H  
ATOM    307 2HH1 ARG A  22      60.810  76.540  62.860  1.00  0.00           H  
ATOM    308  NH2 ARG A  22      60.930  78.890  62.690  1.00  0.00           N  
ATOM    309 1HH2 ARG A  22      60.800  79.880  62.640  1.00  0.00           H  
ATOM    310 2HH2 ARG A  22      61.260  78.490  63.550  1.00  0.00           H  
ATOM    311  C   ARG A  22      64.040  79.230  58.420  1.00  0.00           C  
ATOM    312  O   ARG A  22      64.130  78.240  59.130  1.00  0.00           O  
ATOM    313  N   ARG A  23      64.910  80.230  58.600  1.00  0.00           N  
ATOM    314  HN  ARG A  23      64.690  81.010  58.030  1.00  0.00           H  
ATOM    315  CA  ARG A  23      66.140  80.130  59.440  1.00  0.00           C  
ATOM    316  HA  ARG A  23      66.260  79.090  59.680  1.00  0.00           H  
ATOM    317  CB  ARG A  23      67.430  80.290  58.650  1.00  0.00           C  
ATOM    318  HB1 ARG A  23      68.280  80.240  59.360  1.00  0.00           H  
ATOM    319  HB2 ARG A  23      67.440  81.190  58.000  1.00  0.00           H  
ATOM    320  CG  ARG A  23      67.660  79.050  57.800  1.00  0.00           C  
ATOM    321  HG1 ARG A  23      66.920  78.960  56.970  1.00  0.00           H  
ATOM    322  HG2 ARG A  23      67.590  78.030  58.250  1.00  0.00           H  
ATOM    323  CD  ARG A  23      69.130  79.050  57.200  1.00  0.00           C  
ATOM    324  HD1 ARG A  23      69.930  79.050  57.970  1.00  0.00           H  
ATOM    325  HD2 ARG A  23      69.160  79.960  56.560  1.00  0.00           H  
ATOM    326  NE  ARG A  23      69.300  77.960  56.300  1.00  0.00           N  
ATOM    327  HE  ARG A  23      68.520  77.360  56.120  1.00  0.00           H  
ATOM    328  CZ  ARG A  23      70.390  77.670  55.530  1.00  0.00           C  
ATOM    329  NH1 ARG A  23      71.370  78.530  55.470  1.00  0.00           N1+
ATOM    330 1HH1 ARG A  23      71.440  79.330  56.070  1.00  0.00           H  
ATOM    331 2HH1 ARG A  23      72.100  78.360  54.810  1.00  0.00           H  
ATOM    332  NH2 ARG A  23      70.430  76.600  54.800  1.00  0.00           N  
ATOM    333 1HH2 ARG A  23      69.850  75.810  54.960  1.00  0.00           H  
ATOM    334 2HH2 ARG A  23      71.320  76.400  54.390  1.00  0.00           H  
ATOM    335  C   ARG A  23      66.070  80.860  60.780  1.00  0.00           C  
ATOM    336  O   ARG A  23      65.920  82.080  60.840  1.00  0.00           O  
ATOM    337  N   VAL A  24      66.120  80.140  61.880  1.00  0.00           N  
ATOM    338  HN  VAL A  24      66.200  79.170  61.680  1.00  0.00           H  
ATOM    339  CA  VAL A  24      66.030  80.590  63.290  1.00  0.00           C  
ATOM    340  HA  VAL A  24      65.050  81.050  63.320  1.00  0.00           H  
ATOM    341  CB  VAL A  24      66.060  79.430  64.260  1.00  0.00           C  
ATOM    342  HB  VAL A  24      66.000  79.850  65.280  1.00  0.00           H  
ATOM    343  CG1 VAL A  24      64.890  78.500  63.970  1.00  0.00           C  
ATOM    344 1HG1 VAL A  24      64.840  78.070  62.950  1.00  0.00           H  
ATOM    345 2HG1 VAL A  24      64.930  77.700  64.730  1.00  0.00           H  
ATOM    346 3HG1 VAL A  24      63.940  79.050  64.150  1.00  0.00           H  
ATOM    347  CG2 VAL A  24      67.350  78.610  64.190  1.00  0.00           C  
ATOM    348 1HG2 VAL A  24      68.280  79.180  64.370  1.00  0.00           H  
ATOM    349 2HG2 VAL A  24      67.180  77.800  64.940  1.00  0.00           H  
ATOM    350 3HG2 VAL A  24      67.520  78.140  63.200  1.00  0.00           H  
ATOM    351  C   VAL A  24      67.000  81.780  63.740  1.00  0.00           C  
ATOM    352  O   VAL A  24      68.110  81.830  63.170  1.00  0.00           O  
ATOM    353  N   PRO A  25      66.700  82.650  64.760  1.00  0.00           N  
ATOM    354  CD  PRO A  25      65.350  82.950  65.240  1.00  0.00           C  
ATOM    355  HD1 PRO A  25      64.660  83.100  64.380  1.00  0.00           H  
ATOM    356  HD2 PRO A  25      65.070  82.100  65.900  1.00  0.00           H  
ATOM    357  CA  PRO A  25      67.580  83.750  65.100  1.00  0.00           C  
ATOM    358  HA  PRO A  25      67.530  84.410  64.250  1.00  0.00           H  
ATOM    359  CB  PRO A  25      66.980  84.450  66.370  1.00  0.00           C  
ATOM    360  HB1 PRO A  25      67.410  85.470  66.470  1.00  0.00           H  
ATOM    361  HB2 PRO A  25      67.340  83.950  67.290  1.00  0.00           H  
ATOM    362  CG  PRO A  25      65.530  84.260  66.090  1.00  0.00           C  
ATOM    363  HG1 PRO A  25      65.200  85.080  65.410  1.00  0.00           H  
ATOM    364  HG2 PRO A  25      64.900  84.210  67.000  1.00  0.00           H  
ATOM    365  C   PRO A  25      69.060  83.440  65.330  1.00  0.00           C  
ATOM    366  O   PRO A  25      69.470  82.300  65.650  1.00  0.00           O  
ATOM    367  N   TYR A  26      69.880  84.530  65.230  1.00  0.00           N  
ATOM    368  HN  TYR A  26      69.600  85.390  64.820  1.00  0.00           H  
ATOM    369  CA  TYR A  26      71.220  84.540  65.880  1.00  0.00           C  
ATOM    370  HA  TYR A  26      71.580  83.520  65.780  1.00  0.00           H  
ATOM    371  CB  TYR A  26      72.130  85.490  65.060  1.00  0.00           C  
ATOM    372  HB1 TYR A  26      71.540  86.430  64.990  1.00  0.00           H  
ATOM    373  HB2 TYR A  26      72.310  85.100  64.030  1.00  0.00           H  
ATOM    374  CG  TYR A  26      73.460  85.730  65.790  1.00  0.00           C  
ATOM    375  CD1 TYR A  26      73.660  87.000  66.400  1.00  0.00           C  
ATOM    376  HD1 TYR A  26      72.860  87.720  66.320  1.00  0.00           H  
ATOM    377  CE1 TYR A  26      74.880  87.340  66.920  1.00  0.00           C  
ATOM    378  HE1 TYR A  26      74.980  88.290  67.430  1.00  0.00           H  
ATOM    379  CZ  TYR A  26      75.990  86.460  66.920  1.00  0.00           C  
ATOM    380  OH  TYR A  26      77.270  86.900  67.390  1.00  0.00           O  
ATOM    381  HH  TYR A  26      77.360  87.840  67.220  1.00  0.00           H  
ATOM    382  CD2 TYR A  26      74.490  84.750  65.990  1.00  0.00           C  
ATOM    383  HD2 TYR A  26      74.340  83.740  65.660  1.00  0.00           H  
ATOM    384  CE2 TYR A  26      75.720  85.120  66.610  1.00  0.00           C  
ATOM    385  HE2 TYR A  26      76.590  84.480  66.580  1.00  0.00           H  
ATOM    386  C   TYR A  26      71.070  84.870  67.360  1.00  0.00           C  
ATOM    387  O   TYR A  26      70.220  85.620  67.810  1.00  0.00           O  
ATOM    388  N   SER A  27      71.980  84.230  68.230  1.00  0.00           N  
ATOM    389  HN  SER A  27      72.690  83.590  67.940  1.00  0.00           H  
ATOM    390  CA  SER A  27      71.960  84.290  69.730  1.00  0.00           C  
ATOM    391  HA  SER A  27      72.930  84.010  70.110  1.00  0.00           H  
ATOM    392  CB  SER A  27      71.700  85.710  70.410  1.00  0.00           C  
ATOM    393  HB1 SER A  27      70.650  86.020  70.200  1.00  0.00           H  
ATOM    394  HB2 SER A  27      72.310  86.470  69.870  1.00  0.00           H  
ATOM    395  OG  SER A  27      72.020  85.700  71.810  1.00  0.00           O  
ATOM    396  HG1 SER A  27      71.990  86.640  72.040  1.00  0.00           H  
ATOM    397  C   SER A  27      71.090  83.230  70.270  1.00  0.00           C  
ATOM    398  O   SER A  27      70.010  82.970  69.830  1.00  0.00           O  
ATOM    399  N   LYS A  28      71.630  82.490  71.290  1.00  0.00           N  
ATOM    400  HN  LYS A  28      72.520  82.850  71.570  1.00  0.00           H  
ATOM    401  CA  LYS A  28      71.030  81.540  72.180  1.00  0.00           C  
ATOM    402  HA  LYS A  28      70.900  80.700  71.510  1.00  0.00           H  
ATOM    403  CB  LYS A  28      72.070  81.250  73.320  1.00  0.00           C  
ATOM    404  HB1 LYS A  28      72.880  80.790  72.720  1.00  0.00           H  
ATOM    405  HB2 LYS A  28      71.730  80.360  73.900  1.00  0.00           H  
ATOM    406  CG  LYS A  28      72.510  82.510  74.050  1.00  0.00           C  
ATOM    407  HG1 LYS A  28      71.690  82.980  74.640  1.00  0.00           H  
ATOM    408  HG2 LYS A  28      72.760  83.210  73.230  1.00  0.00           H  
ATOM    409  CD  LYS A  28      73.780  82.300  74.850  1.00  0.00           C  
ATOM    410  HD1 LYS A  28      74.440  81.850  74.080  1.00  0.00           H  
ATOM    411  HD2 LYS A  28      74.350  83.230  75.040  1.00  0.00           H  
ATOM    412  CE  LYS A  28      73.740  81.490  76.100  1.00  0.00           C  
ATOM    413  HE1 LYS A  28      74.720  81.450  76.630  1.00  0.00           H  
ATOM    414  HE2 LYS A  28      73.360  80.490  75.820  1.00  0.00           H  
ATOM    415  NZ  LYS A  28      72.730  82.030  77.060  1.00  0.00           N1+
ATOM    416  HZ1 LYS A  28      72.740  81.400  77.880  1.00  0.00           H  
ATOM    417  HZ2 LYS A  28      72.750  83.040  77.310  1.00  0.00           H  
ATOM    418  HZ3 LYS A  28      71.780  81.930  76.640  1.00  0.00           H  
ATOM    419  C   LYS A  28      69.700  81.960  72.730  1.00  0.00           C  
ATOM    420  O   LYS A  28      69.550  83.120  73.120  1.00  0.00           O  
ATOM    421  N   PRO A  29      68.710  81.010  72.790  1.00  0.00           N  
ATOM    422  CD  PRO A  29      68.910  79.560  72.620  1.00  0.00           C  
ATOM    423  HD1 PRO A  29      69.550  79.230  71.780  1.00  0.00           H  
ATOM    424  HD2 PRO A  29      69.380  79.170  73.550  1.00  0.00           H  
ATOM    425  CA  PRO A  29      67.310  81.280  73.120  1.00  0.00           C  
ATOM    426  HA  PRO A  29      66.910  81.800  72.270  1.00  0.00           H  
ATOM    427  CB  PRO A  29      66.610  79.960  73.290  1.00  0.00           C  
ATOM    428  HB1 PRO A  29      65.560  79.920  72.930  1.00  0.00           H  
ATOM    429  HB2 PRO A  29      66.550  79.570  74.330  1.00  0.00           H  
ATOM    430  CG  PRO A  29      67.530  79.080  72.460  1.00  0.00           C  
ATOM    431  HG1 PRO A  29      67.270  79.270  71.400  1.00  0.00           H  
ATOM    432  HG2 PRO A  29      67.470  77.980  72.650  1.00  0.00           H  
ATOM    433  C   PRO A  29      67.070  82.200  74.310  1.00  0.00           C  
ATOM    434  O   PRO A  29      67.760  81.980  75.280  1.00  0.00           O  
ATOM    435  N   PRO A  30      66.130  83.170  74.350  1.00  0.00           N  
ATOM    436  CD  PRO A  30      65.340  83.530  73.170  1.00  0.00           C  
ATOM    437  HD1 PRO A  30      66.030  83.950  72.410  1.00  0.00           H  
ATOM    438  HD2 PRO A  30      64.810  82.680  72.690  1.00  0.00           H  
ATOM    439  CA  PRO A  30      65.910  83.980  75.530  1.00  0.00           C  
ATOM    440  HA  PRO A  30      66.820  84.380  75.970  1.00  0.00           H  
ATOM    441  CB  PRO A  30      65.160  85.180  74.880  1.00  0.00           C  
ATOM    442  HB1 PRO A  30      66.100  85.700  74.600  1.00  0.00           H  
ATOM    443  HB2 PRO A  30      64.500  85.830  75.500  1.00  0.00           H  
ATOM    444  CG  PRO A  30      64.390  84.570  73.650  1.00  0.00           C  
ATOM    445  HG1 PRO A  30      64.280  85.380  72.900  1.00  0.00           H  
ATOM    446  HG2 PRO A  30      63.460  84.240  74.150  1.00  0.00           H  
ATOM    447  C   PRO A  30      65.050  83.280  76.670  1.00  0.00           C  
ATOM    448  O   PRO A  30      64.580  84.000  77.600  1.00  0.00           O  
ATOM    449  N   PHE A  31      65.120  81.950  76.860  1.00  0.00           N  
ATOM    450  HN  PHE A  31      65.650  81.340  76.280  1.00  0.00           H  
ATOM    451  CA  PHE A  31      64.260  81.210  77.760  1.00  0.00           C  
ATOM    452  HA  PHE A  31      64.220  81.870  78.610  1.00  0.00           H  
ATOM    453  CB  PHE A  31      62.880  80.880  77.200  1.00  0.00           C  
ATOM    454  HB1 PHE A  31      62.180  81.730  77.050  1.00  0.00           H  
ATOM    455  HB2 PHE A  31      62.320  80.400  78.030  1.00  0.00           H  
ATOM    456  CG  PHE A  31      62.900  80.160  75.870  1.00  0.00           C  
ATOM    457  CD1 PHE A  31      63.110  80.840  74.650  1.00  0.00           C  
ATOM    458  HD1 PHE A  31      63.360  81.890  74.730  1.00  0.00           H  
ATOM    459  CE1 PHE A  31      63.030  80.260  73.340  1.00  0.00           C  
ATOM    460  HE1 PHE A  31      63.190  80.850  72.450  1.00  0.00           H  
ATOM    461  CZ  PHE A  31      62.830  78.840  73.310  1.00  0.00           C  
ATOM    462  HZ  PHE A  31      62.730  78.380  72.340  1.00  0.00           H  
ATOM    463  CD2 PHE A  31      62.640  78.800  75.690  1.00  0.00           C  
ATOM    464  HD2 PHE A  31      62.440  78.190  76.550  1.00  0.00           H  
ATOM    465  CE2 PHE A  31      62.730  78.110  74.500  1.00  0.00           C  
ATOM    466  HE2 PHE A  31      62.570  77.040  74.480  1.00  0.00           H  
ATOM    467  C   PHE A  31      65.010  79.960  78.090  1.00  0.00           C  
ATOM    468  O   PHE A  31      66.080  79.670  77.520  1.00  0.00           O  
ATOM    469  N   THR A  32      64.590  79.330  79.240  1.00  0.00           N  
ATOM    470  HN  THR A  32      63.650  79.470  79.560  1.00  0.00           H  
ATOM    471  CA  THR A  32      65.280  78.230  79.860  1.00  0.00           C  
ATOM    472  HA  THR A  32      65.850  77.750  79.080  1.00  0.00           H  
ATOM    473  CB  THR A  32      66.220  78.650  80.980  1.00  0.00           C  
ATOM    474  HB  THR A  32      66.920  79.460  80.690  1.00  0.00           H  
ATOM    475  OG1 THR A  32      67.000  77.590  81.530  1.00  0.00           O  
ATOM    476  HG1 THR A  32      67.850  77.610  81.090  1.00  0.00           H  
ATOM    477  CG2 THR A  32      65.500  79.190  82.190  1.00  0.00           C  
ATOM    478 1HG2 THR A  32      64.830  78.400  82.600  1.00  0.00           H  
ATOM    479 2HG2 THR A  32      66.180  79.630  82.950  1.00  0.00           H  
ATOM    480 3HG2 THR A  32      64.860  79.980  81.740  1.00  0.00           H  
ATOM    481  C   THR A  32      64.350  77.050  80.280  1.00  0.00           C  
ATOM    482  O   THR A  32      63.180  77.270  80.590  1.00  0.00           O  
ATOM    483  N   LEU A  33      64.790  75.810  80.260  1.00  0.00           N  
ATOM    484  HN  LEU A  33      65.690  75.640  79.860  1.00  0.00           H  
ATOM    485  CA  LEU A  33      64.100  74.600  80.650  1.00  0.00           C  
ATOM    486  HA  LEU A  33      63.250  74.450  80.000  1.00  0.00           H  
ATOM    487  CB  LEU A  33      64.930  73.280  80.560  1.00  0.00           C  
ATOM    488  HB1 LEU A  33      65.760  73.370  81.290  1.00  0.00           H  
ATOM    489  HB2 LEU A  33      65.370  73.270  79.540  1.00  0.00           H  
ATOM    490  CG  LEU A  33      64.170  72.000  80.870  1.00  0.00           C  
ATOM    491  HG  LEU A  33      63.980  71.920  81.960  1.00  0.00           H  
ATOM    492  CD1 LEU A  33      62.930  71.740  79.990  1.00  0.00           C  
ATOM    493 1HD1 LEU A  33      63.210  71.750  78.910  1.00  0.00           H  
ATOM    494 2HD1 LEU A  33      62.390  70.830  80.320  1.00  0.00           H  
ATOM    495 3HD1 LEU A  33      62.240  72.590  80.190  1.00  0.00           H  
ATOM    496  CD2 LEU A  33      65.070  70.760  80.660  1.00  0.00           C  
ATOM    497 1HD2 LEU A  33      66.010  70.830  81.250  1.00  0.00           H  
ATOM    498 2HD2 LEU A  33      64.520  69.840  80.960  1.00  0.00           H  
ATOM    499 3HD2 LEU A  33      65.260  70.760  79.570  1.00  0.00           H  
ATOM    500  C   LEU A  33      63.350  74.630  81.970  1.00  0.00           C  
ATOM    501  O   LEU A  33      62.240  74.080  82.060  1.00  0.00           O  
ATOM    502  N   GLY A  34      63.880  75.340  83.030  1.00  0.00           N  
ATOM    503  HN  GLY A  34      64.780  75.770  82.940  1.00  0.00           H  
ATOM    504  CA  GLY A  34      63.090  75.540  84.270  1.00  0.00           C  
ATOM    505  HA1 GLY A  34      62.770  74.580  84.650  1.00  0.00           H  
ATOM    506  HA2 GLY A  34      63.760  76.070  84.920  1.00  0.00           H  
ATOM    507  C   GLY A  34      61.810  76.340  84.150  1.00  0.00           C  
ATOM    508  O   GLY A  34      60.790  76.020  84.750  1.00  0.00           O  
ATOM    509  N   GLU A  35      61.830  77.420  83.350  1.00  0.00           N  
ATOM    510  HN  GLU A  35      62.750  77.630  83.030  1.00  0.00           H  
ATOM    511  CA  GLU A  35      60.680  78.270  82.830  1.00  0.00           C  
ATOM    512  HA  GLU A  35      60.150  78.690  83.670  1.00  0.00           H  
ATOM    513  CB  GLU A  35      61.190  79.480  82.050  1.00  0.00           C  
ATOM    514  HB1 GLU A  35      60.340  80.040  81.600  1.00  0.00           H  
ATOM    515  HB2 GLU A  35      61.950  79.150  81.310  1.00  0.00           H  
ATOM    516  CG  GLU A  35      62.080  80.460  82.860  1.00  0.00           C  
ATOM    517  HG1 GLU A  35      62.310  81.380  82.300  1.00  0.00           H  
ATOM    518  HG2 GLU A  35      63.080  79.980  83.010  1.00  0.00           H  
ATOM    519  CD  GLU A  35      61.460  80.880  84.170  1.00  0.00           C  
ATOM    520  OE1 GLU A  35      62.250  80.630  85.190  1.00  0.00           O  
ATOM    521  OE2 GLU A  35      60.310  81.400  84.310  1.00  0.00           O1-
ATOM    522  C   GLU A  35      59.630  77.480  81.990  1.00  0.00           C  
ATOM    523  O   GLU A  35      58.440  77.560  82.200  1.00  0.00           O  
ATOM    524  N   ILE A  36      60.160  76.640  81.100  1.00  0.00           N  
ATOM    525  HN  ILE A  36      61.140  76.570  80.950  1.00  0.00           H  
ATOM    526  CA  ILE A  36      59.320  75.640  80.420  1.00  0.00           C  
ATOM    527  HA  ILE A  36      58.450  76.220  80.130  1.00  0.00           H  
ATOM    528  CB  ILE A  36      60.140  75.170  79.210  1.00  0.00           C  
ATOM    529  HB  ILE A  36      61.140  74.760  79.470  1.00  0.00           H  
ATOM    530  CG2 ILE A  36      59.390  74.040  78.550  1.00  0.00           C  
ATOM    531 1HG2 ILE A  36      60.090  73.680  77.770  1.00  0.00           H  
ATOM    532 2HG2 ILE A  36      59.140  73.200  79.230  1.00  0.00           H  
ATOM    533 3HG2 ILE A  36      58.500  74.370  77.970  1.00  0.00           H  
ATOM    534  CG1 ILE A  36      60.330  76.250  78.040  1.00  0.00           C  
ATOM    535 1HG1 ILE A  36      60.720  75.660  77.180  1.00  0.00           H  
ATOM    536 2HG1 ILE A  36      61.100  76.910  78.490  1.00  0.00           H  
ATOM    537  CD  ILE A  36      59.160  77.080  77.650  1.00  0.00           C  
ATOM    538  HD1 ILE A  36      58.850  77.580  78.600  1.00  0.00           H  
ATOM    539  HD2 ILE A  36      59.570  77.840  76.950  1.00  0.00           H  
ATOM    540  HD3 ILE A  36      58.310  76.440  77.350  1.00  0.00           H  
ATOM    541  C   ILE A  36      58.740  74.660  81.310  1.00  0.00           C  
ATOM    542  O   ILE A  36      57.540  74.350  81.200  1.00  0.00           O  
ATOM    543  N   LYS A  37      59.470  74.100  82.210  1.00  0.00           N  
ATOM    544  HN  LYS A  37      60.450  74.250  82.260  1.00  0.00           H  
ATOM    545  CA  LYS A  37      58.930  73.320  83.360  1.00  0.00           C  
ATOM    546  HA  LYS A  37      58.440  72.480  82.880  1.00  0.00           H  
ATOM    547  CB  LYS A  37      59.950  72.660  84.270  1.00  0.00           C  
ATOM    548  HB1 LYS A  37      59.390  72.120  85.060  1.00  0.00           H  
ATOM    549  HB2 LYS A  37      60.650  73.400  84.700  1.00  0.00           H  
ATOM    550  CG  LYS A  37      60.690  71.560  83.570  1.00  0.00           C  
ATOM    551  HG1 LYS A  37      61.140  71.910  82.620  1.00  0.00           H  
ATOM    552  HG2 LYS A  37      59.940  70.830  83.200  1.00  0.00           H  
ATOM    553  CD  LYS A  37      61.770  70.790  84.390  1.00  0.00           C  
ATOM    554  HD1 LYS A  37      62.530  70.530  83.620  1.00  0.00           H  
ATOM    555  HD2 LYS A  37      62.290  71.560  85.000  1.00  0.00           H  
ATOM    556  CE  LYS A  37      61.340  69.720  85.330  1.00  0.00           C  
ATOM    557  HE1 LYS A  37      60.340  69.930  85.770  1.00  0.00           H  
ATOM    558  HE2 LYS A  37      62.110  69.420  86.070  1.00  0.00           H  
ATOM    559  NZ  LYS A  37      61.220  68.400  84.600  1.00  0.00           N1+
ATOM    560  HZ1 LYS A  37      61.850  67.710  85.070  1.00  0.00           H  
ATOM    561  HZ2 LYS A  37      60.240  68.070  84.640  1.00  0.00           H  
ATOM    562  HZ3 LYS A  37      61.500  68.400  83.600  1.00  0.00           H  
ATOM    563  C   LYS A  37      57.880  74.050  84.270  1.00  0.00           C  
ATOM    564  O   LYS A  37      56.870  73.470  84.540  1.00  0.00           O  
ATOM    565  N   LYS A  38      58.100  75.330  84.620  1.00  0.00           N  
ATOM    566  HN  LYS A  38      58.950  75.850  84.590  1.00  0.00           H  
ATOM    567  CA  LYS A  38      57.150  76.070  85.390  1.00  0.00           C  
ATOM    568  HA  LYS A  38      56.940  75.460  86.260  1.00  0.00           H  
ATOM    569  CB  LYS A  38      57.800  77.350  86.040  1.00  0.00           C  
ATOM    570  HB1 LYS A  38      56.960  77.960  86.440  1.00  0.00           H  
ATOM    571  HB2 LYS A  38      58.260  77.900  85.200  1.00  0.00           H  
ATOM    572  CG  LYS A  38      58.740  77.140  87.190  1.00  0.00           C  
ATOM    573  HG1 LYS A  38      59.620  76.490  87.020  1.00  0.00           H  
ATOM    574  HG2 LYS A  38      58.080  76.630  87.930  1.00  0.00           H  
ATOM    575  CD  LYS A  38      59.210  78.480  87.790  1.00  0.00           C  
ATOM    576  HD1 LYS A  38      58.320  79.050  88.100  1.00  0.00           H  
ATOM    577  HD2 LYS A  38      59.740  78.280  88.740  1.00  0.00           H  
ATOM    578  CE  LYS A  38      60.050  79.330  86.800  1.00  0.00           C  
ATOM    579  HE1 LYS A  38      59.460  79.590  85.900  1.00  0.00           H  
ATOM    580  HE2 LYS A  38      60.910  78.720  86.450  1.00  0.00           H  
ATOM    581  NZ  LYS A  38      60.590  80.580  87.320  1.00  0.00           N1+
ATOM    582  HZ1 LYS A  38      59.870  81.330  87.270  1.00  0.00           H  
ATOM    583  HZ2 LYS A  38      60.990  80.540  88.280  1.00  0.00           H  
ATOM    584  HZ3 LYS A  38      61.340  80.830  86.640  1.00  0.00           H  
ATOM    585  C   LYS A  38      55.810  76.380  84.600  1.00  0.00           C  
ATOM    586  O   LYS A  38      54.670  76.470  85.200  1.00  0.00           O  
ATOM    587  N   ALA A  39      55.930  76.670  83.290  1.00  0.00           N  
ATOM    588  HN  ALA A  39      56.880  76.540  83.030  1.00  0.00           H  
ATOM    589  CA  ALA A  39      54.860  77.050  82.360  1.00  0.00           C  
ATOM    590  HA  ALA A  39      54.320  77.880  82.790  1.00  0.00           H  
ATOM    591  CB  ALA A  39      55.440  77.350  80.980  1.00  0.00           C  
ATOM    592  HB1 ALA A  39      54.710  77.880  80.340  1.00  0.00           H  
ATOM    593  HB2 ALA A  39      56.370  77.960  81.010  1.00  0.00           H  
ATOM    594  HB3 ALA A  39      55.750  76.370  80.550  1.00  0.00           H  
ATOM    595  C   ALA A  39      53.810  75.920  82.180  1.00  0.00           C  
ATOM    596  O   ALA A  39      52.640  76.230  82.270  1.00  0.00           O  
ATOM    597  N   ILE A  40      54.100  74.550  82.090  1.00  0.00           N  
ATOM    598  HN  ILE A  40      55.090  74.440  82.170  1.00  0.00           H  
ATOM    599  CA  ILE A  40      53.130  73.520  81.990  1.00  0.00           C  
ATOM    600  HA  ILE A  40      52.570  73.730  81.090  1.00  0.00           H  
ATOM    601  CB  ILE A  40      53.690  72.120  81.570  1.00  0.00           C  
ATOM    602  HB  ILE A  40      52.850  71.400  81.670  1.00  0.00           H  
ATOM    603  CG2 ILE A  40      54.170  72.060  80.100  1.00  0.00           C  
ATOM    604 1HG2 ILE A  40      54.630  71.050  79.980  1.00  0.00           H  
ATOM    605 2HG2 ILE A  40      53.420  72.250  79.300  1.00  0.00           H  
ATOM    606 3HG2 ILE A  40      54.980  72.820  80.170  1.00  0.00           H  
ATOM    607  CG1 ILE A  40      54.840  71.760  82.550  1.00  0.00           C  
ATOM    608 1HG1 ILE A  40      54.770  72.260  83.540  1.00  0.00           H  
ATOM    609 2HG1 ILE A  40      55.830  72.000  82.100  1.00  0.00           H  
ATOM    610  CD  ILE A  40      54.790  70.300  82.850  1.00  0.00           C  
ATOM    611  HD1 ILE A  40      55.390  69.950  83.720  1.00  0.00           H  
ATOM    612  HD2 ILE A  40      53.790  69.900  83.130  1.00  0.00           H  
ATOM    613  HD3 ILE A  40      55.140  69.690  81.990  1.00  0.00           H  
ATOM    614  C   ILE A  40      52.220  73.490  83.190  1.00  0.00           C  
ATOM    615  O   ILE A  40      52.670  73.700  84.310  1.00  0.00           O  
ATOM    616  N   PRO A  41      50.840  73.270  83.030  1.00  0.00           N  
ATOM    617  CD  PRO A  41      50.040  73.140  81.760  1.00  0.00           C  
ATOM    618  HD1 PRO A  41      50.090  74.050  81.130  1.00  0.00           H  
ATOM    619  HD2 PRO A  41      50.290  72.170  81.290  1.00  0.00           H  
ATOM    620  CA  PRO A  41      49.920  73.020  84.190  1.00  0.00           C  
ATOM    621  HA  PRO A  41      49.650  74.000  84.570  1.00  0.00           H  
ATOM    622  CB  PRO A  41      48.630  72.390  83.540  1.00  0.00           C  
ATOM    623  HB1 PRO A  41      47.710  72.650  84.100  1.00  0.00           H  
ATOM    624  HB2 PRO A  41      48.840  71.300  83.440  1.00  0.00           H  
ATOM    625  CG  PRO A  41      48.580  73.000  82.200  1.00  0.00           C  
ATOM    626  HG1 PRO A  41      48.070  73.960  82.400  1.00  0.00           H  
ATOM    627  HG2 PRO A  41      47.900  72.480  81.480  1.00  0.00           H  
ATOM    628  C   PRO A  41      50.390  72.040  85.310  1.00  0.00           C  
ATOM    629  O   PRO A  41      50.970  71.030  84.850  1.00  0.00           O  
ATOM    630  N   PRO A  42      50.200  72.150  86.640  1.00  0.00           N  
ATOM    631  CD  PRO A  42      49.670  73.360  87.140  1.00  0.00           C  
ATOM    632  HD1 PRO A  42      50.410  74.180  87.000  1.00  0.00           H  
ATOM    633  HD2 PRO A  42      48.730  73.650  86.620  1.00  0.00           H  
ATOM    634  CA  PRO A  42      50.760  71.250  87.610  1.00  0.00           C  
ATOM    635  HA  PRO A  42      51.760  71.070  87.250  1.00  0.00           H  
ATOM    636  CB  PRO A  42      50.560  72.050  88.890  1.00  0.00           C  
ATOM    637  HB1 PRO A  42      51.490  72.570  89.210  1.00  0.00           H  
ATOM    638  HB2 PRO A  42      50.260  71.410  89.740  1.00  0.00           H  
ATOM    639  CG  PRO A  42      49.450  73.070  88.610  1.00  0.00           C  
ATOM    640  HG1 PRO A  42      49.430  73.990  89.220  1.00  0.00           H  
ATOM    641  HG2 PRO A  42      48.390  72.730  88.690  1.00  0.00           H  
ATOM    642  C   PRO A  42      50.020  69.980  87.630  1.00  0.00           C  
ATOM    643  O   PRO A  42      50.410  69.020  88.300  1.00  0.00           O  
ATOM    644  N   HIS A  43      48.980  69.820  86.770  1.00  0.00           N  
ATOM    645  HN  HIS A  43      48.820  70.600  86.170  1.00  0.00           H  
ATOM    646  CA  HIS A  43      48.040  68.770  86.700  1.00  0.00           C  
ATOM    647  HA  HIS A  43      48.270  68.210  87.600  1.00  0.00           H  
ATOM    648  CB  HIS A  43      46.580  69.320  86.540  1.00  0.00           C  
ATOM    649  HB1 HIS A  43      45.900  68.490  86.260  1.00  0.00           H  
ATOM    650  HB2 HIS A  43      46.600  69.960  85.640  1.00  0.00           H  
ATOM    651  ND1 HIS A  43      45.470  69.310  88.870  1.00  0.00           N  
ATOM    652  CG  HIS A  43      46.010  70.070  87.820  1.00  0.00           C  
ATOM    653  CE1 HIS A  43      44.920  70.270  89.600  1.00  0.00           C  
ATOM    654  HE1 HIS A  43      44.390  70.090  90.540  1.00  0.00           H  
ATOM    655  NE2 HIS A  43      45.180  71.510  89.110  1.00  0.00           N  
ATOM    656  HE2 HIS A  43      45.050  72.350  89.640  1.00  0.00           H  
ATOM    657  CD2 HIS A  43      45.870  71.400  87.970  1.00  0.00           C  
ATOM    658  HD2 HIS A  43      46.160  72.260  87.380  1.00  0.00           H  
ATOM    659  C   HIS A  43      48.130  67.760  85.610  1.00  0.00           C  
ATOM    660  O   HIS A  43      47.440  66.820  85.460  1.00  0.00           O  
ATOM    661  N   CYS A  44      49.160  67.940  84.750  1.00  0.00           N  
ATOM    662  HN  CYS A  44      49.870  68.620  84.940  1.00  0.00           H  
ATOM    663  CA  CYS A  44      49.380  66.970  83.720  1.00  0.00           C  
ATOM    664  HA  CYS A  44      48.510  66.930  83.080  1.00  0.00           H  
ATOM    665  CB  CYS A  44      50.540  67.440  82.820  1.00  0.00           C  
ATOM    666  HB1 CYS A  44      50.770  66.660  82.070  1.00  0.00           H  
ATOM    667  HB2 CYS A  44      51.380  67.500  83.540  1.00  0.00           H  
ATOM    668  SG  CYS A  44      50.110  69.060  82.100  1.00  0.00           S  
ATOM    669  HG1 CYS A  44      48.950  68.670  81.600  1.00  0.00           H  
ATOM    670  C   CYS A  44      49.660  65.490  84.130  1.00  0.00           C  
ATOM    671  O   CYS A  44      49.220  64.550  83.440  1.00  0.00           O  
ATOM    672  N   PHE A  45      50.360  65.290  85.300  1.00  0.00           N  
ATOM    673  HN  PHE A  45      50.410  66.020  85.980  1.00  0.00           H  
ATOM    674  CA  PHE A  45      51.050  64.050  85.650  1.00  0.00           C  
ATOM    675  HA  PHE A  45      51.450  63.550  84.780  1.00  0.00           H  
ATOM    676  CB  PHE A  45      52.200  64.480  86.640  1.00  0.00           C  
ATOM    677  HB1 PHE A  45      52.720  63.550  86.960  1.00  0.00           H  
ATOM    678  HB2 PHE A  45      51.900  65.120  87.500  1.00  0.00           H  
ATOM    679  CG  PHE A  45      53.180  65.290  85.810  1.00  0.00           C  
ATOM    680  CD1 PHE A  45      53.170  66.690  85.640  1.00  0.00           C  
ATOM    681  HD1 PHE A  45      52.340  67.240  86.060  1.00  0.00           H  
ATOM    682  CE1 PHE A  45      54.170  67.350  84.910  1.00  0.00           C  
ATOM    683  HE1 PHE A  45      54.140  68.420  84.810  1.00  0.00           H  
ATOM    684  CZ  PHE A  45      55.190  66.580  84.310  1.00  0.00           C  
ATOM    685  HZ  PHE A  45      55.970  67.010  83.700  1.00  0.00           H  
ATOM    686  CD2 PHE A  45      54.220  64.610  85.200  1.00  0.00           C  
ATOM    687  HD2 PHE A  45      54.110  63.540  85.210  1.00  0.00           H  
ATOM    688  CE2 PHE A  45      55.210  65.180  84.460  1.00  0.00           C  
ATOM    689  HE2 PHE A  45      55.980  64.570  84.030  1.00  0.00           H  
ATOM    690  C   PHE A  45      50.030  63.130  86.370  1.00  0.00           C  
ATOM    691  O   PHE A  45      50.270  61.960  86.570  1.00  0.00           O  
ATOM    692  N   GLN A  46      48.780  63.580  86.640  1.00  0.00           N  
ATOM    693  HN  GLN A  46      48.680  64.570  86.650  1.00  0.00           H  
ATOM    694  CA  GLN A  46      47.680  62.860  87.260  1.00  0.00           C  
ATOM    695  HA  GLN A  46      48.040  62.570  88.240  1.00  0.00           H  
ATOM    696  CB  GLN A  46      46.410  63.750  87.480  1.00  0.00           C  
ATOM    697  HB1 GLN A  46      45.710  63.100  88.040  1.00  0.00           H  
ATOM    698  HB2 GLN A  46      45.960  63.940  86.480  1.00  0.00           H  
ATOM    699  CG  GLN A  46      46.620  65.010  88.470  1.00  0.00           C  
ATOM    700  HG1 GLN A  46      45.680  65.550  88.690  1.00  0.00           H  
ATOM    701  HG2 GLN A  46      47.260  65.710  87.900  1.00  0.00           H  
ATOM    702  CD  GLN A  46      47.440  64.700  89.730  1.00  0.00           C  
ATOM    703  OE1 GLN A  46      48.650  64.930  89.690  1.00  0.00           O  
ATOM    704  NE2 GLN A  46      46.880  64.070  90.750  1.00  0.00           N  
ATOM    705 1HE2 GLN A  46      45.880  64.030  90.730  1.00  0.00           H  
ATOM    706 2HE2 GLN A  46      47.410  63.630  91.470  1.00  0.00           H  
ATOM    707  C   GLN A  46      47.270  61.540  86.590  1.00  0.00           C  
ATOM    708  O   GLN A  46      47.140  60.550  87.320  1.00  0.00           O  
ATOM    709  N   ARG A  47      47.140  61.380  85.220  1.00  0.00           N  
ATOM    710  HN  ARG A  47      47.320  62.090  84.540  1.00  0.00           H  
ATOM    711  CA  ARG A  47      47.010  60.160  84.420  1.00  0.00           C  
ATOM    712  HA  ARG A  47      47.240  60.380  83.390  1.00  0.00           H  
ATOM    713  CB  ARG A  47      48.170  59.170  84.790  1.00  0.00           C  
ATOM    714  HB1 ARG A  47      47.940  58.140  84.450  1.00  0.00           H  
ATOM    715  HB2 ARG A  47      48.290  59.210  85.890  1.00  0.00           H  
ATOM    716  CG  ARG A  47      49.430  59.760  84.120  1.00  0.00           C  
ATOM    717  HG1 ARG A  47      49.480  60.860  84.220  1.00  0.00           H  
ATOM    718  HG2 ARG A  47      49.400  59.480  83.050  1.00  0.00           H  
ATOM    719  CD  ARG A  47      50.680  58.980  84.550  1.00  0.00           C  
ATOM    720  HD1 ARG A  47      50.350  57.930  84.680  1.00  0.00           H  
ATOM    721  HD2 ARG A  47      51.050  59.370  85.520  1.00  0.00           H  
ATOM    722  NE  ARG A  47      51.720  58.950  83.480  1.00  0.00           N  
ATOM    723  HE  ARG A  47      51.580  58.360  82.690  1.00  0.00           H  
ATOM    724  CZ  ARG A  47      52.570  59.920  83.180  1.00  0.00           C  
ATOM    725  NH1 ARG A  47      52.720  60.970  83.970  1.00  0.00           N1+
ATOM    726 1HH1 ARG A  47      52.330  60.760  84.870  1.00  0.00           H  
ATOM    727 2HH1 ARG A  47      53.580  61.470  83.950  1.00  0.00           H  
ATOM    728  NH2 ARG A  47      53.200  59.710  82.010  1.00  0.00           N  
ATOM    729 1HH2 ARG A  47      53.020  58.820  81.580  1.00  0.00           H  
ATOM    730 2HH2 ARG A  47      53.720  60.480  81.640  1.00  0.00           H  
ATOM    731  C   ARG A  47      45.620  59.610  84.360  1.00  0.00           C  
ATOM    732  O   ARG A  47      45.030  59.440  85.410  1.00  0.00           O  
ATOM    733  N   SER A  48      45.210  59.130  83.190  1.00  0.00           N  
ATOM    734  HN  SER A  48      45.830  59.200  82.420  1.00  0.00           H  
ATOM    735  CA  SER A  48      43.970  58.470  82.920  1.00  0.00           C  
ATOM    736  HA  SER A  48      43.410  58.270  83.820  1.00  0.00           H  
ATOM    737  CB  SER A  48      42.940  59.360  82.170  1.00  0.00           C  
ATOM    738  HB1 SER A  48      42.020  58.810  81.910  1.00  0.00           H  
ATOM    739  HB2 SER A  48      43.390  59.580  81.170  1.00  0.00           H  
ATOM    740  OG  SER A  48      42.650  60.560  82.790  1.00  0.00           O  
ATOM    741  HG1 SER A  48      42.010  60.960  82.190  1.00  0.00           H  
ATOM    742  C   SER A  48      44.300  57.160  82.270  1.00  0.00           C  
ATOM    743  O   SER A  48      43.780  56.690  81.300  1.00  0.00           O  
ATOM    744  N   VAL A  49      45.410  56.610  82.790  1.00  0.00           N  
ATOM    745  HN  VAL A  49      45.790  56.830  83.680  1.00  0.00           H  
ATOM    746  CA  VAL A  49      46.180  55.600  82.090  1.00  0.00           C  
ATOM    747  HA  VAL A  49      46.270  55.940  81.070  1.00  0.00           H  
ATOM    748  CB  VAL A  49      47.560  55.320  82.550  1.00  0.00           C  
ATOM    749  HB  VAL A  49      47.460  55.080  83.630  1.00  0.00           H  
ATOM    750  CG1 VAL A  49      48.250  54.110  81.830  1.00  0.00           C  
ATOM    751 1HG1 VAL A  49      47.660  53.170  81.820  1.00  0.00           H  
ATOM    752 2HG1 VAL A  49      48.300  54.520  80.790  1.00  0.00           H  
ATOM    753 3HG1 VAL A  49      49.280  53.940  82.210  1.00  0.00           H  
ATOM    754  CG2 VAL A  49      48.420  56.580  82.330  1.00  0.00           C  
ATOM    755 1HG2 VAL A  49      49.410  56.540  82.830  1.00  0.00           H  
ATOM    756 2HG2 VAL A  49      48.620  56.620  81.240  1.00  0.00           H  
ATOM    757 3HG2 VAL A  49      47.840  57.510  82.560  1.00  0.00           H  
ATOM    758  C   VAL A  49      45.420  54.250  82.030  1.00  0.00           C  
ATOM    759  O   VAL A  49      45.280  53.620  80.970  1.00  0.00           O  
ATOM    760  N   LEU A  50      44.800  53.940  83.170  1.00  0.00           N  
ATOM    761  HN  LEU A  50      44.860  54.600  83.910  1.00  0.00           H  
ATOM    762  CA  LEU A  50      44.020  52.710  83.270  1.00  0.00           C  
ATOM    763  HA  LEU A  50      44.580  51.860  82.920  1.00  0.00           H  
ATOM    764  CB  LEU A  50      43.840  52.360  84.790  1.00  0.00           C  
ATOM    765  HB1 LEU A  50      43.320  53.240  85.210  1.00  0.00           H  
ATOM    766  HB2 LEU A  50      44.900  52.330  85.120  1.00  0.00           H  
ATOM    767  CG  LEU A  50      43.170  51.010  85.190  1.00  0.00           C  
ATOM    768  HG  LEU A  50      42.140  51.200  84.830  1.00  0.00           H  
ATOM    769  CD1 LEU A  50      43.850  49.900  84.490  1.00  0.00           C  
ATOM    770 1HD1 LEU A  50      44.920  49.800  84.780  1.00  0.00           H  
ATOM    771 2HD1 LEU A  50      43.260  48.990  84.710  1.00  0.00           H  
ATOM    772 3HD1 LEU A  50      43.740  49.990  83.390  1.00  0.00           H  
ATOM    773  CD2 LEU A  50      43.060  50.750  86.710  1.00  0.00           C  
ATOM    774 1HD2 LEU A  50      42.610  49.780  87.040  1.00  0.00           H  
ATOM    775 2HD2 LEU A  50      44.070  50.620  87.160  1.00  0.00           H  
ATOM    776 3HD2 LEU A  50      42.430  51.520  87.210  1.00  0.00           H  
ATOM    777  C   LEU A  50      42.720  52.800  82.550  1.00  0.00           C  
ATOM    778  O   LEU A  50      42.240  51.880  81.890  1.00  0.00           O  
ATOM    779  N   HIS A  51      42.170  54.030  82.480  1.00  0.00           N  
ATOM    780  HN  HIS A  51      42.440  54.840  82.990  1.00  0.00           H  
ATOM    781  CA  HIS A  51      41.040  54.260  81.580  1.00  0.00           C  
ATOM    782  HA  HIS A  51      40.310  53.480  81.730  1.00  0.00           H  
ATOM    783  CB  HIS A  51      40.330  55.670  81.780  1.00  0.00           C  
ATOM    784  HB1 HIS A  51      39.390  55.860  81.230  1.00  0.00           H  
ATOM    785  HB2 HIS A  51      41.180  56.350  81.550  1.00  0.00           H  
ATOM    786  ND1 HIS A  51      38.850  55.320  83.770  1.00  0.00           N  
ATOM    787  CG  HIS A  51      39.960  55.970  83.160  1.00  0.00           C  
ATOM    788  CE1 HIS A  51      38.620  55.990  84.880  1.00  0.00           C  
ATOM    789  HE1 HIS A  51      38.020  55.660  85.730  1.00  0.00           H  
ATOM    790  NE2 HIS A  51      39.540  56.970  85.010  1.00  0.00           N  
ATOM    791  HE2 HIS A  51      39.730  57.490  85.850  1.00  0.00           H  
ATOM    792  CD2 HIS A  51      40.400  56.950  83.910  1.00  0.00           C  
ATOM    793  HD2 HIS A  51      41.220  57.660  83.830  1.00  0.00           H  
ATOM    794  C   HIS A  51      41.480  54.070  80.130  1.00  0.00           C  
ATOM    795  O   HIS A  51      40.740  53.490  79.330  1.00  0.00           O  
ATOM    796  N   SER A  52      42.650  54.630  79.720  1.00  0.00           N  
ATOM    797  HN  SER A  52      43.290  55.150  80.270  1.00  0.00           H  
ATOM    798  CA  SER A  52      43.250  54.560  78.430  1.00  0.00           C  
ATOM    799  HA  SER A  52      42.570  55.100  77.790  1.00  0.00           H  
ATOM    800  CB  SER A  52      44.580  55.170  78.360  1.00  0.00           C  
ATOM    801  HB1 SER A  52      44.970  55.250  77.320  1.00  0.00           H  
ATOM    802  HB2 SER A  52      45.440  54.740  78.920  1.00  0.00           H  
ATOM    803  OG  SER A  52      44.430  56.590  78.650  1.00  0.00           O  
ATOM    804  HG1 SER A  52      44.220  56.670  79.590  1.00  0.00           H  
ATOM    805  C   SER A  52      43.490  53.220  77.870  1.00  0.00           C  
ATOM    806  O   SER A  52      43.140  52.820  76.740  1.00  0.00           O  
ATOM    807  N   PHE A  53      44.120  52.400  78.670  1.00  0.00           N  
ATOM    808  HN  PHE A  53      44.510  52.790  79.500  1.00  0.00           H  
ATOM    809  CA  PHE A  53      44.350  50.940  78.440  1.00  0.00           C  
ATOM    810  HA  PHE A  53      44.710  50.770  77.440  1.00  0.00           H  
ATOM    811  CB  PHE A  53      45.100  50.270  79.590  1.00  0.00           C  
ATOM    812  HB1 PHE A  53      44.510  50.530  80.490  1.00  0.00           H  
ATOM    813  HB2 PHE A  53      46.090  50.760  79.670  1.00  0.00           H  
ATOM    814  CG  PHE A  53      45.430  48.810  79.510  1.00  0.00           C  
ATOM    815  CD1 PHE A  53      46.380  48.310  78.510  1.00  0.00           C  
ATOM    816  HD1 PHE A  53      46.970  48.930  77.860  1.00  0.00           H  
ATOM    817  CE1 PHE A  53      46.620  46.930  78.470  1.00  0.00           C  
ATOM    818  HE1 PHE A  53      47.290  46.490  77.740  1.00  0.00           H  
ATOM    819  CZ  PHE A  53      45.920  46.030  79.260  1.00  0.00           C  
ATOM    820  HZ  PHE A  53      46.330  45.030  79.190  1.00  0.00           H  
ATOM    821  CD2 PHE A  53      44.900  47.950  80.440  1.00  0.00           C  
ATOM    822  HD2 PHE A  53      44.300  48.400  81.220  1.00  0.00           H  
ATOM    823  CE2 PHE A  53      45.100  46.560  80.310  1.00  0.00           C  
ATOM    824  HE2 PHE A  53      44.670  45.830  80.980  1.00  0.00           H  
ATOM    825  C   PHE A  53      43.000  50.320  78.250  1.00  0.00           C  
ATOM    826  O   PHE A  53      42.790  49.390  77.410  1.00  0.00           O  
ATOM    827  N   SER A  54      42.040  50.650  79.050  1.00  0.00           N  
ATOM    828  HN  SER A  54      42.130  51.330  79.780  1.00  0.00           H  
ATOM    829  CA  SER A  54      40.700  50.060  78.970  1.00  0.00           C  
ATOM    830  HA  SER A  54      40.850  49.000  79.060  1.00  0.00           H  
ATOM    831  CB  SER A  54      39.680  50.500  80.120  1.00  0.00           C  
ATOM    832  HB1 SER A  54      38.670  50.150  79.850  1.00  0.00           H  
ATOM    833  HB2 SER A  54      39.600  51.610  80.170  1.00  0.00           H  
ATOM    834  OG  SER A  54      40.160  49.930  81.340  1.00  0.00           O  
ATOM    835  HG1 SER A  54      40.940  50.450  81.530  1.00  0.00           H  
ATOM    836  C   SER A  54      40.030  50.200  77.630  1.00  0.00           C  
ATOM    837  O   SER A  54      39.390  49.290  77.100  1.00  0.00           O  
ATOM    838  N   TYR A  55      40.080  51.380  77.040  1.00  0.00           N  
ATOM    839  HN  TYR A  55      40.310  52.210  77.530  1.00  0.00           H  
ATOM    840  CA  TYR A  55      39.640  51.620  75.690  1.00  0.00           C  
ATOM    841  HA  TYR A  55      38.580  51.420  75.640  1.00  0.00           H  
ATOM    842  CB  TYR A  55      40.050  53.040  75.230  1.00  0.00           C  
ATOM    843  HB1 TYR A  55      39.840  53.350  74.180  1.00  0.00           H  
ATOM    844  HB2 TYR A  55      41.160  53.110  75.240  1.00  0.00           H  
ATOM    845  CG  TYR A  55      39.590  54.210  76.040  1.00  0.00           C  
ATOM    846  CD1 TYR A  55      40.270  55.390  75.980  1.00  0.00           C  
ATOM    847  HD1 TYR A  55      41.110  55.480  75.310  1.00  0.00           H  
ATOM    848  CE1 TYR A  55      39.870  56.490  76.760  1.00  0.00           C  
ATOM    849  HE1 TYR A  55      40.280  57.490  76.700  1.00  0.00           H  
ATOM    850  CZ  TYR A  55      38.720  56.390  77.600  1.00  0.00           C  
ATOM    851  OH  TYR A  55      38.470  57.460  78.410  1.00  0.00           O  
ATOM    852  HH  TYR A  55      37.800  57.280  79.080  1.00  0.00           H  
ATOM    853  CD2 TYR A  55      38.410  54.120  76.830  1.00  0.00           C  
ATOM    854  HD2 TYR A  55      37.860  53.200  76.940  1.00  0.00           H  
ATOM    855  CE2 TYR A  55      38.030  55.220  77.670  1.00  0.00           C  
ATOM    856  HE2 TYR A  55      37.190  55.090  78.330  1.00  0.00           H  
ATOM    857  C   TYR A  55      40.250  50.690  74.670  1.00  0.00           C  
ATOM    858  O   TYR A  55      39.570  50.100  73.830  1.00  0.00           O  
ATOM    859  N   VAL A  56      41.600  50.450  74.740  1.00  0.00           N  
ATOM    860  HN  VAL A  56      42.100  50.820  75.530  1.00  0.00           H  
ATOM    861  CA  VAL A  56      42.270  49.530  73.890  1.00  0.00           C  
ATOM    862  HA  VAL A  56      42.150  49.740  72.840  1.00  0.00           H  
ATOM    863  CB  VAL A  56      43.830  49.590  74.290  1.00  0.00           C  
ATOM    864  HB  VAL A  56      44.000  49.620  75.390  1.00  0.00           H  
ATOM    865  CG1 VAL A  56      44.700  48.430  73.670  1.00  0.00           C  
ATOM    866 1HG1 VAL A  56      44.360  48.390  72.610  1.00  0.00           H  
ATOM    867 2HG1 VAL A  56      45.770  48.680  73.780  1.00  0.00           H  
ATOM    868 3HG1 VAL A  56      44.640  47.450  74.190  1.00  0.00           H  
ATOM    869  CG2 VAL A  56      44.420  50.960  73.830  1.00  0.00           C  
ATOM    870 1HG2 VAL A  56      44.380  50.950  72.720  1.00  0.00           H  
ATOM    871 2HG2 VAL A  56      43.800  51.850  74.040  1.00  0.00           H  
ATOM    872 3HG2 VAL A  56      45.430  50.900  74.300  1.00  0.00           H  
ATOM    873  C   VAL A  56      41.780  48.090  74.110  1.00  0.00           C  
ATOM    874  O   VAL A  56      41.460  47.380  73.190  1.00  0.00           O  
ATOM    875  N   ILE A  57      41.670  47.660  75.340  1.00  0.00           N  
ATOM    876  HN  ILE A  57      42.100  48.200  76.060  1.00  0.00           H  
ATOM    877  CA  ILE A  57      41.030  46.410  75.660  1.00  0.00           C  
ATOM    878  HA  ILE A  57      41.590  45.670  75.100  1.00  0.00           H  
ATOM    879  CB  ILE A  57      41.220  46.090  77.120  1.00  0.00           C  
ATOM    880  HB  ILE A  57      40.740  46.860  77.760  1.00  0.00           H  
ATOM    881  CG2 ILE A  57      40.540  44.700  77.430  1.00  0.00           C  
ATOM    882 1HG2 ILE A  57      40.750  44.310  78.440  1.00  0.00           H  
ATOM    883 2HG2 ILE A  57      39.430  44.690  77.350  1.00  0.00           H  
ATOM    884 3HG2 ILE A  57      40.880  43.940  76.700  1.00  0.00           H  
ATOM    885  CG1 ILE A  57      42.760  46.040  77.620  1.00  0.00           C  
ATOM    886 1HG1 ILE A  57      42.630  45.850  78.710  1.00  0.00           H  
ATOM    887 2HG1 ILE A  57      43.210  47.030  77.840  1.00  0.00           H  
ATOM    888  CD  ILE A  57      43.720  45.000  77.070  1.00  0.00           C  
ATOM    889  HD1 ILE A  57      44.800  45.260  77.120  1.00  0.00           H  
ATOM    890  HD2 ILE A  57      43.690  44.040  77.640  1.00  0.00           H  
ATOM    891  HD3 ILE A  57      43.560  44.820  75.990  1.00  0.00           H  
ATOM    892  C   ILE A  57      39.560  46.270  75.000  1.00  0.00           C  
ATOM    893  O   ILE A  57      39.220  45.200  74.500  1.00  0.00           O  
ATOM    894  N   TYR A  58      38.690  47.300  75.120  1.00  0.00           N  
ATOM    895  HN  TYR A  58      39.000  48.150  75.530  1.00  0.00           H  
ATOM    896  CA  TYR A  58      37.410  47.310  74.470  1.00  0.00           C  
ATOM    897  HA  TYR A  58      36.950  46.380  74.780  1.00  0.00           H  
ATOM    898  CB  TYR A  58      36.500  48.470  74.960  1.00  0.00           C  
ATOM    899  HB1 TYR A  58      37.120  49.330  74.630  1.00  0.00           H  
ATOM    900  HB2 TYR A  58      36.320  48.400  76.060  1.00  0.00           H  
ATOM    901  CG  TYR A  58      35.170  48.510  74.390  1.00  0.00           C  
ATOM    902  CD1 TYR A  58      34.420  49.710  74.420  1.00  0.00           C  
ATOM    903  HD1 TYR A  58      34.910  50.520  74.940  1.00  0.00           H  
ATOM    904  CE1 TYR A  58      33.140  49.840  73.920  1.00  0.00           C  
ATOM    905  HE1 TYR A  58      32.590  50.770  73.970  1.00  0.00           H  
ATOM    906  CZ  TYR A  58      32.440  48.700  73.580  1.00  0.00           C  
ATOM    907  OH  TYR A  58      31.090  48.810  73.320  1.00  0.00           O  
ATOM    908  HH  TYR A  58      30.680  48.100  72.830  1.00  0.00           H  
ATOM    909  CD2 TYR A  58      34.500  47.410  73.900  1.00  0.00           C  
ATOM    910  HD2 TYR A  58      34.990  46.450  73.910  1.00  0.00           H  
ATOM    911  CE2 TYR A  58      33.160  47.490  73.490  1.00  0.00           C  
ATOM    912  HE2 TYR A  58      32.730  46.560  73.160  1.00  0.00           H  
ATOM    913  C   TYR A  58      37.390  47.160  72.920  1.00  0.00           C  
ATOM    914  O   TYR A  58      36.800  46.220  72.370  1.00  0.00           O  
ATOM    915  N   ASP A  59      38.220  48.060  72.270  1.00  0.00           N  
ATOM    916  HN  ASP A  59      38.580  48.890  72.700  1.00  0.00           H  
ATOM    917  CA  ASP A  59      38.670  47.940  70.910  1.00  0.00           C  
ATOM    918  HA  ASP A  59      37.850  48.110  70.220  1.00  0.00           H  
ATOM    919  CB  ASP A  59      39.740  49.000  70.550  1.00  0.00           C  
ATOM    920  HB1 ASP A  59      39.970  48.850  69.470  1.00  0.00           H  
ATOM    921  HB2 ASP A  59      40.590  48.940  71.260  1.00  0.00           H  
ATOM    922  CG  ASP A  59      39.110  50.390  70.400  1.00  0.00           C  
ATOM    923  OD1 ASP A  59      37.850  50.560  70.660  1.00  0.00           O  
ATOM    924  OD2 ASP A  59      39.880  51.320  70.080  1.00  0.00           O1-
ATOM    925  C   ASP A  59      39.200  46.550  70.480  1.00  0.00           C  
ATOM    926  O   ASP A  59      38.880  46.060  69.380  1.00  0.00           O  
ATOM    927  N   LEU A  60      39.960  45.940  71.380  1.00  0.00           N  
ATOM    928  HN  LEU A  60      40.330  46.500  72.120  1.00  0.00           H  
ATOM    929  CA  LEU A  60      40.590  44.590  71.240  1.00  0.00           C  
ATOM    930  HA  LEU A  60      41.020  44.500  70.250  1.00  0.00           H  
ATOM    931  CB  LEU A  60      41.560  44.250  72.370  1.00  0.00           C  
ATOM    932  HB1 LEU A  60      41.120  44.640  73.310  1.00  0.00           H  
ATOM    933  HB2 LEU A  60      42.400  44.970  72.230  1.00  0.00           H  
ATOM    934  CG  LEU A  60      42.100  42.810  72.460  1.00  0.00           C  
ATOM    935  HG  LEU A  60      41.290  42.060  72.580  1.00  0.00           H  
ATOM    936  CD1 LEU A  60      42.810  42.470  71.230  1.00  0.00           C  
ATOM    937 1HD1 LEU A  60      42.230  42.270  70.310  1.00  0.00           H  
ATOM    938 2HD1 LEU A  60      43.520  43.290  71.030  1.00  0.00           H  
ATOM    939 3HD1 LEU A  60      43.340  41.510  71.420  1.00  0.00           H  
ATOM    940  CD2 LEU A  60      43.120  42.650  73.570  1.00  0.00           C  
ATOM    941 1HD2 LEU A  60      42.610  42.750  74.560  1.00  0.00           H  
ATOM    942 2HD2 LEU A  60      43.740  41.750  73.400  1.00  0.00           H  
ATOM    943 3HD2 LEU A  60      43.880  43.460  73.580  1.00  0.00           H  
ATOM    944  C   LEU A  60      39.520  43.480  71.050  1.00  0.00           C  
ATOM    945  O   LEU A  60      39.680  42.610  70.260  1.00  0.00           O  
ATOM    946  N   THR A  61      38.440  43.490  71.790  1.00  0.00           N  
ATOM    947  HN  THR A  61      38.330  44.220  72.470  1.00  0.00           H  
ATOM    948  CA  THR A  61      37.230  42.680  71.450  1.00  0.00           C  
ATOM    949  HA  THR A  61      37.560  41.660  71.320  1.00  0.00           H  
ATOM    950  CB  THR A  61      36.300  42.600  72.630  1.00  0.00           C  
ATOM    951  HB  THR A  61      36.170  43.640  73.000  1.00  0.00           H  
ATOM    952  OG1 THR A  61      36.800  41.690  73.630  1.00  0.00           O  
ATOM    953  HG1 THR A  61      37.650  42.110  73.800  1.00  0.00           H  
ATOM    954  CG2 THR A  61      34.880  42.050  72.290  1.00  0.00           C  
ATOM    955 1HG2 THR A  61      34.380  41.690  73.210  1.00  0.00           H  
ATOM    956 2HG2 THR A  61      34.310  42.920  71.890  1.00  0.00           H  
ATOM    957 3HG2 THR A  61      34.880  41.200  71.560  1.00  0.00           H  
ATOM    958  C   THR A  61      36.490  43.000  70.090  1.00  0.00           C  
ATOM    959  O   THR A  61      36.040  42.110  69.410  1.00  0.00           O  
ATOM    960  N   ILE A  62      36.350  44.300  69.730  1.00  0.00           N  
ATOM    961  HN  ILE A  62      36.620  44.930  70.450  1.00  0.00           H  
ATOM    962  CA  ILE A  62      35.700  44.810  68.550  1.00  0.00           C  
ATOM    963  HA  ILE A  62      34.720  44.370  68.580  1.00  0.00           H  
ATOM    964  CB  ILE A  62      35.310  46.330  68.610  1.00  0.00           C  
ATOM    965  HB  ILE A  62      36.280  46.860  68.700  1.00  0.00           H  
ATOM    966  CG2 ILE A  62      34.550  46.900  67.410  1.00  0.00           C  
ATOM    967 1HG2 ILE A  62      35.160  46.950  66.490  1.00  0.00           H  
ATOM    968 2HG2 ILE A  62      33.680  46.230  67.260  1.00  0.00           H  
ATOM    969 3HG2 ILE A  62      34.190  47.940  67.610  1.00  0.00           H  
ATOM    970  CG1 ILE A  62      34.500  46.510  69.940  1.00  0.00           C  
ATOM    971 1HG1 ILE A  62      35.070  47.210  70.590  1.00  0.00           H  
ATOM    972 2HG1 ILE A  62      34.350  45.580  70.540  1.00  0.00           H  
ATOM    973  CD  ILE A  62      33.100  47.230  69.860  1.00  0.00           C  
ATOM    974  HD1 ILE A  62      32.380  46.540  69.370  1.00  0.00           H  
ATOM    975  HD2 ILE A  62      32.700  47.480  70.860  1.00  0.00           H  
ATOM    976  HD3 ILE A  62      33.110  48.210  69.330  1.00  0.00           H  
ATOM    977  C   ILE A  62      36.310  44.460  67.220  1.00  0.00           C  
ATOM    978  O   ILE A  62      35.660  44.080  66.240  1.00  0.00           O  
ATOM    979  N   ALA A  63      37.640  44.550  67.180  1.00  0.00           N  
ATOM    980  HN  ALA A  63      38.020  45.040  67.950  1.00  0.00           H  
ATOM    981  CA  ALA A  63      38.540  44.030  66.140  1.00  0.00           C  
ATOM    982  HA  ALA A  63      38.380  44.600  65.240  1.00  0.00           H  
ATOM    983  CB  ALA A  63      40.030  44.140  66.620  1.00  0.00           C  
ATOM    984  HB1 ALA A  63      40.190  43.540  67.530  1.00  0.00           H  
ATOM    985  HB2 ALA A  63      40.730  43.820  65.820  1.00  0.00           H  
ATOM    986  HB3 ALA A  63      40.330  45.180  66.870  1.00  0.00           H  
ATOM    987  C   ALA A  63      38.120  42.610  65.640  1.00  0.00           C  
ATOM    988  O   ALA A  63      37.940  42.410  64.460  1.00  0.00           O  
ATOM    989  N   PHE A  64      37.920  41.670  66.570  1.00  0.00           N  
ATOM    990  HN  PHE A  64      38.030  41.860  67.540  1.00  0.00           H  
ATOM    991  CA  PHE A  64      37.490  40.280  66.290  1.00  0.00           C  
ATOM    992  HA  PHE A  64      38.150  39.950  65.500  1.00  0.00           H  
ATOM    993  CB  PHE A  64      37.660  39.330  67.470  1.00  0.00           C  
ATOM    994  HB1 PHE A  64      37.220  38.310  67.380  1.00  0.00           H  
ATOM    995  HB2 PHE A  64      37.240  39.840  68.370  1.00  0.00           H  
ATOM    996  CG  PHE A  64      39.120  39.140  67.810  1.00  0.00           C  
ATOM    997  CD1 PHE A  64      39.770  39.580  68.990  1.00  0.00           C  
ATOM    998  HD1 PHE A  64      39.230  40.280  69.620  1.00  0.00           H  
ATOM    999  CE1 PHE A  64      41.100  39.220  69.270  1.00  0.00           C  
ATOM   1000  HE1 PHE A  64      41.480  39.520  70.230  1.00  0.00           H  
ATOM   1001  CZ  PHE A  64      41.760  38.320  68.410  1.00  0.00           C  
ATOM   1002  HZ  PHE A  64      42.750  37.980  68.680  1.00  0.00           H  
ATOM   1003  CD2 PHE A  64      39.880  38.340  66.890  1.00  0.00           C  
ATOM   1004  HD2 PHE A  64      39.410  37.900  66.020  1.00  0.00           H  
ATOM   1005  CE2 PHE A  64      41.190  37.940  67.230  1.00  0.00           C  
ATOM   1006  HE2 PHE A  64      41.710  37.170  66.690  1.00  0.00           H  
ATOM   1007  C   PHE A  64      36.140  40.250  65.580  1.00  0.00           C  
ATOM   1008  O   PHE A  64      35.870  39.320  64.830  1.00  0.00           O  
ATOM   1009  N   ILE A  65      35.210  41.280  65.750  1.00  0.00           N  
ATOM   1010  HN  ILE A  65      35.410  41.980  66.430  1.00  0.00           H  
ATOM   1011  CA  ILE A  65      33.950  41.400  64.970  1.00  0.00           C  
ATOM   1012  HA  ILE A  65      33.450  40.440  65.010  1.00  0.00           H  
ATOM   1013  CB  ILE A  65      32.930  42.430  65.480  1.00  0.00           C  
ATOM   1014  HB  ILE A  65      33.460  43.410  65.440  1.00  0.00           H  
ATOM   1015  CG2 ILE A  65      31.670  42.690  64.620  1.00  0.00           C  
ATOM   1016 1HG2 ILE A  65      30.940  43.380  65.100  1.00  0.00           H  
ATOM   1017 2HG2 ILE A  65      31.990  43.030  63.610  1.00  0.00           H  
ATOM   1018 3HG2 ILE A  65      31.180  41.720  64.390  1.00  0.00           H  
ATOM   1019  CG1 ILE A  65      32.580  42.210  66.950  1.00  0.00           C  
ATOM   1020 1HG1 ILE A  65      33.450  42.240  67.630  1.00  0.00           H  
ATOM   1021 2HG1 ILE A  65      32.040  41.250  67.100  1.00  0.00           H  
ATOM   1022  CD  ILE A  65      31.690  43.370  67.450  1.00  0.00           C  
ATOM   1023  HD1 ILE A  65      31.640  43.390  68.560  1.00  0.00           H  
ATOM   1024  HD2 ILE A  65      31.990  44.380  67.090  1.00  0.00           H  
ATOM   1025  HD3 ILE A  65      30.640  43.230  67.090  1.00  0.00           H  
ATOM   1026  C   ILE A  65      34.220  41.640  63.530  1.00  0.00           C  
ATOM   1027  O   ILE A  65      33.570  41.110  62.670  1.00  0.00           O  
ATOM   1028  N   PHE A  66      35.150  42.600  63.220  1.00  0.00           N  
ATOM   1029  HN  PHE A  66      35.640  43.010  63.990  1.00  0.00           H  
ATOM   1030  CA  PHE A  66      35.660  42.960  61.930  1.00  0.00           C  
ATOM   1031  HA  PHE A  66      34.760  43.190  61.370  1.00  0.00           H  
ATOM   1032  CB  PHE A  66      36.470  44.280  62.050  1.00  0.00           C  
ATOM   1033  HB1 PHE A  66      37.140  44.340  61.160  1.00  0.00           H  
ATOM   1034  HB2 PHE A  66      36.990  44.190  63.030  1.00  0.00           H  
ATOM   1035  CG  PHE A  66      35.590  45.560  61.940  1.00  0.00           C  
ATOM   1036  CD1 PHE A  66      35.120  46.000  63.200  1.00  0.00           C  
ATOM   1037  HD1 PHE A  66      35.240  45.450  64.120  1.00  0.00           H  
ATOM   1038  CE1 PHE A  66      34.420  47.250  63.290  1.00  0.00           C  
ATOM   1039  HE1 PHE A  66      34.240  47.570  64.310  1.00  0.00           H  
ATOM   1040  CZ  PHE A  66      34.320  48.100  62.180  1.00  0.00           C  
ATOM   1041  HZ  PHE A  66      33.870  49.080  62.250  1.00  0.00           H  
ATOM   1042  CD2 PHE A  66      35.580  46.520  60.860  1.00  0.00           C  
ATOM   1043  HD2 PHE A  66      36.050  46.260  59.930  1.00  0.00           H  
ATOM   1044  CE2 PHE A  66      34.870  47.730  60.940  1.00  0.00           C  
ATOM   1045  HE2 PHE A  66      34.880  48.480  60.160  1.00  0.00           H  
ATOM   1046  C   PHE A  66      36.460  41.870  61.170  1.00  0.00           C  
ATOM   1047  O   PHE A  66      36.500  41.810  59.940  1.00  0.00           O  
ATOM   1048  N   TYR A  67      37.160  41.030  61.950  1.00  0.00           N  
ATOM   1049  HN  TYR A  67      37.390  41.260  62.890  1.00  0.00           H  
ATOM   1050  CA  TYR A  67      37.740  39.830  61.380  1.00  0.00           C  
ATOM   1051  HA  TYR A  67      38.190  40.120  60.440  1.00  0.00           H  
ATOM   1052  CB  TYR A  67      38.710  39.180  62.390  1.00  0.00           C  
ATOM   1053  HB1 TYR A  67      38.150  38.770  63.260  1.00  0.00           H  
ATOM   1054  HB2 TYR A  67      39.470  39.910  62.750  1.00  0.00           H  
ATOM   1055  CG  TYR A  67      39.410  37.970  61.760  1.00  0.00           C  
ATOM   1056  CD1 TYR A  67      39.250  36.660  62.290  1.00  0.00           C  
ATOM   1057  HD1 TYR A  67      38.480  36.480  63.030  1.00  0.00           H  
ATOM   1058  CE1 TYR A  67      40.070  35.690  61.850  1.00  0.00           C  
ATOM   1059  HE1 TYR A  67      40.010  34.630  62.070  1.00  0.00           H  
ATOM   1060  CZ  TYR A  67      41.060  35.920  60.910  1.00  0.00           C  
ATOM   1061  OH  TYR A  67      41.750  34.790  60.400  1.00  0.00           O  
ATOM   1062  HH  TYR A  67      41.310  34.040  60.800  1.00  0.00           H  
ATOM   1063  CD2 TYR A  67      40.400  38.190  60.780  1.00  0.00           C  
ATOM   1064  HD2 TYR A  67      40.510  39.180  60.360  1.00  0.00           H  
ATOM   1065  CE2 TYR A  67      41.200  37.170  60.290  1.00  0.00           C  
ATOM   1066  HE2 TYR A  67      41.930  37.310  59.510  1.00  0.00           H  
ATOM   1067  C   TYR A  67      36.670  38.830  60.940  1.00  0.00           C  
ATOM   1068  O   TYR A  67      36.700  38.320  59.830  1.00  0.00           O  
ATOM   1069  N   TYR A  68      35.530  38.680  61.720  1.00  0.00           N  
ATOM   1070  HN  TYR A  68      35.670  39.050  62.630  1.00  0.00           H  
ATOM   1071  CA  TYR A  68      34.370  38.060  61.110  1.00  0.00           C  
ATOM   1072  HA  TYR A  68      34.720  37.080  60.830  1.00  0.00           H  
ATOM   1073  CB  TYR A  68      33.300  37.810  62.240  1.00  0.00           C  
ATOM   1074  HB1 TYR A  68      33.140  38.760  62.810  1.00  0.00           H  
ATOM   1075  HB2 TYR A  68      33.640  37.030  62.950  1.00  0.00           H  
ATOM   1076  CG  TYR A  68      31.910  37.330  61.760  1.00  0.00           C  
ATOM   1077  CD1 TYR A  68      30.800  38.150  61.990  1.00  0.00           C  
ATOM   1078  HD1 TYR A  68      30.910  39.120  62.460  1.00  0.00           H  
ATOM   1079  CE1 TYR A  68      29.560  37.690  61.630  1.00  0.00           C  
ATOM   1080  HE1 TYR A  68      28.650  38.190  61.930  1.00  0.00           H  
ATOM   1081  CZ  TYR A  68      29.360  36.500  61.050  1.00  0.00           C  
ATOM   1082  OH  TYR A  68      28.050  35.910  60.840  1.00  0.00           O  
ATOM   1083  HH  TYR A  68      27.450  36.620  61.070  1.00  0.00           H  
ATOM   1084  CD2 TYR A  68      31.760  36.150  61.040  1.00  0.00           C  
ATOM   1085  HD2 TYR A  68      32.530  35.460  60.740  1.00  0.00           H  
ATOM   1086  CE2 TYR A  68      30.430  35.740  60.650  1.00  0.00           C  
ATOM   1087  HE2 TYR A  68      30.250  34.800  60.150  1.00  0.00           H  
ATOM   1088  C   TYR A  68      33.830  38.680  59.860  1.00  0.00           C  
ATOM   1089  O   TYR A  68      33.520  37.970  58.850  1.00  0.00           O  
ATOM   1090  N   ILE A  69      33.770  40.000  59.800  1.00  0.00           N  
ATOM   1091  HN  ILE A  69      34.000  40.470  60.640  1.00  0.00           H  
ATOM   1092  CA  ILE A  69      33.250  40.770  58.660  1.00  0.00           C  
ATOM   1093  HA  ILE A  69      32.330  40.250  58.400  1.00  0.00           H  
ATOM   1094  CB  ILE A  69      32.900  42.280  58.980  1.00  0.00           C  
ATOM   1095  HB  ILE A  69      33.850  42.710  59.380  1.00  0.00           H  
ATOM   1096  CG2 ILE A  69      32.590  42.970  57.600  1.00  0.00           C  
ATOM   1097 1HG2 ILE A  69      33.510  42.920  56.970  1.00  0.00           H  
ATOM   1098 2HG2 ILE A  69      31.780  42.460  57.040  1.00  0.00           H  
ATOM   1099 3HG2 ILE A  69      32.360  44.060  57.690  1.00  0.00           H  
ATOM   1100  CG1 ILE A  69      31.830  42.370  59.980  1.00  0.00           C  
ATOM   1101 1HG1 ILE A  69      32.320  42.060  60.930  1.00  0.00           H  
ATOM   1102 2HG1 ILE A  69      31.090  41.570  59.770  1.00  0.00           H  
ATOM   1103  CD  ILE A  69      31.130  43.700  60.240  1.00  0.00           C  
ATOM   1104  HD1 ILE A  69      30.620  44.230  59.400  1.00  0.00           H  
ATOM   1105  HD2 ILE A  69      30.250  43.460  60.880  1.00  0.00           H  
ATOM   1106  HD3 ILE A  69      31.770  44.420  60.780  1.00  0.00           H  
ATOM   1107  C   ILE A  69      34.110  40.550  57.390  1.00  0.00           C  
ATOM   1108  O   ILE A  69      33.630  40.200  56.300  1.00  0.00           O  
ATOM   1109  N   ALA A  70      35.450  40.710  57.560  1.00  0.00           N  
ATOM   1110  HN  ALA A  70      35.720  41.130  58.420  1.00  0.00           H  
ATOM   1111  CA  ALA A  70      36.340  40.490  56.400  1.00  0.00           C  
ATOM   1112  HA  ALA A  70      36.030  41.080  55.550  1.00  0.00           H  
ATOM   1113  CB  ALA A  70      37.660  41.130  56.780  1.00  0.00           C  
ATOM   1114  HB1 ALA A  70      37.500  42.230  56.870  1.00  0.00           H  
ATOM   1115  HB2 ALA A  70      37.980  40.690  57.750  1.00  0.00           H  
ATOM   1116  HB3 ALA A  70      38.400  41.010  55.960  1.00  0.00           H  
ATOM   1117  C   ALA A  70      36.470  39.060  55.930  1.00  0.00           C  
ATOM   1118  O   ALA A  70      36.890  38.700  54.850  1.00  0.00           O  
ATOM   1119  N   THR A  71      36.200  38.080  56.850  1.00  0.00           N  
ATOM   1120  HN  THR A  71      35.660  38.260  57.660  1.00  0.00           H  
ATOM   1121  CA  THR A  71      36.220  36.670  56.440  1.00  0.00           C  
ATOM   1122  HA  THR A  71      37.010  36.550  55.710  1.00  0.00           H  
ATOM   1123  CB  THR A  71      36.630  35.720  57.560  1.00  0.00           C  
ATOM   1124  HB  THR A  71      36.510  34.650  57.260  1.00  0.00           H  
ATOM   1125  OG1 THR A  71      35.880  35.960  58.800  1.00  0.00           O  
ATOM   1126  HG1 THR A  71      36.130  36.810  59.170  1.00  0.00           H  
ATOM   1127  CG2 THR A  71      38.080  35.890  57.910  1.00  0.00           C  
ATOM   1128 1HG2 THR A  71      38.400  36.940  58.070  1.00  0.00           H  
ATOM   1129 2HG2 THR A  71      38.400  35.340  58.820  1.00  0.00           H  
ATOM   1130 3HG2 THR A  71      38.730  35.440  57.130  1.00  0.00           H  
ATOM   1131  C   THR A  71      34.890  36.250  55.920  1.00  0.00           C  
ATOM   1132  O   THR A  71      34.680  36.350  54.730  1.00  0.00           O  
ATOM   1133  N   ASN A  72      33.920  35.730  56.670  1.00  0.00           N  
ATOM   1134  HN  ASN A  72      33.970  35.880  57.660  1.00  0.00           H  
ATOM   1135  CA  ASN A  72      32.900  34.950  56.040  1.00  0.00           C  
ATOM   1136  HA  ASN A  72      33.180  34.670  55.040  1.00  0.00           H  
ATOM   1137  CB  ASN A  72      32.530  33.700  56.840  1.00  0.00           C  
ATOM   1138  HB1 ASN A  72      31.980  32.950  56.240  1.00  0.00           H  
ATOM   1139  HB2 ASN A  72      31.820  33.910  57.670  1.00  0.00           H  
ATOM   1140  CG  ASN A  72      33.710  33.010  57.470  1.00  0.00           C  
ATOM   1141  OD1 ASN A  72      33.880  32.740  58.660  1.00  0.00           O  
ATOM   1142  ND2 ASN A  72      34.560  32.620  56.490  1.00  0.00           N  
ATOM   1143 1HD2 ASN A  72      34.340  32.740  55.530  1.00  0.00           H  
ATOM   1144 2HD2 ASN A  72      35.470  32.300  56.780  1.00  0.00           H  
ATOM   1145  C   ASN A  72      31.640  35.750  55.830  1.00  0.00           C  
ATOM   1146  O   ASN A  72      30.710  35.240  55.140  1.00  0.00           O  
ATOM   1147  N   TYR A  73      31.590  36.990  56.320  1.00  0.00           N  
ATOM   1148  HN  TYR A  73      32.400  37.340  56.780  1.00  0.00           H  
ATOM   1149  CA  TYR A  73      30.410  37.840  56.170  1.00  0.00           C  
ATOM   1150  HA  TYR A  73      29.520  37.310  55.850  1.00  0.00           H  
ATOM   1151  CB  TYR A  73      30.090  38.510  57.550  1.00  0.00           C  
ATOM   1152  HB1 TYR A  73      30.870  39.260  57.800  1.00  0.00           H  
ATOM   1153  HB2 TYR A  73      30.210  37.820  58.410  1.00  0.00           H  
ATOM   1154  CG  TYR A  73      28.670  39.050  57.720  1.00  0.00           C  
ATOM   1155  CD1 TYR A  73      28.360  40.390  57.540  1.00  0.00           C  
ATOM   1156  HD1 TYR A  73      29.190  41.060  57.410  1.00  0.00           H  
ATOM   1157  CE1 TYR A  73      27.050  40.800  57.740  1.00  0.00           C  
ATOM   1158  HE1 TYR A  73      26.760  41.820  57.510  1.00  0.00           H  
ATOM   1159  CZ  TYR A  73      25.980  39.860  57.990  1.00  0.00           C  
ATOM   1160  OH  TYR A  73      24.630  40.260  58.150  1.00  0.00           O  
ATOM   1161  HH  TYR A  73      24.130  39.450  58.140  1.00  0.00           H  
ATOM   1162  CD2 TYR A  73      27.720  38.100  57.900  1.00  0.00           C  
ATOM   1163  HD2 TYR A  73      27.960  37.050  58.000  1.00  0.00           H  
ATOM   1164  CE2 TYR A  73      26.330  38.470  58.020  1.00  0.00           C  
ATOM   1165  HE2 TYR A  73      25.610  37.670  58.060  1.00  0.00           H  
ATOM   1166  C   TYR A  73      30.720  38.880  55.150  1.00  0.00           C  
ATOM   1167  O   TYR A  73      29.990  39.900  55.000  1.00  0.00           O  
ATOM   1168  N   ILE A  74      31.780  38.710  54.370  1.00  0.00           N  
ATOM   1169  HN  ILE A  74      32.350  37.900  54.490  1.00  0.00           H  
ATOM   1170  CA  ILE A  74      32.270  39.610  53.320  1.00  0.00           C  
ATOM   1171  HA  ILE A  74      32.520  40.500  53.880  1.00  0.00           H  
ATOM   1172  CB  ILE A  74      33.560  39.150  52.840  1.00  0.00           C  
ATOM   1173  HB  ILE A  74      34.280  38.950  53.670  1.00  0.00           H  
ATOM   1174  CG2 ILE A  74      33.420  37.830  52.000  1.00  0.00           C  
ATOM   1175 1HG2 ILE A  74      34.460  37.540  51.730  1.00  0.00           H  
ATOM   1176 2HG2 ILE A  74      32.920  36.980  52.500  1.00  0.00           H  
ATOM   1177 3HG2 ILE A  74      32.810  38.030  51.090  1.00  0.00           H  
ATOM   1178  CG1 ILE A  74      34.350  40.160  52.050  1.00  0.00           C  
ATOM   1179 1HG1 ILE A  74      33.780  40.260  51.100  1.00  0.00           H  
ATOM   1180 2HG1 ILE A  74      35.300  39.700  51.690  1.00  0.00           H  
ATOM   1181  CD  ILE A  74      34.630  41.600  52.710  1.00  0.00           C  
ATOM   1182  HD1 ILE A  74      35.450  41.610  53.470  1.00  0.00           H  
ATOM   1183  HD2 ILE A  74      34.960  42.200  51.830  1.00  0.00           H  
ATOM   1184  HD3 ILE A  74      33.680  42.080  53.020  1.00  0.00           H  
ATOM   1185  C   ILE A  74      31.240  40.010  52.180  1.00  0.00           C  
ATOM   1186  O   ILE A  74      31.200  41.150  51.690  1.00  0.00           O  
ATOM   1187  N   HIS A  75      30.300  39.100  51.840  1.00  0.00           N  
ATOM   1188  HN  HIS A  75      30.360  38.240  52.350  1.00  0.00           H  
ATOM   1189  CA  HIS A  75      29.320  39.200  50.820  1.00  0.00           C  
ATOM   1190  HA  HIS A  75      29.550  40.040  50.190  1.00  0.00           H  
ATOM   1191  CB  HIS A  75      29.120  37.930  49.870  1.00  0.00           C  
ATOM   1192  HB1 HIS A  75      28.620  38.220  48.920  1.00  0.00           H  
ATOM   1193  HB2 HIS A  75      28.630  37.070  50.380  1.00  0.00           H  
ATOM   1194  ND1 HIS A  75      31.350  38.160  48.810  1.00  0.00           N  
ATOM   1195  CG  HIS A  75      30.410  37.340  49.460  1.00  0.00           C  
ATOM   1196  CE1 HIS A  75      32.360  37.360  48.540  1.00  0.00           C  
ATOM   1197  HE1 HIS A  75      33.300  37.660  48.080  1.00  0.00           H  
ATOM   1198  NE2 HIS A  75      32.100  36.080  48.990  1.00  0.00           N  
ATOM   1199  HE2 HIS A  75      32.780  35.340  49.040  1.00  0.00           H  
ATOM   1200  CD2 HIS A  75      30.870  36.110  49.600  1.00  0.00           C  
ATOM   1201  HD2 HIS A  75      30.450  35.300  50.190  1.00  0.00           H  
ATOM   1202  C   HIS A  75      27.910  39.470  51.410  1.00  0.00           C  
ATOM   1203  O   HIS A  75      26.910  39.640  50.670  1.00  0.00           O  
ATOM   1204  N   LEU A  76      27.820  39.650  52.790  1.00  0.00           N  
ATOM   1205  HN  LEU A  76      28.660  39.590  53.330  1.00  0.00           H  
ATOM   1206  CA  LEU A  76      26.590  40.010  53.510  1.00  0.00           C  
ATOM   1207  HA  LEU A  76      25.810  39.940  52.760  1.00  0.00           H  
ATOM   1208  CB  LEU A  76      26.350  38.930  54.560  1.00  0.00           C  
ATOM   1209  HB1 LEU A  76      25.530  39.290  55.210  1.00  0.00           H  
ATOM   1210  HB2 LEU A  76      27.260  38.640  55.120  1.00  0.00           H  
ATOM   1211  CG  LEU A  76      25.820  37.590  53.950  1.00  0.00           C  
ATOM   1212  HG  LEU A  76      26.300  37.420  52.960  1.00  0.00           H  
ATOM   1213  CD1 LEU A  76      26.270  36.460  54.790  1.00  0.00           C  
ATOM   1214 1HD1 LEU A  76      27.350  36.280  54.650  1.00  0.00           H  
ATOM   1215 2HD1 LEU A  76      25.980  36.770  55.810  1.00  0.00           H  
ATOM   1216 3HD1 LEU A  76      25.800  35.450  54.720  1.00  0.00           H  
ATOM   1217  CD2 LEU A  76      24.320  37.620  53.820  1.00  0.00           C  
ATOM   1218 1HD2 LEU A  76      23.870  37.890  54.790  1.00  0.00           H  
ATOM   1219 2HD2 LEU A  76      23.930  38.280  53.020  1.00  0.00           H  
ATOM   1220 3HD2 LEU A  76      23.860  36.640  53.530  1.00  0.00           H  
ATOM   1221  C   LEU A  76      26.610  41.490  53.980  1.00  0.00           C  
ATOM   1222  O   LEU A  76      25.610  42.050  54.440  1.00  0.00           O  
ATOM   1223  N   ILE A  77      27.750  42.160  53.800  1.00  0.00           N  
ATOM   1224  HN  ILE A  77      28.480  41.670  53.330  1.00  0.00           H  
ATOM   1225  CA  ILE A  77      28.000  43.490  54.380  1.00  0.00           C  
ATOM   1226  HA  ILE A  77      27.290  43.690  55.180  1.00  0.00           H  
ATOM   1227  CB  ILE A  77      29.430  43.600  54.980  1.00  0.00           C  
ATOM   1228  HB  ILE A  77      29.520  42.710  55.630  1.00  0.00           H  
ATOM   1229  CG2 ILE A  77      30.650  43.660  54.080  1.00  0.00           C  
ATOM   1230 1HG2 ILE A  77      30.830  44.660  53.630  1.00  0.00           H  
ATOM   1231 2HG2 ILE A  77      31.560  43.470  54.700  1.00  0.00           H  
ATOM   1232 3HG2 ILE A  77      30.540  42.930  53.250  1.00  0.00           H  
ATOM   1233  CG1 ILE A  77      29.530  44.890  55.970  1.00  0.00           C  
ATOM   1234 1HG1 ILE A  77      29.400  45.790  55.340  1.00  0.00           H  
ATOM   1235 2HG1 ILE A  77      30.600  44.940  56.280  1.00  0.00           H  
ATOM   1236  CD  ILE A  77      28.630  44.990  57.220  1.00  0.00           C  
ATOM   1237  HD1 ILE A  77      27.540  44.880  57.020  1.00  0.00           H  
ATOM   1238  HD2 ILE A  77      28.910  44.160  57.910  1.00  0.00           H  
ATOM   1239  HD3 ILE A  77      28.820  45.880  57.850  1.00  0.00           H  
ATOM   1240  C   ILE A  77      27.650  44.470  53.270  1.00  0.00           C  
ATOM   1241  O   ILE A  77      28.030  44.180  52.150  1.00  0.00           O  
ATOM   1242  N   PRO A  78      27.060  45.680  53.420  1.00  0.00           N  
ATOM   1243  CD  PRO A  78      26.280  46.070  54.580  1.00  0.00           C  
ATOM   1244  HD1 PRO A  78      25.520  45.280  54.790  1.00  0.00           H  
ATOM   1245  HD2 PRO A  78      26.920  46.300  55.460  1.00  0.00           H  
ATOM   1246  CA  PRO A  78      27.050  46.680  52.400  1.00  0.00           C  
ATOM   1247  HA  PRO A  78      26.470  46.450  51.530  1.00  0.00           H  
ATOM   1248  CB  PRO A  78      26.470  47.910  53.060  1.00  0.00           C  
ATOM   1249  HB1 PRO A  78      25.910  48.640  52.430  1.00  0.00           H  
ATOM   1250  HB2 PRO A  78      27.190  48.410  53.730  1.00  0.00           H  
ATOM   1251  CG  PRO A  78      25.520  47.340  54.090  1.00  0.00           C  
ATOM   1252  HG1 PRO A  78      24.570  47.040  53.580  1.00  0.00           H  
ATOM   1253  HG2 PRO A  78      25.180  47.850  55.020  1.00  0.00           H  
ATOM   1254  C   PRO A  78      28.380  47.030  51.750  1.00  0.00           C  
ATOM   1255  O   PRO A  78      29.400  46.980  52.460  1.00  0.00           O  
ATOM   1256  N   SER A  79      28.390  47.410  50.480  1.00  0.00           N  
ATOM   1257  HN  SER A  79      27.520  47.530  50.000  1.00  0.00           H  
ATOM   1258  CA  SER A  79      29.640  47.380  49.650  1.00  0.00           C  
ATOM   1259  HA  SER A  79      29.980  46.360  49.510  1.00  0.00           H  
ATOM   1260  CB  SER A  79      29.250  47.880  48.180  1.00  0.00           C  
ATOM   1261  HB1 SER A  79      30.140  48.000  47.540  1.00  0.00           H  
ATOM   1262  HB2 SER A  79      28.920  48.940  48.260  1.00  0.00           H  
ATOM   1263  OG  SER A  79      28.390  46.990  47.490  1.00  0.00           O  
ATOM   1264  HG1 SER A  79      27.520  47.030  47.900  1.00  0.00           H  
ATOM   1265  C   SER A  79      30.810  48.210  50.090  1.00  0.00           C  
ATOM   1266  O   SER A  79      31.870  47.720  49.770  1.00  0.00           O  
ATOM   1267  N   PRO A  80      30.800  49.480  50.580  1.00  0.00           N  
ATOM   1268  CD  PRO A  80      29.670  50.360  50.790  1.00  0.00           C  
ATOM   1269  HD1 PRO A  80      28.790  50.040  50.180  1.00  0.00           H  
ATOM   1270  HD2 PRO A  80      29.440  50.170  51.860  1.00  0.00           H  
ATOM   1271  CA  PRO A  80      32.030  50.180  50.750  1.00  0.00           C  
ATOM   1272  HA  PRO A  80      32.490  50.030  49.790  1.00  0.00           H  
ATOM   1273  CB  PRO A  80      31.610  51.690  50.880  1.00  0.00           C  
ATOM   1274  HB1 PRO A  80      32.320  52.390  50.390  1.00  0.00           H  
ATOM   1275  HB2 PRO A  80      31.650  51.980  51.950  1.00  0.00           H  
ATOM   1276  CG  PRO A  80      30.170  51.750  50.420  1.00  0.00           C  
ATOM   1277  HG1 PRO A  80      30.010  51.920  49.330  1.00  0.00           H  
ATOM   1278  HG2 PRO A  80      29.610  52.630  50.800  1.00  0.00           H  
ATOM   1279  C   PRO A  80      32.850  49.610  51.890  1.00  0.00           C  
ATOM   1280  O   PRO A  80      34.020  49.510  51.760  1.00  0.00           O  
ATOM   1281  N   LEU A  81      32.220  49.090  52.960  1.00  0.00           N  
ATOM   1282  HN  LEU A  81      31.230  49.220  52.960  1.00  0.00           H  
ATOM   1283  CA  LEU A  81      32.870  48.310  53.940  1.00  0.00           C  
ATOM   1284  HA  LEU A  81      33.630  49.000  54.290  1.00  0.00           H  
ATOM   1285  CB  LEU A  81      31.870  48.110  55.160  1.00  0.00           C  
ATOM   1286  HB1 LEU A  81      31.100  47.390  54.790  1.00  0.00           H  
ATOM   1287  HB2 LEU A  81      31.620  49.170  55.360  1.00  0.00           H  
ATOM   1288  CG  LEU A  81      32.550  47.510  56.390  1.00  0.00           C  
ATOM   1289  HG  LEU A  81      32.800  46.470  56.120  1.00  0.00           H  
ATOM   1290  CD1 LEU A  81      33.800  48.310  56.640  1.00  0.00           C  
ATOM   1291 1HD1 LEU A  81      34.250  47.770  57.500  1.00  0.00           H  
ATOM   1292 2HD1 LEU A  81      34.540  48.250  55.810  1.00  0.00           H  
ATOM   1293 3HD1 LEU A  81      33.570  49.340  56.960  1.00  0.00           H  
ATOM   1294  CD2 LEU A  81      31.650  47.450  57.610  1.00  0.00           C  
ATOM   1295 1HD2 LEU A  81      30.870  46.660  57.570  1.00  0.00           H  
ATOM   1296 2HD2 LEU A  81      32.240  47.250  58.540  1.00  0.00           H  
ATOM   1297 3HD2 LEU A  81      31.210  48.460  57.760  1.00  0.00           H  
ATOM   1298  C   LEU A  81      33.470  47.010  53.440  1.00  0.00           C  
ATOM   1299  O   LEU A  81      34.600  46.710  53.740  1.00  0.00           O  
ATOM   1300  N   SER A  82      32.700  46.370  52.500  1.00  0.00           N  
ATOM   1301  HN  SER A  82      31.820  46.800  52.320  1.00  0.00           H  
ATOM   1302  CA  SER A  82      33.060  45.160  51.850  1.00  0.00           C  
ATOM   1303  HA  SER A  82      33.380  44.420  52.570  1.00  0.00           H  
ATOM   1304  CB  SER A  82      31.970  44.420  50.990  1.00  0.00           C  
ATOM   1305  HB1 SER A  82      31.620  45.070  50.160  1.00  0.00           H  
ATOM   1306  HB2 SER A  82      31.150  44.080  51.660  1.00  0.00           H  
ATOM   1307  OG  SER A  82      32.380  43.210  50.340  1.00  0.00           O  
ATOM   1308  HG1 SER A  82      32.010  42.480  50.840  1.00  0.00           H  
ATOM   1309  C   SER A  82      34.300  45.310  51.000  1.00  0.00           C  
ATOM   1310  O   SER A  82      35.250  44.550  51.100  1.00  0.00           O  
ATOM   1311  N   PHE A  83      34.310  46.380  50.160  1.00  0.00           N  
ATOM   1312  HN  PHE A  83      33.510  46.970  50.160  1.00  0.00           H  
ATOM   1313  CA  PHE A  83      35.470  46.730  49.340  1.00  0.00           C  
ATOM   1314  HA  PHE A  83      35.650  45.820  48.800  1.00  0.00           H  
ATOM   1315  CB  PHE A  83      35.200  47.890  48.370  1.00  0.00           C  
ATOM   1316  HB1 PHE A  83      36.140  48.300  47.940  1.00  0.00           H  
ATOM   1317  HB2 PHE A  83      34.640  48.690  48.890  1.00  0.00           H  
ATOM   1318  CG  PHE A  83      34.460  47.350  47.200  1.00  0.00           C  
ATOM   1319  CD1 PHE A  83      34.990  46.330  46.400  1.00  0.00           C  
ATOM   1320  HD1 PHE A  83      35.950  45.850  46.570  1.00  0.00           H  
ATOM   1321  CE1 PHE A  83      34.330  45.940  45.210  1.00  0.00           C  
ATOM   1322  HE1 PHE A  83      34.750  45.190  44.560  1.00  0.00           H  
ATOM   1323  CZ  PHE A  83      33.140  46.650  44.850  1.00  0.00           C  
ATOM   1324  HZ  PHE A  83      32.730  46.480  43.870  1.00  0.00           H  
ATOM   1325  CD2 PHE A  83      33.170  47.870  46.870  1.00  0.00           C  
ATOM   1326  HD2 PHE A  83      32.730  48.560  47.570  1.00  0.00           H  
ATOM   1327  CE2 PHE A  83      32.540  47.580  45.710  1.00  0.00           C  
ATOM   1328  HE2 PHE A  83      31.640  48.090  45.400  1.00  0.00           H  
ATOM   1329  C   PHE A  83      36.760  46.990  50.180  1.00  0.00           C  
ATOM   1330  O   PHE A  83      37.860  46.610  49.790  1.00  0.00           O  
ATOM   1331  N   LEU A  84      36.660  47.690  51.320  1.00  0.00           N  
ATOM   1332  HN  LEU A  84      35.720  47.730  51.650  1.00  0.00           H  
ATOM   1333  CA  LEU A  84      37.800  48.190  52.100  1.00  0.00           C  
ATOM   1334  HA  LEU A  84      38.720  48.230  51.540  1.00  0.00           H  
ATOM   1335  CB  LEU A  84      37.500  49.550  52.800  1.00  0.00           C  
ATOM   1336  HB1 LEU A  84      38.340  49.910  53.430  1.00  0.00           H  
ATOM   1337  HB2 LEU A  84      36.580  49.510  53.420  1.00  0.00           H  
ATOM   1338  CG  LEU A  84      37.410  50.730  51.780  1.00  0.00           C  
ATOM   1339  HG  LEU A  84      36.400  50.690  51.330  1.00  0.00           H  
ATOM   1340  CD1 LEU A  84      37.420  52.120  52.470  1.00  0.00           C  
ATOM   1341 1HD1 LEU A  84      36.610  52.170  53.230  1.00  0.00           H  
ATOM   1342 2HD1 LEU A  84      38.360  52.350  53.010  1.00  0.00           H  
ATOM   1343 3HD1 LEU A  84      37.320  52.960  51.750  1.00  0.00           H  
ATOM   1344  CD2 LEU A  84      38.430  50.660  50.630  1.00  0.00           C  
ATOM   1345 1HD2 LEU A  84      38.220  51.500  49.940  1.00  0.00           H  
ATOM   1346 2HD2 LEU A  84      39.450  50.780  51.070  1.00  0.00           H  
ATOM   1347 3HD2 LEU A  84      38.320  49.710  50.060  1.00  0.00           H  
ATOM   1348  C   LEU A  84      38.110  47.220  53.220  1.00  0.00           C  
ATOM   1349  O   LEU A  84      38.960  47.530  54.050  1.00  0.00           O  
ATOM   1350  N   ALA A  85      37.420  46.040  53.360  1.00  0.00           N  
ATOM   1351  HN  ALA A  85      36.740  45.770  52.680  1.00  0.00           H  
ATOM   1352  CA  ALA A  85      37.380  45.270  54.620  1.00  0.00           C  
ATOM   1353  HA  ALA A  85      36.820  45.960  55.220  1.00  0.00           H  
ATOM   1354  CB  ALA A  85      36.440  44.120  54.360  1.00  0.00           C  
ATOM   1355  HB1 ALA A  85      36.930  43.340  53.730  1.00  0.00           H  
ATOM   1356  HB2 ALA A  85      36.030  43.690  55.300  1.00  0.00           H  
ATOM   1357  HB3 ALA A  85      35.690  44.560  53.670  1.00  0.00           H  
ATOM   1358  C   ALA A  85      38.660  44.890  55.260  1.00  0.00           C  
ATOM   1359  O   ALA A  85      38.890  44.990  56.480  1.00  0.00           O  
ATOM   1360  N   TRP A  86      39.550  44.310  54.440  1.00  0.00           N  
ATOM   1361  HN  TRP A  86      39.410  44.290  53.450  1.00  0.00           H  
ATOM   1362  CA  TRP A  86      40.850  43.740  54.960  1.00  0.00           C  
ATOM   1363  HA  TRP A  86      40.540  43.170  55.820  1.00  0.00           H  
ATOM   1364  CB  TRP A  86      41.490  42.760  53.890  1.00  0.00           C  
ATOM   1365  HB1 TRP A  86      42.550  42.590  54.200  1.00  0.00           H  
ATOM   1366  HB2 TRP A  86      41.540  43.190  52.870  1.00  0.00           H  
ATOM   1367  CG  TRP A  86      41.030  41.310  53.750  1.00  0.00           C  
ATOM   1368  CD1 TRP A  86      40.350  40.860  52.720  1.00  0.00           C  
ATOM   1369  HD1 TRP A  86      40.060  41.410  51.840  1.00  0.00           H  
ATOM   1370  NE1 TRP A  86      39.910  39.580  52.960  1.00  0.00           N  
ATOM   1371  HE1 TRP A  86      39.160  39.190  52.480  1.00  0.00           H  
ATOM   1372  CE2 TRP A  86      40.330  39.170  54.170  1.00  0.00           C  
ATOM   1373  CD2 TRP A  86      40.980  40.290  54.750  1.00  0.00           C  
ATOM   1374  CE3 TRP A  86      41.350  40.270  56.120  1.00  0.00           C  
ATOM   1375  HE3 TRP A  86      41.830  41.090  56.640  1.00  0.00           H  
ATOM   1376  CZ3 TRP A  86      41.050  39.120  56.790  1.00  0.00           C  
ATOM   1377  HZ3 TRP A  86      41.190  39.200  57.860  1.00  0.00           H  
ATOM   1378  CZ2 TRP A  86      40.160  37.980  54.880  1.00  0.00           C  
ATOM   1379  HZ2 TRP A  86      39.710  37.110  54.430  1.00  0.00           H  
ATOM   1380  CH2 TRP A  86      40.540  37.950  56.190  1.00  0.00           C  
ATOM   1381  HH2 TRP A  86      40.410  37.050  56.780  1.00  0.00           H  
ATOM   1382  C   TRP A  86      41.750  44.930  55.480  1.00  0.00           C  
ATOM   1383  O   TRP A  86      42.290  44.910  56.550  1.00  0.00           O  
ATOM   1384  N   PRO A  87      41.860  46.110  54.790  1.00  0.00           N  
ATOM   1385  CD  PRO A  87      41.890  46.150  53.310  1.00  0.00           C  
ATOM   1386  HD1 PRO A  87      42.110  45.160  52.860  1.00  0.00           H  
ATOM   1387  HD2 PRO A  87      40.880  46.430  52.920  1.00  0.00           H  
ATOM   1388  CA  PRO A  87      42.690  47.260  55.200  1.00  0.00           C  
ATOM   1389  HA  PRO A  87      43.680  46.990  55.540  1.00  0.00           H  
ATOM   1390  CB  PRO A  87      42.650  48.200  54.010  1.00  0.00           C  
ATOM   1391  HB1 PRO A  87      43.510  48.870  54.190  1.00  0.00           H  
ATOM   1392  HB2 PRO A  87      41.720  48.810  53.910  1.00  0.00           H  
ATOM   1393  CG  PRO A  87      42.870  47.270  52.880  1.00  0.00           C  
ATOM   1394  HG1 PRO A  87      43.850  46.750  52.880  1.00  0.00           H  
ATOM   1395  HG2 PRO A  87      42.670  47.760  51.900  1.00  0.00           H  
ATOM   1396  C   PRO A  87      42.030  47.960  56.360  1.00  0.00           C  
ATOM   1397  O   PRO A  87      42.690  48.450  57.290  1.00  0.00           O  
ATOM   1398  N   VAL A  88      40.620  48.050  56.360  1.00  0.00           N  
ATOM   1399  HN  VAL A  88      40.130  47.560  55.650  1.00  0.00           H  
ATOM   1400  CA  VAL A  88      40.000  48.720  57.540  1.00  0.00           C  
ATOM   1401  HA  VAL A  88      40.570  49.630  57.680  1.00  0.00           H  
ATOM   1402  CB  VAL A  88      38.550  49.080  57.430  1.00  0.00           C  
ATOM   1403  HB  VAL A  88      38.530  49.540  56.410  1.00  0.00           H  
ATOM   1404  CG1 VAL A  88      37.570  47.890  57.420  1.00  0.00           C  
ATOM   1405 1HG1 VAL A  88      36.590  48.410  57.340  1.00  0.00           H  
ATOM   1406 2HG1 VAL A  88      37.800  47.270  56.540  1.00  0.00           H  
ATOM   1407 3HG1 VAL A  88      37.700  47.320  58.370  1.00  0.00           H  
ATOM   1408  CG2 VAL A  88      38.210  50.180  58.490  1.00  0.00           C  
ATOM   1409 1HG2 VAL A  88      37.150  50.490  58.510  1.00  0.00           H  
ATOM   1410 2HG2 VAL A  88      38.410  49.840  59.530  1.00  0.00           H  
ATOM   1411 3HG2 VAL A  88      38.790  51.120  58.430  1.00  0.00           H  
ATOM   1412  C   VAL A  88      40.190  47.830  58.790  1.00  0.00           C  
ATOM   1413  O   VAL A  88      40.290  48.330  59.900  1.00  0.00           O  
ATOM   1414  N   TYR A  89      40.300  46.510  58.650  1.00  0.00           N  
ATOM   1415  HN  TYR A  89      40.090  46.080  57.770  1.00  0.00           H  
ATOM   1416  CA  TYR A  89      40.660  45.590  59.670  1.00  0.00           C  
ATOM   1417  HA  TYR A  89      40.070  45.940  60.510  1.00  0.00           H  
ATOM   1418  CB  TYR A  89      40.250  44.190  59.370  1.00  0.00           C  
ATOM   1419  HB1 TYR A  89      40.760  43.930  58.420  1.00  0.00           H  
ATOM   1420  HB2 TYR A  89      39.170  44.020  59.190  1.00  0.00           H  
ATOM   1421  CG  TYR A  89      40.720  43.250  60.400  1.00  0.00           C  
ATOM   1422  CD1 TYR A  89      41.820  42.450  60.140  1.00  0.00           C  
ATOM   1423  HD1 TYR A  89      42.320  42.540  59.190  1.00  0.00           H  
ATOM   1424  CE1 TYR A  89      42.360  41.580  61.120  1.00  0.00           C  
ATOM   1425  HE1 TYR A  89      43.250  41.010  60.880  1.00  0.00           H  
ATOM   1426  CZ  TYR A  89      41.710  41.540  62.370  1.00  0.00           C  
ATOM   1427  OH  TYR A  89      42.360  40.830  63.400  1.00  0.00           O  
ATOM   1428  HH  TYR A  89      41.730  40.770  64.120  1.00  0.00           H  
ATOM   1429  CD2 TYR A  89      40.250  43.330  61.720  1.00  0.00           C  
ATOM   1430  HD2 TYR A  89      39.510  44.070  61.980  1.00  0.00           H  
ATOM   1431  CE2 TYR A  89      40.790  42.510  62.780  1.00  0.00           C  
ATOM   1432  HE2 TYR A  89      40.440  42.650  63.790  1.00  0.00           H  
ATOM   1433  C   TYR A  89      42.150  45.790  60.120  1.00  0.00           C  
ATOM   1434  O   TYR A  89      42.460  46.080  61.280  1.00  0.00           O  
ATOM   1435  N   TRP A  90      43.140  45.750  59.180  1.00  0.00           N  
ATOM   1436  HN  TRP A  90      42.910  45.510  58.240  1.00  0.00           H  
ATOM   1437  CA  TRP A  90      44.540  46.010  59.460  1.00  0.00           C  
ATOM   1438  HA  TRP A  90      44.760  45.260  60.200  1.00  0.00           H  
ATOM   1439  CB  TRP A  90      45.470  45.660  58.260  1.00  0.00           C  
ATOM   1440  HB1 TRP A  90      46.540  45.770  58.540  1.00  0.00           H  
ATOM   1441  HB2 TRP A  90      45.240  46.430  57.500  1.00  0.00           H  
ATOM   1442  CG  TRP A  90      45.220  44.300  57.740  1.00  0.00           C  
ATOM   1443  CD1 TRP A  90      45.030  43.150  58.470  1.00  0.00           C  
ATOM   1444  HD1 TRP A  90      44.880  43.100  59.530  1.00  0.00           H  
ATOM   1445  NE1 TRP A  90      44.980  42.020  57.660  1.00  0.00           N  
ATOM   1446  HE1 TRP A  90      44.380  41.320  57.970  1.00  0.00           H  
ATOM   1447  CE2 TRP A  90      45.050  42.480  56.320  1.00  0.00           C  
ATOM   1448  CD2 TRP A  90      45.270  43.910  56.350  1.00  0.00           C  
ATOM   1449  CE3 TRP A  90      45.440  44.600  55.190  1.00  0.00           C  
ATOM   1450  HE3 TRP A  90      45.510  45.680  55.130  1.00  0.00           H  
ATOM   1451  CZ3 TRP A  90      45.520  43.900  53.990  1.00  0.00           C  
ATOM   1452  HZ3 TRP A  90      45.660  44.420  53.060  1.00  0.00           H  
ATOM   1453  CZ2 TRP A  90      45.170  41.760  55.080  1.00  0.00           C  
ATOM   1454  HZ2 TRP A  90      45.150  40.680  54.990  1.00  0.00           H  
ATOM   1455  CH2 TRP A  90      45.430  42.510  53.960  1.00  0.00           C  
ATOM   1456  HH2 TRP A  90      45.520  42.070  52.980  1.00  0.00           H  
ATOM   1457  C   TRP A  90      44.900  47.320  60.180  1.00  0.00           C  
ATOM   1458  O   TRP A  90      45.650  47.530  61.110  1.00  0.00           O  
ATOM   1459  N   ILE A  91      44.200  48.440  59.800  1.00  0.00           N  
ATOM   1460  HN  ILE A  91      43.420  48.350  59.190  1.00  0.00           H  
ATOM   1461  CA  ILE A  91      44.440  49.700  60.430  1.00  0.00           C  
ATOM   1462  HA  ILE A  91      45.490  49.790  60.630  1.00  0.00           H  
ATOM   1463  CB  ILE A  91      43.940  50.850  59.460  1.00  0.00           C  
ATOM   1464  HB  ILE A  91      44.190  50.530  58.430  1.00  0.00           H  
ATOM   1465  CG2 ILE A  91      42.470  51.160  59.530  1.00  0.00           C  
ATOM   1466 1HG2 ILE A  91      42.180  51.990  58.860  1.00  0.00           H  
ATOM   1467 2HG2 ILE A  91      41.850  50.240  59.400  1.00  0.00           H  
ATOM   1468 3HG2 ILE A  91      42.220  51.470  60.570  1.00  0.00           H  
ATOM   1469  CG1 ILE A  91      44.790  52.120  59.740  1.00  0.00           C  
ATOM   1470 1HG1 ILE A  91      44.770  52.620  60.740  1.00  0.00           H  
ATOM   1471 2HG1 ILE A  91      44.270  52.840  59.080  1.00  0.00           H  
ATOM   1472  CD  ILE A  91      46.230  51.940  59.320  1.00  0.00           C  
ATOM   1473  HD1 ILE A  91      46.310  51.180  58.520  1.00  0.00           H  
ATOM   1474  HD2 ILE A  91      46.740  52.860  58.960  1.00  0.00           H  
ATOM   1475  HD3 ILE A  91      46.800  51.490  60.170  1.00  0.00           H  
ATOM   1476  C   ILE A  91      43.820  49.880  61.780  1.00  0.00           C  
ATOM   1477  O   ILE A  91      44.420  50.480  62.690  1.00  0.00           O  
ATOM   1478  N   PHE A  92      42.610  49.270  62.050  1.00  0.00           N  
ATOM   1479  HN  PHE A  92      42.090  48.850  61.310  1.00  0.00           H  
ATOM   1480  CA  PHE A  92      41.930  49.180  63.350  1.00  0.00           C  
ATOM   1481  HA  PHE A  92      41.870  50.170  63.790  1.00  0.00           H  
ATOM   1482  CB  PHE A  92      40.510  48.920  63.060  1.00  0.00           C  
ATOM   1483  HB1 PHE A  92      40.400  48.090  62.340  1.00  0.00           H  
ATOM   1484  HB2 PHE A  92      39.920  49.650  62.470  1.00  0.00           H  
ATOM   1485  CG  PHE A  92      39.720  48.740  64.370  1.00  0.00           C  
ATOM   1486  CD1 PHE A  92      39.900  49.590  65.500  1.00  0.00           C  
ATOM   1487  HD1 PHE A  92      40.620  50.400  65.610  1.00  0.00           H  
ATOM   1488  CE1 PHE A  92      39.070  49.510  66.620  1.00  0.00           C  
ATOM   1489  HE1 PHE A  92      39.160  50.180  67.460  1.00  0.00           H  
ATOM   1490  CZ  PHE A  92      38.060  48.560  66.620  1.00  0.00           C  
ATOM   1491  HZ  PHE A  92      37.370  48.560  67.450  1.00  0.00           H  
ATOM   1492  CD2 PHE A  92      38.730  47.690  64.420  1.00  0.00           C  
ATOM   1493  HD2 PHE A  92      38.680  46.930  63.660  1.00  0.00           H  
ATOM   1494  CE2 PHE A  92      37.930  47.690  65.490  1.00  0.00           C  
ATOM   1495  HE2 PHE A  92      37.180  46.910  65.500  1.00  0.00           H  
ATOM   1496  C   PHE A  92      42.580  48.270  64.340  1.00  0.00           C  
ATOM   1497  O   PHE A  92      42.790  48.630  65.520  1.00  0.00           O  
ATOM   1498  N   GLN A  93      43.050  47.100  63.830  1.00  0.00           N  
ATOM   1499  HN  GLN A  93      43.010  46.890  62.850  1.00  0.00           H  
ATOM   1500  CA  GLN A  93      43.810  46.190  64.700  1.00  0.00           C  
ATOM   1501  HA  GLN A  93      43.400  46.180  65.700  1.00  0.00           H  
ATOM   1502  CB  GLN A  93      43.840  44.800  63.950  1.00  0.00           C  
ATOM   1503  HB1 GLN A  93      44.440  44.900  63.020  1.00  0.00           H  
ATOM   1504  HB2 GLN A  93      42.810  44.490  63.670  1.00  0.00           H  
ATOM   1505  CG  GLN A  93      44.500  43.600  64.630  1.00  0.00           C  
ATOM   1506  HG1 GLN A  93      45.610  43.730  64.590  1.00  0.00           H  
ATOM   1507  HG2 GLN A  93      44.230  42.600  64.220  1.00  0.00           H  
ATOM   1508  CD  GLN A  93      44.230  43.410  66.100  1.00  0.00           C  
ATOM   1509  OE1 GLN A  93      43.490  42.520  66.570  1.00  0.00           O  
ATOM   1510  NE2 GLN A  93      44.880  44.230  67.010  1.00  0.00           N  
ATOM   1511 1HE2 GLN A  93      45.470  44.940  66.620  1.00  0.00           H  
ATOM   1512 2HE2 GLN A  93      44.690  44.000  67.960  1.00  0.00           H  
ATOM   1513  C   GLN A  93      45.200  46.720  64.920  1.00  0.00           C  
ATOM   1514  O   GLN A  93      45.910  46.520  65.930  1.00  0.00           O  
ATOM   1515  N   GLY A  94      45.670  47.580  64.000  1.00  0.00           N  
ATOM   1516  HN  GLY A  94      45.200  47.660  63.120  1.00  0.00           H  
ATOM   1517  CA  GLY A  94      46.920  48.340  64.000  1.00  0.00           C  
ATOM   1518  HA1 GLY A  94      47.680  47.630  64.300  1.00  0.00           H  
ATOM   1519  HA2 GLY A  94      47.100  48.660  62.980  1.00  0.00           H  
ATOM   1520  C   GLY A  94      46.890  49.510  65.000  1.00  0.00           C  
ATOM   1521  O   GLY A  94      47.880  49.800  65.690  1.00  0.00           O  
ATOM   1522  N   CYS A  95      45.710  50.160  65.090  1.00  0.00           N  
ATOM   1523  HN  CYS A  95      45.140  50.140  64.270  1.00  0.00           H  
ATOM   1524  CA  CYS A  95      45.440  51.170  66.110  1.00  0.00           C  
ATOM   1525  HA  CYS A  95      46.190  51.950  66.090  1.00  0.00           H  
ATOM   1526  CB  CYS A  95      44.050  51.890  65.980  1.00  0.00           C  
ATOM   1527  HB1 CYS A  95      44.010  52.430  66.950  1.00  0.00           H  
ATOM   1528  HB2 CYS A  95      43.250  51.120  65.980  1.00  0.00           H  
ATOM   1529  SG  CYS A  95      43.800  53.130  64.680  1.00  0.00           S  
ATOM   1530  HG1 CYS A  95      43.780  52.160  63.780  1.00  0.00           H  
ATOM   1531  C   CYS A  95      45.540  50.580  67.510  1.00  0.00           C  
ATOM   1532  O   CYS A  95      45.990  51.240  68.440  1.00  0.00           O  
ATOM   1533  N   ILE A  96      45.050  49.360  67.720  1.00  0.00           N  
ATOM   1534  HN  ILE A  96      44.490  48.810  67.100  1.00  0.00           H  
ATOM   1535  CA  ILE A  96      45.240  48.590  68.990  1.00  0.00           C  
ATOM   1536  HA  ILE A  96      44.880  49.190  69.810  1.00  0.00           H  
ATOM   1537  CB  ILE A  96      44.350  47.370  68.970  1.00  0.00           C  
ATOM   1538  HB  ILE A  96      44.470  46.820  68.010  1.00  0.00           H  
ATOM   1539  CG2 ILE A  96      44.700  46.330  70.100  1.00  0.00           C  
ATOM   1540 1HG2 ILE A  96      43.840  45.630  70.000  1.00  0.00           H  
ATOM   1541 2HG2 ILE A  96      45.680  45.800  70.070  1.00  0.00           H  
ATOM   1542 3HG2 ILE A  96      44.530  46.880  71.040  1.00  0.00           H  
ATOM   1543  CG1 ILE A  96      42.860  47.690  69.210  1.00  0.00           C  
ATOM   1544 1HG1 ILE A  96      42.800  48.790  69.070  1.00  0.00           H  
ATOM   1545 2HG1 ILE A  96      42.620  47.540  70.280  1.00  0.00           H  
ATOM   1546  CD  ILE A  96      41.990  47.020  68.230  1.00  0.00           C  
ATOM   1547  HD1 ILE A  96      42.520  47.090  67.250  1.00  0.00           H  
ATOM   1548  HD2 ILE A  96      41.780  45.950  68.480  1.00  0.00           H  
ATOM   1549  HD3 ILE A  96      40.980  47.460  68.070  1.00  0.00           H  
ATOM   1550  C   ILE A  96      46.700  48.380  69.290  1.00  0.00           C  
ATOM   1551  O   ILE A  96      47.120  48.510  70.450  1.00  0.00           O  
ATOM   1552  N   LEU A  97      47.560  48.140  68.330  1.00  0.00           N  
ATOM   1553  HN  LEU A  97      47.230  47.980  67.410  1.00  0.00           H  
ATOM   1554  CA  LEU A  97      49.000  47.960  68.540  1.00  0.00           C  
ATOM   1555  HA  LEU A  97      49.070  47.420  69.470  1.00  0.00           H  
ATOM   1556  CB  LEU A  97      49.480  47.060  67.340  1.00  0.00           C  
ATOM   1557  HB1 LEU A  97      50.590  47.060  67.360  1.00  0.00           H  
ATOM   1558  HB2 LEU A  97      49.130  47.490  66.380  1.00  0.00           H  
ATOM   1559  CG  LEU A  97      49.060  45.560  67.320  1.00  0.00           C  
ATOM   1560  HG  LEU A  97      47.970  45.400  67.390  1.00  0.00           H  
ATOM   1561  CD1 LEU A  97      49.530  44.990  65.990  1.00  0.00           C  
ATOM   1562 1HD1 LEU A  97      48.830  45.190  65.150  1.00  0.00           H  
ATOM   1563 2HD1 LEU A  97      50.500  45.340  65.600  1.00  0.00           H  
ATOM   1564 3HD1 LEU A  97      49.420  43.890  66.060  1.00  0.00           H  
ATOM   1565  CD2 LEU A  97      49.700  44.840  68.480  1.00  0.00           C  
ATOM   1566 1HD2 LEU A  97      49.450  45.310  69.460  1.00  0.00           H  
ATOM   1567 2HD2 LEU A  97      49.410  43.770  68.520  1.00  0.00           H  
ATOM   1568 3HD2 LEU A  97      50.800  44.790  68.310  1.00  0.00           H  
ATOM   1569  C   LEU A  97      49.850  49.280  68.760  1.00  0.00           C  
ATOM   1570  O   LEU A  97      50.900  49.200  69.430  1.00  0.00           O  
ATOM   1571  N   THR A  98      49.460  50.420  68.150  1.00  0.00           N  
ATOM   1572  HN  THR A  98      48.710  50.520  67.500  1.00  0.00           H  
ATOM   1573  CA  THR A  98      50.010  51.710  68.580  1.00  0.00           C  
ATOM   1574  HA  THR A  98      51.080  51.640  68.620  1.00  0.00           H  
ATOM   1575  CB  THR A  98      49.710  52.780  67.600  1.00  0.00           C  
ATOM   1576  HB  THR A  98      49.940  53.790  68.010  1.00  0.00           H  
ATOM   1577  OG1 THR A  98      48.400  52.720  67.170  1.00  0.00           O  
ATOM   1578  HG1 THR A  98      48.070  53.520  66.750  1.00  0.00           H  
ATOM   1579  CG2 THR A  98      50.640  52.610  66.390  1.00  0.00           C  
ATOM   1580 1HG2 THR A  98      50.240  51.730  65.830  1.00  0.00           H  
ATOM   1581 2HG2 THR A  98      50.570  53.500  65.730  1.00  0.00           H  
ATOM   1582 3HG2 THR A  98      51.670  52.380  66.740  1.00  0.00           H  
ATOM   1583  C   THR A  98      49.580  52.100  70.020  1.00  0.00           C  
ATOM   1584  O   THR A  98      50.400  52.660  70.730  1.00  0.00           O  
ATOM   1585  N   GLY A  99      48.330  51.570  70.420  1.00  0.00           N  
ATOM   1586  HN  GLY A  99      47.650  51.230  69.780  1.00  0.00           H  
ATOM   1587  CA  GLY A  99      47.940  51.480  71.790  1.00  0.00           C  
ATOM   1588  HA1 GLY A  99      47.960  52.490  72.150  1.00  0.00           H  
ATOM   1589  HA2 GLY A  99      47.000  50.950  71.860  1.00  0.00           H  
ATOM   1590  C   GLY A  99      48.890  50.680  72.700  1.00  0.00           C  
ATOM   1591  O   GLY A  99      49.290  51.140  73.740  1.00  0.00           O  
ATOM   1592  N   VAL A 100      49.190  49.400  72.220  1.00  0.00           N  
ATOM   1593  HN  VAL A 100      48.780  48.910  71.450  1.00  0.00           H  
ATOM   1594  CA  VAL A 100      50.200  48.750  73.000  1.00  0.00           C  
ATOM   1595  HA  VAL A 100      49.710  48.560  73.940  1.00  0.00           H  
ATOM   1596  CB  VAL A 100      50.570  47.370  72.500  1.00  0.00           C  
ATOM   1597  HB  VAL A 100      50.800  47.420  71.410  1.00  0.00           H  
ATOM   1598  CG1 VAL A 100      51.740  46.600  73.220  1.00  0.00           C  
ATOM   1599 1HG1 VAL A 100      51.750  45.560  72.810  1.00  0.00           H  
ATOM   1600 2HG1 VAL A 100      52.670  47.090  72.870  1.00  0.00           H  
ATOM   1601 3HG1 VAL A 100      51.730  46.700  74.320  1.00  0.00           H  
ATOM   1602  CG2 VAL A 100      49.300  46.480  72.500  1.00  0.00           C  
ATOM   1603 1HG2 VAL A 100      49.620  45.560  71.960  1.00  0.00           H  
ATOM   1604 2HG2 VAL A 100      48.870  46.390  73.510  1.00  0.00           H  
ATOM   1605 3HG2 VAL A 100      48.470  46.820  71.840  1.00  0.00           H  
ATOM   1606  C   VAL A 100      51.510  49.510  73.150  1.00  0.00           C  
ATOM   1607  O   VAL A 100      52.130  49.590  74.170  1.00  0.00           O  
ATOM   1608  N   TRP A 101      51.980  50.180  72.060  1.00  0.00           N  
ATOM   1609  HN  TRP A 101      51.500  50.170  71.180  1.00  0.00           H  
ATOM   1610  CA  TRP A 101      53.190  50.920  72.120  1.00  0.00           C  
ATOM   1611  HA  TRP A 101      53.990  50.240  72.370  1.00  0.00           H  
ATOM   1612  CB  TRP A 101      53.570  51.240  70.690  1.00  0.00           C  
ATOM   1613  HB1 TRP A 101      52.670  51.750  70.270  1.00  0.00           H  
ATOM   1614  HB2 TRP A 101      53.550  50.360  70.020  1.00  0.00           H  
ATOM   1615  CG  TRP A 101      54.710  52.100  70.310  1.00  0.00           C  
ATOM   1616  CD1 TRP A 101      55.980  51.720  70.180  1.00  0.00           C  
ATOM   1617  HD1 TRP A 101      56.300  50.710  70.360  1.00  0.00           H  
ATOM   1618  NE1 TRP A 101      56.780  52.840  69.860  1.00  0.00           N  
ATOM   1619  HE1 TRP A 101      57.730  52.750  69.670  1.00  0.00           H  
ATOM   1620  CE2 TRP A 101      56.010  53.940  69.720  1.00  0.00           C  
ATOM   1621  CD2 TRP A 101      54.680  53.570  70.130  1.00  0.00           C  
ATOM   1622  CE3 TRP A 101      53.740  54.550  70.250  1.00  0.00           C  
ATOM   1623  HE3 TRP A 101      52.740  54.250  70.550  1.00  0.00           H  
ATOM   1624  CZ3 TRP A 101      54.090  55.900  69.970  1.00  0.00           C  
ATOM   1625  HZ3 TRP A 101      53.290  56.620  70.000  1.00  0.00           H  
ATOM   1626  CZ2 TRP A 101      56.400  55.240  69.590  1.00  0.00           C  
ATOM   1627  HZ2 TRP A 101      57.380  55.600  69.340  1.00  0.00           H  
ATOM   1628  CH2 TRP A 101      55.350  56.210  69.620  1.00  0.00           C  
ATOM   1629  HH2 TRP A 101      55.580  57.240  69.400  1.00  0.00           H  
ATOM   1630  C   TRP A 101      53.190  52.130  73.090  1.00  0.00           C  
ATOM   1631  O   TRP A 101      54.080  52.400  73.900  1.00  0.00           O  
ATOM   1632  N   VAL A 102      52.090  52.900  73.110  1.00  0.00           N  
ATOM   1633  HN  VAL A 102      51.400  52.820  72.390  1.00  0.00           H  
ATOM   1634  CA  VAL A 102      52.010  53.980  74.060  1.00  0.00           C  
ATOM   1635  HA  VAL A 102      52.850  54.640  73.930  1.00  0.00           H  
ATOM   1636  CB  VAL A 102      50.720  54.840  73.900  1.00  0.00           C  
ATOM   1637  HB  VAL A 102      49.840  54.170  73.740  1.00  0.00           H  
ATOM   1638  CG1 VAL A 102      50.560  55.630  75.230  1.00  0.00           C  
ATOM   1639 1HG1 VAL A 102      49.960  56.520  74.970  1.00  0.00           H  
ATOM   1640 2HG1 VAL A 102      49.990  55.140  76.040  1.00  0.00           H  
ATOM   1641 3HG1 VAL A 102      51.550  55.950  75.620  1.00  0.00           H  
ATOM   1642  CG2 VAL A 102      50.880  55.720  72.640  1.00  0.00           C  
ATOM   1643 1HG2 VAL A 102      50.780  55.090  71.740  1.00  0.00           H  
ATOM   1644 2HG2 VAL A 102      50.070  56.480  72.600  1.00  0.00           H  
ATOM   1645 3HG2 VAL A 102      51.840  56.290  72.730  1.00  0.00           H  
ATOM   1646  C   VAL A 102      51.950  53.440  75.500  1.00  0.00           C  
ATOM   1647  O   VAL A 102      52.680  53.920  76.360  1.00  0.00           O  
ATOM   1648  N   ILE A 103      51.080  52.440  75.780  1.00  0.00           N  
ATOM   1649  HN  ILE A 103      50.660  52.020  74.980  1.00  0.00           H  
ATOM   1650  CA  ILE A 103      50.990  51.870  77.140  1.00  0.00           C  
ATOM   1651  HA  ILE A 103      50.840  52.700  77.810  1.00  0.00           H  
ATOM   1652  CB  ILE A 103      49.650  50.940  77.220  1.00  0.00           C  
ATOM   1653  HB  ILE A 103      49.900  50.150  76.480  1.00  0.00           H  
ATOM   1654  CG2 ILE A 103      49.640  50.450  78.690  1.00  0.00           C  
ATOM   1655 1HG2 ILE A 103      49.780  51.310  79.380  1.00  0.00           H  
ATOM   1656 2HG2 ILE A 103      48.750  49.820  78.880  1.00  0.00           H  
ATOM   1657 3HG2 ILE A 103      50.480  49.750  78.880  1.00  0.00           H  
ATOM   1658  CG1 ILE A 103      48.430  51.840  76.820  1.00  0.00           C  
ATOM   1659 1HG1 ILE A 103      47.480  51.290  77.000  1.00  0.00           H  
ATOM   1660 2HG1 ILE A 103      48.410  52.100  75.740  1.00  0.00           H  
ATOM   1661  CD  ILE A 103      48.170  53.090  77.670  1.00  0.00           C  
ATOM   1662  HD1 ILE A 103      49.010  53.820  77.650  1.00  0.00           H  
ATOM   1663  HD2 ILE A 103      47.180  53.470  77.330  1.00  0.00           H  
ATOM   1664  HD3 ILE A 103      48.050  52.850  78.740  1.00  0.00           H  
ATOM   1665  C   ILE A 103      52.190  51.220  77.580  1.00  0.00           C  
ATOM   1666  O   ILE A 103      52.670  51.400  78.670  1.00  0.00           O  
ATOM   1667  N   ALA A 104      52.940  50.420  76.730  1.00  0.00           N  
ATOM   1668  HN  ALA A 104      52.600  50.210  75.820  1.00  0.00           H  
ATOM   1669  CA  ALA A 104      54.220  49.830  77.060  1.00  0.00           C  
ATOM   1670  HA  ALA A 104      54.140  49.140  77.890  1.00  0.00           H  
ATOM   1671  CB  ALA A 104      54.810  49.020  75.830  1.00  0.00           C  
ATOM   1672  HB1 ALA A 104      54.780  49.740  74.980  1.00  0.00           H  
ATOM   1673  HB2 ALA A 104      55.870  48.710  75.920  1.00  0.00           H  
ATOM   1674  HB3 ALA A 104      54.070  48.280  75.460  1.00  0.00           H  
ATOM   1675  C   ALA A 104      55.280  50.860  77.440  1.00  0.00           C  
ATOM   1676  O   ALA A 104      56.060  50.620  78.390  1.00  0.00           O  
ATOM   1677  N   HIS A 105      55.350  51.990  76.760  1.00  0.00           N  
ATOM   1678  HN  HIS A 105      54.790  52.100  75.950  1.00  0.00           H  
ATOM   1679  CA  HIS A 105      56.180  53.180  77.080  1.00  0.00           C  
ATOM   1680  HA  HIS A 105      57.180  52.770  77.080  1.00  0.00           H  
ATOM   1681  CB  HIS A 105      56.200  54.380  76.050  1.00  0.00           C  
ATOM   1682  HB1 HIS A 105      56.530  55.380  76.380  1.00  0.00           H  
ATOM   1683  HB2 HIS A 105      55.130  54.510  75.780  1.00  0.00           H  
ATOM   1684  ND1 HIS A 105      56.820  52.920  74.120  1.00  0.00           N  
ATOM   1685  HD1 HIS A 105      56.050  52.280  74.210  1.00  0.00           H  
ATOM   1686  CG  HIS A 105      56.990  54.040  74.820  1.00  0.00           C  
ATOM   1687  CE1 HIS A 105      57.690  52.930  73.140  1.00  0.00           C  
ATOM   1688  HE1 HIS A 105      57.720  52.260  72.280  1.00  0.00           H  
ATOM   1689  NE2 HIS A 105      58.450  53.990  73.130  1.00  0.00           N  
ATOM   1690  CD2 HIS A 105      58.000  54.730  74.230  1.00  0.00           C  
ATOM   1691  HD2 HIS A 105      58.230  55.790  74.190  1.00  0.00           H  
ATOM   1692  C   HIS A 105      55.770  53.700  78.490  1.00  0.00           C  
ATOM   1693  O   HIS A 105      56.680  53.930  79.270  1.00  0.00           O  
ATOM   1694  N   GLU A 106      54.490  53.810  78.790  1.00  0.00           N  
ATOM   1695  HN  GLU A 106      53.770  53.650  78.110  1.00  0.00           H  
ATOM   1696  CA  GLU A 106      54.090  54.190  80.170  1.00  0.00           C  
ATOM   1697  HA  GLU A 106      54.610  55.080  80.490  1.00  0.00           H  
ATOM   1698  CB  GLU A 106      52.510  54.430  80.170  1.00  0.00           C  
ATOM   1699  HB1 GLU A 106      52.200  54.470  81.240  1.00  0.00           H  
ATOM   1700  HB2 GLU A 106      51.860  53.630  79.770  1.00  0.00           H  
ATOM   1701  CG  GLU A 106      52.120  55.730  79.400  1.00  0.00           C  
ATOM   1702  HG1 GLU A 106      51.020  55.830  79.280  1.00  0.00           H  
ATOM   1703  HG2 GLU A 106      52.570  55.660  78.390  1.00  0.00           H  
ATOM   1704  CD  GLU A 106      52.530  57.070  80.060  1.00  0.00           C  
ATOM   1705  OE1 GLU A 106      51.880  57.430  81.070  1.00  0.00           O  
ATOM   1706  OE2 GLU A 106      53.390  57.750  79.570  1.00  0.00           O1-
ATOM   1707  C   GLU A 106      54.420  53.150  81.260  1.00  0.00           C  
ATOM   1708  O   GLU A 106      54.900  53.490  82.360  1.00  0.00           O  
ATOM   1709  N   CYS A 107      54.190  51.850  81.010  1.00  0.00           N  
ATOM   1710  HN  CYS A 107      53.680  51.630  80.180  1.00  0.00           H  
ATOM   1711  CA  CYS A 107      54.560  50.770  82.050  1.00  0.00           C  
ATOM   1712  HA  CYS A 107      54.030  51.120  82.920  1.00  0.00           H  
ATOM   1713  CB  CYS A 107      54.080  49.370  81.680  1.00  0.00           C  
ATOM   1714  HB1 CYS A 107      54.230  48.770  82.600  1.00  0.00           H  
ATOM   1715  HB2 CYS A 107      54.650  48.860  80.880  1.00  0.00           H  
ATOM   1716  SG  CYS A 107      52.280  49.440  81.300  1.00  0.00           S  
ATOM   1717  HG1 CYS A 107      52.330  50.110  80.160  1.00  0.00           H  
ATOM   1718  C   CYS A 107      56.010  50.800  82.330  1.00  0.00           C  
ATOM   1719  O   CYS A 107      56.450  50.590  83.460  1.00  0.00           O  
ATOM   1720  N   GLY A 108      56.770  50.980  81.260  1.00  0.00           N  
ATOM   1721  HN  GLY A 108      56.250  51.050  80.410  1.00  0.00           H  
ATOM   1722  CA  GLY A 108      58.250  50.920  81.240  1.00  0.00           C  
ATOM   1723  HA1 GLY A 108      58.470  50.110  81.920  1.00  0.00           H  
ATOM   1724  HA2 GLY A 108      58.630  50.760  80.240  1.00  0.00           H  
ATOM   1725  C   GLY A 108      58.810  52.230  81.730  1.00  0.00           C  
ATOM   1726  O   GLY A 108      59.920  52.210  82.230  1.00  0.00           O  
ATOM   1727  N   HIS A 109      58.100  53.290  81.680  1.00  0.00           N  
ATOM   1728  HN  HIS A 109      57.310  53.280  81.080  1.00  0.00           H  
ATOM   1729  CA  HIS A 109      58.470  54.530  82.330  1.00  0.00           C  
ATOM   1730  HA  HIS A 109      59.540  54.650  82.290  1.00  0.00           H  
ATOM   1731  CB  HIS A 109      57.830  55.740  81.660  1.00  0.00           C  
ATOM   1732  HB1 HIS A 109      57.960  56.580  82.380  1.00  0.00           H  
ATOM   1733  HB2 HIS A 109      56.750  55.570  81.450  1.00  0.00           H  
ATOM   1734  ND1 HIS A 109      59.940  56.480  80.520  1.00  0.00           N  
ATOM   1735  CG  HIS A 109      58.560  56.250  80.500  1.00  0.00           C  
ATOM   1736  CE1 HIS A 109      60.280  56.690  79.260  1.00  0.00           C  
ATOM   1737  HE1 HIS A 109      61.320  56.640  78.950  1.00  0.00           H  
ATOM   1738  NE2 HIS A 109      59.160  56.740  78.450  1.00  0.00           N  
ATOM   1739  HE2 HIS A 109      59.090  56.860  77.460  1.00  0.00           H  
ATOM   1740  CD2 HIS A 109      58.060  56.420  79.250  1.00  0.00           C  
ATOM   1741  HD2 HIS A 109      57.050  56.310  78.880  1.00  0.00           H  
ATOM   1742  C   HIS A 109      58.020  54.540  83.820  1.00  0.00           C  
ATOM   1743  O   HIS A 109      58.300  55.460  84.550  1.00  0.00           O  
ATOM   1744  N   HIS A 110      57.310  53.510  84.240  1.00  0.00           N  
ATOM   1745  HN  HIS A 110      57.090  52.780  83.600  1.00  0.00           H  
ATOM   1746  CA  HIS A 110      56.980  53.090  85.640  1.00  0.00           C  
ATOM   1747  HA  HIS A 110      56.600  52.090  85.520  1.00  0.00           H  
ATOM   1748  CB  HIS A 110      58.070  53.040  86.660  1.00  0.00           C  
ATOM   1749  HB1 HIS A 110      57.640  52.640  87.600  1.00  0.00           H  
ATOM   1750  HB2 HIS A 110      58.410  54.060  86.910  1.00  0.00           H  
ATOM   1751  ND1 HIS A 110      60.470  52.400  86.860  1.00  0.00           N  
ATOM   1752  CG  HIS A 110      59.270  52.300  86.190  1.00  0.00           C  
ATOM   1753  CE1 HIS A 110      61.230  51.520  86.310  1.00  0.00           C  
ATOM   1754  HE1 HIS A 110      62.290  51.320  86.480  1.00  0.00           H  
ATOM   1755  NE2 HIS A 110      60.620  50.850  85.320  1.00  0.00           N  
ATOM   1756  HE2 HIS A 110      61.010  50.120  84.760  1.00  0.00           H  
ATOM   1757  CD2 HIS A 110      59.370  51.390  85.240  1.00  0.00           C  
ATOM   1758  HD2 HIS A 110      58.720  51.110  84.420  1.00  0.00           H  
ATOM   1759  C   HIS A 110      55.800  53.830  86.270  1.00  0.00           C  
ATOM   1760  O   HIS A 110      55.780  54.180  87.410  1.00  0.00           O  
ATOM   1761  N   ALA A 111      54.750  54.210  85.410  1.00  0.00           N  
ATOM   1762  HN  ALA A 111      54.910  54.020  84.440  1.00  0.00           H  
ATOM   1763  CA  ALA A 111      53.660  55.120  85.700  1.00  0.00           C  
ATOM   1764  HA  ALA A 111      53.630  55.350  86.750  1.00  0.00           H  
ATOM   1765  CB  ALA A 111      53.900  56.410  84.880  1.00  0.00           C  
ATOM   1766  HB1 ALA A 111      54.940  56.810  84.900  1.00  0.00           H  
ATOM   1767  HB2 ALA A 111      53.690  56.290  83.800  1.00  0.00           H  
ATOM   1768  HB3 ALA A 111      53.260  57.240  85.240  1.00  0.00           H  
ATOM   1769  C   ALA A 111      52.240  54.540  85.350  1.00  0.00           C  
ATOM   1770  O   ALA A 111      51.270  55.270  85.170  1.00  0.00           O  
ATOM   1771  N   PHE A 112      52.140  53.200  85.380  1.00  0.00           N  
ATOM   1772  HN  PHE A 112      52.800  52.530  85.730  1.00  0.00           H  
ATOM   1773  CA  PHE A 112      50.860  52.560  85.030  1.00  0.00           C  
ATOM   1774  HA  PHE A 112      50.290  53.130  84.310  1.00  0.00           H  
ATOM   1775  CB  PHE A 112      51.180  51.150  84.410  1.00  0.00           C  
ATOM   1776  HB1 PHE A 112      51.910  50.570  85.010  1.00  0.00           H  
ATOM   1777  HB2 PHE A 112      51.710  51.340  83.450  1.00  0.00           H  
ATOM   1778  CG  PHE A 112      49.950  50.290  84.130  1.00  0.00           C  
ATOM   1779  CD1 PHE A 112      49.590  49.170  84.890  1.00  0.00           C  
ATOM   1780  HD1 PHE A 112      50.180  48.880  85.740  1.00  0.00           H  
ATOM   1781  CE1 PHE A 112      48.670  48.250  84.360  1.00  0.00           C  
ATOM   1782  HE1 PHE A 112      48.400  47.340  84.880  1.00  0.00           H  
ATOM   1783  CZ  PHE A 112      47.870  48.590  83.250  1.00  0.00           C  
ATOM   1784  HZ  PHE A 112      47.110  47.880  82.930  1.00  0.00           H  
ATOM   1785  CD2 PHE A 112      49.180  50.640  82.960  1.00  0.00           C  
ATOM   1786  HD2 PHE A 112      49.490  51.360  82.220  1.00  0.00           H  
ATOM   1787  CE2 PHE A 112      48.180  49.730  82.500  1.00  0.00           C  
ATOM   1788  HE2 PHE A 112      47.560  49.950  81.640  1.00  0.00           H  
ATOM   1789  C   PHE A 112      49.930  52.400  86.250  1.00  0.00           C  
ATOM   1790  O   PHE A 112      48.800  52.960  86.300  1.00  0.00           O  
ATOM   1791  N   SER A 113      50.360  51.620  87.270  1.00  0.00           N  
ATOM   1792  HN  SER A 113      51.140  51.060  87.020  1.00  0.00           H  
ATOM   1793  CA  SER A 113      49.710  51.500  88.560  1.00  0.00           C  
ATOM   1794  HA  SER A 113      48.780  52.020  88.460  1.00  0.00           H  
ATOM   1795  CB  SER A 113      49.600  50.010  89.090  1.00  0.00           C  
ATOM   1796  HB1 SER A 113      49.100  49.400  88.310  1.00  0.00           H  
ATOM   1797  HB2 SER A 113      48.820  50.100  89.870  1.00  0.00           H  
ATOM   1798  OG  SER A 113      50.860  49.450  89.500  1.00  0.00           O  
ATOM   1799  HG1 SER A 113      51.230  49.380  88.610  1.00  0.00           H  
ATOM   1800  C   SER A 113      50.480  52.310  89.600  1.00  0.00           C  
ATOM   1801  O   SER A 113      49.880  52.780  90.560  1.00  0.00           O  
ATOM   1802  N   ASP A 114      51.740  52.610  89.380  1.00  0.00           N  
ATOM   1803  HN  ASP A 114      52.130  52.300  88.520  1.00  0.00           H  
ATOM   1804  CA  ASP A 114      52.690  53.420  90.110  1.00  0.00           C  
ATOM   1805  HA  ASP A 114      53.430  53.570  89.340  1.00  0.00           H  
ATOM   1806  CB  ASP A 114      52.200  54.870  90.360  1.00  0.00           C  
ATOM   1807  HB1 ASP A 114      51.300  54.850  91.010  1.00  0.00           H  
ATOM   1808  HB2 ASP A 114      51.910  55.350  89.400  1.00  0.00           H  
ATOM   1809  CG  ASP A 114      53.180  55.750  91.080  1.00  0.00           C  
ATOM   1810  OD1 ASP A 114      54.370  55.700  90.710  1.00  0.00           O  
ATOM   1811  OD2 ASP A 114      52.800  56.550  91.940  1.00  0.00           O1-
ATOM   1812  C   ASP A 114      53.300  52.620  91.290  1.00  0.00           C  
ATOM   1813  O   ASP A 114      53.880  53.150  92.230  1.00  0.00           O  
ATOM   1814  N   TYR A 115      53.290  51.310  91.230  1.00  0.00           N  
ATOM   1815  HN  TYR A 115      52.730  50.930  90.500  1.00  0.00           H  
ATOM   1816  CA  TYR A 115      53.760  50.400  92.290  1.00  0.00           C  
ATOM   1817  HA  TYR A 115      53.950  50.960  93.200  1.00  0.00           H  
ATOM   1818  CB  TYR A 115      52.640  49.300  92.600  1.00  0.00           C  
ATOM   1819  HB1 TYR A 115      53.030  48.610  93.370  1.00  0.00           H  
ATOM   1820  HB2 TYR A 115      52.440  48.840  91.610  1.00  0.00           H  
ATOM   1821  CG  TYR A 115      51.340  49.870  93.080  1.00  0.00           C  
ATOM   1822  CD1 TYR A 115      50.130  49.500  92.540  1.00  0.00           C  
ATOM   1823  HD1 TYR A 115      50.080  48.710  91.800  1.00  0.00           H  
ATOM   1824  CE1 TYR A 115      48.990  50.060  93.100  1.00  0.00           C  
ATOM   1825  HE1 TYR A 115      48.040  49.690  92.710  1.00  0.00           H  
ATOM   1826  CZ  TYR A 115      49.000  51.010  94.070  1.00  0.00           C  
ATOM   1827  OH  TYR A 115      47.840  51.540  94.520  1.00  0.00           O  
ATOM   1828  HH  TYR A 115      47.160  50.890  94.360  1.00  0.00           H  
ATOM   1829  CD2 TYR A 115      51.360  50.840  94.150  1.00  0.00           C  
ATOM   1830  HD2 TYR A 115      52.260  50.980  94.720  1.00  0.00           H  
ATOM   1831  CE2 TYR A 115      50.230  51.340  94.640  1.00  0.00           C  
ATOM   1832  HE2 TYR A 115      50.320  52.090  95.410  1.00  0.00           H  
ATOM   1833  C   TYR A 115      55.050  49.710  91.880  1.00  0.00           C  
ATOM   1834  O   TYR A 115      55.420  48.710  92.450  1.00  0.00           O  
ATOM   1835  N   GLN A 116      55.760  50.150  90.840  1.00  0.00           N  
ATOM   1836  HN  GLN A 116      55.430  50.710  90.070  1.00  0.00           H  
ATOM   1837  CA  GLN A 116      57.230  50.040  90.580  1.00  0.00           C  
ATOM   1838  HA  GLN A 116      57.470  50.780  89.830  1.00  0.00           H  
ATOM   1839  CB  GLN A 116      58.020  50.420  91.820  1.00  0.00           C  
ATOM   1840  HB1 GLN A 116      59.100  50.280  91.610  1.00  0.00           H  
ATOM   1841  HB2 GLN A 116      57.810  49.720  92.650  1.00  0.00           H  
ATOM   1842  CG  GLN A 116      57.910  51.930  92.310  1.00  0.00           C  
ATOM   1843  HG1 GLN A 116      58.480  52.010  93.270  1.00  0.00           H  
ATOM   1844  HG2 GLN A 116      56.860  52.260  92.440  1.00  0.00           H  
ATOM   1845  CD  GLN A 116      58.620  52.900  91.370  1.00  0.00           C  
ATOM   1846  OE1 GLN A 116      59.880  53.080  91.530  1.00  0.00           O  
ATOM   1847  NE2 GLN A 116      57.900  53.540  90.440  1.00  0.00           N  
ATOM   1848 1HE2 GLN A 116      56.950  53.850  90.580  1.00  0.00           H  
ATOM   1849 2HE2 GLN A 116      58.500  54.090  89.860  1.00  0.00           H  
ATOM   1850  C   GLN A 116      57.490  48.690  90.020  1.00  0.00           C  
ATOM   1851  O   GLN A 116      57.400  48.470  88.830  1.00  0.00           O  
ATOM   1852  N   SER A 117      57.930  47.680  90.820  1.00  0.00           N  
ATOM   1853  HN  SER A 117      58.050  47.900  91.780  1.00  0.00           H  
ATOM   1854  CA  SER A 117      58.330  46.410  90.370  1.00  0.00           C  
ATOM   1855  HA  SER A 117      59.110  46.570  89.630  1.00  0.00           H  
ATOM   1856  CB  SER A 117      58.810  45.500  91.610  1.00  0.00           C  
ATOM   1857  HB1 SER A 117      57.860  45.000  91.890  1.00  0.00           H  
ATOM   1858  HB2 SER A 117      59.160  46.230  92.370  1.00  0.00           H  
ATOM   1859  OG  SER A 117      59.710  44.440  91.330  1.00  0.00           O  
ATOM   1860  HG1 SER A 117      60.610  44.780  91.250  1.00  0.00           H  
ATOM   1861  C   SER A 117      57.240  45.630  89.610  1.00  0.00           C  
ATOM   1862  O   SER A 117      57.480  44.950  88.590  1.00  0.00           O  
ATOM   1863  N   LEU A 118      55.980  45.920  89.970  1.00  0.00           N  
ATOM   1864  HN  LEU A 118      55.830  46.470  90.780  1.00  0.00           H  
ATOM   1865  CA  LEU A 118      54.810  45.440  89.250  1.00  0.00           C  
ATOM   1866  HA  LEU A 118      54.960  44.370  89.210  1.00  0.00           H  
ATOM   1867  CB  LEU A 118      53.540  45.710  90.110  1.00  0.00           C  
ATOM   1868  HB1 LEU A 118      53.450  46.810  90.230  1.00  0.00           H  
ATOM   1869  HB2 LEU A 118      53.760  45.460  91.170  1.00  0.00           H  
ATOM   1870  CG  LEU A 118      52.230  44.900  89.760  1.00  0.00           C  
ATOM   1871  HG  LEU A 118      52.010  45.150  88.690  1.00  0.00           H  
ATOM   1872  CD1 LEU A 118      52.260  43.380  89.830  1.00  0.00           C  
ATOM   1873 1HD1 LEU A 118      53.090  43.070  89.150  1.00  0.00           H  
ATOM   1874 2HD1 LEU A 118      52.460  42.940  90.840  1.00  0.00           H  
ATOM   1875 3HD1 LEU A 118      51.300  42.890  89.580  1.00  0.00           H  
ATOM   1876  CD2 LEU A 118      51.120  45.420  90.640  1.00  0.00           C  
ATOM   1877 1HD2 LEU A 118      51.130  46.510  90.390  1.00  0.00           H  
ATOM   1878 2HD2 LEU A 118      50.190  44.920  90.300  1.00  0.00           H  
ATOM   1879 3HD2 LEU A 118      51.390  45.200  91.690  1.00  0.00           H  
ATOM   1880  C   LEU A 118      54.750  46.040  87.810  1.00  0.00           C  
ATOM   1881  O   LEU A 118      54.760  45.250  86.820  1.00  0.00           O  
ATOM   1882  N   ASP A 119      54.830  47.390  87.640  1.00  0.00           N  
ATOM   1883  HN  ASP A 119      55.000  47.960  88.440  1.00  0.00           H  
ATOM   1884  CA  ASP A 119      54.730  48.020  86.300  1.00  0.00           C  
ATOM   1885  HA  ASP A 119      53.810  47.660  85.860  1.00  0.00           H  
ATOM   1886  CB  ASP A 119      54.650  49.620  86.450  1.00  0.00           C  
ATOM   1887  HB1 ASP A 119      54.770  50.090  85.450  1.00  0.00           H  
ATOM   1888  HB2 ASP A 119      55.460  49.960  87.130  1.00  0.00           H  
ATOM   1889  CG  ASP A 119      53.280  50.100  87.050  1.00  0.00           C  
ATOM   1890  OD1 ASP A 119      53.050  51.360  87.060  1.00  0.00           O  
ATOM   1891  OD2 ASP A 119      52.400  49.240  87.420  1.00  0.00           O1-
ATOM   1892  C   ASP A 119      55.890  47.580  85.350  1.00  0.00           C  
ATOM   1893  O   ASP A 119      55.600  47.360  84.190  1.00  0.00           O  
ATOM   1894  N   ASP A 120      57.080  47.460  85.980  1.00  0.00           N  
ATOM   1895  HN  ASP A 120      57.200  47.650  86.950  1.00  0.00           H  
ATOM   1896  CA  ASP A 120      58.260  47.040  85.320  1.00  0.00           C  
ATOM   1897  HA  ASP A 120      58.470  47.760  84.540  1.00  0.00           H  
ATOM   1898  CB  ASP A 120      59.400  47.200  86.310  1.00  0.00           C  
ATOM   1899  HB1 ASP A 120      59.190  46.430  87.080  1.00  0.00           H  
ATOM   1900  HB2 ASP A 120      59.290  48.180  86.840  1.00  0.00           H  
ATOM   1901  CG  ASP A 120      60.790  47.030  85.870  1.00  0.00           C  
ATOM   1902  OD1 ASP A 120      61.020  47.220  84.630  1.00  0.00           O  
ATOM   1903  OD2 ASP A 120      61.690  46.820  86.680  1.00  0.00           O1-
ATOM   1904  C   ASP A 120      58.060  45.680  84.710  1.00  0.00           C  
ATOM   1905  O   ASP A 120      58.490  45.370  83.610  1.00  0.00           O  
ATOM   1906  N   THR A 121      57.400  44.860  85.500  1.00  0.00           N  
ATOM   1907  HN  THR A 121      57.060  45.160  86.390  1.00  0.00           H  
ATOM   1908  CA  THR A 121      57.020  43.490  85.200  1.00  0.00           C  
ATOM   1909  HA  THR A 121      57.940  43.080  84.820  1.00  0.00           H  
ATOM   1910  CB  THR A 121      56.510  42.580  86.330  1.00  0.00           C  
ATOM   1911  HB  THR A 121      55.690  42.970  86.970  1.00  0.00           H  
ATOM   1912  OG1 THR A 121      57.550  42.350  87.280  1.00  0.00           O  
ATOM   1913  HG1 THR A 121      57.870  43.200  87.570  1.00  0.00           H  
ATOM   1914  CG2 THR A 121      56.110  41.210  85.690  1.00  0.00           C  
ATOM   1915 1HG2 THR A 121      55.070  41.390  85.330  1.00  0.00           H  
ATOM   1916 2HG2 THR A 121      56.700  40.810  84.840  1.00  0.00           H  
ATOM   1917 3HG2 THR A 121      56.200  40.480  86.520  1.00  0.00           H  
ATOM   1918  C   THR A 121      56.100  43.450  83.960  1.00  0.00           C  
ATOM   1919  O   THR A 121      56.390  42.860  82.930  1.00  0.00           O  
ATOM   1920  N   VAL A 122      55.020  44.310  83.920  1.00  0.00           N  
ATOM   1921  HN  VAL A 122      54.950  44.870  84.740  1.00  0.00           H  
ATOM   1922  CA  VAL A 122      54.020  44.490  82.890  1.00  0.00           C  
ATOM   1923  HA  VAL A 122      53.560  43.560  82.600  1.00  0.00           H  
ATOM   1924  CB  VAL A 122      53.000  45.480  83.350  1.00  0.00           C  
ATOM   1925  HB  VAL A 122      53.400  46.400  83.840  1.00  0.00           H  
ATOM   1926  CG1 VAL A 122      52.040  45.820  82.250  1.00  0.00           C  
ATOM   1927 1HG1 VAL A 122      51.740  44.910  81.690  1.00  0.00           H  
ATOM   1928 2HG1 VAL A 122      51.200  46.350  82.760  1.00  0.00           H  
ATOM   1929 3HG1 VAL A 122      52.540  46.490  81.510  1.00  0.00           H  
ATOM   1930  CG2 VAL A 122      52.210  44.790  84.530  1.00  0.00           C  
ATOM   1931 1HG2 VAL A 122      52.810  44.800  85.460  1.00  0.00           H  
ATOM   1932 2HG2 VAL A 122      51.440  45.510  84.870  1.00  0.00           H  
ATOM   1933 3HG2 VAL A 122      51.910  43.760  84.230  1.00  0.00           H  
ATOM   1934  C   VAL A 122      54.730  45.000  81.700  1.00  0.00           C  
ATOM   1935  O   VAL A 122      54.480  44.600  80.580  1.00  0.00           O  
ATOM   1936  N   GLY A 123      55.690  45.960  81.900  1.00  0.00           N  
ATOM   1937  HN  GLY A 123      55.740  46.250  82.850  1.00  0.00           H  
ATOM   1938  CA  GLY A 123      56.460  46.580  80.880  1.00  0.00           C  
ATOM   1939  HA1 GLY A 123      55.770  47.150  80.270  1.00  0.00           H  
ATOM   1940  HA2 GLY A 123      57.240  47.160  81.350  1.00  0.00           H  
ATOM   1941  C   GLY A 123      57.270  45.670  80.020  1.00  0.00           C  
ATOM   1942  O   GLY A 123      57.220  45.810  78.750  1.00  0.00           O  
ATOM   1943  N   LEU A 124      58.110  44.770  80.570  1.00  0.00           N  
ATOM   1944  HN  LEU A 124      58.170  44.790  81.560  1.00  0.00           H  
ATOM   1945  CA  LEU A 124      58.890  43.740  79.880  1.00  0.00           C  
ATOM   1946  HA  LEU A 124      59.630  44.210  79.260  1.00  0.00           H  
ATOM   1947  CB  LEU A 124      59.480  42.760  80.900  1.00  0.00           C  
ATOM   1948  HB1 LEU A 124      58.730  42.230  81.520  1.00  0.00           H  
ATOM   1949  HB2 LEU A 124      60.170  43.320  81.570  1.00  0.00           H  
ATOM   1950  CG  LEU A 124      60.300  41.540  80.300  1.00  0.00           C  
ATOM   1951  HG  LEU A 124      59.560  40.740  80.080  1.00  0.00           H  
ATOM   1952  CD1 LEU A 124      61.240  41.810  79.130  1.00  0.00           C  
ATOM   1953 1HD1 LEU A 124      60.800  42.510  78.380  1.00  0.00           H  
ATOM   1954 2HD1 LEU A 124      62.210  42.310  79.360  1.00  0.00           H  
ATOM   1955 3HD1 LEU A 124      61.540  40.870  78.620  1.00  0.00           H  
ATOM   1956  CD2 LEU A 124      61.340  41.040  81.360  1.00  0.00           C  
ATOM   1957 1HD2 LEU A 124      61.700  41.820  82.070  1.00  0.00           H  
ATOM   1958 2HD2 LEU A 124      60.960  40.250  82.040  1.00  0.00           H  
ATOM   1959 3HD2 LEU A 124      62.200  40.560  80.840  1.00  0.00           H  
ATOM   1960  C   LEU A 124      57.960  42.920  78.980  1.00  0.00           C  
ATOM   1961  O   LEU A 124      58.240  42.750  77.780  1.00  0.00           O  
ATOM   1962  N   ILE A 125      56.730  42.500  79.570  1.00  0.00           N  
ATOM   1963  HN  ILE A 125      56.650  42.580  80.560  1.00  0.00           H  
ATOM   1964  CA  ILE A 125      55.710  41.630  78.930  1.00  0.00           C  
ATOM   1965  HA  ILE A 125      56.240  40.740  78.600  1.00  0.00           H  
ATOM   1966  CB  ILE A 125      54.510  41.270  79.920  1.00  0.00           C  
ATOM   1967  HB  ILE A 125      54.030  42.240  80.120  1.00  0.00           H  
ATOM   1968  CG2 ILE A 125      53.520  40.400  79.130  1.00  0.00           C  
ATOM   1969 1HG2 ILE A 125      54.070  39.480  78.850  1.00  0.00           H  
ATOM   1970 2HG2 ILE A 125      52.730  40.040  79.820  1.00  0.00           H  
ATOM   1971 3HG2 ILE A 125      53.090  40.820  78.200  1.00  0.00           H  
ATOM   1972  CG1 ILE A 125      54.940  40.440  81.170  1.00  0.00           C  
ATOM   1973 1HG1 ILE A 125      55.730  41.040  81.670  1.00  0.00           H  
ATOM   1974 2HG1 ILE A 125      55.420  39.490  80.860  1.00  0.00           H  
ATOM   1975  CD  ILE A 125      53.840  40.230  82.240  1.00  0.00           C  
ATOM   1976  HD1 ILE A 125      54.300  40.280  83.250  1.00  0.00           H  
ATOM   1977  HD2 ILE A 125      52.980  40.930  82.140  1.00  0.00           H  
ATOM   1978  HD3 ILE A 125      53.420  39.220  82.060  1.00  0.00           H  
ATOM   1979  C   ILE A 125      55.220  42.290  77.650  1.00  0.00           C  
ATOM   1980  O   ILE A 125      55.330  41.710  76.560  1.00  0.00           O  
ATOM   1981  N   LEU A 126      54.720  43.630  77.740  1.00  0.00           N  
ATOM   1982  HN  LEU A 126      54.580  44.080  78.620  1.00  0.00           H  
ATOM   1983  CA  LEU A 126      54.150  44.350  76.580  1.00  0.00           C  
ATOM   1984  HA  LEU A 126      53.500  43.590  76.150  1.00  0.00           H  
ATOM   1985  CB  LEU A 126      53.450  45.650  77.180  1.00  0.00           C  
ATOM   1986  HB1 LEU A 126      53.120  46.400  76.440  1.00  0.00           H  
ATOM   1987  HB2 LEU A 126      54.220  46.040  77.880  1.00  0.00           H  
ATOM   1988  CG  LEU A 126      52.200  45.300  77.930  1.00  0.00           C  
ATOM   1989  HG  LEU A 126      52.500  44.620  78.750  1.00  0.00           H  
ATOM   1990  CD1 LEU A 126      51.490  46.550  78.560  1.00  0.00           C  
ATOM   1991 1HD1 LEU A 126      50.510  46.300  79.030  1.00  0.00           H  
ATOM   1992 2HD1 LEU A 126      52.160  46.940  79.360  1.00  0.00           H  
ATOM   1993 3HD1 LEU A 126      51.300  47.360  77.830  1.00  0.00           H  
ATOM   1994  CD2 LEU A 126      51.180  44.560  77.030  1.00  0.00           C  
ATOM   1995 1HD2 LEU A 126      50.540  45.330  76.560  1.00  0.00           H  
ATOM   1996 2HD2 LEU A 126      51.650  43.960  76.230  1.00  0.00           H  
ATOM   1997 3HD2 LEU A 126      50.540  43.910  77.660  1.00  0.00           H  
ATOM   1998  C   LEU A 126      55.160  44.780  75.540  1.00  0.00           C  
ATOM   1999  O   LEU A 126      54.860  44.670  74.380  1.00  0.00           O  
ATOM   2000  N   HIS A 127      56.430  45.150  75.890  1.00  0.00           N  
ATOM   2001  HN  HIS A 127      56.530  45.220  76.880  1.00  0.00           H  
ATOM   2002  CA  HIS A 127      57.530  45.300  75.050  1.00  0.00           C  
ATOM   2003  HA  HIS A 127      57.150  45.990  74.310  1.00  0.00           H  
ATOM   2004  CB  HIS A 127      58.650  46.070  75.640  1.00  0.00           C  
ATOM   2005  HB1 HIS A 127      59.590  45.690  75.180  1.00  0.00           H  
ATOM   2006  HB2 HIS A 127      58.800  45.780  76.700  1.00  0.00           H  
ATOM   2007  ND1 HIS A 127      58.610  48.420  74.660  1.00  0.00           N  
ATOM   2008  CG  HIS A 127      58.440  47.650  75.790  1.00  0.00           C  
ATOM   2009  CE1 HIS A 127      58.410  49.650  75.110  1.00  0.00           C  
ATOM   2010  HE1 HIS A 127      58.630  50.530  74.510  1.00  0.00           H  
ATOM   2011  NE2 HIS A 127      58.170  49.660  76.430  1.00  0.00           N  
ATOM   2012  HE2 HIS A 127      58.190  50.470  77.030  1.00  0.00           H  
ATOM   2013  CD2 HIS A 127      58.240  48.360  76.900  1.00  0.00           C  
ATOM   2014  HD2 HIS A 127      57.990  48.090  77.910  1.00  0.00           H  
ATOM   2015  C   HIS A 127      58.000  44.060  74.240  1.00  0.00           C  
ATOM   2016  O   HIS A 127      58.130  44.070  73.050  1.00  0.00           O  
ATOM   2017  N   SER A 128      58.050  42.900  74.920  1.00  0.00           N  
ATOM   2018  HN  SER A 128      57.940  42.910  75.910  1.00  0.00           H  
ATOM   2019  CA  SER A 128      58.310  41.650  74.260  1.00  0.00           C  
ATOM   2020  HA  SER A 128      59.190  41.740  73.640  1.00  0.00           H  
ATOM   2021  CB  SER A 128      58.530  40.470  75.240  1.00  0.00           C  
ATOM   2022  HB1 SER A 128      58.820  39.580  74.640  1.00  0.00           H  
ATOM   2023  HB2 SER A 128      57.610  40.310  75.850  1.00  0.00           H  
ATOM   2024  OG  SER A 128      59.660  40.790  76.050  1.00  0.00           O  
ATOM   2025  HG1 SER A 128      59.580  41.660  76.440  1.00  0.00           H  
ATOM   2026  C   SER A 128      57.160  41.130  73.410  1.00  0.00           C  
ATOM   2027  O   SER A 128      57.390  40.350  72.480  1.00  0.00           O  
ATOM   2028  N   ALA A 129      55.880  41.620  73.690  1.00  0.00           N  
ATOM   2029  HN  ALA A 129      55.770  42.200  74.500  1.00  0.00           H  
ATOM   2030  CA  ALA A 129      54.730  41.220  72.920  1.00  0.00           C  
ATOM   2031  HA  ALA A 129      54.760  40.140  72.850  1.00  0.00           H  
ATOM   2032  CB  ALA A 129      53.420  41.720  73.590  1.00  0.00           C  
ATOM   2033  HB1 ALA A 129      53.490  41.630  74.690  1.00  0.00           H  
ATOM   2034  HB2 ALA A 129      53.300  42.810  73.450  1.00  0.00           H  
ATOM   2035  HB3 ALA A 129      52.500  41.200  73.250  1.00  0.00           H  
ATOM   2036  C   ALA A 129      54.780  41.780  71.470  1.00  0.00           C  
ATOM   2037  O   ALA A 129      54.350  41.090  70.510  1.00  0.00           O  
ATOM   2038  N   LEU A 130      55.420  42.910  71.340  1.00  0.00           N  
ATOM   2039  HN  LEU A 130      55.600  43.410  72.180  1.00  0.00           H  
ATOM   2040  CA  LEU A 130      55.640  43.460  70.050  1.00  0.00           C  
ATOM   2041  HA  LEU A 130      54.970  43.140  69.260  1.00  0.00           H  
ATOM   2042  CB  LEU A 130      55.490  45.000  70.090  1.00  0.00           C  
ATOM   2043  HB1 LEU A 130      55.630  45.380  69.050  1.00  0.00           H  
ATOM   2044  HB2 LEU A 130      56.300  45.290  70.800  1.00  0.00           H  
ATOM   2045  CG  LEU A 130      54.160  45.650  70.510  1.00  0.00           C  
ATOM   2046  HG  LEU A 130      53.910  45.410  71.560  1.00  0.00           H  
ATOM   2047  CD1 LEU A 130      54.200  47.100  70.180  1.00  0.00           C  
ATOM   2048 1HD1 LEU A 130      55.030  47.440  70.840  1.00  0.00           H  
ATOM   2049 2HD1 LEU A 130      54.470  47.340  69.120  1.00  0.00           H  
ATOM   2050 3HD1 LEU A 130      53.260  47.630  70.450  1.00  0.00           H  
ATOM   2051  CD2 LEU A 130      53.000  45.100  69.730  1.00  0.00           C  
ATOM   2052 1HD2 LEU A 130      52.600  44.160  70.190  1.00  0.00           H  
ATOM   2053 2HD2 LEU A 130      52.230  45.890  69.630  1.00  0.00           H  
ATOM   2054 3HD2 LEU A 130      53.310  44.880  68.690  1.00  0.00           H  
ATOM   2055  C   LEU A 130      57.070  43.070  69.580  1.00  0.00           C  
ATOM   2056  O   LEU A 130      57.420  43.580  68.490  1.00  0.00           O  
ATOM   2057  N   LEU A 131      57.840  42.260  70.330  1.00  0.00           N  
ATOM   2058  HN  LEU A 131      57.440  41.650  71.000  1.00  0.00           H  
ATOM   2059  CA  LEU A 131      59.160  41.830  69.960  1.00  0.00           C  
ATOM   2060  HA  LEU A 131      59.420  41.130  70.740  1.00  0.00           H  
ATOM   2061  CB  LEU A 131      59.260  40.940  68.660  1.00  0.00           C  
ATOM   2062  HB1 LEU A 131      60.300  40.740  68.350  1.00  0.00           H  
ATOM   2063  HB2 LEU A 131      58.820  41.540  67.830  1.00  0.00           H  
ATOM   2064  CG  LEU A 131      58.350  39.660  68.580  1.00  0.00           C  
ATOM   2065  HG  LEU A 131      57.290  39.960  68.660  1.00  0.00           H  
ATOM   2066  CD1 LEU A 131      58.390  38.920  67.200  1.00  0.00           C  
ATOM   2067 1HD1 LEU A 131      58.280  39.700  66.410  1.00  0.00           H  
ATOM   2068 2HD1 LEU A 131      59.240  38.210  67.100  1.00  0.00           H  
ATOM   2069 3HD1 LEU A 131      57.500  38.270  67.090  1.00  0.00           H  
ATOM   2070  CD2 LEU A 131      58.710  38.660  69.700  1.00  0.00           C  
ATOM   2071 1HD2 LEU A 131      58.000  37.810  69.650  1.00  0.00           H  
ATOM   2072 2HD2 LEU A 131      59.730  38.260  69.480  1.00  0.00           H  
ATOM   2073 3HD2 LEU A 131      58.700  39.000  70.750  1.00  0.00           H  
ATOM   2074  C   LEU A 131      60.180  42.890  70.020  1.00  0.00           C  
ATOM   2075  O   LEU A 131      61.220  42.850  69.370  1.00  0.00           O  
ATOM   2076  N   VAL A 132      59.920  43.860  70.870  1.00  0.00           N  
ATOM   2077  HN  VAL A 132      59.050  43.910  71.350  1.00  0.00           H  
ATOM   2078  CA  VAL A 132      60.930  44.920  71.140  1.00  0.00           C  
ATOM   2079  HA  VAL A 132      61.580  45.080  70.290  1.00  0.00           H  
ATOM   2080  CB  VAL A 132      60.370  46.280  71.360  1.00  0.00           C  
ATOM   2081  HB  VAL A 132      59.760  46.280  72.290  1.00  0.00           H  
ATOM   2082  CG1 VAL A 132      61.400  47.420  71.440  1.00  0.00           C  
ATOM   2083 1HG1 VAL A 132      60.940  48.430  71.500  1.00  0.00           H  
ATOM   2084 2HG1 VAL A 132      62.090  47.230  72.280  1.00  0.00           H  
ATOM   2085 3HG1 VAL A 132      62.030  47.410  70.520  1.00  0.00           H  
ATOM   2086  CG2 VAL A 132      59.450  46.490  70.170  1.00  0.00           C  
ATOM   2087 1HG2 VAL A 132      58.600  45.770  70.190  1.00  0.00           H  
ATOM   2088 2HG2 VAL A 132      58.920  47.470  70.220  1.00  0.00           H  
ATOM   2089 3HG2 VAL A 132      60.020  46.410  69.220  1.00  0.00           H  
ATOM   2090  C   VAL A 132      61.810  44.500  72.350  1.00  0.00           C  
ATOM   2091  O   VAL A 132      61.250  44.250  73.430  1.00  0.00           O  
ATOM   2092  N   PRO A 133      63.140  44.300  72.310  1.00  0.00           N  
ATOM   2093  CD  PRO A 133      63.970  44.640  71.120  1.00  0.00           C  
ATOM   2094  HD1 PRO A 133      63.890  43.820  70.370  1.00  0.00           H  
ATOM   2095  HD2 PRO A 133      63.700  45.640  70.720  1.00  0.00           H  
ATOM   2096  CA  PRO A 133      63.880  44.130  73.530  1.00  0.00           C  
ATOM   2097  HA  PRO A 133      63.450  43.350  74.130  1.00  0.00           H  
ATOM   2098  CB  PRO A 133      65.290  43.870  73.030  1.00  0.00           C  
ATOM   2099  HB1 PRO A 133      65.490  42.830  72.720  1.00  0.00           H  
ATOM   2100  HB2 PRO A 133      66.160  44.060  73.690  1.00  0.00           H  
ATOM   2101  CG  PRO A 133      65.360  44.670  71.650  1.00  0.00           C  
ATOM   2102  HG1 PRO A 133      66.170  44.300  70.980  1.00  0.00           H  
ATOM   2103  HG2 PRO A 133      65.680  45.690  71.940  1.00  0.00           H  
ATOM   2104  C   PRO A 133      63.870  45.320  74.490  1.00  0.00           C  
ATOM   2105  O   PRO A 133      64.240  46.410  74.080  1.00  0.00           O  
ATOM   2106  N   TYR A 134      63.370  45.070  75.730  1.00  0.00           N  
ATOM   2107  HN  TYR A 134      63.200  44.110  75.970  1.00  0.00           H  
ATOM   2108  CA  TYR A 134      62.880  45.980  76.740  1.00  0.00           C  
ATOM   2109  HA  TYR A 134      62.210  46.620  76.200  1.00  0.00           H  
ATOM   2110  CB  TYR A 134      62.110  45.130  77.750  1.00  0.00           C  
ATOM   2111  HB1 TYR A 134      62.890  44.440  78.150  1.00  0.00           H  
ATOM   2112  HB2 TYR A 134      61.230  44.740  77.200  1.00  0.00           H  
ATOM   2113  CG  TYR A 134      61.470  45.860  78.970  1.00  0.00           C  
ATOM   2114  CD1 TYR A 134      61.800  45.440  80.290  1.00  0.00           C  
ATOM   2115  HD1 TYR A 134      62.420  44.600  80.550  1.00  0.00           H  
ATOM   2116  CE1 TYR A 134      61.370  46.180  81.390  1.00  0.00           C  
ATOM   2117  HE1 TYR A 134      61.780  45.810  82.320  1.00  0.00           H  
ATOM   2118  CZ  TYR A 134      60.620  47.360  81.260  1.00  0.00           C  
ATOM   2119  OH  TYR A 134      60.330  48.210  82.360  1.00  0.00           O  
ATOM   2120  HH  TYR A 134      60.540  47.760  83.180  1.00  0.00           H  
ATOM   2121  CD2 TYR A 134      60.630  46.990  78.870  1.00  0.00           C  
ATOM   2122  HD2 TYR A 134      60.350  47.320  77.880  1.00  0.00           H  
ATOM   2123  CE2 TYR A 134      60.200  47.780  79.960  1.00  0.00           C  
ATOM   2124  HE2 TYR A 134      59.640  48.670  79.740  1.00  0.00           H  
ATOM   2125  C   TYR A 134      63.960  46.900  77.420  1.00  0.00           C  
ATOM   2126  O   TYR A 134      63.690  48.110  77.570  1.00  0.00           O  
ATOM   2127  N   PHE A 135      65.170  46.440  77.830  1.00  0.00           N  
ATOM   2128  HN  PHE A 135      65.470  45.490  77.930  1.00  0.00           H  
ATOM   2129  CA  PHE A 135      66.160  47.320  78.440  1.00  0.00           C  
ATOM   2130  HA  PHE A 135      65.630  48.110  78.960  1.00  0.00           H  
ATOM   2131  CB  PHE A 135      67.120  46.600  79.480  1.00  0.00           C  
ATOM   2132  HB1 PHE A 135      68.020  47.240  79.610  1.00  0.00           H  
ATOM   2133  HB2 PHE A 135      67.390  45.660  78.950  1.00  0.00           H  
ATOM   2134  CG  PHE A 135      66.500  46.500  80.810  1.00  0.00           C  
ATOM   2135  CD1 PHE A 135      66.440  47.590  81.670  1.00  0.00           C  
ATOM   2136  HD1 PHE A 135      66.910  48.470  81.250  1.00  0.00           H  
ATOM   2137  CE1 PHE A 135      65.870  47.540  82.920  1.00  0.00           C  
ATOM   2138  HE1 PHE A 135      65.820  48.350  83.630  1.00  0.00           H  
ATOM   2139  CZ  PHE A 135      65.230  46.370  83.340  1.00  0.00           C  
ATOM   2140  HZ  PHE A 135      64.710  46.230  84.280  1.00  0.00           H  
ATOM   2141  CD2 PHE A 135      65.750  45.360  81.160  1.00  0.00           C  
ATOM   2142  HD2 PHE A 135      65.710  44.490  80.510  1.00  0.00           H  
ATOM   2143  CE2 PHE A 135      65.230  45.240  82.450  1.00  0.00           C  
ATOM   2144  HE2 PHE A 135      64.740  44.320  82.720  1.00  0.00           H  
ATOM   2145  C   PHE A 135      66.840  48.070  77.370  1.00  0.00           C  
ATOM   2146  O   PHE A 135      67.200  49.180  77.640  1.00  0.00           O  
ATOM   2147  N   SER A 136      67.000  47.490  76.170  1.00  0.00           N  
ATOM   2148  HN  SER A 136      66.650  46.570  76.030  1.00  0.00           H  
ATOM   2149  CA  SER A 136      67.480  48.170  74.960  1.00  0.00           C  
ATOM   2150  HA  SER A 136      68.510  48.380  75.210  1.00  0.00           H  
ATOM   2151  CB  SER A 136      67.540  47.120  73.810  1.00  0.00           C  
ATOM   2152  HB1 SER A 136      68.340  47.310  73.070  1.00  0.00           H  
ATOM   2153  HB2 SER A 136      66.580  46.970  73.270  1.00  0.00           H  
ATOM   2154  OG  SER A 136      67.950  45.870  74.370  1.00  0.00           O  
ATOM   2155  HG1 SER A 136      68.690  45.470  73.920  1.00  0.00           H  
ATOM   2156  C   SER A 136      66.750  49.300  74.470  1.00  0.00           C  
ATOM   2157  O   SER A 136      67.370  50.310  74.090  1.00  0.00           O  
ATOM   2158  N   TRP A 137      65.420  49.230  74.670  1.00  0.00           N  
ATOM   2159  HN  TRP A 137      65.030  48.390  75.030  1.00  0.00           H  
ATOM   2160  CA  TRP A 137      64.520  50.320  74.550  1.00  0.00           C  
ATOM   2161  HA  TRP A 137      64.560  50.720  73.540  1.00  0.00           H  
ATOM   2162  CB  TRP A 137      63.120  49.740  74.710  1.00  0.00           C  
ATOM   2163  HB1 TRP A 137      63.090  48.990  75.520  1.00  0.00           H  
ATOM   2164  HB2 TRP A 137      62.990  49.180  73.760  1.00  0.00           H  
ATOM   2165  CG  TRP A 137      61.960  50.670  74.910  1.00  0.00           C  
ATOM   2166  CD1 TRP A 137      61.370  51.250  73.860  1.00  0.00           C  
ATOM   2167  HD1 TRP A 137      61.750  51.120  72.860  1.00  0.00           H  
ATOM   2168  NE1 TRP A 137      60.540  52.190  74.260  1.00  0.00           N  
ATOM   2169  HE1 TRP A 137      60.050  52.890  73.790  1.00  0.00           H  
ATOM   2170  CE2 TRP A 137      60.470  52.130  75.620  1.00  0.00           C  
ATOM   2171  CD2 TRP A 137      61.340  51.180  76.110  1.00  0.00           C  
ATOM   2172  CE3 TRP A 137      61.450  50.840  77.430  1.00  0.00           C  
ATOM   2173  HE3 TRP A 137      62.180  50.130  77.770  1.00  0.00           H  
ATOM   2174  CZ3 TRP A 137      60.640  51.580  78.350  1.00  0.00           C  
ATOM   2175  HZ3 TRP A 137      60.810  51.400  79.400  1.00  0.00           H  
ATOM   2176  CZ2 TRP A 137      59.800  52.930  76.500  1.00  0.00           C  
ATOM   2177  HZ2 TRP A 137      59.140  53.690  76.120  1.00  0.00           H  
ATOM   2178  CH2 TRP A 137      59.890  52.650  77.850  1.00  0.00           C  
ATOM   2179  HH2 TRP A 137      59.200  53.170  78.500  1.00  0.00           H  
ATOM   2180  C   TRP A 137      64.770  51.510  75.510  1.00  0.00           C  
ATOM   2181  O   TRP A 137      64.990  52.610  75.010  1.00  0.00           O  
ATOM   2182  N   LYS A 138      64.900  51.220  76.840  1.00  0.00           N  
ATOM   2183  HN  LYS A 138      64.710  50.270  77.050  1.00  0.00           H  
ATOM   2184  CA  LYS A 138      65.200  52.210  77.860  1.00  0.00           C  
ATOM   2185  HA  LYS A 138      64.510  53.020  77.720  1.00  0.00           H  
ATOM   2186  CB  LYS A 138      64.950  51.530  79.230  1.00  0.00           C  
ATOM   2187  HB1 LYS A 138      65.450  50.540  79.140  1.00  0.00           H  
ATOM   2188  HB2 LYS A 138      63.860  51.310  79.100  1.00  0.00           H  
ATOM   2189  CG  LYS A 138      65.340  52.210  80.490  1.00  0.00           C  
ATOM   2190  HG1 LYS A 138      66.440  52.370  80.460  1.00  0.00           H  
ATOM   2191  HG2 LYS A 138      65.330  51.470  81.320  1.00  0.00           H  
ATOM   2192  CD  LYS A 138      64.640  53.560  80.860  1.00  0.00           C  
ATOM   2193  HD1 LYS A 138      65.280  54.030  81.650  1.00  0.00           H  
ATOM   2194  HD2 LYS A 138      64.810  54.120  79.910  1.00  0.00           H  
ATOM   2195  CE  LYS A 138      63.130  53.530  81.290  1.00  0.00           C  
ATOM   2196  HE1 LYS A 138      62.540  53.270  80.390  1.00  0.00           H  
ATOM   2197  HE2 LYS A 138      62.850  54.540  81.680  1.00  0.00           H  
ATOM   2198  NZ  LYS A 138      62.870  52.550  82.290  1.00  0.00           N1+
ATOM   2199  HZ1 LYS A 138      63.200  51.620  81.990  1.00  0.00           H  
ATOM   2200  HZ2 LYS A 138      63.400  52.740  83.170  1.00  0.00           H  
ATOM   2201  HZ3 LYS A 138      61.850  52.500  82.490  1.00  0.00           H  
ATOM   2202  C   LYS A 138      66.570  52.820  77.770  1.00  0.00           C  
ATOM   2203  O   LYS A 138      66.660  54.040  77.850  1.00  0.00           O  
ATOM   2204  N   TYR A 139      67.670  52.100  77.590  1.00  0.00           N  
ATOM   2205  HN  TYR A 139      67.580  51.110  77.690  1.00  0.00           H  
ATOM   2206  CA  TYR A 139      68.970  52.610  77.300  1.00  0.00           C  
ATOM   2207  HA  TYR A 139      69.190  53.330  78.080  1.00  0.00           H  
ATOM   2208  CB  TYR A 139      70.020  51.450  77.320  1.00  0.00           C  
ATOM   2209  HB1 TYR A 139      71.060  51.800  77.140  1.00  0.00           H  
ATOM   2210  HB2 TYR A 139      69.610  50.680  76.630  1.00  0.00           H  
ATOM   2211  CG  TYR A 139      70.070  50.820  78.710  1.00  0.00           C  
ATOM   2212  CD1 TYR A 139      70.140  51.540  79.870  1.00  0.00           C  
ATOM   2213  HD1 TYR A 139      70.130  52.620  79.900  1.00  0.00           H  
ATOM   2214  CE1 TYR A 139      70.030  50.870  81.110  1.00  0.00           C  
ATOM   2215  HE1 TYR A 139      70.020  51.490  81.990  1.00  0.00           H  
ATOM   2216  CZ  TYR A 139      70.140  49.470  81.060  1.00  0.00           C  
ATOM   2217  OH  TYR A 139      70.250  48.840  82.310  1.00  0.00           O  
ATOM   2218  HH  TYR A 139      70.820  49.340  82.900  1.00  0.00           H  
ATOM   2219  CD2 TYR A 139      70.310  49.460  78.690  1.00  0.00           C  
ATOM   2220  HD2 TYR A 139      70.400  48.890  77.770  1.00  0.00           H  
ATOM   2221  CE2 TYR A 139      70.250  48.730  79.910  1.00  0.00           C  
ATOM   2222  HE2 TYR A 139      70.520  47.690  80.010  1.00  0.00           H  
ATOM   2223  C   TYR A 139      69.100  53.340  76.000  1.00  0.00           C  
ATOM   2224  O   TYR A 139      69.770  54.380  75.920  1.00  0.00           O  
ATOM   2225  N   SER A 140      68.490  52.830  74.870  1.00  0.00           N  
ATOM   2226  HN  SER A 140      67.920  52.030  74.800  1.00  0.00           H  
ATOM   2227  CA  SER A 140      68.430  53.600  73.580  1.00  0.00           C  
ATOM   2228  HA  SER A 140      69.450  53.890  73.390  1.00  0.00           H  
ATOM   2229  CB  SER A 140      68.010  52.770  72.310  1.00  0.00           C  
ATOM   2230  HB1 SER A 140      68.790  51.990  72.370  1.00  0.00           H  
ATOM   2231  HB2 SER A 140      68.070  53.360  71.370  1.00  0.00           H  
ATOM   2232  OG  SER A 140      66.720  52.210  72.410  1.00  0.00           O  
ATOM   2233  HG1 SER A 140      66.670  51.490  73.040  1.00  0.00           H  
ATOM   2234  C   SER A 140      67.720  54.910  73.740  1.00  0.00           C  
ATOM   2235  O   SER A 140      68.150  55.940  73.220  1.00  0.00           O  
ATOM   2236  N   HIS A 141      66.550  54.970  74.490  1.00  0.00           N  
ATOM   2237  HN  HIS A 141      66.110  54.140  74.820  1.00  0.00           H  
ATOM   2238  CA  HIS A 141      65.890  56.240  74.810  1.00  0.00           C  
ATOM   2239  HA  HIS A 141      65.660  56.790  73.910  1.00  0.00           H  
ATOM   2240  CB  HIS A 141      64.410  56.080  75.320  1.00  0.00           C  
ATOM   2241  HB1 HIS A 141      64.190  56.770  76.160  1.00  0.00           H  
ATOM   2242  HB2 HIS A 141      64.450  55.030  75.680  1.00  0.00           H  
ATOM   2243  ND1 HIS A 141      62.870  57.330  73.850  1.00  0.00           N  
ATOM   2244  CG  HIS A 141      63.330  56.120  74.260  1.00  0.00           C  
ATOM   2245  CE1 HIS A 141      61.920  57.050  73.000  1.00  0.00           C  
ATOM   2246  HE1 HIS A 141      61.220  57.760  72.550  1.00  0.00           H  
ATOM   2247  NE2 HIS A 141      61.810  55.710  72.820  1.00  0.00           N  
ATOM   2248  HE2 HIS A 141      61.120  55.240  72.270  1.00  0.00           H  
ATOM   2249  CD2 HIS A 141      62.760  55.060  73.650  1.00  0.00           C  
ATOM   2250  HD2 HIS A 141      62.910  54.000  73.790  1.00  0.00           H  
ATOM   2251  C   HIS A 141      66.700  57.200  75.720  1.00  0.00           C  
ATOM   2252  O   HIS A 141      66.760  58.400  75.490  1.00  0.00           O  
ATOM   2253  N   ARG A 142      67.260  56.740  76.870  1.00  0.00           N  
ATOM   2254  HN  ARG A 142      67.010  55.890  77.320  1.00  0.00           H  
ATOM   2255  CA  ARG A 142      67.890  57.700  77.800  1.00  0.00           C  
ATOM   2256  HA  ARG A 142      67.230  58.550  77.890  1.00  0.00           H  
ATOM   2257  CB  ARG A 142      68.040  57.210  79.310  1.00  0.00           C  
ATOM   2258  HB1 ARG A 142      68.390  58.110  79.870  1.00  0.00           H  
ATOM   2259  HB2 ARG A 142      68.780  56.380  79.340  1.00  0.00           H  
ATOM   2260  CG  ARG A 142      66.750  56.730  79.980  1.00  0.00           C  
ATOM   2261  HG1 ARG A 142      67.080  56.500  81.020  1.00  0.00           H  
ATOM   2262  HG2 ARG A 142      66.350  55.830  79.480  1.00  0.00           H  
ATOM   2263  CD  ARG A 142      65.620  57.720  80.110  1.00  0.00           C  
ATOM   2264  HD1 ARG A 142      64.870  57.420  80.870  1.00  0.00           H  
ATOM   2265  HD2 ARG A 142      65.050  57.980  79.200  1.00  0.00           H  
ATOM   2266  NE  ARG A 142      66.130  58.970  80.740  1.00  0.00           N  
ATOM   2267  HE  ARG A 142      67.010  58.950  81.200  1.00  0.00           H  
ATOM   2268  CZ  ARG A 142      66.000  60.230  80.180  1.00  0.00           C  
ATOM   2269  NH1 ARG A 142      64.970  60.590  79.450  1.00  0.00           N1+
ATOM   2270 1HH1 ARG A 142      64.300  59.940  79.080  1.00  0.00           H  
ATOM   2271 2HH1 ARG A 142      64.970  61.550  79.180  1.00  0.00           H  
ATOM   2272  NH2 ARG A 142      66.830  61.240  80.460  1.00  0.00           N  
ATOM   2273 1HH2 ARG A 142      67.640  61.140  81.040  1.00  0.00           H  
ATOM   2274 2HH2 ARG A 142      66.650  62.070  79.920  1.00  0.00           H  
ATOM   2275  C   ARG A 142      69.190  58.190  77.370  1.00  0.00           C  
ATOM   2276  O   ARG A 142      69.630  59.340  77.630  1.00  0.00           O  
ATOM   2277  N   ARG A 143      69.910  57.320  76.610  1.00  0.00           N  
ATOM   2278  HN  ARG A 143      69.660  56.380  76.390  1.00  0.00           H  
ATOM   2279  CA  ARG A 143      71.010  57.830  75.810  1.00  0.00           C  
ATOM   2280  HA  ARG A 143      71.760  58.240  76.470  1.00  0.00           H  
ATOM   2281  CB  ARG A 143      71.640  56.710  75.030  1.00  0.00           C  
ATOM   2282  HB1 ARG A 143      72.500  56.980  74.370  1.00  0.00           H  
ATOM   2283  HB2 ARG A 143      70.970  56.090  74.390  1.00  0.00           H  
ATOM   2284  CG  ARG A 143      72.400  55.790  76.060  1.00  0.00           C  
ATOM   2285  HG1 ARG A 143      71.700  55.380  76.820  1.00  0.00           H  
ATOM   2286  HG2 ARG A 143      73.220  56.410  76.490  1.00  0.00           H  
ATOM   2287  CD  ARG A 143      73.120  54.580  75.380  1.00  0.00           C  
ATOM   2288  HD1 ARG A 143      73.880  54.890  74.630  1.00  0.00           H  
ATOM   2289  HD2 ARG A 143      72.310  54.040  74.840  1.00  0.00           H  
ATOM   2290  NE  ARG A 143      73.760  53.730  76.430  1.00  0.00           N  
ATOM   2291  HE  ARG A 143      74.130  54.100  77.280  1.00  0.00           H  
ATOM   2292  CZ  ARG A 143      74.250  52.510  76.150  1.00  0.00           C  
ATOM   2293  NH1 ARG A 143      74.200  52.030  74.900  1.00  0.00           N1+
ATOM   2294 1HH1 ARG A 143      73.890  52.620  74.150  1.00  0.00           H  
ATOM   2295 2HH1 ARG A 143      74.590  51.150  74.660  1.00  0.00           H  
ATOM   2296  NH2 ARG A 143      74.820  51.670  77.010  1.00  0.00           N  
ATOM   2297 1HH2 ARG A 143      74.990  51.990  77.940  1.00  0.00           H  
ATOM   2298 2HH2 ARG A 143      75.010  50.720  76.750  1.00  0.00           H  
ATOM   2299  C   ARG A 143      70.570  58.910  74.730  1.00  0.00           C  
ATOM   2300  O   ARG A 143      71.170  59.950  74.550  1.00  0.00           O  
ATOM   2301  N   HIS A 144      69.460  58.680  73.990  1.00  0.00           N  
ATOM   2302  HN  HIS A 144      68.940  57.830  74.040  1.00  0.00           H  
ATOM   2303  CA  HIS A 144      69.020  59.500  72.960  1.00  0.00           C  
ATOM   2304  HA  HIS A 144      69.770  59.650  72.200  1.00  0.00           H  
ATOM   2305  CB  HIS A 144      67.840  58.860  72.180  1.00  0.00           C  
ATOM   2306  HB1 HIS A 144      67.080  58.630  72.950  1.00  0.00           H  
ATOM   2307  HB2 HIS A 144      68.180  57.900  71.740  1.00  0.00           H  
ATOM   2308  ND1 HIS A 144      66.130  60.530  71.410  1.00  0.00           N  
ATOM   2309  CG  HIS A 144      67.160  59.690  71.160  1.00  0.00           C  
ATOM   2310  CE1 HIS A 144      65.800  61.020  70.250  1.00  0.00           C  
ATOM   2311  HE1 HIS A 144      64.970  61.720  70.130  1.00  0.00           H  
ATOM   2312  NE2 HIS A 144      66.520  60.490  69.290  1.00  0.00           N  
ATOM   2313  HE2 HIS A 144      66.300  60.600  68.320  1.00  0.00           H  
ATOM   2314  CD2 HIS A 144      67.430  59.660  69.850  1.00  0.00           C  
ATOM   2315  HD2 HIS A 144      68.220  59.140  69.320  1.00  0.00           H  
ATOM   2316  C   HIS A 144      68.440  60.890  73.510  1.00  0.00           C  
ATOM   2317  O   HIS A 144      68.880  61.920  72.940  1.00  0.00           O  
ATOM   2318  N   HIS A 145      67.580  60.920  74.590  1.00  0.00           N  
ATOM   2319  HN  HIS A 145      67.340  59.990  74.870  1.00  0.00           H  
ATOM   2320  CA  HIS A 145      67.240  62.050  75.280  1.00  0.00           C  
ATOM   2321  HA  HIS A 145      66.900  62.720  74.500  1.00  0.00           H  
ATOM   2322  CB  HIS A 145      66.000  61.820  76.200  1.00  0.00           C  
ATOM   2323  HB1 HIS A 145      66.200  61.040  76.970  1.00  0.00           H  
ATOM   2324  HB2 HIS A 145      65.140  61.390  75.640  1.00  0.00           H  
ATOM   2325  ND1 HIS A 145      65.560  63.190  78.350  1.00  0.00           N  
ATOM   2326  CG  HIS A 145      65.530  63.140  76.990  1.00  0.00           C  
ATOM   2327  CE1 HIS A 145      64.590  64.020  78.680  1.00  0.00           C  
ATOM   2328  HE1 HIS A 145      64.300  64.290  79.700  1.00  0.00           H  
ATOM   2329  NE2 HIS A 145      64.120  64.650  77.630  1.00  0.00           N  
ATOM   2330  HE2 HIS A 145      63.550  65.470  77.530  1.00  0.00           H  
ATOM   2331  CD2 HIS A 145      64.650  64.040  76.550  1.00  0.00           C  
ATOM   2332  HD2 HIS A 145      64.440  64.280  75.510  1.00  0.00           H  
ATOM   2333  C   HIS A 145      68.240  62.850  75.960  1.00  0.00           C  
ATOM   2334  O   HIS A 145      68.250  64.090  76.020  1.00  0.00           O  
ATOM   2335  N   SER A 146      69.230  62.110  76.480  1.00  0.00           N  
ATOM   2336  HN  SER A 146      69.170  61.110  76.540  1.00  0.00           H  
ATOM   2337  CA  SER A 146      70.460  62.750  77.030  1.00  0.00           C  
ATOM   2338  HA  SER A 146      70.240  63.530  77.750  1.00  0.00           H  
ATOM   2339  CB  SER A 146      71.460  61.740  77.720  1.00  0.00           C  
ATOM   2340  HB1 SER A 146      72.510  62.100  77.790  1.00  0.00           H  
ATOM   2341  HB2 SER A 146      71.630  60.930  76.990  1.00  0.00           H  
ATOM   2342  OG  SER A 146      71.070  61.200  78.990  1.00  0.00           O  
ATOM   2343  HG1 SER A 146      70.520  60.430  78.820  1.00  0.00           H  
ATOM   2344  C   SER A 146      71.290  63.560  75.950  1.00  0.00           C  
ATOM   2345  O   SER A 146      71.800  64.680  76.230  1.00  0.00           O  
ATOM   2346  N   ASN A 147      71.390  62.980  74.690  1.00  0.00           N  
ATOM   2347  HN  ASN A 147      71.010  62.120  74.340  1.00  0.00           H  
ATOM   2348  CA  ASN A 147      72.410  63.350  73.690  1.00  0.00           C  
ATOM   2349  HA  ASN A 147      73.170  64.000  74.100  1.00  0.00           H  
ATOM   2350  CB  ASN A 147      73.060  62.100  73.080  1.00  0.00           C  
ATOM   2351  HB1 ASN A 147      73.670  62.280  72.170  1.00  0.00           H  
ATOM   2352  HB2 ASN A 147      72.280  61.330  72.890  1.00  0.00           H  
ATOM   2353  CG  ASN A 147      73.990  61.460  74.070  1.00  0.00           C  
ATOM   2354  OD1 ASN A 147      74.280  61.910  75.140  1.00  0.00           O  
ATOM   2355  ND2 ASN A 147      74.550  60.280  73.690  1.00  0.00           N  
ATOM   2356 1HD2 ASN A 147      74.710  60.100  72.720  1.00  0.00           H  
ATOM   2357 2HD2 ASN A 147      75.110  59.880  74.410  1.00  0.00           H  
ATOM   2358  C   ASN A 147      71.850  64.050  72.500  1.00  0.00           C  
ATOM   2359  O   ASN A 147      72.450  64.200  71.430  1.00  0.00           O  
ATOM   2360  N   THR A 148      70.590  64.550  72.640  1.00  0.00           N  
ATOM   2361  HN  THR A 148      70.060  64.400  73.480  1.00  0.00           H  
ATOM   2362  CA  THR A 148      69.750  65.240  71.690  1.00  0.00           C  
ATOM   2363  HA  THR A 148      69.290  64.470  71.100  1.00  0.00           H  
ATOM   2364  CB  THR A 148      68.570  66.030  72.370  1.00  0.00           C  
ATOM   2365  HB  THR A 148      69.020  66.830  73.010  1.00  0.00           H  
ATOM   2366  OG1 THR A 148      67.860  65.250  73.270  1.00  0.00           O  
ATOM   2367  HG1 THR A 148      67.770  64.360  72.930  1.00  0.00           H  
ATOM   2368  CG2 THR A 148      67.620  66.610  71.360  1.00  0.00           C  
ATOM   2369 1HG2 THR A 148      66.670  67.000  71.760  1.00  0.00           H  
ATOM   2370 2HG2 THR A 148      68.090  67.450  70.800  1.00  0.00           H  
ATOM   2371 3HG2 THR A 148      67.430  65.790  70.620  1.00  0.00           H  
ATOM   2372  C   THR A 148      70.410  66.190  70.680  1.00  0.00           C  
ATOM   2373  O   THR A 148      71.000  67.160  71.060  1.00  0.00           O  
ATOM   2374  N   ALA A 149      70.290  65.920  69.320  1.00  0.00           N  
ATOM   2375  HN  ALA A 149      69.620  65.260  69.000  1.00  0.00           H  
ATOM   2376  CA  ALA A 149      70.960  66.670  68.200  1.00  0.00           C  
ATOM   2377  HA  ALA A 149      70.580  66.300  67.260  1.00  0.00           H  
ATOM   2378  CB  ALA A 149      70.460  68.140  68.250  1.00  0.00           C  
ATOM   2379  HB1 ALA A 149      70.790  68.680  69.170  1.00  0.00           H  
ATOM   2380  HB2 ALA A 149      70.660  68.620  67.270  1.00  0.00           H  
ATOM   2381  HB3 ALA A 149      69.350  68.100  68.260  1.00  0.00           H  
ATOM   2382  C   ALA A 149      72.460  66.730  68.210  1.00  0.00           C  
ATOM   2383  O   ALA A 149      72.960  67.270  67.210  1.00  0.00           O  
ATOM   2384  N   SER A 150      73.160  66.140  69.170  1.00  0.00           N  
ATOM   2385  HN  SER A 150      72.840  65.540  69.890  1.00  0.00           H  
ATOM   2386  CA  SER A 150      74.630  66.230  69.280  1.00  0.00           C  
ATOM   2387  HA  SER A 150      74.810  67.290  69.240  1.00  0.00           H  
ATOM   2388  CB  SER A 150      75.150  65.780  70.690  1.00  0.00           C  
ATOM   2389  HB1 SER A 150      75.170  64.670  70.720  1.00  0.00           H  
ATOM   2390  HB2 SER A 150      74.460  66.190  71.450  1.00  0.00           H  
ATOM   2391  OG  SER A 150      76.400  66.400  70.990  1.00  0.00           O  
ATOM   2392  HG1 SER A 150      76.630  66.460  71.920  1.00  0.00           H  
ATOM   2393  C   SER A 150      75.380  65.520  68.160  1.00  0.00           C  
ATOM   2394  O   SER A 150      75.260  64.320  67.990  1.00  0.00           O  
ATOM   2395  N   LEU A 151      76.260  66.270  67.420  1.00  0.00           N  
ATOM   2396  HN  LEU A 151      76.340  67.260  67.540  1.00  0.00           H  
ATOM   2397  CA  LEU A 151      77.120  65.810  66.310  1.00  0.00           C  
ATOM   2398  HA  LEU A 151      76.480  65.270  65.630  1.00  0.00           H  
ATOM   2399  CB  LEU A 151      77.670  67.060  65.620  1.00  0.00           C  
ATOM   2400  HB1 LEU A 151      78.380  66.780  64.810  1.00  0.00           H  
ATOM   2401  HB2 LEU A 151      78.170  67.860  66.220  1.00  0.00           H  
ATOM   2402  CG  LEU A 151      76.610  67.790  64.770  1.00  0.00           C  
ATOM   2403  HG  LEU A 151      75.840  68.290  65.400  1.00  0.00           H  
ATOM   2404  CD1 LEU A 151      77.180  69.000  63.960  1.00  0.00           C  
ATOM   2405 1HD1 LEU A 151      77.730  69.700  64.610  1.00  0.00           H  
ATOM   2406 2HD1 LEU A 151      77.800  68.740  63.070  1.00  0.00           H  
ATOM   2407 3HD1 LEU A 151      76.350  69.660  63.630  1.00  0.00           H  
ATOM   2408  CD2 LEU A 151      75.830  66.940  63.670  1.00  0.00           C  
ATOM   2409 1HD2 LEU A 151      75.060  67.590  63.190  1.00  0.00           H  
ATOM   2410 2HD2 LEU A 151      76.500  66.560  62.870  1.00  0.00           H  
ATOM   2411 3HD2 LEU A 151      75.300  66.150  64.230  1.00  0.00           H  
ATOM   2412  C   LEU A 151      78.110  64.800  66.690  1.00  0.00           C  
ATOM   2413  O   LEU A 151      78.510  64.020  65.840  1.00  0.00           O  
ATOM   2414  N   GLU A 152      78.520  64.760  67.970  1.00  0.00           N  
ATOM   2415  HN  GLU A 152      78.190  65.470  68.590  1.00  0.00           H  
ATOM   2416  CA  GLU A 152      79.390  63.640  68.520  1.00  0.00           C  
ATOM   2417  HA  GLU A 152      80.140  63.510  67.760  1.00  0.00           H  
ATOM   2418  CB  GLU A 152      79.980  64.270  69.850  1.00  0.00           C  
ATOM   2419  HB1 GLU A 152      80.690  63.500  70.230  1.00  0.00           H  
ATOM   2420  HB2 GLU A 152      79.250  64.630  70.610  1.00  0.00           H  
ATOM   2421  CG  GLU A 152      80.750  65.640  69.510  1.00  0.00           C  
ATOM   2422  HG1 GLU A 152      80.230  66.620  69.420  1.00  0.00           H  
ATOM   2423  HG2 GLU A 152      81.370  65.580  68.590  1.00  0.00           H  
ATOM   2424  CD  GLU A 152      81.680  66.070  70.620  1.00  0.00           C  
ATOM   2425  OE1 GLU A 152      82.410  65.220  71.160  1.00  0.00           O  
ATOM   2426  OE2 GLU A 152      81.590  67.200  71.100  1.00  0.00           O1-
ATOM   2427  C   GLU A 152      78.590  62.390  68.910  1.00  0.00           C  
ATOM   2428  O   GLU A 152      79.100  61.310  68.700  1.00  0.00           O  
ATOM   2429  N   ARG A 153      77.310  62.500  69.300  1.00  0.00           N  
ATOM   2430  HN  ARG A 153      76.760  63.320  69.150  1.00  0.00           H  
ATOM   2431  CA  ARG A 153      76.730  61.310  69.970  1.00  0.00           C  
ATOM   2432  HA  ARG A 153      77.030  60.470  69.370  1.00  0.00           H  
ATOM   2433  CB  ARG A 153      77.320  61.240  71.420  1.00  0.00           C  
ATOM   2434  HB1 ARG A 153      78.320  60.750  71.420  1.00  0.00           H  
ATOM   2435  HB2 ARG A 153      76.770  60.460  72.000  1.00  0.00           H  
ATOM   2436  CG  ARG A 153      77.400  62.480  72.230  1.00  0.00           C  
ATOM   2437  HG1 ARG A 153      76.360  62.750  72.520  1.00  0.00           H  
ATOM   2438  HG2 ARG A 153      77.840  63.370  71.740  1.00  0.00           H  
ATOM   2439  CD  ARG A 153      78.320  62.210  73.540  1.00  0.00           C  
ATOM   2440  HD1 ARG A 153      79.390  62.200  73.250  1.00  0.00           H  
ATOM   2441  HD2 ARG A 153      78.070  61.220  73.980  1.00  0.00           H  
ATOM   2442  NE  ARG A 153      78.020  63.280  74.570  1.00  0.00           N  
ATOM   2443  HE  ARG A 153      77.490  64.090  74.290  1.00  0.00           H  
ATOM   2444  CZ  ARG A 153      78.250  63.010  75.830  1.00  0.00           C  
ATOM   2445  NH1 ARG A 153      79.020  62.010  76.210  1.00  0.00           N1+
ATOM   2446 1HH1 ARG A 153      79.710  61.690  75.560  1.00  0.00           H  
ATOM   2447 2HH1 ARG A 153      79.130  61.790  77.180  1.00  0.00           H  
ATOM   2448  NH2 ARG A 153      77.870  63.830  76.770  1.00  0.00           N  
ATOM   2449 1HH2 ARG A 153      77.530  64.680  76.360  1.00  0.00           H  
ATOM   2450 2HH2 ARG A 153      78.140  63.710  77.730  1.00  0.00           H  
ATOM   2451  C   ARG A 153      75.230  61.190  69.940  1.00  0.00           C  
ATOM   2452  O   ARG A 153      74.680  60.420  70.730  1.00  0.00           O  
ATOM   2453  N   ASP A 154      74.480  61.890  69.010  1.00  0.00           N  
ATOM   2454  HN  ASP A 154      74.850  62.630  68.460  1.00  0.00           H  
ATOM   2455  CA  ASP A 154      73.060  61.690  68.840  1.00  0.00           C  
ATOM   2456  HA  ASP A 154      72.690  61.880  69.830  1.00  0.00           H  
ATOM   2457  CB  ASP A 154      72.630  62.700  67.740  1.00  0.00           C  
ATOM   2458  HB1 ASP A 154      73.360  62.420  66.960  1.00  0.00           H  
ATOM   2459  HB2 ASP A 154      72.690  63.770  68.010  1.00  0.00           H  
ATOM   2460  CG  ASP A 154      71.190  62.500  67.180  1.00  0.00           C  
ATOM   2461  OD1 ASP A 154      70.840  63.140  66.140  1.00  0.00           O  
ATOM   2462  OD2 ASP A 154      70.360  61.860  67.900  1.00  0.00           O1-
ATOM   2463  C   ASP A 154      72.810  60.240  68.380  1.00  0.00           C  
ATOM   2464  O   ASP A 154      73.390  59.850  67.400  1.00  0.00           O  
ATOM   2465  N   GLU A 155      71.910  59.460  68.980  1.00  0.00           N  
ATOM   2466  HN  GLU A 155      71.250  59.860  69.610  1.00  0.00           H  
ATOM   2467  CA  GLU A 155      71.710  58.060  68.690  1.00  0.00           C  
ATOM   2468  HA  GLU A 155      72.670  57.580  68.720  1.00  0.00           H  
ATOM   2469  CB  GLU A 155      71.000  57.340  69.870  1.00  0.00           C  
ATOM   2470  HB1 GLU A 155      70.640  56.300  69.720  1.00  0.00           H  
ATOM   2471  HB2 GLU A 155      70.070  57.900  70.080  1.00  0.00           H  
ATOM   2472  CG  GLU A 155      71.890  57.390  71.180  1.00  0.00           C  
ATOM   2473  HG1 GLU A 155      71.150  57.100  71.960  1.00  0.00           H  
ATOM   2474  HG2 GLU A 155      72.190  58.460  71.230  1.00  0.00           H  
ATOM   2475  CD  GLU A 155      73.060  56.420  71.300  1.00  0.00           C  
ATOM   2476  OE1 GLU A 155      74.150  56.760  71.760  1.00  0.00           O  
ATOM   2477  OE2 GLU A 155      72.920  55.250  70.860  1.00  0.00           O1-
ATOM   2478  C   GLU A 155      71.150  57.550  67.410  1.00  0.00           C  
ATOM   2479  O   GLU A 155      71.290  56.380  67.070  1.00  0.00           O  
ATOM   2480  N   VAL A 156      70.550  58.460  66.590  1.00  0.00           N  
ATOM   2481  HN  VAL A 156      70.610  59.420  66.820  1.00  0.00           H  
ATOM   2482  CA  VAL A 156      70.070  58.010  65.290  1.00  0.00           C  
ATOM   2483  HA  VAL A 156      70.650  57.160  64.970  1.00  0.00           H  
ATOM   2484  CB  VAL A 156      68.620  57.600  65.320  1.00  0.00           C  
ATOM   2485  HB  VAL A 156      68.140  57.290  64.360  1.00  0.00           H  
ATOM   2486  CG1 VAL A 156      68.420  56.280  66.080  1.00  0.00           C  
ATOM   2487 1HG1 VAL A 156      69.190  55.530  65.780  1.00  0.00           H  
ATOM   2488 2HG1 VAL A 156      68.530  56.410  67.180  1.00  0.00           H  
ATOM   2489 3HG1 VAL A 156      67.390  55.900  65.890  1.00  0.00           H  
ATOM   2490  CG2 VAL A 156      67.690  58.760  65.860  1.00  0.00           C  
ATOM   2491 1HG2 VAL A 156      66.640  58.410  65.990  1.00  0.00           H  
ATOM   2492 2HG2 VAL A 156      68.000  58.940  66.920  1.00  0.00           H  
ATOM   2493 3HG2 VAL A 156      67.840  59.650  65.220  1.00  0.00           H  
ATOM   2494  C   VAL A 156      70.350  59.010  64.150  1.00  0.00           C  
ATOM   2495  O   VAL A 156      70.330  60.240  64.260  1.00  0.00           O  
ATOM   2496  N   PHE A 157      70.530  58.420  62.960  1.00  0.00           N  
ATOM   2497  HN  PHE A 157      70.480  57.430  62.830  1.00  0.00           H  
ATOM   2498  CA  PHE A 157      70.670  59.080  61.630  1.00  0.00           C  
ATOM   2499  HA  PHE A 157      70.830  58.240  60.960  1.00  0.00           H  
ATOM   2500  CB  PHE A 157      69.350  59.830  61.260  1.00  0.00           C  
ATOM   2501  HB1 PHE A 157      69.510  60.560  60.450  1.00  0.00           H  
ATOM   2502  HB2 PHE A 157      69.080  60.530  62.080  1.00  0.00           H  
ATOM   2503  CG  PHE A 157      68.300  58.800  60.910  1.00  0.00           C  
ATOM   2504  CD1 PHE A 157      68.280  58.050  59.720  1.00  0.00           C  
ATOM   2505  HD1 PHE A 157      69.060  58.080  58.970  1.00  0.00           H  
ATOM   2506  CE1 PHE A 157      67.130  57.270  59.400  1.00  0.00           C  
ATOM   2507  HE1 PHE A 157      67.090  56.720  58.470  1.00  0.00           H  
ATOM   2508  CZ  PHE A 157      66.180  57.090  60.370  1.00  0.00           C  
ATOM   2509  HZ  PHE A 157      65.370  56.420  60.120  1.00  0.00           H  
ATOM   2510  CD2 PHE A 157      67.200  58.680  61.850  1.00  0.00           C  
ATOM   2511  HD2 PHE A 157      67.300  59.180  62.800  1.00  0.00           H  
ATOM   2512  CE2 PHE A 157      66.180  57.820  61.590  1.00  0.00           C  
ATOM   2513  HE2 PHE A 157      65.390  57.840  62.320  1.00  0.00           H  
ATOM   2514  C   PHE A 157      71.780  60.110  61.530  1.00  0.00           C  
ATOM   2515  O   PHE A 157      71.600  61.300  61.320  1.00  0.00           O  
ATOM   2516  N   VAL A 158      73.090  59.640  61.620  1.00  0.00           N  
ATOM   2517  HN  VAL A 158      73.280  58.710  61.910  1.00  0.00           H  
ATOM   2518  CA  VAL A 158      74.240  60.540  61.450  1.00  0.00           C  
ATOM   2519  HA  VAL A 158      74.050  61.340  62.150  1.00  0.00           H  
ATOM   2520  CB  VAL A 158      75.640  59.910  61.820  1.00  0.00           C  
ATOM   2521  HB  VAL A 158      76.440  60.630  61.530  1.00  0.00           H  
ATOM   2522  CG1 VAL A 158      75.700  59.820  63.410  1.00  0.00           C  
ATOM   2523 1HG1 VAL A 158      76.510  59.130  63.740  1.00  0.00           H  
ATOM   2524 2HG1 VAL A 158      75.920  60.860  63.740  1.00  0.00           H  
ATOM   2525 3HG1 VAL A 158      74.720  59.450  63.780  1.00  0.00           H  
ATOM   2526  CG2 VAL A 158      75.870  58.510  61.200  1.00  0.00           C  
ATOM   2527 1HG2 VAL A 158      76.920  58.280  61.480  1.00  0.00           H  
ATOM   2528 2HG2 VAL A 158      75.210  57.660  61.460  1.00  0.00           H  
ATOM   2529 3HG2 VAL A 158      75.900  58.700  60.100  1.00  0.00           H  
ATOM   2530  C   VAL A 158      74.300  61.150  60.010  1.00  0.00           C  
ATOM   2531  O   VAL A 158      73.870  60.470  59.070  1.00  0.00           O  
ATOM   2532  N   PRO A 159      74.760  62.380  59.810  1.00  0.00           N  
ATOM   2533  CD  PRO A 159      74.860  63.430  60.750  1.00  0.00           C  
ATOM   2534  HD1 PRO A 159      73.880  63.510  61.270  1.00  0.00           H  
ATOM   2535  HD2 PRO A 159      75.690  63.150  61.430  1.00  0.00           H  
ATOM   2536  CA  PRO A 159      75.210  62.900  58.490  1.00  0.00           C  
ATOM   2537  HA  PRO A 159      74.390  63.070  57.810  1.00  0.00           H  
ATOM   2538  CB  PRO A 159      75.980  64.190  58.880  1.00  0.00           C  
ATOM   2539  HB1 PRO A 159      76.150  64.950  58.080  1.00  0.00           H  
ATOM   2540  HB2 PRO A 159      76.970  63.810  59.210  1.00  0.00           H  
ATOM   2541  CG  PRO A 159      75.210  64.750  60.030  1.00  0.00           C  
ATOM   2542  HG1 PRO A 159      74.330  65.360  59.750  1.00  0.00           H  
ATOM   2543  HG2 PRO A 159      75.840  65.370  60.700  1.00  0.00           H  
ATOM   2544  C   PRO A 159      76.050  61.940  57.690  1.00  0.00           C  
ATOM   2545  O   PRO A 159      77.020  61.440  58.200  1.00  0.00           O  
ATOM   2546  N   LYS A 160      75.710  61.750  56.380  1.00  0.00           N  
ATOM   2547  HN  LYS A 160      74.930  62.220  55.970  1.00  0.00           H  
ATOM   2548  CA  LYS A 160      76.380  60.910  55.420  1.00  0.00           C  
ATOM   2549  HA  LYS A 160      76.440  59.900  55.820  1.00  0.00           H  
ATOM   2550  CB  LYS A 160      75.640  60.890  54.100  1.00  0.00           C  
ATOM   2551  HB1 LYS A 160      76.270  60.490  53.270  1.00  0.00           H  
ATOM   2552  HB2 LYS A 160      75.480  61.950  53.790  1.00  0.00           H  
ATOM   2553  CG  LYS A 160      74.280  60.140  54.090  1.00  0.00           C  
ATOM   2554  HG1 LYS A 160      74.030  60.020  53.020  1.00  0.00           H  
ATOM   2555  HG2 LYS A 160      73.550  60.810  54.590  1.00  0.00           H  
ATOM   2556  CD  LYS A 160      74.340  58.800  54.850  1.00  0.00           C  
ATOM   2557  HD1 LYS A 160      74.810  58.920  55.850  1.00  0.00           H  
ATOM   2558  HD2 LYS A 160      73.310  58.400  54.990  1.00  0.00           H  
ATOM   2559  CE  LYS A 160      75.030  57.660  54.000  1.00  0.00           C  
ATOM   2560  HE1 LYS A 160      75.920  58.100  53.490  1.00  0.00           H  
ATOM   2561  HE2 LYS A 160      74.320  57.360  53.200  1.00  0.00           H  
ATOM   2562  NZ  LYS A 160      75.420  56.520  54.860  1.00  0.00           N1+
ATOM   2563  HZ1 LYS A 160      76.440  56.350  54.910  1.00  0.00           H  
ATOM   2564  HZ2 LYS A 160      75.170  56.720  55.850  1.00  0.00           H  
ATOM   2565  HZ3 LYS A 160      75.050  55.610  54.530  1.00  0.00           H  
ATOM   2566  C   LYS A 160      77.850  61.260  55.270  1.00  0.00           C  
ATOM   2567  O   LYS A 160      78.220  62.440  55.160  1.00  0.00           O  
ATOM   2568  N   HIS A 161      78.750  60.300  55.330  1.00  0.00           N  
ATOM   2569  HN  HIS A 161      78.400  59.370  55.360  1.00  0.00           H  
ATOM   2570  CA  HIS A 161      80.150  60.510  55.140  1.00  0.00           C  
ATOM   2571  HA  HIS A 161      80.460  61.170  55.940  1.00  0.00           H  
ATOM   2572  CB  HIS A 161      80.850  59.090  55.480  1.00  0.00           C  
ATOM   2573  HB1 HIS A 161      80.650  58.320  54.700  1.00  0.00           H  
ATOM   2574  HB2 HIS A 161      80.410  58.650  56.400  1.00  0.00           H  
ATOM   2575  ND1 HIS A 161      83.190  59.220  54.840  1.00  0.00           N  
ATOM   2576  CG  HIS A 161      82.300  59.240  55.810  1.00  0.00           C  
ATOM   2577  CE1 HIS A 161      84.300  59.770  55.340  1.00  0.00           C  
ATOM   2578  HE1 HIS A 161      85.190  59.970  54.760  1.00  0.00           H  
ATOM   2579  NE2 HIS A 161      84.110  59.950  56.720  1.00  0.00           N  
ATOM   2580  HE2 HIS A 161      84.850  60.400  57.220  1.00  0.00           H  
ATOM   2581  CD2 HIS A 161      82.830  59.600  56.990  1.00  0.00           C  
ATOM   2582  HD2 HIS A 161      82.460  59.600  58.010  1.00  0.00           H  
ATOM   2583  C   HIS A 161      80.540  61.080  53.800  1.00  0.00           C  
ATOM   2584  O   HIS A 161      79.890  60.740  52.830  1.00  0.00           O  
ATOM   2585  N   LYS A 162      81.600  61.800  53.650  1.00  0.00           N  
ATOM   2586  HN  LYS A 162      82.220  62.030  54.390  1.00  0.00           H  
ATOM   2587  CA  LYS A 162      81.920  62.380  52.380  1.00  0.00           C  
ATOM   2588  HA  LYS A 162      80.970  62.700  51.980  1.00  0.00           H  
ATOM   2589  CB  LYS A 162      82.930  63.570  52.390  1.00  0.00           C  
ATOM   2590  HB1 LYS A 162      82.980  63.950  51.350  1.00  0.00           H  
ATOM   2591  HB2 LYS A 162      83.950  63.210  52.670  1.00  0.00           H  
ATOM   2592  CG  LYS A 162      82.600  64.730  53.340  1.00  0.00           C  
ATOM   2593  HG1 LYS A 162      83.290  65.550  53.030  1.00  0.00           H  
ATOM   2594  HG2 LYS A 162      82.730  64.470  54.410  1.00  0.00           H  
ATOM   2595  CD  LYS A 162      81.150  65.250  53.080  1.00  0.00           C  
ATOM   2596  HD1 LYS A 162      80.940  65.210  51.990  1.00  0.00           H  
ATOM   2597  HD2 LYS A 162      80.350  64.620  53.510  1.00  0.00           H  
ATOM   2598  CE  LYS A 162      81.050  66.780  53.450  1.00  0.00           C  
ATOM   2599  HE1 LYS A 162      80.060  67.190  53.160  1.00  0.00           H  
ATOM   2600  HE2 LYS A 162      81.850  67.420  53.030  1.00  0.00           H  
ATOM   2601  NZ  LYS A 162      81.050  66.910  54.910  1.00  0.00           N1+
ATOM   2602  HZ1 LYS A 162      81.890  66.430  55.270  1.00  0.00           H  
ATOM   2603  HZ2 LYS A 162      80.990  67.920  55.120  1.00  0.00           H  
ATOM   2604  HZ3 LYS A 162      80.270  66.310  55.240  1.00  0.00           H  
ATOM   2605  C   LYS A 162      82.410  61.330  51.380  1.00  0.00           C  
ATOM   2606  O   LYS A 162      82.390  61.550  50.190  1.00  0.00           O  
ATOM   2607  N   PHE A 163      82.770  60.080  51.800  1.00  0.00           N  
ATOM   2608  HN  PHE A 163      82.910  59.970  52.780  1.00  0.00           H  
ATOM   2609  CA  PHE A 163      83.110  58.950  50.980  1.00  0.00           C  
ATOM   2610  HA  PHE A 163      83.570  59.290  50.060  1.00  0.00           H  
ATOM   2611  CB  PHE A 163      84.320  58.110  51.510  1.00  0.00           C  
ATOM   2612  HB1 PHE A 163      84.400  57.240  50.820  1.00  0.00           H  
ATOM   2613  HB2 PHE A 163      84.070  57.710  52.520  1.00  0.00           H  
ATOM   2614  CG  PHE A 163      85.640  58.750  51.660  1.00  0.00           C  
ATOM   2615  CD1 PHE A 163      85.840  60.140  51.340  1.00  0.00           C  
ATOM   2616  HD1 PHE A 163      85.080  60.830  51.010  1.00  0.00           H  
ATOM   2617  CE1 PHE A 163      87.210  60.660  51.390  1.00  0.00           C  
ATOM   2618  HE1 PHE A 163      87.350  61.670  51.040  1.00  0.00           H  
ATOM   2619  CZ  PHE A 163      88.260  59.810  51.760  1.00  0.00           C  
ATOM   2620  HZ  PHE A 163      89.260  60.200  51.710  1.00  0.00           H  
ATOM   2621  CD2 PHE A 163      86.700  58.050  52.230  1.00  0.00           C  
ATOM   2622  HD2 PHE A 163      86.610  57.080  52.690  1.00  0.00           H  
ATOM   2623  CE2 PHE A 163      88.000  58.520  52.210  1.00  0.00           C  
ATOM   2624  HE2 PHE A 163      88.820  58.000  52.680  1.00  0.00           H  
ATOM   2625  C   PHE A 163      81.930  58.080  50.600  1.00  0.00           C  
ATOM   2626  O   PHE A 163      82.000  57.170  49.820  1.00  0.00           O  
ATOM   2627  N   GLU A 164      80.740  58.400  51.100  1.00  0.00           N  
ATOM   2628  HN  GLU A 164      80.720  59.110  51.800  1.00  0.00           H  
ATOM   2629  CA  GLU A 164      79.520  57.770  50.710  1.00  0.00           C  
ATOM   2630  HA  GLU A 164      79.640  56.760  50.350  1.00  0.00           H  
ATOM   2631  CB  GLU A 164      78.520  57.500  51.910  1.00  0.00           C  
ATOM   2632  HB1 GLU A 164      77.540  57.220  51.480  1.00  0.00           H  
ATOM   2633  HB2 GLU A 164      78.470  58.480  52.430  1.00  0.00           H  
ATOM   2634  CG  GLU A 164      79.060  56.390  52.780  1.00  0.00           C  
ATOM   2635  HG1 GLU A 164      80.070  56.700  53.110  1.00  0.00           H  
ATOM   2636  HG2 GLU A 164      79.160  55.520  52.110  1.00  0.00           H  
ATOM   2637  CD  GLU A 164      78.230  56.110  53.980  1.00  0.00           C  
ATOM   2638  OE1 GLU A 164      78.170  57.010  54.890  1.00  0.00           O  
ATOM   2639  OE2 GLU A 164      77.690  55.030  54.090  1.00  0.00           O1-
ATOM   2640  C   GLU A 164      78.690  58.430  49.660  1.00  0.00           C  
ATOM   2641  O   GLU A 164      77.740  57.920  49.110  1.00  0.00           O  
ATOM   2642  N   MET A 165      79.060  59.710  49.300  1.00  0.00           N  
ATOM   2643  HN  MET A 165      79.870  60.180  49.650  1.00  0.00           H  
ATOM   2644  CA  MET A 165      78.200  60.600  48.450  1.00  0.00           C  
ATOM   2645  HA  MET A 165      77.210  60.640  48.880  1.00  0.00           H  
ATOM   2646  CB  MET A 165      78.750  62.000  48.430  1.00  0.00           C  
ATOM   2647  HB1 MET A 165      78.030  62.660  47.900  1.00  0.00           H  
ATOM   2648  HB2 MET A 165      79.730  62.070  47.920  1.00  0.00           H  
ATOM   2649  CG  MET A 165      78.890  62.510  49.880  1.00  0.00           C  
ATOM   2650  HG1 MET A 165      79.360  63.520  49.870  1.00  0.00           H  
ATOM   2651  HG2 MET A 165      79.650  61.910  50.410  1.00  0.00           H  
ATOM   2652  SD  MET A 165      77.300  62.640  50.910  1.00  0.00           S  
ATOM   2653  CE  MET A 165      78.030  63.780  52.170  1.00  0.00           C  
ATOM   2654  HE1 MET A 165      77.430  63.890  53.090  1.00  0.00           H  
ATOM   2655  HE2 MET A 165      79.030  63.360  52.410  1.00  0.00           H  
ATOM   2656  HE3 MET A 165      78.170  64.820  51.800  1.00  0.00           H  
ATOM   2657  C   MET A 165      78.040  60.270  46.970  1.00  0.00           C  
ATOM   2658  O   MET A 165      76.930  60.270  46.420  1.00  0.00           O  
ATOM   2659  N   LYS A 166      79.110  59.910  46.290  1.00  0.00           N  
ATOM   2660  HN  LYS A 166      79.920  59.790  46.860  1.00  0.00           H  
ATOM   2661  CA  LYS A 166      79.080  59.370  44.980  1.00  0.00           C  
ATOM   2662  HA  LYS A 166      78.600  60.070  44.310  1.00  0.00           H  
ATOM   2663  CB  LYS A 166      80.460  59.270  44.340  1.00  0.00           C  
ATOM   2664  HB1 LYS A 166      80.340  59.100  43.250  1.00  0.00           H  
ATOM   2665  HB2 LYS A 166      80.890  58.310  44.700  1.00  0.00           H  
ATOM   2666  CG  LYS A 166      81.420  60.500  44.510  1.00  0.00           C  
ATOM   2667  HG1 LYS A 166      82.300  60.270  43.870  1.00  0.00           H  
ATOM   2668  HG2 LYS A 166      81.850  60.470  45.530  1.00  0.00           H  
ATOM   2669  CD  LYS A 166      80.840  61.850  44.200  1.00  0.00           C  
ATOM   2670  HD1 LYS A 166      80.590  61.940  43.120  1.00  0.00           H  
ATOM   2671  HD2 LYS A 166      79.870  61.910  44.750  1.00  0.00           H  
ATOM   2672  CE  LYS A 166      81.770  62.970  44.640  1.00  0.00           C  
ATOM   2673  HE1 LYS A 166      82.780  62.960  44.180  1.00  0.00           H  
ATOM   2674  HE2 LYS A 166      82.010  62.910  45.730  1.00  0.00           H  
ATOM   2675  NZ  LYS A 166      81.260  64.350  44.570  1.00  0.00           N1+
ATOM   2676  HZ1 LYS A 166      80.420  64.570  45.150  1.00  0.00           H  
ATOM   2677  HZ2 LYS A 166      81.970  65.090  44.780  1.00  0.00           H  
ATOM   2678  HZ3 LYS A 166      81.070  64.600  43.580  1.00  0.00           H  
ATOM   2679  C   LYS A 166      78.300  58.070  44.880  1.00  0.00           C  
ATOM   2680  O   LYS A 166      77.610  57.770  43.920  1.00  0.00           O  
ATOM   2681  N   TRP A 167      78.360  57.160  45.860  1.00  0.00           N  
ATOM   2682  HN  TRP A 167      78.940  57.430  46.630  1.00  0.00           H  
ATOM   2683  CA  TRP A 167      77.450  56.060  45.980  1.00  0.00           C  
ATOM   2684  HA  TRP A 167      77.500  55.480  45.080  1.00  0.00           H  
ATOM   2685  CB  TRP A 167      77.940  55.060  47.110  1.00  0.00           C  
ATOM   2686  HB1 TRP A 167      78.020  55.580  48.080  1.00  0.00           H  
ATOM   2687  HB2 TRP A 167      78.940  54.680  46.830  1.00  0.00           H  
ATOM   2688  CG  TRP A 167      77.110  53.810  47.340  1.00  0.00           C  
ATOM   2689  CD1 TRP A 167      76.150  53.710  48.380  1.00  0.00           C  
ATOM   2690  HD1 TRP A 167      75.900  54.400  49.170  1.00  0.00           H  
ATOM   2691  NE1 TRP A 167      75.430  52.620  48.140  1.00  0.00           N  
ATOM   2692  HE1 TRP A 167      74.610  52.290  48.570  1.00  0.00           H  
ATOM   2693  CE2 TRP A 167      75.830  51.980  47.010  1.00  0.00           C  
ATOM   2694  CD2 TRP A 167      76.930  52.700  46.480  1.00  0.00           C  
ATOM   2695  CE3 TRP A 167      77.460  52.250  45.280  1.00  0.00           C  
ATOM   2696  HE3 TRP A 167      78.210  52.880  44.840  1.00  0.00           H  
ATOM   2697  CZ3 TRP A 167      76.940  51.150  44.650  1.00  0.00           C  
ATOM   2698  HZ3 TRP A 167      77.400  50.800  43.730  1.00  0.00           H  
ATOM   2699  CZ2 TRP A 167      75.350  50.810  46.440  1.00  0.00           C  
ATOM   2700  HZ2 TRP A 167      74.460  50.360  46.860  1.00  0.00           H  
ATOM   2701  CH2 TRP A 167      75.940  50.390  45.230  1.00  0.00           C  
ATOM   2702  HH2 TRP A 167      75.580  49.490  44.750  1.00  0.00           H  
ATOM   2703  C   TRP A 167      75.950  56.500  46.080  1.00  0.00           C  
ATOM   2704  O   TRP A 167      75.040  55.990  45.400  1.00  0.00           O  
ATOM   2705  N   TYR A 168      75.730  57.540  46.920  1.00  0.00           N  
ATOM   2706  HN  TYR A 168      76.450  57.730  47.580  1.00  0.00           H  
ATOM   2707  CA  TYR A 168      74.430  58.200  47.100  1.00  0.00           C  
ATOM   2708  HA  TYR A 168      73.780  57.370  47.340  1.00  0.00           H  
ATOM   2709  CB  TYR A 168      74.540  59.130  48.340  1.00  0.00           C  
ATOM   2710  HB1 TYR A 168      74.600  60.170  47.950  1.00  0.00           H  
ATOM   2711  HB2 TYR A 168      75.500  59.080  48.890  1.00  0.00           H  
ATOM   2712  CG  TYR A 168      73.450  58.990  49.370  1.00  0.00           C  
ATOM   2713  CD1 TYR A 168      73.500  57.890  50.230  1.00  0.00           C  
ATOM   2714  HD1 TYR A 168      74.400  57.320  50.080  1.00  0.00           H  
ATOM   2715  CE1 TYR A 168      72.480  57.690  51.170  1.00  0.00           C  
ATOM   2716  HE1 TYR A 168      72.570  56.900  51.890  1.00  0.00           H  
ATOM   2717  CZ  TYR A 168      71.430  58.600  51.280  1.00  0.00           C  
ATOM   2718  OH  TYR A 168      70.470  58.440  52.270  1.00  0.00           O  
ATOM   2719  HH  TYR A 168      70.110  59.330  52.300  1.00  0.00           H  
ATOM   2720  CD2 TYR A 168      72.410  60.010  49.570  1.00  0.00           C  
ATOM   2721  HD2 TYR A 168      72.310  60.800  48.840  1.00  0.00           H  
ATOM   2722  CE2 TYR A 168      71.430  59.790  50.520  1.00  0.00           C  
ATOM   2723  HE2 TYR A 168      70.660  60.530  50.700  1.00  0.00           H  
ATOM   2724  C   TYR A 168      73.800  58.900  45.880  1.00  0.00           C  
ATOM   2725  O   TYR A 168      72.600  59.080  45.760  1.00  0.00           O  
ATOM   2726  N   ALA A 169      74.690  59.430  45.000  1.00  0.00           N  
ATOM   2727  HN  ALA A 169      75.620  59.240  45.300  1.00  0.00           H  
ATOM   2728  CA  ALA A 169      74.380  59.960  43.720  1.00  0.00           C  
ATOM   2729  HA  ALA A 169      73.660  60.760  43.840  1.00  0.00           H  
ATOM   2730  CB  ALA A 169      75.700  60.560  43.110  1.00  0.00           C  
ATOM   2731  HB1 ALA A 169      75.480  61.200  42.240  1.00  0.00           H  
ATOM   2732  HB2 ALA A 169      76.320  61.050  43.890  1.00  0.00           H  
ATOM   2733  HB3 ALA A 169      76.410  59.780  42.770  1.00  0.00           H  
ATOM   2734  C   ALA A 169      73.750  58.880  42.860  1.00  0.00           C  
ATOM   2735  O   ALA A 169      72.800  59.110  42.110  1.00  0.00           O  
ATOM   2736  N   LYS A 170      74.260  57.660  42.870  1.00  0.00           N  
ATOM   2737  HN  LYS A 170      75.050  57.420  43.440  1.00  0.00           H  
ATOM   2738  CA  LYS A 170      73.670  56.570  42.180  1.00  0.00           C  
ATOM   2739  HA  LYS A 170      73.560  56.980  41.190  1.00  0.00           H  
ATOM   2740  CB  LYS A 170      74.650  55.370  42.200  1.00  0.00           C  
ATOM   2741  HB1 LYS A 170      74.210  54.430  41.800  1.00  0.00           H  
ATOM   2742  HB2 LYS A 170      74.850  55.130  43.270  1.00  0.00           H  
ATOM   2743  CG  LYS A 170      76.000  55.540  41.440  1.00  0.00           C  
ATOM   2744  HG1 LYS A 170      76.320  56.590  41.650  1.00  0.00           H  
ATOM   2745  HG2 LYS A 170      75.800  55.500  40.350  1.00  0.00           H  
ATOM   2746  CD  LYS A 170      77.060  54.500  41.930  1.00  0.00           C  
ATOM   2747  HD1 LYS A 170      77.150  54.400  43.040  1.00  0.00           H  
ATOM   2748  HD2 LYS A 170      76.680  53.490  41.690  1.00  0.00           H  
ATOM   2749  CE  LYS A 170      78.580  54.640  41.380  1.00  0.00           C  
ATOM   2750  HE1 LYS A 170      78.430  54.760  40.280  1.00  0.00           H  
ATOM   2751  HE2 LYS A 170      79.270  53.780  41.520  1.00  0.00           H  
ATOM   2752  NZ  LYS A 170      79.400  55.810  41.800  1.00  0.00           N1+
ATOM   2753  HZ1 LYS A 170      78.860  56.690  41.780  1.00  0.00           H  
ATOM   2754  HZ2 LYS A 170      79.800  55.650  42.750  1.00  0.00           H  
ATOM   2755  HZ3 LYS A 170      80.170  55.870  41.110  1.00  0.00           H  
ATOM   2756  C   LYS A 170      72.260  56.190  42.730  1.00  0.00           C  
ATOM   2757  O   LYS A 170      71.390  56.090  41.870  1.00  0.00           O  
ATOM   2758  N   TYR A 171      72.050  56.120  44.100  1.00  0.00           N  
ATOM   2759  HN  TYR A 171      72.840  56.310  44.680  1.00  0.00           H  
ATOM   2760  CA  TYR A 171      70.830  56.010  44.820  1.00  0.00           C  
ATOM   2761  HA  TYR A 171      70.340  55.140  44.390  1.00  0.00           H  
ATOM   2762  CB  TYR A 171      71.050  55.770  46.410  1.00  0.00           C  
ATOM   2763  HB1 TYR A 171      71.950  56.310  46.750  1.00  0.00           H  
ATOM   2764  HB2 TYR A 171      71.220  54.670  46.480  1.00  0.00           H  
ATOM   2765  CG  TYR A 171      69.890  56.120  47.270  1.00  0.00           C  
ATOM   2766  CD1 TYR A 171      68.820  55.250  47.300  1.00  0.00           C  
ATOM   2767  HD1 TYR A 171      68.820  54.280  46.850  1.00  0.00           H  
ATOM   2768  CE1 TYR A 171      67.760  55.520  48.180  1.00  0.00           C  
ATOM   2769  HE1 TYR A 171      66.920  54.840  48.230  1.00  0.00           H  
ATOM   2770  CZ  TYR A 171      67.820  56.630  49.040  1.00  0.00           C  
ATOM   2771  OH  TYR A 171      66.760  56.930  49.980  1.00  0.00           O  
ATOM   2772  HH  TYR A 171      65.910  56.510  49.810  1.00  0.00           H  
ATOM   2773  CD2 TYR A 171      69.950  57.220  48.130  1.00  0.00           C  
ATOM   2774  HD2 TYR A 171      70.860  57.800  48.170  1.00  0.00           H  
ATOM   2775  CE2 TYR A 171      68.940  57.520  48.990  1.00  0.00           C  
ATOM   2776  HE2 TYR A 171      69.020  58.380  49.650  1.00  0.00           H  
ATOM   2777  C   TYR A 171      69.810  57.060  44.440  1.00  0.00           C  
ATOM   2778  O   TYR A 171      68.640  56.710  44.110  1.00  0.00           O  
ATOM   2779  N   LEU A 172      70.180  58.370  44.390  1.00  0.00           N  
ATOM   2780  HN  LEU A 172      71.150  58.630  44.450  1.00  0.00           H  
ATOM   2781  CA  LEU A 172      69.260  59.400  44.150  1.00  0.00           C  
ATOM   2782  HA  LEU A 172      68.360  59.160  44.680  1.00  0.00           H  
ATOM   2783  CB  LEU A 172      69.660  60.750  44.760  1.00  0.00           C  
ATOM   2784  HB1 LEU A 172      68.970  61.570  44.490  1.00  0.00           H  
ATOM   2785  HB2 LEU A 172      70.690  61.010  44.440  1.00  0.00           H  
ATOM   2786  CG  LEU A 172      69.630  60.690  46.350  1.00  0.00           C  
ATOM   2787  HG  LEU A 172      70.340  60.000  46.840  1.00  0.00           H  
ATOM   2788  CD1 LEU A 172      69.960  62.120  46.810  1.00  0.00           C  
ATOM   2789 1HD1 LEU A 172      69.670  62.160  47.880  1.00  0.00           H  
ATOM   2790 2HD1 LEU A 172      71.030  62.390  46.860  1.00  0.00           H  
ATOM   2791 3HD1 LEU A 172      69.360  62.900  46.300  1.00  0.00           H  
ATOM   2792  CD2 LEU A 172      68.300  60.210  46.840  1.00  0.00           C  
ATOM   2793 1HD2 LEU A 172      68.180  59.130  46.590  1.00  0.00           H  
ATOM   2794 2HD2 LEU A 172      68.130  60.330  47.930  1.00  0.00           H  
ATOM   2795 3HD2 LEU A 172      67.500  60.650  46.200  1.00  0.00           H  
ATOM   2796  C   LEU A 172      69.000  59.630  42.700  1.00  0.00           C  
ATOM   2797  O   LEU A 172      68.080  60.290  42.240  1.00  0.00           O  
ATOM   2798  N   ASN A 173      69.750  58.870  41.840  1.00  0.00           N  
ATOM   2799  HN  ASN A 173      70.530  58.320  42.120  1.00  0.00           H  
ATOM   2800  CA  ASN A 173      69.470  58.820  40.420  1.00  0.00           C  
ATOM   2801  HA  ASN A 173      68.650  59.450  40.110  1.00  0.00           H  
ATOM   2802  CB  ASN A 173      70.800  59.100  39.590  1.00  0.00           C  
ATOM   2803  HB1 ASN A 173      70.660  58.830  38.520  1.00  0.00           H  
ATOM   2804  HB2 ASN A 173      71.560  58.410  40.010  1.00  0.00           H  
ATOM   2805  CG  ASN A 173      71.350  60.550  39.720  1.00  0.00           C  
ATOM   2806  OD1 ASN A 173      72.440  60.910  39.240  1.00  0.00           O  
ATOM   2807  ND2 ASN A 173      70.650  61.560  40.300  1.00  0.00           N  
ATOM   2808 1HD2 ASN A 173      69.690  61.390  40.540  1.00  0.00           H  
ATOM   2809 2HD2 ASN A 173      71.030  62.480  40.290  1.00  0.00           H  
ATOM   2810  C   ASN A 173      68.980  57.410  39.970  1.00  0.00           C  
ATOM   2811  O   ASN A 173      68.800  57.090  38.770  1.00  0.00           O  
ATOM   2812  N   ASN A 174      68.730  56.450  40.900  1.00  0.00           N  
ATOM   2813  HN  ASN A 174      68.970  56.740  41.820  1.00  0.00           H  
ATOM   2814  CA  ASN A 174      68.230  55.140  40.710  1.00  0.00           C  
ATOM   2815  HA  ASN A 174      68.370  54.880  39.670  1.00  0.00           H  
ATOM   2816  CB  ASN A 174      69.020  54.100  41.450  1.00  0.00           C  
ATOM   2817  HB1 ASN A 174      68.910  54.310  42.530  1.00  0.00           H  
ATOM   2818  HB2 ASN A 174      70.130  54.160  41.360  1.00  0.00           H  
ATOM   2819  CG  ASN A 174      68.730  52.560  41.280  1.00  0.00           C  
ATOM   2820  OD1 ASN A 174      67.880  52.140  40.490  1.00  0.00           O  
ATOM   2821  ND2 ASN A 174      69.250  51.710  42.180  1.00  0.00           N  
ATOM   2822 1HD2 ASN A 174      70.000  51.960  42.800  1.00  0.00           H  
ATOM   2823 2HD2 ASN A 174      68.890  50.780  42.280  1.00  0.00           H  
ATOM   2824  C   ASN A 174      66.730  54.910  41.010  1.00  0.00           C  
ATOM   2825  O   ASN A 174      66.340  54.600  42.180  1.00  0.00           O  
ATOM   2826  N   PRO A 175      65.750  54.910  40.040  1.00  0.00           N  
ATOM   2827  CD  PRO A 175      65.920  55.450  38.680  1.00  0.00           C  
ATOM   2828  HD1 PRO A 175      66.350  56.470  38.810  1.00  0.00           H  
ATOM   2829  HD2 PRO A 175      66.570  54.780  38.080  1.00  0.00           H  
ATOM   2830  CA  PRO A 175      64.300  55.240  40.420  1.00  0.00           C  
ATOM   2831  HA  PRO A 175      64.300  56.130  41.030  1.00  0.00           H  
ATOM   2832  CB  PRO A 175      63.580  55.580  39.130  1.00  0.00           C  
ATOM   2833  HB1 PRO A 175      63.250  56.640  39.110  1.00  0.00           H  
ATOM   2834  HB2 PRO A 175      62.620  55.030  39.020  1.00  0.00           H  
ATOM   2835  CG  PRO A 175      64.630  55.460  37.960  1.00  0.00           C  
ATOM   2836  HG1 PRO A 175      64.610  56.360  37.310  1.00  0.00           H  
ATOM   2837  HG2 PRO A 175      64.270  54.550  37.430  1.00  0.00           H  
ATOM   2838  C   PRO A 175      63.590  54.100  41.150  1.00  0.00           C  
ATOM   2839  O   PRO A 175      62.890  54.260  42.170  1.00  0.00           O  
ATOM   2840  N   LEU A 176      63.910  52.920  40.660  1.00  0.00           N  
ATOM   2841  HN  LEU A 176      64.570  52.860  39.910  1.00  0.00           H  
ATOM   2842  CA  LEU A 176      63.560  51.630  41.320  1.00  0.00           C  
ATOM   2843  HA  LEU A 176      62.500  51.530  41.500  1.00  0.00           H  
ATOM   2844  CB  LEU A 176      64.000  50.460  40.440  1.00  0.00           C  
ATOM   2845  HB1 LEU A 176      63.450  49.570  40.820  1.00  0.00           H  
ATOM   2846  HB2 LEU A 176      65.080  50.250  40.480  1.00  0.00           H  
ATOM   2847  CG  LEU A 176      63.610  50.400  38.870  1.00  0.00           C  
ATOM   2848  HG  LEU A 176      64.060  51.310  38.420  1.00  0.00           H  
ATOM   2849  CD1 LEU A 176      64.170  49.130  38.110  1.00  0.00           C  
ATOM   2850 1HD1 LEU A 176      65.280  49.120  38.180  1.00  0.00           H  
ATOM   2851 2HD1 LEU A 176      63.720  48.210  38.540  1.00  0.00           H  
ATOM   2852 3HD1 LEU A 176      63.880  49.070  37.040  1.00  0.00           H  
ATOM   2853  CD2 LEU A 176      62.070  50.460  38.630  1.00  0.00           C  
ATOM   2854 1HD2 LEU A 176      61.900  50.600  37.540  1.00  0.00           H  
ATOM   2855 2HD2 LEU A 176      61.580  49.530  39.000  1.00  0.00           H  
ATOM   2856 3HD2 LEU A 176      61.690  51.390  39.120  1.00  0.00           H  
ATOM   2857  C   LEU A 176      64.160  51.560  42.700  1.00  0.00           C  
ATOM   2858  O   LEU A 176      63.470  51.100  43.630  1.00  0.00           O  
ATOM   2859  N   GLY A 177      65.460  52.000  42.910  1.00  0.00           N  
ATOM   2860  HN  GLY A 177      65.990  52.510  42.230  1.00  0.00           H  
ATOM   2861  CA  GLY A 177      66.100  51.950  44.160  1.00  0.00           C  
ATOM   2862  HA1 GLY A 177      66.110  50.900  44.410  1.00  0.00           H  
ATOM   2863  HA2 GLY A 177      67.070  52.380  43.970  1.00  0.00           H  
ATOM   2864  C   GLY A 177      65.570  52.720  45.220  1.00  0.00           C  
ATOM   2865  O   GLY A 177      65.500  52.260  46.370  1.00  0.00           O  
ATOM   2866  N   ARG A 178      65.150  53.970  44.950  1.00  0.00           N  
ATOM   2867  HN  ARG A 178      65.370  54.410  44.080  1.00  0.00           H  
ATOM   2868  CA  ARG A 178      64.470  54.800  45.890  1.00  0.00           C  
ATOM   2869  HA  ARG A 178      65.090  54.870  46.770  1.00  0.00           H  
ATOM   2870  CB  ARG A 178      64.350  56.290  45.370  1.00  0.00           C  
ATOM   2871  HB1 ARG A 178      63.770  57.000  45.990  1.00  0.00           H  
ATOM   2872  HB2 ARG A 178      63.670  56.300  44.490  1.00  0.00           H  
ATOM   2873  CG  ARG A 178      65.640  57.030  44.950  1.00  0.00           C  
ATOM   2874  HG1 ARG A 178      66.260  56.260  44.430  1.00  0.00           H  
ATOM   2875  HG2 ARG A 178      66.410  57.270  45.720  1.00  0.00           H  
ATOM   2876  CD  ARG A 178      65.420  58.210  44.020  1.00  0.00           C  
ATOM   2877  HD1 ARG A 178      64.470  58.020  43.460  1.00  0.00           H  
ATOM   2878  HD2 ARG A 178      66.230  58.250  43.260  1.00  0.00           H  
ATOM   2879  NE  ARG A 178      65.310  59.480  44.800  1.00  0.00           N  
ATOM   2880  HE  ARG A 178      65.190  59.450  45.790  1.00  0.00           H  
ATOM   2881  CZ  ARG A 178      65.170  60.790  44.400  1.00  0.00           C  
ATOM   2882  NH1 ARG A 178      65.370  61.160  43.200  1.00  0.00           N1+
ATOM   2883 1HH1 ARG A 178      65.400  60.510  42.440  1.00  0.00           H  
ATOM   2884 2HH1 ARG A 178      65.580  62.130  43.020  1.00  0.00           H  
ATOM   2885  NH2 ARG A 178      65.100  61.750  45.260  1.00  0.00           N  
ATOM   2886 1HH2 ARG A 178      65.160  61.540  46.240  1.00  0.00           H  
ATOM   2887 2HH2 ARG A 178      65.130  62.660  44.870  1.00  0.00           H  
ATOM   2888  C   ARG A 178      63.110  54.230  46.360  1.00  0.00           C  
ATOM   2889  O   ARG A 178      62.770  54.320  47.540  1.00  0.00           O  
ATOM   2890  N   VAL A 179      62.240  53.590  45.450  1.00  0.00           N  
ATOM   2891  HN  VAL A 179      62.380  53.640  44.460  1.00  0.00           H  
ATOM   2892  CA  VAL A 179      61.100  52.790  45.820  1.00  0.00           C  
ATOM   2893  HA  VAL A 179      60.500  53.360  46.500  1.00  0.00           H  
ATOM   2894  CB  VAL A 179      60.190  52.440  44.610  1.00  0.00           C  
ATOM   2895  HB  VAL A 179      60.850  51.840  43.960  1.00  0.00           H  
ATOM   2896  CG1 VAL A 179      59.020  51.640  45.190  1.00  0.00           C  
ATOM   2897 1HG1 VAL A 179      58.390  52.230  45.890  1.00  0.00           H  
ATOM   2898 2HG1 VAL A 179      58.410  51.450  44.280  1.00  0.00           H  
ATOM   2899 3HG1 VAL A 179      59.330  50.690  45.680  1.00  0.00           H  
ATOM   2900  CG2 VAL A 179      59.790  53.760  44.090  1.00  0.00           C  
ATOM   2901 1HG2 VAL A 179      59.070  53.570  43.270  1.00  0.00           H  
ATOM   2902 2HG2 VAL A 179      59.310  54.390  44.870  1.00  0.00           H  
ATOM   2903 3HG2 VAL A 179      60.620  54.410  43.730  1.00  0.00           H  
ATOM   2904  C   VAL A 179      61.550  51.610  46.690  1.00  0.00           C  
ATOM   2905  O   VAL A 179      61.050  51.360  47.770  1.00  0.00           O  
ATOM   2906  N   PHE A 180      62.570  50.850  46.290  1.00  0.00           N  
ATOM   2907  HN  PHE A 180      62.960  51.110  45.410  1.00  0.00           H  
ATOM   2908  CA  PHE A 180      63.050  49.690  47.010  1.00  0.00           C  
ATOM   2909  HA  PHE A 180      62.120  49.180  47.190  1.00  0.00           H  
ATOM   2910  CB  PHE A 180      63.960  48.760  46.180  1.00  0.00           C  
ATOM   2911  HB1 PHE A 180      64.900  49.320  45.970  1.00  0.00           H  
ATOM   2912  HB2 PHE A 180      63.360  48.600  45.260  1.00  0.00           H  
ATOM   2913  CG  PHE A 180      64.420  47.500  46.870  1.00  0.00           C  
ATOM   2914  CD1 PHE A 180      65.650  47.370  47.560  1.00  0.00           C  
ATOM   2915  HD1 PHE A 180      66.140  48.310  47.770  1.00  0.00           H  
ATOM   2916  CE1 PHE A 180      66.170  46.180  48.030  1.00  0.00           C  
ATOM   2917  HE1 PHE A 180      67.170  46.120  48.450  1.00  0.00           H  
ATOM   2918  CZ  PHE A 180      65.390  45.020  47.820  1.00  0.00           C  
ATOM   2919  HZ  PHE A 180      65.750  44.100  48.250  1.00  0.00           H  
ATOM   2920  CD2 PHE A 180      63.670  46.320  46.690  1.00  0.00           C  
ATOM   2921  HD2 PHE A 180      62.760  46.360  46.100  1.00  0.00           H  
ATOM   2922  CE2 PHE A 180      64.150  45.090  47.120  1.00  0.00           C  
ATOM   2923  HE2 PHE A 180      63.570  44.190  46.970  1.00  0.00           H  
ATOM   2924  C   PHE A 180      63.610  49.990  48.340  1.00  0.00           C  
ATOM   2925  O   PHE A 180      63.230  49.450  49.370  1.00  0.00           O  
ATOM   2926  N   THR A 181      64.460  51.010  48.470  1.00  0.00           N  
ATOM   2927  HN  THR A 181      64.720  51.430  47.600  1.00  0.00           H  
ATOM   2928  CA  THR A 181      64.920  51.540  49.740  1.00  0.00           C  
ATOM   2929  HA  THR A 181      65.360  50.710  50.280  1.00  0.00           H  
ATOM   2930  CB  THR A 181      66.020  52.630  49.700  1.00  0.00           C  
ATOM   2931  HB  THR A 181      65.590  53.600  49.380  1.00  0.00           H  
ATOM   2932  OG1 THR A 181      67.030  52.280  48.730  1.00  0.00           O  
ATOM   2933  HG1 THR A 181      66.540  52.060  47.940  1.00  0.00           H  
ATOM   2934  CG2 THR A 181      66.670  52.770  51.040  1.00  0.00           C  
ATOM   2935 1HG2 THR A 181      67.250  51.900  51.410  1.00  0.00           H  
ATOM   2936 2HG2 THR A 181      67.340  53.650  50.910  1.00  0.00           H  
ATOM   2937 3HG2 THR A 181      65.830  53.040  51.720  1.00  0.00           H  
ATOM   2938  C   THR A 181      63.780  51.990  50.630  1.00  0.00           C  
ATOM   2939  O   THR A 181      63.870  51.610  51.800  1.00  0.00           O  
ATOM   2940  N   LEU A 182      62.700  52.680  50.040  1.00  0.00           N  
ATOM   2941  HN  LEU A 182      62.710  53.030  49.110  1.00  0.00           H  
ATOM   2942  CA  LEU A 182      61.550  53.000  50.910  1.00  0.00           C  
ATOM   2943  HA  LEU A 182      62.000  53.510  51.750  1.00  0.00           H  
ATOM   2944  CB  LEU A 182      60.740  54.010  50.060  1.00  0.00           C  
ATOM   2945  HB1 LEU A 182      60.550  53.570  49.060  1.00  0.00           H  
ATOM   2946  HB2 LEU A 182      61.370  54.880  49.790  1.00  0.00           H  
ATOM   2947  CG  LEU A 182      59.400  54.400  50.650  1.00  0.00           C  
ATOM   2948  HG  LEU A 182      58.840  53.480  50.950  1.00  0.00           H  
ATOM   2949  CD1 LEU A 182      59.520  55.200  52.040  1.00  0.00           C  
ATOM   2950 1HD1 LEU A 182      58.500  55.430  52.410  1.00  0.00           H  
ATOM   2951 2HD1 LEU A 182      60.010  54.540  52.780  1.00  0.00           H  
ATOM   2952 3HD1 LEU A 182      60.010  56.200  51.960  1.00  0.00           H  
ATOM   2953  CD2 LEU A 182      58.450  55.160  49.680  1.00  0.00           C  
ATOM   2954 1HD2 LEU A 182      59.010  55.990  49.190  1.00  0.00           H  
ATOM   2955 2HD2 LEU A 182      58.020  54.430  48.960  1.00  0.00           H  
ATOM   2956 3HD2 LEU A 182      57.560  55.580  50.210  1.00  0.00           H  
ATOM   2957  C   LEU A 182      60.770  51.820  51.430  1.00  0.00           C  
ATOM   2958  O   LEU A 182      60.460  51.720  52.600  1.00  0.00           O  
ATOM   2959  N   VAL A 183      60.400  50.860  50.520  1.00  0.00           N  
ATOM   2960  HN  VAL A 183      60.690  50.780  49.570  1.00  0.00           H  
ATOM   2961  CA  VAL A 183      59.750  49.590  50.880  1.00  0.00           C  
ATOM   2962  HA  VAL A 183      58.730  49.850  51.160  1.00  0.00           H  
ATOM   2963  CB  VAL A 183      59.640  48.740  49.580  1.00  0.00           C  
ATOM   2964  HB  VAL A 183      60.600  48.880  49.030  1.00  0.00           H  
ATOM   2965  CG1 VAL A 183      59.310  47.320  49.780  1.00  0.00           C  
ATOM   2966 1HG1 VAL A 183      59.170  46.750  48.840  1.00  0.00           H  
ATOM   2967 2HG1 VAL A 183      60.000  46.740  50.430  1.00  0.00           H  
ATOM   2968 3HG1 VAL A 183      58.350  47.250  50.320  1.00  0.00           H  
ATOM   2969  CG2 VAL A 183      58.480  49.340  48.790  1.00  0.00           C  
ATOM   2970 1HG2 VAL A 183      58.590  50.440  48.670  1.00  0.00           H  
ATOM   2971 2HG2 VAL A 183      58.350  48.840  47.800  1.00  0.00           H  
ATOM   2972 3HG2 VAL A 183      57.550  49.220  49.380  1.00  0.00           H  
ATOM   2973  C   VAL A 183      60.390  48.830  52.040  1.00  0.00           C  
ATOM   2974  O   VAL A 183      59.820  48.530  53.090  1.00  0.00           O  
ATOM   2975  N   VAL A 184      61.680  48.540  51.950  1.00  0.00           N  
ATOM   2976  HN  VAL A 184      62.140  48.550  51.060  1.00  0.00           H  
ATOM   2977  CA  VAL A 184      62.490  47.980  52.940  1.00  0.00           C  
ATOM   2978  HA  VAL A 184      62.020  47.040  53.190  1.00  0.00           H  
ATOM   2979  CB  VAL A 184      63.840  47.650  52.340  1.00  0.00           C  
ATOM   2980  HB  VAL A 184      64.410  48.540  51.980  1.00  0.00           H  
ATOM   2981  CG1 VAL A 184      64.800  47.030  53.380  1.00  0.00           C  
ATOM   2982 1HG1 VAL A 184      64.350  46.120  53.820  1.00  0.00           H  
ATOM   2983 2HG1 VAL A 184      65.690  46.660  52.830  1.00  0.00           H  
ATOM   2984 3HG1 VAL A 184      64.980  47.640  54.290  1.00  0.00           H  
ATOM   2985  CG2 VAL A 184      63.770  46.690  51.080  1.00  0.00           C  
ATOM   2986 1HG2 VAL A 184      63.040  47.100  50.350  1.00  0.00           H  
ATOM   2987 2HG2 VAL A 184      64.710  46.470  50.520  1.00  0.00           H  
ATOM   2988 3HG2 VAL A 184      63.310  45.700  51.300  1.00  0.00           H  
ATOM   2989  C   VAL A 184      62.710  48.780  54.250  1.00  0.00           C  
ATOM   2990  O   VAL A 184      62.780  48.230  55.310  1.00  0.00           O  
ATOM   2991  N   GLN A 185      62.750  50.170  54.210  1.00  0.00           N  
ATOM   2992  HN  GLN A 185      62.730  50.600  53.310  1.00  0.00           H  
ATOM   2993  CA  GLN A 185      63.040  51.000  55.360  1.00  0.00           C  
ATOM   2994  HA  GLN A 185      63.800  50.410  55.870  1.00  0.00           H  
ATOM   2995  CB  GLN A 185      63.380  52.460  54.910  1.00  0.00           C  
ATOM   2996  HB1 GLN A 185      62.530  52.790  54.280  1.00  0.00           H  
ATOM   2997  HB2 GLN A 185      64.310  52.390  54.290  1.00  0.00           H  
ATOM   2998  CG  GLN A 185      63.740  53.440  56.040  1.00  0.00           C  
ATOM   2999  HG1 GLN A 185      62.790  53.640  56.580  1.00  0.00           H  
ATOM   3000  HG2 GLN A 185      64.090  54.340  55.500  1.00  0.00           H  
ATOM   3001  CD  GLN A 185      64.820  53.050  57.010  1.00  0.00           C  
ATOM   3002  OE1 GLN A 185      64.830  51.920  57.500  1.00  0.00           O  
ATOM   3003  NE2 GLN A 185      65.860  53.900  57.330  1.00  0.00           N  
ATOM   3004 1HE2 GLN A 185      66.040  54.780  56.890  1.00  0.00           H  
ATOM   3005 2HE2 GLN A 185      66.610  53.610  57.930  1.00  0.00           H  
ATOM   3006  C   GLN A 185      61.820  50.960  56.250  1.00  0.00           C  
ATOM   3007  O   GLN A 185      61.940  50.670  57.430  1.00  0.00           O  
ATOM   3008  N   LEU A 186      60.670  51.190  55.640  1.00  0.00           N  
ATOM   3009  HN  LEU A 186      60.720  51.530  54.700  1.00  0.00           H  
ATOM   3010  CA  LEU A 186      59.400  50.980  56.350  1.00  0.00           C  
ATOM   3011  HA  LEU A 186      59.330  51.630  57.200  1.00  0.00           H  
ATOM   3012  CB  LEU A 186      58.280  51.310  55.340  1.00  0.00           C  
ATOM   3013  HB1 LEU A 186      57.260  51.030  55.670  1.00  0.00           H  
ATOM   3014  HB2 LEU A 186      58.520  50.690  54.450  1.00  0.00           H  
ATOM   3015  CG  LEU A 186      58.340  52.830  54.810  1.00  0.00           C  
ATOM   3016  HG  LEU A 186      59.330  52.900  54.320  1.00  0.00           H  
ATOM   3017  CD1 LEU A 186      57.200  52.950  53.770  1.00  0.00           C  
ATOM   3018 1HD1 LEU A 186      56.980  53.930  53.300  1.00  0.00           H  
ATOM   3019 2HD1 LEU A 186      57.330  52.210  52.960  1.00  0.00           H  
ATOM   3020 3HD1 LEU A 186      56.300  52.620  54.330  1.00  0.00           H  
ATOM   3021  CD2 LEU A 186      58.300  53.900  56.000  1.00  0.00           C  
ATOM   3022 1HD2 LEU A 186      58.200  54.920  55.580  1.00  0.00           H  
ATOM   3023 2HD2 LEU A 186      57.270  53.930  56.420  1.00  0.00           H  
ATOM   3024 3HD2 LEU A 186      59.070  53.840  56.800  1.00  0.00           H  
ATOM   3025  C   LEU A 186      59.050  49.600  56.880  1.00  0.00           C  
ATOM   3026  O   LEU A 186      58.610  49.330  57.980  1.00  0.00           O  
ATOM   3027  N   THR A 187      59.390  48.540  56.070  1.00  0.00           N  
ATOM   3028  HN  THR A 187      59.710  48.630  55.130  1.00  0.00           H  
ATOM   3029  CA  THR A 187      59.110  47.210  56.490  1.00  0.00           C  
ATOM   3030  HA  THR A 187      58.120  47.190  56.920  1.00  0.00           H  
ATOM   3031  CB  THR A 187      58.930  46.170  55.410  1.00  0.00           C  
ATOM   3032  HB  THR A 187      58.910  45.160  55.860  1.00  0.00           H  
ATOM   3033  OG1 THR A 187      60.080  46.190  54.500  1.00  0.00           O  
ATOM   3034  HG1 THR A 187      59.790  46.950  54.000  1.00  0.00           H  
ATOM   3035  CG2 THR A 187      57.710  46.440  54.540  1.00  0.00           C  
ATOM   3036 1HG2 THR A 187      57.810  45.800  53.630  1.00  0.00           H  
ATOM   3037 2HG2 THR A 187      56.800  46.230  55.150  1.00  0.00           H  
ATOM   3038 3HG2 THR A 187      57.690  47.440  54.060  1.00  0.00           H  
ATOM   3039  C   THR A 187      60.100  46.630  57.450  1.00  0.00           C  
ATOM   3040  O   THR A 187      59.720  45.740  58.240  1.00  0.00           O  
ATOM   3041  N   LEU A 188      61.360  47.060  57.380  1.00  0.00           N  
ATOM   3042  HN  LEU A 188      61.740  47.640  56.670  1.00  0.00           H  
ATOM   3043  CA  LEU A 188      62.430  46.360  58.010  1.00  0.00           C  
ATOM   3044  HA  LEU A 188      62.080  45.800  58.870  1.00  0.00           H  
ATOM   3045  CB  LEU A 188      63.020  45.380  56.970  1.00  0.00           C  
ATOM   3046  HB1 LEU A 188      63.430  45.930  56.100  1.00  0.00           H  
ATOM   3047  HB2 LEU A 188      62.200  44.760  56.540  1.00  0.00           H  
ATOM   3048  CG  LEU A 188      63.960  44.280  57.440  1.00  0.00           C  
ATOM   3049  HG  LEU A 188      64.420  44.530  58.420  1.00  0.00           H  
ATOM   3050  CD1 LEU A 188      63.250  42.990  57.670  1.00  0.00           C  
ATOM   3051 1HD1 LEU A 188      62.410  43.240  58.350  1.00  0.00           H  
ATOM   3052 2HD1 LEU A 188      62.860  42.620  56.700  1.00  0.00           H  
ATOM   3053 3HD1 LEU A 188      63.760  42.150  58.200  1.00  0.00           H  
ATOM   3054  CD2 LEU A 188      65.150  44.150  56.460  1.00  0.00           C  
ATOM   3055 1HD2 LEU A 188      65.830  45.020  56.630  1.00  0.00           H  
ATOM   3056 2HD2 LEU A 188      65.710  43.200  56.600  1.00  0.00           H  
ATOM   3057 3HD2 LEU A 188      64.790  44.130  55.410  1.00  0.00           H  
ATOM   3058  C   LEU A 188      63.510  47.240  58.540  1.00  0.00           C  
ATOM   3059  O   LEU A 188      64.550  46.740  59.000  1.00  0.00           O  
ATOM   3060  N   GLY A 189      63.260  48.520  58.490  1.00  0.00           N  
ATOM   3061  HN  GLY A 189      62.550  48.910  57.910  1.00  0.00           H  
ATOM   3062  CA  GLY A 189      64.130  49.450  59.210  1.00  0.00           C  
ATOM   3063  HA1 GLY A 189      65.150  49.390  58.880  1.00  0.00           H  
ATOM   3064  HA2 GLY A 189      63.800  50.470  59.070  1.00  0.00           H  
ATOM   3065  C   GLY A 189      64.220  49.250  60.640  1.00  0.00           C  
ATOM   3066  O   GLY A 189      65.330  49.010  61.160  1.00  0.00           O  
ATOM   3067  N   TRP A 190      63.050  49.290  61.380  1.00  0.00           N  
ATOM   3068  HN  TRP A 190      62.210  49.350  60.840  1.00  0.00           H  
ATOM   3069  CA  TRP A 190      63.090  48.940  62.790  1.00  0.00           C  
ATOM   3070  HA  TRP A 190      63.920  49.530  63.170  1.00  0.00           H  
ATOM   3071  CB  TRP A 190      61.750  49.460  63.430  1.00  0.00           C  
ATOM   3072  HB1 TRP A 190      60.950  49.160  62.720  1.00  0.00           H  
ATOM   3073  HB2 TRP A 190      61.700  50.570  63.480  1.00  0.00           H  
ATOM   3074  CG  TRP A 190      61.430  49.040  64.800  1.00  0.00           C  
ATOM   3075  CD1 TRP A 190      60.820  47.880  65.150  1.00  0.00           C  
ATOM   3076  HD1 TRP A 190      60.480  47.160  64.430  1.00  0.00           H  
ATOM   3077  NE1 TRP A 190      60.590  47.830  66.490  1.00  0.00           N  
ATOM   3078  HE1 TRP A 190      60.030  47.140  66.900  1.00  0.00           H  
ATOM   3079  CE2 TRP A 190      61.040  48.930  67.060  1.00  0.00           C  
ATOM   3080  CD2 TRP A 190      61.580  49.790  66.010  1.00  0.00           C  
ATOM   3081  CE3 TRP A 190      62.120  51.090  66.320  1.00  0.00           C  
ATOM   3082  HE3 TRP A 190      62.640  51.580  65.510  1.00  0.00           H  
ATOM   3083  CZ3 TRP A 190      62.110  51.460  67.720  1.00  0.00           C  
ATOM   3084  HZ3 TRP A 190      62.730  52.320  67.920  1.00  0.00           H  
ATOM   3085  CZ2 TRP A 190      61.060  49.410  68.380  1.00  0.00           C  
ATOM   3086  HZ2 TRP A 190      60.730  48.700  69.130  1.00  0.00           H  
ATOM   3087  CH2 TRP A 190      61.600  50.650  68.720  1.00  0.00           C  
ATOM   3088  HH2 TRP A 190      61.540  51.030  69.720  1.00  0.00           H  
ATOM   3089  C   TRP A 190      63.480  47.520  63.180  1.00  0.00           C  
ATOM   3090  O   TRP A 190      64.350  47.240  63.980  1.00  0.00           O  
ATOM   3091  N   PRO A 191      63.100  46.500  62.490  1.00  0.00           N  
ATOM   3092  CD  PRO A 191      61.810  46.310  61.910  1.00  0.00           C  
ATOM   3093  HD1 PRO A 191      61.050  46.850  62.520  1.00  0.00           H  
ATOM   3094  HD2 PRO A 191      61.910  46.780  60.900  1.00  0.00           H  
ATOM   3095  CA  PRO A 191      63.720  45.150  62.710  1.00  0.00           C  
ATOM   3096  HA  PRO A 191      63.640  44.920  63.760  1.00  0.00           H  
ATOM   3097  CB  PRO A 191      62.930  44.200  61.890  1.00  0.00           C  
ATOM   3098  HB1 PRO A 191      63.030  43.210  62.390  1.00  0.00           H  
ATOM   3099  HB2 PRO A 191      63.210  44.190  60.810  1.00  0.00           H  
ATOM   3100  CG  PRO A 191      61.530  44.820  61.950  1.00  0.00           C  
ATOM   3101  HG1 PRO A 191      61.020  44.570  62.900  1.00  0.00           H  
ATOM   3102  HG2 PRO A 191      60.890  44.510  61.090  1.00  0.00           H  
ATOM   3103  C   PRO A 191      65.210  45.070  62.320  1.00  0.00           C  
ATOM   3104  O   PRO A 191      65.970  44.630  63.170  1.00  0.00           O  
ATOM   3105  N   LEU A 192      65.720  45.570  61.150  1.00  0.00           N  
ATOM   3106  HN  LEU A 192      65.090  46.060  60.550  1.00  0.00           H  
ATOM   3107  CA  LEU A 192      67.180  45.510  60.850  1.00  0.00           C  
ATOM   3108  HA  LEU A 192      67.450  44.470  60.990  1.00  0.00           H  
ATOM   3109  CB  LEU A 192      67.460  45.810  59.370  1.00  0.00           C  
ATOM   3110  HB1 LEU A 192      67.200  46.870  59.150  1.00  0.00           H  
ATOM   3111  HB2 LEU A 192      66.750  45.130  58.850  1.00  0.00           H  
ATOM   3112  CG  LEU A 192      68.850  45.480  58.810  1.00  0.00           C  
ATOM   3113  HG  LEU A 192      69.550  46.090  59.410  1.00  0.00           H  
ATOM   3114  CD1 LEU A 192      69.220  43.980  58.980  1.00  0.00           C  
ATOM   3115 1HD1 LEU A 192      69.270  43.800  60.080  1.00  0.00           H  
ATOM   3116 2HD1 LEU A 192      68.410  43.350  58.580  1.00  0.00           H  
ATOM   3117 3HD1 LEU A 192      70.150  43.720  58.440  1.00  0.00           H  
ATOM   3118  CD2 LEU A 192      68.950  46.060  57.380  1.00  0.00           C  
ATOM   3119 1HD2 LEU A 192      68.210  45.630  56.680  1.00  0.00           H  
ATOM   3120 2HD2 LEU A 192      68.690  47.140  57.420  1.00  0.00           H  
ATOM   3121 3HD2 LEU A 192      69.980  45.960  56.960  1.00  0.00           H  
ATOM   3122  C   LEU A 192      68.010  46.380  61.760  1.00  0.00           C  
ATOM   3123  O   LEU A 192      69.110  45.960  62.110  1.00  0.00           O  
ATOM   3124  N   TYR A 193      67.510  47.500  62.220  1.00  0.00           N  
ATOM   3125  HN  TYR A 193      66.650  47.820  61.840  1.00  0.00           H  
ATOM   3126  CA  TYR A 193      68.110  48.200  63.370  1.00  0.00           C  
ATOM   3127  HA  TYR A 193      69.130  48.470  63.160  1.00  0.00           H  
ATOM   3128  CB  TYR A 193      67.380  49.520  63.610  1.00  0.00           C  
ATOM   3129  HB1 TYR A 193      66.280  49.440  63.450  1.00  0.00           H  
ATOM   3130  HB2 TYR A 193      67.780  50.130  62.770  1.00  0.00           H  
ATOM   3131  CG  TYR A 193      67.490  50.250  64.940  1.00  0.00           C  
ATOM   3132  CD1 TYR A 193      66.610  50.140  65.990  1.00  0.00           C  
ATOM   3133  HD1 TYR A 193      65.710  49.540  65.990  1.00  0.00           H  
ATOM   3134  CE1 TYR A 193      66.900  50.670  67.230  1.00  0.00           C  
ATOM   3135  HE1 TYR A 193      66.270  50.550  68.100  1.00  0.00           H  
ATOM   3136  CZ  TYR A 193      68.040  51.400  67.450  1.00  0.00           C  
ATOM   3137  OH  TYR A 193      68.340  52.080  68.650  1.00  0.00           O  
ATOM   3138  HH  TYR A 193      69.090  52.650  68.490  1.00  0.00           H  
ATOM   3139  CD2 TYR A 193      68.580  51.040  65.060  1.00  0.00           C  
ATOM   3140  HD2 TYR A 193      69.270  51.300  64.270  1.00  0.00           H  
ATOM   3141  CE2 TYR A 193      68.910  51.640  66.330  1.00  0.00           C  
ATOM   3142  HE2 TYR A 193      69.880  52.090  66.450  1.00  0.00           H  
ATOM   3143  C   TYR A 193      68.230  47.350  64.680  1.00  0.00           C  
ATOM   3144  O   TYR A 193      69.290  47.270  65.240  1.00  0.00           O  
ATOM   3145  N   LEU A 194      67.190  46.610  65.110  1.00  0.00           N  
ATOM   3146  HN  LEU A 194      66.380  46.550  64.530  1.00  0.00           H  
ATOM   3147  CA  LEU A 194      67.380  45.800  66.360  1.00  0.00           C  
ATOM   3148  HA  LEU A 194      67.710  46.510  67.100  1.00  0.00           H  
ATOM   3149  CB  LEU A 194      66.000  45.190  66.860  1.00  0.00           C  
ATOM   3150  HB1 LEU A 194      66.270  44.770  67.860  1.00  0.00           H  
ATOM   3151  HB2 LEU A 194      65.730  44.340  66.190  1.00  0.00           H  
ATOM   3152  CG  LEU A 194      64.870  46.120  67.100  1.00  0.00           C  
ATOM   3153  HG  LEU A 194      64.700  46.800  66.240  1.00  0.00           H  
ATOM   3154  CD1 LEU A 194      63.560  45.340  67.350  1.00  0.00           C  
ATOM   3155 1HD1 LEU A 194      63.120  44.910  66.420  1.00  0.00           H  
ATOM   3156 2HD1 LEU A 194      63.830  44.480  68.000  1.00  0.00           H  
ATOM   3157 3HD1 LEU A 194      62.850  45.970  67.930  1.00  0.00           H  
ATOM   3158  CD2 LEU A 194      65.330  46.910  68.380  1.00  0.00           C  
ATOM   3159 1HD2 LEU A 194      66.130  47.630  68.110  1.00  0.00           H  
ATOM   3160 2HD2 LEU A 194      64.470  47.400  68.870  1.00  0.00           H  
ATOM   3161 3HD2 LEU A 194      65.690  46.240  69.190  1.00  0.00           H  
ATOM   3162  C   LEU A 194      68.470  44.800  66.260  1.00  0.00           C  
ATOM   3163  O   LEU A 194      69.290  44.570  67.160  1.00  0.00           O  
ATOM   3164  N   LEU A 195      68.630  44.190  65.090  1.00  0.00           N  
ATOM   3165  HN  LEU A 195      67.960  44.420  64.380  1.00  0.00           H  
ATOM   3166  CA  LEU A 195      69.540  43.120  64.740  1.00  0.00           C  
ATOM   3167  HA  LEU A 195      69.770  42.670  65.690  1.00  0.00           H  
ATOM   3168  CB  LEU A 195      68.880  42.260  63.680  1.00  0.00           C  
ATOM   3169  HB1 LEU A 195      69.630  41.470  63.450  1.00  0.00           H  
ATOM   3170  HB2 LEU A 195      68.580  42.770  62.740  1.00  0.00           H  
ATOM   3171  CG  LEU A 195      67.540  41.570  64.080  1.00  0.00           C  
ATOM   3172  HG  LEU A 195      66.770  42.310  64.380  1.00  0.00           H  
ATOM   3173  CD1 LEU A 195      66.900  40.880  62.890  1.00  0.00           C  
ATOM   3174 1HD1 LEU A 195      66.120  40.210  63.310  1.00  0.00           H  
ATOM   3175 2HD1 LEU A 195      66.490  41.620  62.160  1.00  0.00           H  
ATOM   3176 3HD1 LEU A 195      67.730  40.370  62.350  1.00  0.00           H  
ATOM   3177  CD2 LEU A 195      67.620  40.610  65.160  1.00  0.00           C  
ATOM   3178 1HD2 LEU A 195      68.080  40.970  66.100  1.00  0.00           H  
ATOM   3179 2HD2 LEU A 195      66.630  40.150  65.380  1.00  0.00           H  
ATOM   3180 3HD2 LEU A 195      68.220  39.680  65.030  1.00  0.00           H  
ATOM   3181  C   LEU A 195      70.960  43.590  64.190  1.00  0.00           C  
ATOM   3182  O   LEU A 195      71.980  42.900  64.270  1.00  0.00           O  
ATOM   3183  N   CYS A 196      71.050  44.830  63.680  1.00  0.00           N  
ATOM   3184  HN  CYS A 196      70.280  45.450  63.760  1.00  0.00           H  
ATOM   3185  CA  CYS A 196      72.310  45.310  63.000  1.00  0.00           C  
ATOM   3186  HA  CYS A 196      73.170  44.890  63.500  1.00  0.00           H  
ATOM   3187  CB  CYS A 196      72.270  45.090  61.430  1.00  0.00           C  
ATOM   3188  HB1 CYS A 196      73.220  45.440  60.990  1.00  0.00           H  
ATOM   3189  HB2 CYS A 196      71.390  45.680  61.080  1.00  0.00           H  
ATOM   3190  SG  CYS A 196      72.400  43.270  61.210  1.00  0.00           S  
ATOM   3191  HG1 CYS A 196      71.160  43.130  61.660  1.00  0.00           H  
ATOM   3192  C   CYS A 196      72.560  46.780  63.140  1.00  0.00           C  
ATOM   3193  O   CYS A 196      73.490  47.270  62.520  1.00  0.00           O  
ATOM   3194  N   ASN A 197      71.690  47.530  63.830  1.00  0.00           N  
ATOM   3195  HN  ASN A 197      70.890  47.130  64.280  1.00  0.00           H  
ATOM   3196  CA  ASN A 197      72.030  48.890  64.340  1.00  0.00           C  
ATOM   3197  HA  ASN A 197      71.270  49.140  65.060  1.00  0.00           H  
ATOM   3198  CB  ASN A 197      73.370  48.860  65.210  1.00  0.00           C  
ATOM   3199  HB1 ASN A 197      74.230  48.550  64.590  1.00  0.00           H  
ATOM   3200  HB2 ASN A 197      73.200  48.130  66.030  1.00  0.00           H  
ATOM   3201  CG  ASN A 197      73.770  50.160  65.840  1.00  0.00           C  
ATOM   3202  OD1 ASN A 197      73.350  50.560  66.930  1.00  0.00           O  
ATOM   3203  ND2 ASN A 197      74.800  50.760  65.200  1.00  0.00           N  
ATOM   3204 1HD2 ASN A 197      75.080  50.370  64.320  1.00  0.00           H  
ATOM   3205 2HD2 ASN A 197      74.840  51.740  65.430  1.00  0.00           H  
ATOM   3206  C   ASN A 197      72.050  49.920  63.210  1.00  0.00           C  
ATOM   3207  O   ASN A 197      72.630  51.000  63.380  1.00  0.00           O  
ATOM   3208  N   VAL A 198      71.510  49.630  62.070  1.00  0.00           N  
ATOM   3209  HN  VAL A 198      71.180  48.710  61.900  1.00  0.00           H  
ATOM   3210  CA  VAL A 198      71.450  50.440  60.920  1.00  0.00           C  
ATOM   3211  HA  VAL A 198      72.440  50.680  60.560  1.00  0.00           H  
ATOM   3212  CB  VAL A 198      70.880  49.730  59.680  1.00  0.00           C  
ATOM   3213  HB  VAL A 198      70.810  50.470  58.850  1.00  0.00           H  
ATOM   3214  CG1 VAL A 198      71.910  48.610  59.290  1.00  0.00           C  
ATOM   3215 1HG1 VAL A 198      71.530  47.860  58.560  1.00  0.00           H  
ATOM   3216 2HG1 VAL A 198      72.830  49.040  58.840  1.00  0.00           H  
ATOM   3217 3HG1 VAL A 198      72.220  47.930  60.110  1.00  0.00           H  
ATOM   3218  CG2 VAL A 198      69.460  49.240  60.040  1.00  0.00           C  
ATOM   3219 1HG2 VAL A 198      68.780  50.060  60.370  1.00  0.00           H  
ATOM   3220 2HG2 VAL A 198      68.860  48.750  59.240  1.00  0.00           H  
ATOM   3221 3HG2 VAL A 198      69.550  48.550  60.910  1.00  0.00           H  
ATOM   3222  C   VAL A 198      70.860  51.800  61.120  1.00  0.00           C  
ATOM   3223  O   VAL A 198      69.840  51.990  61.820  1.00  0.00           O  
ATOM   3224  N   SER A 199      71.450  52.830  60.500  1.00  0.00           N  
ATOM   3225  HN  SER A 199      72.150  52.650  59.820  1.00  0.00           H  
ATOM   3226  CA  SER A 199      70.880  54.180  60.640  1.00  0.00           C  
ATOM   3227  HA  SER A 199      71.430  54.920  60.080  1.00  0.00           H  
ATOM   3228  CB  SER A 199      69.570  54.290  59.960  1.00  0.00           C  
ATOM   3229  HB1 SER A 199      69.160  55.320  60.010  1.00  0.00           H  
ATOM   3230  HB2 SER A 199      68.780  53.660  60.410  1.00  0.00           H  
ATOM   3231  OG  SER A 199      69.630  53.880  58.600  1.00  0.00           O  
ATOM   3232  HG1 SER A 199      70.220  54.510  58.170  1.00  0.00           H  
ATOM   3233  C   SER A 199      70.910  54.740  62.110  1.00  0.00           C  
ATOM   3234  O   SER A 199      70.120  55.640  62.440  1.00  0.00           O  
ATOM   3235  N   GLY A 200      71.760  54.130  62.990  1.00  0.00           N  
ATOM   3236  HN  GLY A 200      72.280  53.390  62.570  1.00  0.00           H  
ATOM   3237  CA  GLY A 200      72.100  54.570  64.320  1.00  0.00           C  
ATOM   3238  HA1 GLY A 200      71.280  55.150  64.700  1.00  0.00           H  
ATOM   3239  HA2 GLY A 200      72.190  53.670  64.920  1.00  0.00           H  
ATOM   3240  C   GLY A 200      73.370  55.380  64.340  1.00  0.00           C  
ATOM   3241  O   GLY A 200      73.720  55.960  63.340  1.00  0.00           O  
ATOM   3242  N   ARG A 201      74.200  55.290  65.410  1.00  0.00           N  
ATOM   3243  HN  ARG A 201      73.910  54.790  66.210  1.00  0.00           H  
ATOM   3244  CA  ARG A 201      75.570  55.690  65.300  1.00  0.00           C  
ATOM   3245  HA  ARG A 201      75.630  56.590  64.710  1.00  0.00           H  
ATOM   3246  CB  ARG A 201      76.180  56.050  66.640  1.00  0.00           C  
ATOM   3247  HB1 ARG A 201      77.250  56.350  66.620  1.00  0.00           H  
ATOM   3248  HB2 ARG A 201      75.990  55.180  67.310  1.00  0.00           H  
ATOM   3249  CG  ARG A 201      75.330  57.310  67.260  1.00  0.00           C  
ATOM   3250  HG1 ARG A 201      74.260  57.060  67.080  1.00  0.00           H  
ATOM   3251  HG2 ARG A 201      75.470  58.280  66.740  1.00  0.00           H  
ATOM   3252  CD  ARG A 201      75.500  57.530  68.760  1.00  0.00           C  
ATOM   3253  HD1 ARG A 201      75.120  56.640  69.290  1.00  0.00           H  
ATOM   3254  HD2 ARG A 201      74.920  58.350  69.240  1.00  0.00           H  
ATOM   3255  NE  ARG A 201      76.980  57.640  69.100  1.00  0.00           N  
ATOM   3256  HE  ARG A 201      77.680  57.810  68.410  1.00  0.00           H  
ATOM   3257  CZ  ARG A 201      77.460  57.730  70.320  1.00  0.00           C  
ATOM   3258  NH1 ARG A 201      76.740  57.570  71.460  1.00  0.00           N1+
ATOM   3259 1HH1 ARG A 201      75.770  57.340  71.390  1.00  0.00           H  
ATOM   3260 2HH1 ARG A 201      77.140  57.470  72.370  1.00  0.00           H  
ATOM   3261  NH2 ARG A 201      78.730  58.000  70.380  1.00  0.00           N  
ATOM   3262 1HH2 ARG A 201      79.240  57.870  69.530  1.00  0.00           H  
ATOM   3263 2HH2 ARG A 201      79.230  58.010  71.250  1.00  0.00           H  
ATOM   3264  C   ARG A 201      76.430  54.590  64.580  1.00  0.00           C  
ATOM   3265  O   ARG A 201      75.960  53.530  64.250  1.00  0.00           O  
ATOM   3266  N   HIS A 202      77.680  54.880  64.290  1.00  0.00           N  
ATOM   3267  HN  HIS A 202      78.100  55.780  64.400  1.00  0.00           H  
ATOM   3268  CA  HIS A 202      78.460  53.950  63.510  1.00  0.00           C  
ATOM   3269  HA  HIS A 202      77.820  53.110  63.290  1.00  0.00           H  
ATOM   3270  CB  HIS A 202      78.740  54.680  62.150  1.00  0.00           C  
ATOM   3271  HB1 HIS A 202      79.670  55.280  62.310  1.00  0.00           H  
ATOM   3272  HB2 HIS A 202      77.880  55.330  61.880  1.00  0.00           H  
ATOM   3273  ND1 HIS A 202      78.090  52.800  60.580  1.00  0.00           N  
ATOM   3274  CG  HIS A 202      79.010  53.770  60.980  1.00  0.00           C  
ATOM   3275  CE1 HIS A 202      78.580  52.270  59.530  1.00  0.00           C  
ATOM   3276  HE1 HIS A 202      78.050  51.500  58.970  1.00  0.00           H  
ATOM   3277  NE2 HIS A 202      79.780  52.770  59.190  1.00  0.00           N  
ATOM   3278  HE2 HIS A 202      80.270  52.540  58.350  1.00  0.00           H  
ATOM   3279  CD2 HIS A 202      80.090  53.750  60.110  1.00  0.00           C  
ATOM   3280  HD2 HIS A 202      80.870  54.500  60.100  1.00  0.00           H  
ATOM   3281  C   HIS A 202      79.650  53.540  64.260  1.00  0.00           C  
ATOM   3282  O   HIS A 202      80.240  54.270  65.000  1.00  0.00           O  
ATOM   3283  N   TYR A 203      80.120  52.250  64.020  1.00  0.00           N  
ATOM   3284  HN  TYR A 203      79.790  51.690  63.260  1.00  0.00           H  
ATOM   3285  CA  TYR A 203      81.050  51.650  64.880  1.00  0.00           C  
ATOM   3286  HA  TYR A 203      81.660  52.420  65.330  1.00  0.00           H  
ATOM   3287  CB  TYR A 203      80.430  50.840  66.060  1.00  0.00           C  
ATOM   3288  HB1 TYR A 203      81.180  50.320  66.690  1.00  0.00           H  
ATOM   3289  HB2 TYR A 203      79.790  50.010  65.690  1.00  0.00           H  
ATOM   3290  CG  TYR A 203      79.630  51.700  66.940  1.00  0.00           C  
ATOM   3291  CD1 TYR A 203      80.310  52.580  67.850  1.00  0.00           C  
ATOM   3292  HD1 TYR A 203      81.390  52.550  67.870  1.00  0.00           H  
ATOM   3293  CE1 TYR A 203      79.600  53.370  68.680  1.00  0.00           C  
ATOM   3294  HE1 TYR A 203      80.180  53.970  69.370  1.00  0.00           H  
ATOM   3295  CZ  TYR A 203      78.210  53.320  68.720  1.00  0.00           C  
ATOM   3296  OH  TYR A 203      77.660  54.260  69.640  1.00  0.00           O  
ATOM   3297  HH  TYR A 203      76.710  54.170  69.560  1.00  0.00           H  
ATOM   3298  CD2 TYR A 203      78.260  51.640  67.010  1.00  0.00           C  
ATOM   3299  HD2 TYR A 203      77.710  50.910  66.430  1.00  0.00           H  
ATOM   3300  CE2 TYR A 203      77.490  52.430  67.940  1.00  0.00           C  
ATOM   3301  HE2 TYR A 203      76.420  52.280  67.960  1.00  0.00           H  
ATOM   3302  C   TYR A 203      81.880  50.660  64.060  1.00  0.00           C  
ATOM   3303  O   TYR A 203      81.440  50.140  63.030  1.00  0.00           O  
ATOM   3304  N   ASN A 204      83.130  50.440  64.520  1.00  0.00           N  
ATOM   3305  HN  ASN A 204      83.440  50.720  65.430  1.00  0.00           H  
ATOM   3306  CA  ASN A 204      84.030  49.440  63.920  1.00  0.00           C  
ATOM   3307  HA  ASN A 204      83.910  49.510  62.850  1.00  0.00           H  
ATOM   3308  CB  ASN A 204      85.560  49.690  64.290  1.00  0.00           C  
ATOM   3309  HB1 ASN A 204      85.460  49.710  65.400  1.00  0.00           H  
ATOM   3310  HB2 ASN A 204      85.940  50.620  63.810  1.00  0.00           H  
ATOM   3311  CG  ASN A 204      86.560  48.660  63.840  1.00  0.00           C  
ATOM   3312  OD1 ASN A 204      87.330  48.070  64.640  1.00  0.00           O  
ATOM   3313  ND2 ASN A 204      86.660  48.580  62.540  1.00  0.00           N  
ATOM   3314 1HD2 ASN A 204      86.280  49.360  62.050  1.00  0.00           H  
ATOM   3315 2HD2 ASN A 204      87.420  48.030  62.200  1.00  0.00           H  
ATOM   3316  C   ASN A 204      83.520  48.050  64.220  1.00  0.00           C  
ATOM   3317  O   ASN A 204      83.600  47.100  63.440  1.00  0.00           O  
ATOM   3318  N   ARG A 205      83.140  47.820  65.450  1.00  0.00           N  
ATOM   3319  HN  ARG A 205      83.100  48.570  66.110  1.00  0.00           H  
ATOM   3320  CA  ARG A 205      82.600  46.620  65.860  1.00  0.00           C  
ATOM   3321  HA  ARG A 205      83.090  45.800  65.340  1.00  0.00           H  
ATOM   3322  CB  ARG A 205      82.900  46.430  67.400  1.00  0.00           C  
ATOM   3323  HB1 ARG A 205      82.190  45.680  67.800  1.00  0.00           H  
ATOM   3324  HB2 ARG A 205      82.760  47.330  68.050  1.00  0.00           H  
ATOM   3325  CG  ARG A 205      84.300  46.170  67.800  1.00  0.00           C  
ATOM   3326  HG1 ARG A 205      84.950  46.900  67.290  1.00  0.00           H  
ATOM   3327  HG2 ARG A 205      84.670  45.240  67.310  1.00  0.00           H  
ATOM   3328  CD  ARG A 205      84.660  46.240  69.250  1.00  0.00           C  
ATOM   3329  HD1 ARG A 205      84.460  47.270  69.620  1.00  0.00           H  
ATOM   3330  HD2 ARG A 205      85.650  45.800  69.500  1.00  0.00           H  
ATOM   3331  NE  ARG A 205      83.780  45.300  69.960  1.00  0.00           N  
ATOM   3332  HE  ARG A 205      83.350  44.540  69.480  1.00  0.00           H  
ATOM   3333  CZ  ARG A 205      83.600  45.340  71.290  1.00  0.00           C  
ATOM   3334  NH1 ARG A 205      83.990  46.310  72.070  1.00  0.00           N1+
ATOM   3335 1HH1 ARG A 205      84.640  47.020  71.790  1.00  0.00           H  
ATOM   3336 2HH1 ARG A 205      83.800  46.250  73.050  1.00  0.00           H  
ATOM   3337  NH2 ARG A 205      82.900  44.380  71.830  1.00  0.00           N  
ATOM   3338 1HH2 ARG A 205      82.560  43.660  71.220  1.00  0.00           H  
ATOM   3339 2HH2 ARG A 205      82.950  44.220  72.810  1.00  0.00           H  
ATOM   3340  C   ARG A 205      81.130  46.600  65.420  1.00  0.00           C  
ATOM   3341  O   ARG A 205      80.470  47.590  65.220  1.00  0.00           O  
ATOM   3342  N   PHE A 206      80.610  45.320  65.210  1.00  0.00           N  
ATOM   3343  HN  PHE A 206      81.170  44.520  65.380  1.00  0.00           H  
ATOM   3344  CA  PHE A 206      79.150  44.980  64.950  1.00  0.00           C  
ATOM   3345  HA  PHE A 206      78.730  45.630  64.200  1.00  0.00           H  
ATOM   3346  CB  PHE A 206      78.870  43.540  64.360  1.00  0.00           C  
ATOM   3347  HB1 PHE A 206      79.640  42.860  64.780  1.00  0.00           H  
ATOM   3348  HB2 PHE A 206      79.010  43.540  63.260  1.00  0.00           H  
ATOM   3349  CG  PHE A 206      77.490  42.930  64.710  1.00  0.00           C  
ATOM   3350  CD1 PHE A 206      77.260  41.970  65.760  1.00  0.00           C  
ATOM   3351  HD1 PHE A 206      78.120  41.850  66.400  1.00  0.00           H  
ATOM   3352  CE1 PHE A 206      75.930  41.560  66.020  1.00  0.00           C  
ATOM   3353  HE1 PHE A 206      75.660  41.000  66.900  1.00  0.00           H  
ATOM   3354  CZ  PHE A 206      74.920  41.740  65.010  1.00  0.00           C  
ATOM   3355  HZ  PHE A 206      73.910  41.400  65.160  1.00  0.00           H  
ATOM   3356  CD2 PHE A 206      76.300  43.400  63.930  1.00  0.00           C  
ATOM   3357  HD2 PHE A 206      76.470  44.000  63.050  1.00  0.00           H  
ATOM   3358  CE2 PHE A 206      75.110  42.680  64.020  1.00  0.00           C  
ATOM   3359  HE2 PHE A 206      74.280  42.990  63.420  1.00  0.00           H  
ATOM   3360  C   PHE A 206      78.360  45.220  66.170  1.00  0.00           C  
ATOM   3361  O   PHE A 206      78.800  44.990  67.330  1.00  0.00           O  
ATOM   3362  N   ALA A 207      77.140  45.820  66.030  1.00  0.00           N  
ATOM   3363  HN  ALA A 207      76.790  45.990  65.110  1.00  0.00           H  
ATOM   3364  CA  ALA A 207      76.340  46.380  67.120  1.00  0.00           C  
ATOM   3365  HA  ALA A 207      76.630  46.030  68.100  1.00  0.00           H  
ATOM   3366  CB  ALA A 207      76.490  47.850  67.200  1.00  0.00           C  
ATOM   3367  HB1 ALA A 207      75.690  48.190  67.890  1.00  0.00           H  
ATOM   3368  HB2 ALA A 207      77.490  48.080  67.640  1.00  0.00           H  
ATOM   3369  HB3 ALA A 207      76.360  48.360  66.220  1.00  0.00           H  
ATOM   3370  C   ALA A 207      74.890  45.900  66.990  1.00  0.00           C  
ATOM   3371  O   ALA A 207      74.400  45.920  65.850  1.00  0.00           O  
ATOM   3372  N   CYS A 208      74.300  45.300  68.120  1.00  0.00           N  
ATOM   3373  HN  CYS A 208      74.910  45.170  68.890  1.00  0.00           H  
ATOM   3374  CA  CYS A 208      72.970  44.750  68.090  1.00  0.00           C  
ATOM   3375  HA  CYS A 208      72.330  45.270  67.390  1.00  0.00           H  
ATOM   3376  CB  CYS A 208      73.080  43.270  67.580  1.00  0.00           C  
ATOM   3377  HB1 CYS A 208      74.000  42.830  68.010  1.00  0.00           H  
ATOM   3378  HB2 CYS A 208      73.420  43.360  66.530  1.00  0.00           H  
ATOM   3379  SG  CYS A 208      71.590  42.190  67.690  1.00  0.00           S  
ATOM   3380  HG1 CYS A 208      71.640  41.890  66.390  1.00  0.00           H  
ATOM   3381  C   CYS A 208      72.280  44.880  69.460  1.00  0.00           C  
ATOM   3382  O   CYS A 208      72.800  44.650  70.520  1.00  0.00           O  
ATOM   3383  N   HIS A 209      70.970  45.170  69.370  1.00  0.00           N  
ATOM   3384  HN  HIS A 209      70.560  45.060  68.470  1.00  0.00           H  
ATOM   3385  CA  HIS A 209      70.220  45.420  70.570  1.00  0.00           C  
ATOM   3386  HA  HIS A 209      70.940  45.910  71.210  1.00  0.00           H  
ATOM   3387  CB  HIS A 209      68.980  46.230  70.270  1.00  0.00           C  
ATOM   3388  HB1 HIS A 209      68.260  46.200  71.110  1.00  0.00           H  
ATOM   3389  HB2 HIS A 209      68.460  45.980  69.320  1.00  0.00           H  
ATOM   3390  ND1 HIS A 209      70.070  48.230  71.230  1.00  0.00           N  
ATOM   3391  CG  HIS A 209      69.440  47.590  70.150  1.00  0.00           C  
ATOM   3392  CE1 HIS A 209      70.060  49.510  70.880  1.00  0.00           C  
ATOM   3393  HE1 HIS A 209      70.240  50.400  71.490  1.00  0.00           H  
ATOM   3394  NE2 HIS A 209      69.590  49.670  69.670  1.00  0.00           N  
ATOM   3395  HE2 HIS A 209      69.440  50.570  69.250  1.00  0.00           H  
ATOM   3396  CD2 HIS A 209      69.170  48.490  69.170  1.00  0.00           C  
ATOM   3397  HD2 HIS A 209      68.670  48.330  68.230  1.00  0.00           H  
ATOM   3398  C   HIS A 209      69.810  44.210  71.300  1.00  0.00           C  
ATOM   3399  O   HIS A 209      69.330  44.300  72.490  1.00  0.00           O  
ATOM   3400  N   PHE A 210      70.030  42.990  70.760  1.00  0.00           N  
ATOM   3401  HN  PHE A 210      70.510  42.950  69.890  1.00  0.00           H  
ATOM   3402  CA  PHE A 210      69.910  41.720  71.480  1.00  0.00           C  
ATOM   3403  HA  PHE A 210      69.450  41.920  72.430  1.00  0.00           H  
ATOM   3404  CB  PHE A 210      69.210  40.700  70.530  1.00  0.00           C  
ATOM   3405  HB1 PHE A 210      69.080  39.740  71.080  1.00  0.00           H  
ATOM   3406  HB2 PHE A 210      69.820  40.470  69.640  1.00  0.00           H  
ATOM   3407  CG  PHE A 210      67.860  41.230  70.050  1.00  0.00           C  
ATOM   3408  CD1 PHE A 210      66.710  41.060  70.860  1.00  0.00           C  
ATOM   3409  HD1 PHE A 210      66.790  40.660  71.860  1.00  0.00           H  
ATOM   3410  CE1 PHE A 210      65.440  41.320  70.300  1.00  0.00           C  
ATOM   3411  HE1 PHE A 210      64.640  41.100  71.000  1.00  0.00           H  
ATOM   3412  CZ  PHE A 210      65.290  41.790  69.040  1.00  0.00           C  
ATOM   3413  HZ  PHE A 210      64.280  41.960  68.720  1.00  0.00           H  
ATOM   3414  CD2 PHE A 210      67.700  41.930  68.880  1.00  0.00           C  
ATOM   3415  HD2 PHE A 210      68.590  42.200  68.330  1.00  0.00           H  
ATOM   3416  CE2 PHE A 210      66.440  42.180  68.370  1.00  0.00           C  
ATOM   3417  HE2 PHE A 210      66.310  42.690  67.420  1.00  0.00           H  
ATOM   3418  C   PHE A 210      71.310  41.170  71.790  1.00  0.00           C  
ATOM   3419  O   PHE A 210      71.370  40.170  72.530  1.00  0.00           O  
ATOM   3420  N   ASP A 211      72.400  41.910  71.480  1.00  0.00           N  
ATOM   3421  HN  ASP A 211      72.300  42.810  71.060  1.00  0.00           H  
ATOM   3422  CA  ASP A 211      73.700  41.350  71.780  1.00  0.00           C  
ATOM   3423  HA  ASP A 211      73.560  40.360  72.190  1.00  0.00           H  
ATOM   3424  CB  ASP A 211      74.490  41.260  70.480  1.00  0.00           C  
ATOM   3425  HB1 ASP A 211      74.800  42.200  69.980  1.00  0.00           H  
ATOM   3426  HB2 ASP A 211      74.100  40.670  69.620  1.00  0.00           H  
ATOM   3427  CG  ASP A 211      75.810  40.590  70.780  1.00  0.00           C  
ATOM   3428  OD1 ASP A 211      75.980  40.090  71.900  1.00  0.00           O  
ATOM   3429  OD2 ASP A 211      76.690  40.450  69.890  1.00  0.00           O1-
ATOM   3430  C   ASP A 211      74.300  42.270  72.880  1.00  0.00           C  
ATOM   3431  O   ASP A 211      74.610  43.460  72.600  1.00  0.00           O  
ATOM   3432  N   PRO A 212      74.510  41.890  74.160  1.00  0.00           N  
ATOM   3433  CD  PRO A 212      73.980  40.640  74.710  1.00  0.00           C  
ATOM   3434  HD1 PRO A 212      72.880  40.540  74.630  1.00  0.00           H  
ATOM   3435  HD2 PRO A 212      74.350  39.790  74.090  1.00  0.00           H  
ATOM   3436  CA  PRO A 212      75.230  42.670  75.160  1.00  0.00           C  
ATOM   3437  HA  PRO A 212      75.020  43.730  75.150  1.00  0.00           H  
ATOM   3438  CB  PRO A 212      75.010  41.910  76.490  1.00  0.00           C  
ATOM   3439  HB1 PRO A 212      74.240  42.420  77.110  1.00  0.00           H  
ATOM   3440  HB2 PRO A 212      75.940  41.790  77.080  1.00  0.00           H  
ATOM   3441  CG  PRO A 212      74.460  40.490  76.140  1.00  0.00           C  
ATOM   3442  HG1 PRO A 212      73.580  40.180  76.740  1.00  0.00           H  
ATOM   3443  HG2 PRO A 212      75.370  39.850  76.210  1.00  0.00           H  
ATOM   3444  C   PRO A 212      76.730  42.800  74.780  1.00  0.00           C  
ATOM   3445  O   PRO A 212      77.490  43.630  75.330  1.00  0.00           O  
ATOM   3446  N   TYR A 213      77.320  41.860  73.990  1.00  0.00           N  
ATOM   3447  HN  TYR A 213      76.810  41.190  73.450  1.00  0.00           H  
ATOM   3448  CA  TYR A 213      78.700  41.750  73.720  1.00  0.00           C  
ATOM   3449  HA  TYR A 213      79.310  42.000  74.580  1.00  0.00           H  
ATOM   3450  CB  TYR A 213      79.030  40.220  73.520  1.00  0.00           C  
ATOM   3451  HB1 TYR A 213      80.130  40.130  73.330  1.00  0.00           H  
ATOM   3452  HB2 TYR A 213      78.500  39.770  72.660  1.00  0.00           H  
ATOM   3453  CG  TYR A 213      78.840  39.440  74.760  1.00  0.00           C  
ATOM   3454  CD1 TYR A 213      79.820  39.480  75.740  1.00  0.00           C  
ATOM   3455  HD1 TYR A 213      80.710  40.090  75.620  1.00  0.00           H  
ATOM   3456  CE1 TYR A 213      79.670  38.730  76.950  1.00  0.00           C  
ATOM   3457  HE1 TYR A 213      80.460  38.840  77.680  1.00  0.00           H  
ATOM   3458  CZ  TYR A 213      78.680  37.850  77.080  1.00  0.00           C  
ATOM   3459  OH  TYR A 213      78.700  36.870  78.120  1.00  0.00           O  
ATOM   3460  HH  TYR A 213      79.530  37.060  78.570  1.00  0.00           H  
ATOM   3461  CD2 TYR A 213      77.750  38.580  75.010  1.00  0.00           C  
ATOM   3462  HD2 TYR A 213      76.980  38.520  74.260  1.00  0.00           H  
ATOM   3463  CE2 TYR A 213      77.630  37.800  76.160  1.00  0.00           C  
ATOM   3464  HE2 TYR A 213      76.860  37.070  76.310  1.00  0.00           H  
ATOM   3465  C   TYR A 213      79.270  42.510  72.570  1.00  0.00           C  
ATOM   3466  O   TYR A 213      80.460  42.590  72.450  1.00  0.00           O  
ATOM   3467  N   GLY A 214      78.410  43.140  71.740  1.00  0.00           N  
ATOM   3468  HN  GLY A 214      77.470  43.040  72.050  1.00  0.00           H  
ATOM   3469  CA  GLY A 214      78.860  44.300  70.940  1.00  0.00           C  
ATOM   3470  HA1 GLY A 214      79.570  43.920  70.220  1.00  0.00           H  
ATOM   3471  HA2 GLY A 214      78.000  44.560  70.330  1.00  0.00           H  
ATOM   3472  C   GLY A 214      79.380  45.550  71.660  1.00  0.00           C  
ATOM   3473  O   GLY A 214      79.450  45.560  72.880  1.00  0.00           O  
ATOM   3474  N   PRO A 215      79.790  46.690  71.090  1.00  0.00           N  
ATOM   3475  CD  PRO A 215      79.720  47.010  69.650  1.00  0.00           C  
ATOM   3476  HD1 PRO A 215      80.410  46.390  69.040  1.00  0.00           H  
ATOM   3477  HD2 PRO A 215      78.680  47.020  69.270  1.00  0.00           H  
ATOM   3478  CA  PRO A 215      80.450  47.720  71.930  1.00  0.00           C  
ATOM   3479  HA  PRO A 215      81.030  47.310  72.740  1.00  0.00           H  
ATOM   3480  CB  PRO A 215      81.180  48.590  70.920  1.00  0.00           C  
ATOM   3481  HB1 PRO A 215      82.210  48.210  70.740  1.00  0.00           H  
ATOM   3482  HB2 PRO A 215      81.190  49.640  71.300  1.00  0.00           H  
ATOM   3483  CG  PRO A 215      80.310  48.480  69.600  1.00  0.00           C  
ATOM   3484  HG1 PRO A 215      80.830  48.720  68.650  1.00  0.00           H  
ATOM   3485  HG2 PRO A 215      79.450  49.180  69.690  1.00  0.00           H  
ATOM   3486  C   PRO A 215      79.390  48.570  72.660  1.00  0.00           C  
ATOM   3487  O   PRO A 215      79.810  49.400  73.500  1.00  0.00           O  
ATOM   3488  N   ILE A 216      78.130  48.430  72.330  1.00  0.00           N  
ATOM   3489  HN  ILE A 216      77.900  47.940  71.500  1.00  0.00           H  
ATOM   3490  CA  ILE A 216      77.140  49.420  72.820  1.00  0.00           C  
ATOM   3491  HA  ILE A 216      77.570  50.400  72.860  1.00  0.00           H  
ATOM   3492  CB  ILE A 216      76.090  49.600  71.770  1.00  0.00           C  
ATOM   3493  HB  ILE A 216      75.330  50.320  72.140  1.00  0.00           H  
ATOM   3494  CG2 ILE A 216      76.700  50.460  70.600  1.00  0.00           C  
ATOM   3495 1HG2 ILE A 216      77.550  49.930  70.130  1.00  0.00           H  
ATOM   3496 2HG2 ILE A 216      75.900  50.690  69.870  1.00  0.00           H  
ATOM   3497 3HG2 ILE A 216      77.120  51.350  71.130  1.00  0.00           H  
ATOM   3498  CG1 ILE A 216      75.350  48.290  71.380  1.00  0.00           C  
ATOM   3499 1HG1 ILE A 216      75.160  47.720  72.320  1.00  0.00           H  
ATOM   3500 2HG1 ILE A 216      76.130  47.810  70.760  1.00  0.00           H  
ATOM   3501  CD  ILE A 216      74.020  48.400  70.650  1.00  0.00           C  
ATOM   3502  HD1 ILE A 216      73.130  48.670  71.260  1.00  0.00           H  
ATOM   3503  HD2 ILE A 216      74.260  49.060  69.790  1.00  0.00           H  
ATOM   3504  HD3 ILE A 216      73.700  47.460  70.150  1.00  0.00           H  
ATOM   3505  C   ILE A 216      76.510  49.110  74.120  1.00  0.00           C  
ATOM   3506  O   ILE A 216      75.730  49.920  74.600  1.00  0.00           O  
ATOM   3507  N   TYR A 217      76.880  47.940  74.790  1.00  0.00           N  
ATOM   3508  HN  TYR A 217      77.580  47.330  74.430  1.00  0.00           H  
ATOM   3509  CA  TYR A 217      76.570  47.790  76.190  1.00  0.00           C  
ATOM   3510  HA  TYR A 217      76.410  48.780  76.590  1.00  0.00           H  
ATOM   3511  CB  TYR A 217      75.410  46.750  76.240  1.00  0.00           C  
ATOM   3512  HB1 TYR A 217      75.180  46.500  77.290  1.00  0.00           H  
ATOM   3513  HB2 TYR A 217      75.730  45.780  75.790  1.00  0.00           H  
ATOM   3514  CG  TYR A 217      74.220  47.250  75.630  1.00  0.00           C  
ATOM   3515  CD1 TYR A 217      73.540  48.290  76.300  1.00  0.00           C  
ATOM   3516  HD1 TYR A 217      73.960  48.670  77.210  1.00  0.00           H  
ATOM   3517  CE1 TYR A 217      72.440  48.940  75.670  1.00  0.00           C  
ATOM   3518  HE1 TYR A 217      72.130  49.880  76.100  1.00  0.00           H  
ATOM   3519  CZ  TYR A 217      71.980  48.500  74.420  1.00  0.00           C  
ATOM   3520  OH  TYR A 217      71.110  49.260  73.620  1.00  0.00           O  
ATOM   3521  HH  TYR A 217      70.920  48.820  72.790  1.00  0.00           H  
ATOM   3522  CD2 TYR A 217      73.700  46.750  74.360  1.00  0.00           C  
ATOM   3523  HD2 TYR A 217      74.210  46.020  73.760  1.00  0.00           H  
ATOM   3524  CE2 TYR A 217      72.600  47.440  73.830  1.00  0.00           C  
ATOM   3525  HE2 TYR A 217      72.260  47.150  72.840  1.00  0.00           H  
ATOM   3526  C   TYR A 217      77.820  47.220  76.840  1.00  0.00           C  
ATOM   3527  O   TYR A 217      78.770  46.900  76.140  1.00  0.00           O  
ATOM   3528  N   SER A 218      77.880  47.140  78.140  1.00  0.00           N  
ATOM   3529  HN  SER A 218      77.110  47.560  78.620  1.00  0.00           H  
ATOM   3530  CA  SER A 218      79.130  46.670  78.920  1.00  0.00           C  
ATOM   3531  HA  SER A 218      79.870  46.330  78.210  1.00  0.00           H  
ATOM   3532  CB  SER A 218      79.670  47.820  79.750  1.00  0.00           C  
ATOM   3533  HB1 SER A 218      79.800  48.770  79.200  1.00  0.00           H  
ATOM   3534  HB2 SER A 218      80.630  47.590  80.270  1.00  0.00           H  
ATOM   3535  OG  SER A 218      78.890  48.170  80.860  1.00  0.00           O  
ATOM   3536  HG1 SER A 218      78.020  48.420  80.540  1.00  0.00           H  
ATOM   3537  C   SER A 218      78.660  45.560  79.730  1.00  0.00           C  
ATOM   3538  O   SER A 218      77.560  44.950  79.530  1.00  0.00           O  
ATOM   3539  N   ASP A 219      79.560  45.080  80.650  1.00  0.00           N  
ATOM   3540  HN  ASP A 219      80.460  45.460  80.880  1.00  0.00           H  
ATOM   3541  CA  ASP A 219      79.360  44.000  81.600  1.00  0.00           C  
ATOM   3542  HA  ASP A 219      79.020  43.100  81.110  1.00  0.00           H  
ATOM   3543  CB  ASP A 219      80.620  43.530  82.300  1.00  0.00           C  
ATOM   3544  HB1 ASP A 219      81.280  42.900  81.650  1.00  0.00           H  
ATOM   3545  HB2 ASP A 219      80.410  42.880  83.180  1.00  0.00           H  
ATOM   3546  CG  ASP A 219      81.490  44.640  82.920  1.00  0.00           C  
ATOM   3547  OD1 ASP A 219      82.460  44.270  83.670  1.00  0.00           O  
ATOM   3548  OD2 ASP A 219      81.430  45.810  82.490  1.00  0.00           O1-
ATOM   3549  C   ASP A 219      78.230  44.350  82.500  1.00  0.00           C  
ATOM   3550  O   ASP A 219      77.350  43.520  82.850  1.00  0.00           O  
ATOM   3551  N   ARG A 220      78.080  45.630  82.870  1.00  0.00           N  
ATOM   3552  HN  ARG A 220      78.740  46.240  82.450  1.00  0.00           H  
ATOM   3553  CA  ARG A 220      77.080  46.270  83.760  1.00  0.00           C  
ATOM   3554  HA  ARG A 220      77.100  45.770  84.720  1.00  0.00           H  
ATOM   3555  CB  ARG A 220      77.460  47.790  83.960  1.00  0.00           C  
ATOM   3556  HB1 ARG A 220      76.750  48.120  84.750  1.00  0.00           H  
ATOM   3557  HB2 ARG A 220      77.400  48.330  83.000  1.00  0.00           H  
ATOM   3558  CG  ARG A 220      78.830  47.940  84.660  1.00  0.00           C  
ATOM   3559  HG1 ARG A 220      79.610  47.330  84.160  1.00  0.00           H  
ATOM   3560  HG2 ARG A 220      78.690  47.490  85.670  1.00  0.00           H  
ATOM   3561  CD  ARG A 220      79.310  49.320  84.970  1.00  0.00           C  
ATOM   3562  HD1 ARG A 220      78.710  49.910  85.700  1.00  0.00           H  
ATOM   3563  HD2 ARG A 220      79.330  49.840  83.990  1.00  0.00           H  
ATOM   3564  NE  ARG A 220      80.750  49.210  85.450  1.00  0.00           N  
ATOM   3565  HE  ARG A 220      81.360  48.450  85.230  1.00  0.00           H  
ATOM   3566  CZ  ARG A 220      81.250  50.270  86.060  1.00  0.00           C  
ATOM   3567  NH1 ARG A 220      80.650  51.400  86.370  1.00  0.00           N1+
ATOM   3568 1HH1 ARG A 220      79.660  51.530  86.290  1.00  0.00           H  
ATOM   3569 2HH1 ARG A 220      81.270  52.150  86.600  1.00  0.00           H  
ATOM   3570  NH2 ARG A 220      82.540  50.190  86.300  1.00  0.00           N  
ATOM   3571 1HH2 ARG A 220      83.170  49.490  85.970  1.00  0.00           H  
ATOM   3572 2HH2 ARG A 220      83.010  51.050  86.460  1.00  0.00           H  
ATOM   3573  C   ARG A 220      75.650  46.040  83.360  1.00  0.00           C  
ATOM   3574  O   ARG A 220      74.800  45.910  84.210  1.00  0.00           O  
ATOM   3575  N   GLU A 221      75.360  46.010  82.060  1.00  0.00           N  
ATOM   3576  HN  GLU A 221      76.060  46.100  81.360  1.00  0.00           H  
ATOM   3577  CA  GLU A 221      74.040  45.880  81.530  1.00  0.00           C  
ATOM   3578  HA  GLU A 221      73.350  45.910  82.360  1.00  0.00           H  
ATOM   3579  CB  GLU A 221      73.810  47.000  80.440  1.00  0.00           C  
ATOM   3580  HB1 GLU A 221      72.750  46.920  80.110  1.00  0.00           H  
ATOM   3581  HB2 GLU A 221      74.460  46.740  79.570  1.00  0.00           H  
ATOM   3582  CG  GLU A 221      74.040  48.420  81.050  1.00  0.00           C  
ATOM   3583  HG1 GLU A 221      74.000  48.470  82.160  1.00  0.00           H  
ATOM   3584  HG2 GLU A 221      73.290  49.180  80.740  1.00  0.00           H  
ATOM   3585  CD  GLU A 221      75.450  48.940  80.770  1.00  0.00           C  
ATOM   3586  OE1 GLU A 221      75.810  50.030  81.310  1.00  0.00           O  
ATOM   3587  OE2 GLU A 221      76.350  48.240  80.170  1.00  0.00           O1-
ATOM   3588  C   GLU A 221      73.820  44.520  80.890  1.00  0.00           C  
ATOM   3589  O   GLU A 221      72.840  44.270  80.130  1.00  0.00           O  
ATOM   3590  N   ARG A 222      74.680  43.500  81.100  1.00  0.00           N  
ATOM   3591  HN  ARG A 222      75.420  43.680  81.740  1.00  0.00           H  
ATOM   3592  CA  ARG A 222      74.730  42.300  80.340  1.00  0.00           C  
ATOM   3593  HA  ARG A 222      74.740  42.560  79.290  1.00  0.00           H  
ATOM   3594  CB  ARG A 222      75.980  41.540  80.840  1.00  0.00           C  
ATOM   3595  HB1 ARG A 222      75.900  41.450  81.950  1.00  0.00           H  
ATOM   3596  HB2 ARG A 222      76.810  42.210  80.570  1.00  0.00           H  
ATOM   3597  CG  ARG A 222      76.180  40.240  80.100  1.00  0.00           C  
ATOM   3598  HG1 ARG A 222      75.890  40.280  79.030  1.00  0.00           H  
ATOM   3599  HG2 ARG A 222      75.380  39.560  80.460  1.00  0.00           H  
ATOM   3600  CD  ARG A 222      77.510  39.510  80.300  1.00  0.00           C  
ATOM   3601  HD1 ARG A 222      77.480  38.570  79.710  1.00  0.00           H  
ATOM   3602  HD2 ARG A 222      77.670  39.380  81.390  1.00  0.00           H  
ATOM   3603  NE  ARG A 222      78.450  40.490  79.650  1.00  0.00           N  
ATOM   3604  HE  ARG A 222      78.100  41.220  79.070  1.00  0.00           H  
ATOM   3605  CZ  ARG A 222      79.750  40.630  79.790  1.00  0.00           C  
ATOM   3606  NH1 ARG A 222      80.540  39.880  80.610  1.00  0.00           N1+
ATOM   3607 1HH1 ARG A 222      80.110  39.110  81.080  1.00  0.00           H  
ATOM   3608 2HH1 ARG A 222      81.510  40.060  80.790  1.00  0.00           H  
ATOM   3609  NH2 ARG A 222      80.310  41.610  79.080  1.00  0.00           N  
ATOM   3610 1HH2 ARG A 222      79.690  42.150  78.510  1.00  0.00           H  
ATOM   3611 2HH2 ARG A 222      81.270  41.820  79.290  1.00  0.00           H  
ATOM   3612  C   ARG A 222      73.550  41.450  80.520  1.00  0.00           C  
ATOM   3613  O   ARG A 222      72.990  40.890  79.590  1.00  0.00           O  
ATOM   3614  N   LEU A 223      73.120  41.340  81.840  1.00  0.00           N  
ATOM   3615  HN  LEU A 223      73.590  41.940  82.480  1.00  0.00           H  
ATOM   3616  CA  LEU A 223      71.930  40.730  82.260  1.00  0.00           C  
ATOM   3617  HA  LEU A 223      72.000  39.710  81.910  1.00  0.00           H  
ATOM   3618  CB  LEU A 223      71.830  40.840  83.850  1.00  0.00           C  
ATOM   3619  HB1 LEU A 223      71.560  41.880  84.120  1.00  0.00           H  
ATOM   3620  HB2 LEU A 223      72.800  40.530  84.310  1.00  0.00           H  
ATOM   3621  CG  LEU A 223      70.770  39.800  84.390  1.00  0.00           C  
ATOM   3622  HG  LEU A 223      69.760  40.030  83.980  1.00  0.00           H  
ATOM   3623  CD1 LEU A 223      71.130  38.330  84.060  1.00  0.00           C  
ATOM   3624 1HD1 LEU A 223      71.040  38.110  82.970  1.00  0.00           H  
ATOM   3625 2HD1 LEU A 223      72.120  38.050  84.480  1.00  0.00           H  
ATOM   3626 3HD1 LEU A 223      70.320  37.720  84.520  1.00  0.00           H  
ATOM   3627  CD2 LEU A 223      70.630  40.030  85.900  1.00  0.00           C  
ATOM   3628 1HD2 LEU A 223      71.600  40.020  86.450  1.00  0.00           H  
ATOM   3629 2HD2 LEU A 223      70.140  41.020  86.040  1.00  0.00           H  
ATOM   3630 3HD2 LEU A 223      70.000  39.230  86.330  1.00  0.00           H  
ATOM   3631  C   LEU A 223      70.740  41.260  81.670  1.00  0.00           C  
ATOM   3632  O   LEU A 223      69.830  40.510  81.280  1.00  0.00           O  
ATOM   3633  N   GLN A 224      70.590  42.600  81.640  1.00  0.00           N  
ATOM   3634  HN  GLN A 224      71.420  43.030  82.000  1.00  0.00           H  
ATOM   3635  CA  GLN A 224      69.460  43.420  81.200  1.00  0.00           C  
ATOM   3636  HA  GLN A 224      68.610  43.090  81.780  1.00  0.00           H  
ATOM   3637  CB  GLN A 224      69.850  44.920  81.440  1.00  0.00           C  
ATOM   3638  HB1 GLN A 224      68.940  45.550  81.380  1.00  0.00           H  
ATOM   3639  HB2 GLN A 224      70.620  45.330  80.760  1.00  0.00           H  
ATOM   3640  CG  GLN A 224      70.460  45.240  82.930  1.00  0.00           C  
ATOM   3641  HG1 GLN A 224      70.600  46.340  82.920  1.00  0.00           H  
ATOM   3642  HG2 GLN A 224      71.450  44.800  83.170  1.00  0.00           H  
ATOM   3643  CD  GLN A 224      69.550  44.760  84.020  1.00  0.00           C  
ATOM   3644  OE1 GLN A 224      69.930  44.170  85.080  1.00  0.00           O  
ATOM   3645  NE2 GLN A 224      68.230  45.080  83.920  1.00  0.00           N  
ATOM   3646 1HE2 GLN A 224      67.800  45.300  83.040  1.00  0.00           H  
ATOM   3647 2HE2 GLN A 224      67.650  44.690  84.630  1.00  0.00           H  
ATOM   3648  C   GLN A 224      69.100  43.270  79.730  1.00  0.00           C  
ATOM   3649  O   GLN A 224      67.940  43.040  79.390  1.00  0.00           O  
ATOM   3650  N   ILE A 225      70.050  43.300  78.860  1.00  0.00           N  
ATOM   3651  HN  ILE A 225      71.000  43.450  79.130  1.00  0.00           H  
ATOM   3652  CA  ILE A 225      69.900  42.700  77.480  1.00  0.00           C  
ATOM   3653  HA  ILE A 225      69.000  43.170  77.110  1.00  0.00           H  
ATOM   3654  CB  ILE A 225      71.130  43.110  76.590  1.00  0.00           C  
ATOM   3655  HB  ILE A 225      71.930  42.430  76.950  1.00  0.00           H  
ATOM   3656  CG2 ILE A 225      70.840  42.910  75.060  1.00  0.00           C  
ATOM   3657 1HG2 ILE A 225      71.660  43.370  74.470  1.00  0.00           H  
ATOM   3658 2HG2 ILE A 225      70.700  41.840  74.790  1.00  0.00           H  
ATOM   3659 3HG2 ILE A 225      69.920  43.440  74.720  1.00  0.00           H  
ATOM   3660  CG1 ILE A 225      71.740  44.560  76.710  1.00  0.00           C  
ATOM   3661 1HG1 ILE A 225      72.670  44.710  76.110  1.00  0.00           H  
ATOM   3662 2HG1 ILE A 225      72.080  44.620  77.760  1.00  0.00           H  
ATOM   3663  CD  ILE A 225      70.660  45.710  76.610  1.00  0.00           C  
ATOM   3664  HD1 ILE A 225      70.530  45.740  75.500  1.00  0.00           H  
ATOM   3665  HD2 ILE A 225      69.800  45.310  77.180  1.00  0.00           H  
ATOM   3666  HD3 ILE A 225      71.120  46.620  77.040  1.00  0.00           H  
ATOM   3667  C   ILE A 225      69.550  41.220  77.360  1.00  0.00           C  
ATOM   3668  O   ILE A 225      68.620  40.900  76.650  1.00  0.00           O  
ATOM   3669  N   TYR A 226      70.350  40.320  77.950  1.00  0.00           N  
ATOM   3670  HN  TYR A 226      71.000  40.690  78.600  1.00  0.00           H  
ATOM   3671  CA  TYR A 226      70.210  38.910  77.980  1.00  0.00           C  
ATOM   3672  HA  TYR A 226      70.300  38.610  76.940  1.00  0.00           H  
ATOM   3673  CB  TYR A 226      71.310  38.290  78.910  1.00  0.00           C  
ATOM   3674  HB1 TYR A 226      71.020  38.440  79.970  1.00  0.00           H  
ATOM   3675  HB2 TYR A 226      72.290  38.680  78.570  1.00  0.00           H  
ATOM   3676  CG  TYR A 226      71.620  36.910  78.600  1.00  0.00           C  
ATOM   3677  CD1 TYR A 226      72.100  36.410  77.410  1.00  0.00           C  
ATOM   3678  HD1 TYR A 226      72.120  37.080  76.560  1.00  0.00           H  
ATOM   3679  CE1 TYR A 226      72.520  35.010  77.180  1.00  0.00           C  
ATOM   3680  HE1 TYR A 226      72.720  34.680  76.170  1.00  0.00           H  
ATOM   3681  CZ  TYR A 226      72.580  34.260  78.360  1.00  0.00           C  
ATOM   3682  OH  TYR A 226      72.820  32.880  78.250  1.00  0.00           O  
ATOM   3683  HH  TYR A 226      72.550  32.450  79.060  1.00  0.00           H  
ATOM   3684  CD2 TYR A 226      71.680  36.040  79.750  1.00  0.00           C  
ATOM   3685  HD2 TYR A 226      71.330  36.380  80.720  1.00  0.00           H  
ATOM   3686  CE2 TYR A 226      72.080  34.700  79.640  1.00  0.00           C  
ATOM   3687  HE2 TYR A 226      72.120  33.980  80.440  1.00  0.00           H  
ATOM   3688  C   TYR A 226      68.730  38.410  78.340  1.00  0.00           C  
ATOM   3689  O   TYR A 226      68.060  37.650  77.650  1.00  0.00           O  
ATOM   3690  N   LEU A 227      68.280  38.950  79.490  1.00  0.00           N  
ATOM   3691  HN  LEU A 227      68.860  39.560  80.020  1.00  0.00           H  
ATOM   3692  CA  LEU A 227      66.880  38.830  79.940  1.00  0.00           C  
ATOM   3693  HA  LEU A 227      66.510  37.820  79.930  1.00  0.00           H  
ATOM   3694  CB  LEU A 227      66.580  39.420  81.320  1.00  0.00           C  
ATOM   3695  HB1 LEU A 227      65.490  39.560  81.530  1.00  0.00           H  
ATOM   3696  HB2 LEU A 227      67.120  40.380  81.250  1.00  0.00           H  
ATOM   3697  CG  LEU A 227      67.050  38.560  82.420  1.00  0.00           C  
ATOM   3698  HG  LEU A 227      68.150  38.500  82.280  1.00  0.00           H  
ATOM   3699  CD1 LEU A 227      66.810  39.260  83.740  1.00  0.00           C  
ATOM   3700 1HD1 LEU A 227      67.270  40.270  83.770  1.00  0.00           H  
ATOM   3701 2HD1 LEU A 227      65.750  39.430  84.040  1.00  0.00           H  
ATOM   3702 3HD1 LEU A 227      67.370  38.680  84.500  1.00  0.00           H  
ATOM   3703  CD2 LEU A 227      66.470  37.100  82.290  1.00  0.00           C  
ATOM   3704 1HD2 LEU A 227      66.910  36.580  81.410  1.00  0.00           H  
ATOM   3705 2HD2 LEU A 227      66.760  36.600  83.240  1.00  0.00           H  
ATOM   3706 3HD2 LEU A 227      65.360  37.230  82.270  1.00  0.00           H  
ATOM   3707  C   LEU A 227      65.890  39.420  79.000  1.00  0.00           C  
ATOM   3708  O   LEU A 227      64.870  38.830  78.670  1.00  0.00           O  
ATOM   3709  N   SER A 228      66.180  40.610  78.430  1.00  0.00           N  
ATOM   3710  HN  SER A 228      66.790  41.260  78.870  1.00  0.00           H  
ATOM   3711  CA  SER A 228      65.400  41.150  77.300  1.00  0.00           C  
ATOM   3712  HA  SER A 228      64.400  41.370  77.650  1.00  0.00           H  
ATOM   3713  CB  SER A 228      65.870  42.490  76.740  1.00  0.00           C  
ATOM   3714  HB1 SER A 228      65.100  42.780  75.990  1.00  0.00           H  
ATOM   3715  HB2 SER A 228      66.790  42.480  76.130  1.00  0.00           H  
ATOM   3716  OG  SER A 228      65.970  43.550  77.760  1.00  0.00           O  
ATOM   3717  HG1 SER A 228      66.710  43.290  78.320  1.00  0.00           H  
ATOM   3718  C   SER A 228      65.340  40.180  76.140  1.00  0.00           C  
ATOM   3719  O   SER A 228      64.240  39.930  75.660  1.00  0.00           O  
ATOM   3720  N   ASP A 229      66.450  39.490  75.740  1.00  0.00           N  
ATOM   3721  HN  ASP A 229      67.350  39.640  76.150  1.00  0.00           H  
ATOM   3722  CA  ASP A 229      66.460  38.630  74.580  1.00  0.00           C  
ATOM   3723  HA  ASP A 229      66.110  39.050  73.650  1.00  0.00           H  
ATOM   3724  CB  ASP A 229      67.970  38.180  74.330  1.00  0.00           C  
ATOM   3725  HB1 ASP A 229      68.350  37.550  75.160  1.00  0.00           H  
ATOM   3726  HB2 ASP A 229      68.590  39.100  74.450  1.00  0.00           H  
ATOM   3727  CG  ASP A 229      68.200  37.660  72.920  1.00  0.00           C  
ATOM   3728  OD1 ASP A 229      69.120  36.830  72.640  1.00  0.00           O  
ATOM   3729  OD2 ASP A 229      67.400  38.010  72.050  1.00  0.00           O1-
ATOM   3730  C   ASP A 229      65.570  37.400  74.880  1.00  0.00           C  
ATOM   3731  O   ASP A 229      64.850  36.940  73.950  1.00  0.00           O  
ATOM   3732  N   ALA A 230      65.590  36.820  76.130  1.00  0.00           N  
ATOM   3733  HN  ALA A 230      66.200  37.020  76.890  1.00  0.00           H  
ATOM   3734  CA  ALA A 230      64.790  35.680  76.620  1.00  0.00           C  
ATOM   3735  HA  ALA A 230      64.970  34.810  76.010  1.00  0.00           H  
ATOM   3736  CB  ALA A 230      65.210  35.110  77.850  1.00  0.00           C  
ATOM   3737  HB1 ALA A 230      65.390  35.950  78.570  1.00  0.00           H  
ATOM   3738  HB2 ALA A 230      64.620  34.330  78.370  1.00  0.00           H  
ATOM   3739  HB3 ALA A 230      66.200  34.640  77.680  1.00  0.00           H  
ATOM   3740  C   ALA A 230      63.260  35.990  76.590  1.00  0.00           C  
ATOM   3741  O   ALA A 230      62.420  35.090  76.480  1.00  0.00           O  
ATOM   3742  N   GLY A 231      62.910  37.250  76.790  1.00  0.00           N  
ATOM   3743  HN  GLY A 231      63.560  37.940  77.090  1.00  0.00           H  
ATOM   3744  CA  GLY A 231      61.520  37.620  76.700  1.00  0.00           C  
ATOM   3745  HA1 GLY A 231      60.930  36.810  77.110  1.00  0.00           H  
ATOM   3746  HA2 GLY A 231      61.250  38.530  77.220  1.00  0.00           H  
ATOM   3747  C   GLY A 231      60.960  37.750  75.320  1.00  0.00           C  
ATOM   3748  O   GLY A 231      59.850  37.410  74.980  1.00  0.00           O  
ATOM   3749  N   VAL A 232      61.840  38.240  74.440  1.00  0.00           N  
ATOM   3750  HN  VAL A 232      62.690  38.610  74.790  1.00  0.00           H  
ATOM   3751  CA  VAL A 232      61.540  38.310  73.020  1.00  0.00           C  
ATOM   3752  HA  VAL A 232      60.500  38.580  72.970  1.00  0.00           H  
ATOM   3753  CB  VAL A 232      62.460  39.310  72.220  1.00  0.00           C  
ATOM   3754  HB  VAL A 232      63.530  39.010  72.260  1.00  0.00           H  
ATOM   3755  CG1 VAL A 232      62.150  39.390  70.730  1.00  0.00           C  
ATOM   3756 1HG1 VAL A 232      61.110  39.730  70.570  1.00  0.00           H  
ATOM   3757 2HG1 VAL A 232      62.910  40.030  70.220  1.00  0.00           H  
ATOM   3758 3HG1 VAL A 232      62.280  38.410  70.230  1.00  0.00           H  
ATOM   3759  CG2 VAL A 232      62.240  40.660  72.830  1.00  0.00           C  
ATOM   3760 1HG2 VAL A 232      62.510  40.730  73.910  1.00  0.00           H  
ATOM   3761 2HG2 VAL A 232      62.790  41.440  72.260  1.00  0.00           H  
ATOM   3762 3HG2 VAL A 232      61.160  40.910  72.920  1.00  0.00           H  
ATOM   3763  C   VAL A 232      61.510  36.910  72.360  1.00  0.00           C  
ATOM   3764  O   VAL A 232      60.660  36.510  71.510  1.00  0.00           O  
ATOM   3765  N   LEU A 233      62.380  35.970  72.760  1.00  0.00           N  
ATOM   3766  HN  LEU A 233      63.200  36.300  73.220  1.00  0.00           H  
ATOM   3767  CA  LEU A 233      62.290  34.550  72.350  1.00  0.00           C  
ATOM   3768  HA  LEU A 233      62.310  34.400  71.280  1.00  0.00           H  
ATOM   3769  CB  LEU A 233      63.490  33.740  72.780  1.00  0.00           C  
ATOM   3770  HB1 LEU A 233      63.670  33.860  73.870  1.00  0.00           H  
ATOM   3771  HB2 LEU A 233      64.360  34.330  72.410  1.00  0.00           H  
ATOM   3772  CG  LEU A 233      63.610  32.300  72.270  1.00  0.00           C  
ATOM   3773  HG  LEU A 233      62.980  32.090  71.380  1.00  0.00           H  
ATOM   3774  CD1 LEU A 233      65.000  32.070  71.690  1.00  0.00           C  
ATOM   3775 1HD1 LEU A 233      65.250  32.960  71.080  1.00  0.00           H  
ATOM   3776 2HD1 LEU A 233      65.790  31.900  72.450  1.00  0.00           H  
ATOM   3777 3HD1 LEU A 233      64.880  31.220  70.980  1.00  0.00           H  
ATOM   3778  CD2 LEU A 233      63.440  31.250  73.330  1.00  0.00           C  
ATOM   3779 1HD2 LEU A 233      64.120  31.260  74.210  1.00  0.00           H  
ATOM   3780 2HD2 LEU A 233      62.520  31.240  73.970  1.00  0.00           H  
ATOM   3781 3HD2 LEU A 233      63.340  30.300  72.760  1.00  0.00           H  
ATOM   3782  C   LEU A 233      61.030  33.870  72.830  1.00  0.00           C  
ATOM   3783  O   LEU A 233      60.400  33.090  72.100  1.00  0.00           O  
ATOM   3784  N   ALA A 234      60.570  34.150  74.070  1.00  0.00           N  
ATOM   3785  HN  ALA A 234      61.070  34.750  74.690  1.00  0.00           H  
ATOM   3786  CA  ALA A 234      59.340  33.460  74.600  1.00  0.00           C  
ATOM   3787  HA  ALA A 234      59.540  32.400  74.480  1.00  0.00           H  
ATOM   3788  CB  ALA A 234      59.130  33.880  76.060  1.00  0.00           C  
ATOM   3789  HB1 ALA A 234      58.180  33.460  76.450  1.00  0.00           H  
ATOM   3790  HB2 ALA A 234      59.930  33.490  76.720  1.00  0.00           H  
ATOM   3791  HB3 ALA A 234      59.100  34.960  76.320  1.00  0.00           H  
ATOM   3792  C   ALA A 234      58.090  33.840  73.790  1.00  0.00           C  
ATOM   3793  O   ALA A 234      57.320  32.910  73.470  1.00  0.00           O  
ATOM   3794  N   VAL A 235      57.810  35.140  73.310  1.00  0.00           N  
ATOM   3795  HN  VAL A 235      58.420  35.900  73.520  1.00  0.00           H  
ATOM   3796  CA  VAL A 235      56.770  35.560  72.370  1.00  0.00           C  
ATOM   3797  HA  VAL A 235      55.920  35.000  72.760  1.00  0.00           H  
ATOM   3798  CB  VAL A 235      56.660  37.080  72.520  1.00  0.00           C  
ATOM   3799  HB  VAL A 235      57.500  37.710  72.140  1.00  0.00           H  
ATOM   3800  CG1 VAL A 235      55.390  37.500  71.670  1.00  0.00           C  
ATOM   3801 1HG1 VAL A 235      55.200  38.590  71.710  1.00  0.00           H  
ATOM   3802 2HG1 VAL A 235      55.470  37.260  70.590  1.00  0.00           H  
ATOM   3803 3HG1 VAL A 235      54.480  37.010  72.070  1.00  0.00           H  
ATOM   3804  CG2 VAL A 235      56.450  37.350  74.030  1.00  0.00           C  
ATOM   3805 1HG2 VAL A 235      56.000  38.360  74.160  1.00  0.00           H  
ATOM   3806 2HG2 VAL A 235      55.680  36.610  74.350  1.00  0.00           H  
ATOM   3807 3HG2 VAL A 235      57.380  37.200  74.620  1.00  0.00           H  
ATOM   3808  C   VAL A 235      56.940  35.170  71.040  1.00  0.00           C  
ATOM   3809  O   VAL A 235      55.970  34.720  70.370  1.00  0.00           O  
ATOM   3810  N   THR A 236      58.180  35.110  70.490  1.00  0.00           N  
ATOM   3811  HN  THR A 236      58.880  35.610  71.000  1.00  0.00           H  
ATOM   3812  CA  THR A 236      58.510  34.600  69.210  1.00  0.00           C  
ATOM   3813  HA  THR A 236      57.940  35.100  68.450  1.00  0.00           H  
ATOM   3814  CB  THR A 236      60.020  34.620  68.950  1.00  0.00           C  
ATOM   3815  HB  THR A 236      60.640  34.080  69.690  1.00  0.00           H  
ATOM   3816  OG1 THR A 236      60.460  35.980  68.830  1.00  0.00           O  
ATOM   3817  HG1 THR A 236      60.150  36.440  69.610  1.00  0.00           H  
ATOM   3818  CG2 THR A 236      60.390  34.000  67.600  1.00  0.00           C  
ATOM   3819 1HG2 THR A 236      61.450  34.250  67.390  1.00  0.00           H  
ATOM   3820 2HG2 THR A 236      60.290  32.900  67.530  1.00  0.00           H  
ATOM   3821 3HG2 THR A 236      59.780  34.330  66.730  1.00  0.00           H  
ATOM   3822  C   THR A 236      58.180  33.030  69.110  1.00  0.00           C  
ATOM   3823  O   THR A 236      57.600  32.530  68.130  1.00  0.00           O  
ATOM   3824  N   TYR A 237      58.530  32.250  70.160  1.00  0.00           N  
ATOM   3825  HN  TYR A 237      59.090  32.590  70.920  1.00  0.00           H  
ATOM   3826  CA  TYR A 237      58.180  30.870  70.350  1.00  0.00           C  
ATOM   3827  HA  TYR A 237      58.410  30.340  69.440  1.00  0.00           H  
ATOM   3828  CB  TYR A 237      59.020  30.280  71.640  1.00  0.00           C  
ATOM   3829  HB1 TYR A 237      58.640  30.720  72.580  1.00  0.00           H  
ATOM   3830  HB2 TYR A 237      60.110  30.440  71.560  1.00  0.00           H  
ATOM   3831  CG  TYR A 237      58.720  28.780  71.710  1.00  0.00           C  
ATOM   3832  CD1 TYR A 237      58.980  27.880  70.600  1.00  0.00           C  
ATOM   3833  HD1 TYR A 237      59.470  28.220  69.700  1.00  0.00           H  
ATOM   3834  CE1 TYR A 237      58.630  26.540  70.680  1.00  0.00           C  
ATOM   3835  HE1 TYR A 237      58.910  25.850  69.900  1.00  0.00           H  
ATOM   3836  CZ  TYR A 237      57.940  26.030  71.810  1.00  0.00           C  
ATOM   3837  OH  TYR A 237      57.610  24.680  71.950  1.00  0.00           O  
ATOM   3838  HH  TYR A 237      56.750  24.620  72.370  1.00  0.00           H  
ATOM   3839  CD2 TYR A 237      58.180  28.230  72.830  1.00  0.00           C  
ATOM   3840  HD2 TYR A 237      58.010  28.950  73.610  1.00  0.00           H  
ATOM   3841  CE2 TYR A 237      57.680  26.920  72.840  1.00  0.00           C  
ATOM   3842  HE2 TYR A 237      57.010  26.530  73.600  1.00  0.00           H  
ATOM   3843  C   TYR A 237      56.730  30.690  70.440  1.00  0.00           C  
ATOM   3844  O   TYR A 237      56.120  29.830  69.820  1.00  0.00           O  
ATOM   3845  N   GLY A 238      56.160  31.610  71.180  1.00  0.00           N  
ATOM   3846  HN  GLY A 238      56.630  32.340  71.680  1.00  0.00           H  
ATOM   3847  CA  GLY A 238      54.670  31.780  71.370  1.00  0.00           C  
ATOM   3848  HA1 GLY A 238      54.170  30.910  71.770  1.00  0.00           H  
ATOM   3849  HA2 GLY A 238      54.510  32.650  71.980  1.00  0.00           H  
ATOM   3850  C   GLY A 238      53.900  32.070  70.050  1.00  0.00           C  
ATOM   3851  O   GLY A 238      52.830  31.510  69.850  1.00  0.00           O  
ATOM   3852  N   LEU A 239      54.490  32.840  69.110  1.00  0.00           N  
ATOM   3853  HN  LEU A 239      55.380  33.270  69.190  1.00  0.00           H  
ATOM   3854  CA  LEU A 239      53.920  32.990  67.820  1.00  0.00           C  
ATOM   3855  HA  LEU A 239      52.850  33.100  67.860  1.00  0.00           H  
ATOM   3856  CB  LEU A 239      54.510  34.180  67.130  1.00  0.00           C  
ATOM   3857  HB1 LEU A 239      54.180  34.240  66.070  1.00  0.00           H  
ATOM   3858  HB2 LEU A 239      55.620  34.190  67.210  1.00  0.00           H  
ATOM   3859  CG  LEU A 239      54.140  35.650  67.650  1.00  0.00           C  
ATOM   3860  HG  LEU A 239      54.280  35.620  68.750  1.00  0.00           H  
ATOM   3861  CD1 LEU A 239      55.060  36.630  66.980  1.00  0.00           C  
ATOM   3862 1HD1 LEU A 239      54.850  37.650  67.350  1.00  0.00           H  
ATOM   3863 2HD1 LEU A 239      56.120  36.320  67.110  1.00  0.00           H  
ATOM   3864 3HD1 LEU A 239      54.770  36.550  65.900  1.00  0.00           H  
ATOM   3865  CD2 LEU A 239      52.660  36.000  67.300  1.00  0.00           C  
ATOM   3866 1HD2 LEU A 239      52.450  35.940  66.210  1.00  0.00           H  
ATOM   3867 2HD2 LEU A 239      52.010  35.280  67.850  1.00  0.00           H  
ATOM   3868 3HD2 LEU A 239      52.380  37.040  67.570  1.00  0.00           H  
ATOM   3869  C   LEU A 239      54.090  31.770  66.980  1.00  0.00           C  
ATOM   3870  O   LEU A 239      53.250  31.550  66.060  1.00  0.00           O  
ATOM   3871  N   TYR A 240      55.100  30.940  67.180  1.00  0.00           N  
ATOM   3872  HN  TYR A 240      55.840  31.120  67.820  1.00  0.00           H  
ATOM   3873  CA  TYR A 240      55.210  29.630  66.560  1.00  0.00           C  
ATOM   3874  HA  TYR A 240      55.050  29.790  65.500  1.00  0.00           H  
ATOM   3875  CB  TYR A 240      56.620  29.020  66.670  1.00  0.00           C  
ATOM   3876  HB1 TYR A 240      56.650  28.480  67.650  1.00  0.00           H  
ATOM   3877  HB2 TYR A 240      57.390  29.830  66.620  1.00  0.00           H  
ATOM   3878  CG  TYR A 240      56.920  27.950  65.710  1.00  0.00           C  
ATOM   3879  CD1 TYR A 240      57.380  28.350  64.490  1.00  0.00           C  
ATOM   3880  HD1 TYR A 240      57.370  29.390  64.200  1.00  0.00           H  
ATOM   3881  CE1 TYR A 240      57.890  27.450  63.550  1.00  0.00           C  
ATOM   3882  HE1 TYR A 240      58.200  27.970  62.650  1.00  0.00           H  
ATOM   3883  CZ  TYR A 240      58.020  26.120  63.900  1.00  0.00           C  
ATOM   3884  OH  TYR A 240      58.720  25.320  63.020  1.00  0.00           O  
ATOM   3885  HH  TYR A 240      58.690  24.460  63.440  1.00  0.00           H  
ATOM   3886  CD2 TYR A 240      57.080  26.630  66.100  1.00  0.00           C  
ATOM   3887  HD2 TYR A 240      56.880  26.290  67.100  1.00  0.00           H  
ATOM   3888  CE2 TYR A 240      57.670  25.690  65.230  1.00  0.00           C  
ATOM   3889  HE2 TYR A 240      57.740  24.660  65.550  1.00  0.00           H  
ATOM   3890  C   TYR A 240      54.140  28.630  67.010  1.00  0.00           C  
ATOM   3891  O   TYR A 240      53.520  27.870  66.230  1.00  0.00           O  
ATOM   3892  N   ARG A 241      53.930  28.540  68.350  1.00  0.00           N  
ATOM   3893  HN  ARG A 241      54.450  29.100  68.990  1.00  0.00           H  
ATOM   3894  CA  ARG A 241      52.850  27.860  69.150  1.00  0.00           C  
ATOM   3895  HA  ARG A 241      52.800  26.860  68.740  1.00  0.00           H  
ATOM   3896  CB  ARG A 241      53.100  27.830  70.630  1.00  0.00           C  
ATOM   3897  HB1 ARG A 241      52.250  27.370  71.190  1.00  0.00           H  
ATOM   3898  HB2 ARG A 241      53.210  28.870  71.010  1.00  0.00           H  
ATOM   3899  CG  ARG A 241      54.400  27.150  71.180  1.00  0.00           C  
ATOM   3900  HG1 ARG A 241      54.490  27.030  72.280  1.00  0.00           H  
ATOM   3901  HG2 ARG A 241      55.240  27.780  70.830  1.00  0.00           H  
ATOM   3902  CD  ARG A 241      54.550  25.640  70.540  1.00  0.00           C  
ATOM   3903  HD1 ARG A 241      55.580  25.300  70.770  1.00  0.00           H  
ATOM   3904  HD2 ARG A 241      54.380  25.730  69.440  1.00  0.00           H  
ATOM   3905  NE  ARG A 241      53.480  24.700  71.080  1.00  0.00           N  
ATOM   3906  HE  ARG A 241      52.920  25.010  71.850  1.00  0.00           H  
ATOM   3907  CZ  ARG A 241      53.430  23.410  70.810  1.00  0.00           C  
ATOM   3908  NH1 ARG A 241      54.230  22.970  69.840  1.00  0.00           N1+
ATOM   3909 1HH1 ARG A 241      54.690  23.660  69.270  1.00  0.00           H  
ATOM   3910 2HH1 ARG A 241      54.130  22.020  69.550  1.00  0.00           H  
ATOM   3911  NH2 ARG A 241      52.750  22.460  71.470  1.00  0.00           N  
ATOM   3912 1HH2 ARG A 241      52.800  22.550  72.460  1.00  0.00           H  
ATOM   3913 2HH2 ARG A 241      52.950  21.520  71.180  1.00  0.00           H  
ATOM   3914  C   ARG A 241      51.430  28.310  68.820  1.00  0.00           C  
ATOM   3915  O   ARG A 241      50.540  27.490  68.630  1.00  0.00           O  
ATOM   3916  N   VAL A 242      51.170  29.610  68.640  1.00  0.00           N  
ATOM   3917  HN  VAL A 242      51.870  30.300  68.830  1.00  0.00           H  
ATOM   3918  CA  VAL A 242      49.800  30.060  68.270  1.00  0.00           C  
ATOM   3919  HA  VAL A 242      49.070  29.370  68.680  1.00  0.00           H  
ATOM   3920  CB  VAL A 242      49.330  31.350  68.960  1.00  0.00           C  
ATOM   3921  HB  VAL A 242      49.680  31.220  70.010  1.00  0.00           H  
ATOM   3922  CG1 VAL A 242      49.900  32.640  68.310  1.00  0.00           C  
ATOM   3923 1HG1 VAL A 242      49.990  33.540  68.960  1.00  0.00           H  
ATOM   3924 2HG1 VAL A 242      50.930  32.380  68.000  1.00  0.00           H  
ATOM   3925 3HG1 VAL A 242      49.400  32.880  67.350  1.00  0.00           H  
ATOM   3926  CG2 VAL A 242      47.770  31.540  69.050  1.00  0.00           C  
ATOM   3927 1HG2 VAL A 242      47.210  30.650  69.410  1.00  0.00           H  
ATOM   3928 2HG2 VAL A 242      47.560  32.370  69.760  1.00  0.00           H  
ATOM   3929 3HG2 VAL A 242      47.270  31.760  68.090  1.00  0.00           H  
ATOM   3930  C   VAL A 242      49.490  30.000  66.760  1.00  0.00           C  
ATOM   3931  O   VAL A 242      48.350  29.770  66.380  1.00  0.00           O  
ATOM   3932  N   ALA A 243      50.550  29.960  65.930  1.00  0.00           N  
ATOM   3933  HN  ALA A 243      51.420  30.350  66.200  1.00  0.00           H  
ATOM   3934  CA  ALA A 243      50.460  29.570  64.540  1.00  0.00           C  
ATOM   3935  HA  ALA A 243      49.650  30.180  64.170  1.00  0.00           H  
ATOM   3936  CB  ALA A 243      51.850  29.820  63.840  1.00  0.00           C  
ATOM   3937  HB1 ALA A 243      52.170  30.860  64.070  1.00  0.00           H  
ATOM   3938  HB2 ALA A 243      52.590  29.140  64.310  1.00  0.00           H  
ATOM   3939  HB3 ALA A 243      51.840  29.550  62.770  1.00  0.00           H  
ATOM   3940  C   ALA A 243      50.160  28.070  64.420  1.00  0.00           C  
ATOM   3941  O   ALA A 243      49.560  27.610  63.420  1.00  0.00           O  
ATOM   3942  N   ALA A 244      50.510  27.140  65.320  1.00  0.00           N  
ATOM   3943  HN  ALA A 244      51.080  27.360  66.110  1.00  0.00           H  
ATOM   3944  CA  ALA A 244      50.140  25.710  65.100  1.00  0.00           C  
ATOM   3945  HA  ALA A 244      50.290  25.420  64.070  1.00  0.00           H  
ATOM   3946  CB  ALA A 244      51.140  24.830  65.940  1.00  0.00           C  
ATOM   3947  HB1 ALA A 244      52.110  25.070  65.470  1.00  0.00           H  
ATOM   3948  HB2 ALA A 244      51.170  25.190  66.990  1.00  0.00           H  
ATOM   3949  HB3 ALA A 244      50.890  23.740  65.920  1.00  0.00           H  
ATOM   3950  C   ALA A 244      48.740  25.500  65.490  1.00  0.00           C  
ATOM   3951  O   ALA A 244      48.240  24.450  65.100  1.00  0.00           O  
ATOM   3952  N   ALA A 245      48.070  26.430  66.230  1.00  0.00           N  
ATOM   3953  HN  ALA A 245      48.590  27.210  66.570  1.00  0.00           H  
ATOM   3954  CA  ALA A 245      46.700  26.330  66.710  1.00  0.00           C  
ATOM   3955  HA  ALA A 245      46.380  25.300  66.760  1.00  0.00           H  
ATOM   3956  CB  ALA A 245      46.640  26.920  68.140  1.00  0.00           C  
ATOM   3957  HB1 ALA A 245      46.630  28.030  68.190  1.00  0.00           H  
ATOM   3958  HB2 ALA A 245      45.760  26.590  68.730  1.00  0.00           H  
ATOM   3959  HB3 ALA A 245      47.520  26.640  68.750  1.00  0.00           H  
ATOM   3960  C   ALA A 245      45.720  27.110  65.790  1.00  0.00           C  
ATOM   3961  O   ALA A 245      44.900  26.480  65.040  1.00  0.00           O  
ATOM   3962  N   LYS A 246      45.870  28.440  65.700  1.00  0.00           N  
ATOM   3963  HN  LYS A 246      46.660  28.990  65.940  1.00  0.00           H  
ATOM   3964  CA  LYS A 246      44.960  29.200  64.820  1.00  0.00           C  
ATOM   3965  HA  LYS A 246      44.000  28.720  64.880  1.00  0.00           H  
ATOM   3966  CB  LYS A 246      44.890  30.730  65.240  1.00  0.00           C  
ATOM   3967  HB1 LYS A 246      44.260  31.310  64.520  1.00  0.00           H  
ATOM   3968  HB2 LYS A 246      45.890  31.190  65.390  1.00  0.00           H  
ATOM   3969  CG  LYS A 246      44.050  30.950  66.540  1.00  0.00           C  
ATOM   3970  HG1 LYS A 246      44.300  31.970  66.900  1.00  0.00           H  
ATOM   3971  HG2 LYS A 246      44.480  30.170  67.220  1.00  0.00           H  
ATOM   3972  CD  LYS A 246      42.570  30.620  66.310  1.00  0.00           C  
ATOM   3973  HD1 LYS A 246      42.150  31.090  65.390  1.00  0.00           H  
ATOM   3974  HD2 LYS A 246      42.380  29.530  66.240  1.00  0.00           H  
ATOM   3975  CE  LYS A 246      41.610  31.140  67.420  1.00  0.00           C  
ATOM   3976  HE1 LYS A 246      40.540  30.960  67.210  1.00  0.00           H  
ATOM   3977  HE2 LYS A 246      41.730  32.230  67.530  1.00  0.00           H  
ATOM   3978  NZ  LYS A 246      41.980  30.490  68.700  1.00  0.00           N1+
ATOM   3979  HZ1 LYS A 246      42.820  30.900  69.150  1.00  0.00           H  
ATOM   3980  HZ2 LYS A 246      41.250  30.650  69.420  1.00  0.00           H  
ATOM   3981  HZ3 LYS A 246      42.100  29.460  68.620  1.00  0.00           H  
ATOM   3982  C   LYS A 246      45.340  29.210  63.370  1.00  0.00           C  
ATOM   3983  O   LYS A 246      44.530  29.520  62.550  1.00  0.00           O  
ATOM   3984  N   GLY A 247      46.630  28.760  63.070  1.00  0.00           N  
ATOM   3985  HN  GLY A 247      47.320  28.470  63.730  1.00  0.00           H  
ATOM   3986  CA  GLY A 247      47.060  28.730  61.710  1.00  0.00           C  
ATOM   3987  HA1 GLY A 247      47.450  27.750  61.470  1.00  0.00           H  
ATOM   3988  HA2 GLY A 247      46.280  29.060  61.030  1.00  0.00           H  
ATOM   3989  C   GLY A 247      48.110  29.760  61.400  1.00  0.00           C  
ATOM   3990  O   GLY A 247      48.190  30.760  62.120  1.00  0.00           O  
ATOM   3991  N   LEU A 248      48.990  29.540  60.380  1.00  0.00           N  
ATOM   3992  HN  LEU A 248      49.030  28.780  59.740  1.00  0.00           H  
ATOM   3993  CA  LEU A 248      49.900  30.600  60.070  1.00  0.00           C  
ATOM   3994  HA  LEU A 248      50.450  30.840  60.970  1.00  0.00           H  
ATOM   3995  CB  LEU A 248      50.920  29.990  59.050  1.00  0.00           C  
ATOM   3996  HB1 LEU A 248      50.460  29.900  58.040  1.00  0.00           H  
ATOM   3997  HB2 LEU A 248      51.450  29.080  59.390  1.00  0.00           H  
ATOM   3998  CG  LEU A 248      52.190  30.990  58.800  1.00  0.00           C  
ATOM   3999  HG  LEU A 248      51.790  32.010  58.580  1.00  0.00           H  
ATOM   4000  CD1 LEU A 248      53.070  31.220  60.070  1.00  0.00           C  
ATOM   4001 1HD1 LEU A 248      53.890  31.960  59.950  1.00  0.00           H  
ATOM   4002 2HD1 LEU A 248      52.600  31.720  60.940  1.00  0.00           H  
ATOM   4003 3HD1 LEU A 248      53.350  30.250  60.540  1.00  0.00           H  
ATOM   4004  CD2 LEU A 248      52.940  30.570  57.490  1.00  0.00           C  
ATOM   4005 1HD2 LEU A 248      53.870  31.180  57.410  1.00  0.00           H  
ATOM   4006 2HD2 LEU A 248      53.210  29.500  57.620  1.00  0.00           H  
ATOM   4007 3HD2 LEU A 248      52.270  30.760  56.630  1.00  0.00           H  
ATOM   4008  C   LEU A 248      49.180  31.910  59.560  1.00  0.00           C  
ATOM   4009  O   LEU A 248      49.480  33.050  59.830  1.00  0.00           O  
ATOM   4010  N   ALA A 249      48.120  31.720  58.770  1.00  0.00           N  
ATOM   4011  HN  ALA A 249      47.850  30.780  58.600  1.00  0.00           H  
ATOM   4012  CA  ALA A 249      47.330  32.740  58.120  1.00  0.00           C  
ATOM   4013  HA  ALA A 249      47.870  33.300  57.370  1.00  0.00           H  
ATOM   4014  CB  ALA A 249      46.190  31.990  57.240  1.00  0.00           C  
ATOM   4015  HB1 ALA A 249      45.520  31.390  57.880  1.00  0.00           H  
ATOM   4016  HB2 ALA A 249      45.590  32.740  56.680  1.00  0.00           H  
ATOM   4017  HB3 ALA A 249      46.680  31.280  56.540  1.00  0.00           H  
ATOM   4018  C   ALA A 249      46.620  33.760  59.070  1.00  0.00           C  
ATOM   4019  O   ALA A 249      46.610  34.950  58.850  1.00  0.00           O  
ATOM   4020  N   TRP A 250      46.060  33.210  60.230  1.00  0.00           N  
ATOM   4021  HN  TRP A 250      46.020  32.220  60.350  1.00  0.00           H  
ATOM   4022  CA  TRP A 250      45.450  33.980  61.310  1.00  0.00           C  
ATOM   4023  HA  TRP A 250      44.730  34.610  60.810  1.00  0.00           H  
ATOM   4024  CB  TRP A 250      44.850  33.040  62.420  1.00  0.00           C  
ATOM   4025  HB1 TRP A 250      45.560  32.350  62.920  1.00  0.00           H  
ATOM   4026  HB2 TRP A 250      44.100  32.400  61.900  1.00  0.00           H  
ATOM   4027  CG  TRP A 250      44.050  33.650  63.530  1.00  0.00           C  
ATOM   4028  CD1 TRP A 250      42.650  33.540  63.740  1.00  0.00           C  
ATOM   4029  HD1 TRP A 250      41.960  33.300  62.940  1.00  0.00           H  
ATOM   4030  NE1 TRP A 250      42.370  34.050  64.980  1.00  0.00           N  
ATOM   4031  HE1 TRP A 250      41.500  34.310  65.330  1.00  0.00           H  
ATOM   4032  CE2 TRP A 250      43.540  34.370  65.640  1.00  0.00           C  
ATOM   4033  CD2 TRP A 250      44.600  34.010  64.810  1.00  0.00           C  
ATOM   4034  CE3 TRP A 250      45.890  34.060  65.250  1.00  0.00           C  
ATOM   4035  HE3 TRP A 250      46.740  33.760  64.650  1.00  0.00           H  
ATOM   4036  CZ3 TRP A 250      46.090  34.470  66.600  1.00  0.00           C  
ATOM   4037  HZ3 TRP A 250      47.070  34.680  67.000  1.00  0.00           H  
ATOM   4038  CZ2 TRP A 250      43.750  34.800  66.940  1.00  0.00           C  
ATOM   4039  HZ2 TRP A 250      42.850  34.970  67.510  1.00  0.00           H  
ATOM   4040  CH2 TRP A 250      45.050  34.800  67.420  1.00  0.00           C  
ATOM   4041  HH2 TRP A 250      45.280  35.080  68.440  1.00  0.00           H  
ATOM   4042  C   TRP A 250      46.590  34.910  61.910  1.00  0.00           C  
ATOM   4043  O   TRP A 250      46.400  36.110  61.990  1.00  0.00           O  
ATOM   4044  N   VAL A 251      47.820  34.330  62.230  1.00  0.00           N  
ATOM   4045  HN  VAL A 251      48.030  33.360  62.180  1.00  0.00           H  
ATOM   4046  CA  VAL A 251      48.930  35.080  62.820  1.00  0.00           C  
ATOM   4047  HA  VAL A 251      48.590  35.540  63.740  1.00  0.00           H  
ATOM   4048  CB  VAL A 251      50.120  34.220  63.140  1.00  0.00           C  
ATOM   4049  HB  VAL A 251      50.350  33.650  62.220  1.00  0.00           H  
ATOM   4050  CG1 VAL A 251      51.230  35.030  63.840  1.00  0.00           C  
ATOM   4051 1HG1 VAL A 251      52.140  34.420  64.000  1.00  0.00           H  
ATOM   4052 2HG1 VAL A 251      51.480  35.860  63.150  1.00  0.00           H  
ATOM   4053 3HG1 VAL A 251      50.950  35.520  64.800  1.00  0.00           H  
ATOM   4054  CG2 VAL A 251      49.650  33.130  64.160  1.00  0.00           C  
ATOM   4055 1HG2 VAL A 251      48.800  32.520  63.780  1.00  0.00           H  
ATOM   4056 2HG2 VAL A 251      50.440  32.390  64.410  1.00  0.00           H  
ATOM   4057 3HG2 VAL A 251      49.210  33.540  65.090  1.00  0.00           H  
ATOM   4058  C   VAL A 251      49.330  36.300  61.950  1.00  0.00           C  
ATOM   4059  O   VAL A 251      49.620  37.410  62.450  1.00  0.00           O  
ATOM   4060  N   LEU A 252      49.440  36.170  60.620  1.00  0.00           N  
ATOM   4061  HN  LEU A 252      49.330  35.300  60.140  1.00  0.00           H  
ATOM   4062  CA  LEU A 252      49.690  37.290  59.750  1.00  0.00           C  
ATOM   4063  HA  LEU A 252      50.540  37.800  60.190  1.00  0.00           H  
ATOM   4064  CB  LEU A 252      50.090  36.950  58.240  1.00  0.00           C  
ATOM   4065  HB1 LEU A 252      50.480  37.900  57.810  1.00  0.00           H  
ATOM   4066  HB2 LEU A 252      49.170  36.790  57.630  1.00  0.00           H  
ATOM   4067  CG  LEU A 252      51.020  35.730  57.960  1.00  0.00           C  
ATOM   4068  HG  LEU A 252      50.680  34.900  58.620  1.00  0.00           H  
ATOM   4069  CD1 LEU A 252      50.770  35.270  56.490  1.00  0.00           C  
ATOM   4070 1HD1 LEU A 252      51.000  36.110  55.790  1.00  0.00           H  
ATOM   4071 2HD1 LEU A 252      51.550  34.490  56.360  1.00  0.00           H  
ATOM   4072 3HD1 LEU A 252      49.760  34.850  56.310  1.00  0.00           H  
ATOM   4073  CD2 LEU A 252      52.470  36.200  58.030  1.00  0.00           C  
ATOM   4074 1HD2 LEU A 252      52.770  36.970  57.280  1.00  0.00           H  
ATOM   4075 2HD2 LEU A 252      52.640  36.540  59.070  1.00  0.00           H  
ATOM   4076 3HD2 LEU A 252      53.250  35.450  57.800  1.00  0.00           H  
ATOM   4077  C   LEU A 252      48.510  38.300  59.730  1.00  0.00           C  
ATOM   4078  O   LEU A 252      48.670  39.540  59.930  1.00  0.00           O  
ATOM   4079  N   CYS A 253      47.280  37.830  59.560  1.00  0.00           N  
ATOM   4080  HN  CYS A 253      46.960  36.900  59.420  1.00  0.00           H  
ATOM   4081  CA  CYS A 253      46.100  38.780  59.630  1.00  0.00           C  
ATOM   4082  HA  CYS A 253      46.320  39.600  58.970  1.00  0.00           H  
ATOM   4083  CB  CYS A 253      44.790  38.010  59.270  1.00  0.00           C  
ATOM   4084  HB1 CYS A 253      43.970  38.750  59.290  1.00  0.00           H  
ATOM   4085  HB2 CYS A 253      44.610  37.240  60.050  1.00  0.00           H  
ATOM   4086  SG  CYS A 253      44.760  37.230  57.590  1.00  0.00           S  
ATOM   4087  HG1 CYS A 253      45.880  36.540  57.690  1.00  0.00           H  
ATOM   4088  C   CYS A 253      45.920  39.470  61.000  1.00  0.00           C  
ATOM   4089  O   CYS A 253      45.790  40.670  60.920  1.00  0.00           O  
ATOM   4090  N   VAL A 254      46.020  38.770  62.100  1.00  0.00           N  
ATOM   4091  HN  VAL A 254      46.310  37.810  62.080  1.00  0.00           H  
ATOM   4092  CA  VAL A 254      45.560  39.220  63.390  1.00  0.00           C  
ATOM   4093  HA  VAL A 254      44.770  39.920  63.190  1.00  0.00           H  
ATOM   4094  CB  VAL A 254      45.110  38.070  64.310  1.00  0.00           C  
ATOM   4095  HB  VAL A 254      45.870  37.260  64.200  1.00  0.00           H  
ATOM   4096  CG1 VAL A 254      45.340  38.490  65.820  1.00  0.00           C  
ATOM   4097 1HG1 VAL A 254      44.970  37.620  66.400  1.00  0.00           H  
ATOM   4098 2HG1 VAL A 254      46.450  38.560  65.910  1.00  0.00           H  
ATOM   4099 3HG1 VAL A 254      44.820  39.450  66.040  1.00  0.00           H  
ATOM   4100  CG2 VAL A 254      43.700  37.570  64.060  1.00  0.00           C  
ATOM   4101 1HG2 VAL A 254      43.580  37.090  63.060  1.00  0.00           H  
ATOM   4102 2HG2 VAL A 254      43.400  36.820  64.830  1.00  0.00           H  
ATOM   4103 3HG2 VAL A 254      42.940  38.380  64.060  1.00  0.00           H  
ATOM   4104  C   VAL A 254      46.650  40.070  64.010  1.00  0.00           C  
ATOM   4105  O   VAL A 254      46.460  41.030  64.710  1.00  0.00           O  
ATOM   4106  N   TYR A 255      47.920  39.720  63.600  1.00  0.00           N  
ATOM   4107  HN  TYR A 255      48.030  38.980  62.950  1.00  0.00           H  
ATOM   4108  CA  TYR A 255      49.120  40.220  64.290  1.00  0.00           C  
ATOM   4109  HA  TYR A 255      48.730  41.060  64.840  1.00  0.00           H  
ATOM   4110  CB  TYR A 255      49.620  39.200  65.260  1.00  0.00           C  
ATOM   4111  HB1 TYR A 255      49.650  38.180  64.810  1.00  0.00           H  
ATOM   4112  HB2 TYR A 255      48.920  39.140  66.120  1.00  0.00           H  
ATOM   4113  CG  TYR A 255      50.990  39.540  65.780  1.00  0.00           C  
ATOM   4114  CD1 TYR A 255      52.210  38.840  65.440  1.00  0.00           C  
ATOM   4115  HD1 TYR A 255      52.190  37.950  64.830  1.00  0.00           H  
ATOM   4116  CE1 TYR A 255      53.410  39.260  65.950  1.00  0.00           C  
ATOM   4117  HE1 TYR A 255      54.260  38.630  65.750  1.00  0.00           H  
ATOM   4118  CZ  TYR A 255      53.420  40.260  66.940  1.00  0.00           C  
ATOM   4119  OH  TYR A 255      54.650  40.650  67.530  1.00  0.00           O  
ATOM   4120  HH  TYR A 255      54.400  40.680  68.450  1.00  0.00           H  
ATOM   4121  CD2 TYR A 255      51.080  40.620  66.670  1.00  0.00           C  
ATOM   4122  HD2 TYR A 255      50.140  41.120  66.870  1.00  0.00           H  
ATOM   4123  CE2 TYR A 255      52.200  40.920  67.320  1.00  0.00           C  
ATOM   4124  HE2 TYR A 255      52.230  41.780  67.980  1.00  0.00           H  
ATOM   4125  C   TYR A 255      50.180  40.740  63.330  1.00  0.00           C  
ATOM   4126  O   TYR A 255      50.520  41.910  63.360  1.00  0.00           O  
ATOM   4127  N   GLY A 256      50.750  39.850  62.470  1.00  0.00           N  
ATOM   4128  HN  GLY A 256      50.580  38.860  62.530  1.00  0.00           H  
ATOM   4129  CA  GLY A 256      51.960  40.290  61.700  1.00  0.00           C  
ATOM   4130  HA1 GLY A 256      52.740  40.420  62.440  1.00  0.00           H  
ATOM   4131  HA2 GLY A 256      52.240  39.430  61.100  1.00  0.00           H  
ATOM   4132  C   GLY A 256      51.840  41.440  60.750  1.00  0.00           C  
ATOM   4133  O   GLY A 256      52.670  42.350  60.750  1.00  0.00           O  
ATOM   4134  N   VAL A 257      50.830  41.430  59.850  1.00  0.00           N  
ATOM   4135  HN  VAL A 257      50.190  40.660  59.880  1.00  0.00           H  
ATOM   4136  CA  VAL A 257      50.510  42.500  58.920  1.00  0.00           C  
ATOM   4137  HA  VAL A 257      51.450  42.830  58.510  1.00  0.00           H  
ATOM   4138  CB  VAL A 257      49.620  41.920  57.840  1.00  0.00           C  
ATOM   4139  HB  VAL A 257      48.880  41.190  58.230  1.00  0.00           H  
ATOM   4140  CG1 VAL A 257      48.750  42.920  57.080  1.00  0.00           C  
ATOM   4141 1HG1 VAL A 257      47.950  43.290  57.750  1.00  0.00           H  
ATOM   4142 2HG1 VAL A 257      49.340  43.810  56.760  1.00  0.00           H  
ATOM   4143 3HG1 VAL A 257      48.410  42.530  56.100  1.00  0.00           H  
ATOM   4144  CG2 VAL A 257      50.520  41.140  56.810  1.00  0.00           C  
ATOM   4145 1HG2 VAL A 257      50.670  40.100  57.180  1.00  0.00           H  
ATOM   4146 2HG2 VAL A 257      49.930  40.990  55.880  1.00  0.00           H  
ATOM   4147 3HG2 VAL A 257      51.440  41.730  56.600  1.00  0.00           H  
ATOM   4148  C   VAL A 257      49.960  43.700  59.580  1.00  0.00           C  
ATOM   4149  O   VAL A 257      50.310  44.800  59.100  1.00  0.00           O  
ATOM   4150  N   PRO A 258      49.220  43.740  60.660  1.00  0.00           N  
ATOM   4151  CD  PRO A 258      48.190  42.750  60.990  1.00  0.00           C  
ATOM   4152  HD1 PRO A 258      47.840  42.190  60.090  1.00  0.00           H  
ATOM   4153  HD2 PRO A 258      48.590  42.010  61.720  1.00  0.00           H  
ATOM   4154  CA  PRO A 258      49.000  45.010  61.340  1.00  0.00           C  
ATOM   4155  HA  PRO A 258      48.670  45.720  60.600  1.00  0.00           H  
ATOM   4156  CB  PRO A 258      47.790  44.670  62.260  1.00  0.00           C  
ATOM   4157  HB1 PRO A 258      47.240  45.630  62.350  1.00  0.00           H  
ATOM   4158  HB2 PRO A 258      48.180  44.240  63.210  1.00  0.00           H  
ATOM   4159  CG  PRO A 258      47.010  43.580  61.470  1.00  0.00           C  
ATOM   4160  HG1 PRO A 258      46.400  43.980  60.640  1.00  0.00           H  
ATOM   4161  HG2 PRO A 258      46.370  43.100  62.240  1.00  0.00           H  
ATOM   4162  C   PRO A 258      50.210  45.650  62.040  1.00  0.00           C  
ATOM   4163  O   PRO A 258      50.330  46.870  62.010  1.00  0.00           O  
ATOM   4164  N   LEU A 259      51.130  44.810  62.690  1.00  0.00           N  
ATOM   4165  HN  LEU A 259      50.870  43.850  62.720  1.00  0.00           H  
ATOM   4166  CA  LEU A 259      52.290  45.390  63.280  1.00  0.00           C  
ATOM   4167  HA  LEU A 259      52.020  46.240  63.890  1.00  0.00           H  
ATOM   4168  CB  LEU A 259      53.030  44.400  64.180  1.00  0.00           C  
ATOM   4169  HB1 LEU A 259      53.280  43.520  63.560  1.00  0.00           H  
ATOM   4170  HB2 LEU A 259      52.320  44.020  64.940  1.00  0.00           H  
ATOM   4171  CG  LEU A 259      54.210  44.920  65.060  1.00  0.00           C  
ATOM   4172  HG  LEU A 259      54.980  45.460  64.470  1.00  0.00           H  
ATOM   4173  CD1 LEU A 259      53.680  45.880  66.090  1.00  0.00           C  
ATOM   4174 1HD1 LEU A 259      53.190  46.700  65.520  1.00  0.00           H  
ATOM   4175 2HD1 LEU A 259      52.880  45.310  66.610  1.00  0.00           H  
ATOM   4176 3HD1 LEU A 259      54.530  46.260  66.700  1.00  0.00           H  
ATOM   4177  CD2 LEU A 259      54.990  43.740  65.740  1.00  0.00           C  
ATOM   4178 1HD2 LEU A 259      55.550  43.170  64.970  1.00  0.00           H  
ATOM   4179 2HD2 LEU A 259      55.750  44.080  66.480  1.00  0.00           H  
ATOM   4180 3HD2 LEU A 259      54.350  43.030  66.310  1.00  0.00           H  
ATOM   4181  C   LEU A 259      53.300  45.900  62.170  1.00  0.00           C  
ATOM   4182  O   LEU A 259      54.040  46.830  62.460  1.00  0.00           O  
ATOM   4183  N   LEU A 260      53.260  45.410  60.890  1.00  0.00           N  
ATOM   4184  HN  LEU A 260      52.710  44.580  60.800  1.00  0.00           H  
ATOM   4185  CA  LEU A 260      54.090  45.960  59.760  1.00  0.00           C  
ATOM   4186  HA  LEU A 260      55.130  45.960  60.040  1.00  0.00           H  
ATOM   4187  CB  LEU A 260      53.810  45.180  58.440  1.00  0.00           C  
ATOM   4188  HB1 LEU A 260      53.910  45.900  57.590  1.00  0.00           H  
ATOM   4189  HB2 LEU A 260      52.800  44.750  58.270  1.00  0.00           H  
ATOM   4190  CG  LEU A 260      54.830  44.010  58.290  1.00  0.00           C  
ATOM   4191  HG  LEU A 260      55.080  43.470  59.230  1.00  0.00           H  
ATOM   4192  CD1 LEU A 260      54.200  43.040  57.200  1.00  0.00           C  
ATOM   4193 1HD1 LEU A 260      53.870  43.650  56.340  1.00  0.00           H  
ATOM   4194 2HD1 LEU A 260      54.990  42.380  56.770  1.00  0.00           H  
ATOM   4195 3HD1 LEU A 260      53.430  42.330  57.580  1.00  0.00           H  
ATOM   4196  CD2 LEU A 260      56.180  44.570  57.790  1.00  0.00           C  
ATOM   4197 1HD2 LEU A 260      56.860  43.750  57.510  1.00  0.00           H  
ATOM   4198 2HD2 LEU A 260      56.040  45.190  56.880  1.00  0.00           H  
ATOM   4199 3HD2 LEU A 260      56.700  45.120  58.610  1.00  0.00           H  
ATOM   4200  C   LEU A 260      53.820  47.410  59.530  1.00  0.00           C  
ATOM   4201  O   LEU A 260      54.690  48.270  59.460  1.00  0.00           O  
ATOM   4202  N   ILE A 261      52.510  47.720  59.500  1.00  0.00           N  
ATOM   4203  HN  ILE A 261      51.820  47.010  59.510  1.00  0.00           H  
ATOM   4204  CA  ILE A 261      52.000  49.060  59.380  1.00  0.00           C  
ATOM   4205  HA  ILE A 261      52.550  49.480  58.550  1.00  0.00           H  
ATOM   4206  CB  ILE A 261      50.470  49.100  59.130  1.00  0.00           C  
ATOM   4207  HB  ILE A 261      50.040  48.700  60.070  1.00  0.00           H  
ATOM   4208  CG2 ILE A 261      49.910  50.550  58.920  1.00  0.00           C  
ATOM   4209 1HG2 ILE A 261      48.810  50.560  58.820  1.00  0.00           H  
ATOM   4210 2HG2 ILE A 261      50.140  51.250  59.750  1.00  0.00           H  
ATOM   4211 3HG2 ILE A 261      50.110  51.060  57.960  1.00  0.00           H  
ATOM   4212  CG1 ILE A 261      50.040  48.180  57.880  1.00  0.00           C  
ATOM   4213 1HG1 ILE A 261      50.450  47.150  57.860  1.00  0.00           H  
ATOM   4214 2HG1 ILE A 261      50.450  48.840  57.080  1.00  0.00           H  
ATOM   4215  CD  ILE A 261      48.530  48.030  57.720  1.00  0.00           C  
ATOM   4216  HD1 ILE A 261      47.960  48.980  57.690  1.00  0.00           H  
ATOM   4217  HD2 ILE A 261      48.160  47.420  56.860  1.00  0.00           H  
ATOM   4218  HD3 ILE A 261      48.130  47.590  58.650  1.00  0.00           H  
ATOM   4219  C   ILE A 261      52.430  50.000  60.450  1.00  0.00           C  
ATOM   4220  O   ILE A 261      53.070  51.050  60.170  1.00  0.00           O  
ATOM   4221  N   VAL A 262      52.230  49.570  61.690  1.00  0.00           N  
ATOM   4222  HN  VAL A 262      51.850  48.660  61.830  1.00  0.00           H  
ATOM   4223  CA  VAL A 262      52.710  50.180  62.900  1.00  0.00           C  
ATOM   4224  HA  VAL A 262      52.290  51.160  63.070  1.00  0.00           H  
ATOM   4225  CB  VAL A 262      52.340  49.360  64.180  1.00  0.00           C  
ATOM   4226  HB  VAL A 262      52.640  48.310  63.990  1.00  0.00           H  
ATOM   4227  CG1 VAL A 262      52.930  49.980  65.440  1.00  0.00           C  
ATOM   4228 1HG1 VAL A 262      54.030  49.850  65.410  1.00  0.00           H  
ATOM   4229 2HG1 VAL A 262      52.780  51.080  65.400  1.00  0.00           H  
ATOM   4230 3HG1 VAL A 262      52.440  49.670  66.390  1.00  0.00           H  
ATOM   4231  CG2 VAL A 262      50.780  49.360  64.330  1.00  0.00           C  
ATOM   4232 1HG2 VAL A 262      50.310  48.700  63.580  1.00  0.00           H  
ATOM   4233 2HG2 VAL A 262      50.420  49.060  65.340  1.00  0.00           H  
ATOM   4234 3HG2 VAL A 262      50.440  50.410  64.200  1.00  0.00           H  
ATOM   4235  C   VAL A 262      54.210  50.440  62.910  1.00  0.00           C  
ATOM   4236  O   VAL A 262      54.700  51.480  63.260  1.00  0.00           O  
ATOM   4237  N   ASN A 263      55.050  49.480  62.410  1.00  0.00           N  
ATOM   4238  HN  ASN A 263      54.640  48.590  62.210  1.00  0.00           H  
ATOM   4239  CA  ASN A 263      56.490  49.560  62.340  1.00  0.00           C  
ATOM   4240  HA  ASN A 263      56.850  49.970  63.270  1.00  0.00           H  
ATOM   4241  CB  ASN A 263      57.210  48.170  62.230  1.00  0.00           C  
ATOM   4242  HB1 ASN A 263      58.290  48.340  62.020  1.00  0.00           H  
ATOM   4243  HB2 ASN A 263      56.870  47.510  61.410  1.00  0.00           H  
ATOM   4244  CG  ASN A 263      57.150  47.340  63.540  1.00  0.00           C  
ATOM   4245  OD1 ASN A 263      57.580  46.180  63.510  1.00  0.00           O  
ATOM   4246  ND2 ASN A 263      56.580  47.870  64.640  1.00  0.00           N  
ATOM   4247 1HD2 ASN A 263      56.040  48.710  64.620  1.00  0.00           H  
ATOM   4248 2HD2 ASN A 263      56.630  47.360  65.500  1.00  0.00           H  
ATOM   4249  C   ASN A 263      56.890  50.550  61.270  1.00  0.00           C  
ATOM   4250  O   ASN A 263      57.620  51.560  61.520  1.00  0.00           O  
ATOM   4251  N   GLY A 264      56.300  50.450  60.090  1.00  0.00           N  
ATOM   4252  HN  GLY A 264      55.690  49.680  59.920  1.00  0.00           H  
ATOM   4253  CA  GLY A 264      56.670  51.290  58.960  1.00  0.00           C  
ATOM   4254  HA1 GLY A 264      57.740  51.280  58.820  1.00  0.00           H  
ATOM   4255  HA2 GLY A 264      56.140  51.040  58.050  1.00  0.00           H  
ATOM   4256  C   GLY A 264      56.430  52.720  59.200  1.00  0.00           C  
ATOM   4257  O   GLY A 264      57.290  53.610  59.000  1.00  0.00           O  
ATOM   4258  N   PHE A 265      55.220  52.940  59.730  1.00  0.00           N  
ATOM   4259  HN  PHE A 265      54.620  52.150  59.830  1.00  0.00           H  
ATOM   4260  CA  PHE A 265      54.770  54.200  60.280  1.00  0.00           C  
ATOM   4261  HA  PHE A 265      55.010  55.000  59.600  1.00  0.00           H  
ATOM   4262  CB  PHE A 265      53.310  54.280  60.630  1.00  0.00           C  
ATOM   4263  HB1 PHE A 265      53.080  55.140  61.300  1.00  0.00           H  
ATOM   4264  HB2 PHE A 265      53.030  53.360  61.200  1.00  0.00           H  
ATOM   4265  CG  PHE A 265      52.430  54.320  59.450  1.00  0.00           C  
ATOM   4266  CD1 PHE A 265      51.120  53.830  59.660  1.00  0.00           C  
ATOM   4267  HD1 PHE A 265      50.810  53.440  60.620  1.00  0.00           H  
ATOM   4268  CE1 PHE A 265      50.130  53.820  58.610  1.00  0.00           C  
ATOM   4269  HE1 PHE A 265      49.150  53.410  58.820  1.00  0.00           H  
ATOM   4270  CZ  PHE A 265      50.490  54.290  57.330  1.00  0.00           C  
ATOM   4271  HZ  PHE A 265      49.760  54.530  56.570  1.00  0.00           H  
ATOM   4272  CD2 PHE A 265      52.720  54.770  58.080  1.00  0.00           C  
ATOM   4273  HD2 PHE A 265      53.720  55.150  57.940  1.00  0.00           H  
ATOM   4274  CE2 PHE A 265      51.760  54.690  57.050  1.00  0.00           C  
ATOM   4275  HE2 PHE A 265      51.920  55.130  56.080  1.00  0.00           H  
ATOM   4276  C   PHE A 265      55.620  54.700  61.490  1.00  0.00           C  
ATOM   4277  O   PHE A 265      56.080  55.840  61.450  1.00  0.00           O  
ATOM   4278  N   LEU A 266      56.000  53.890  62.480  1.00  0.00           N  
ATOM   4279  HN  LEU A 266      55.620  52.970  62.470  1.00  0.00           H  
ATOM   4280  CA  LEU A 266      56.940  54.160  63.550  1.00  0.00           C  
ATOM   4281  HA  LEU A 266      56.570  55.090  63.960  1.00  0.00           H  
ATOM   4282  CB  LEU A 266      56.890  53.000  64.540  1.00  0.00           C  
ATOM   4283  HB1 LEU A 266      57.020  52.060  63.950  1.00  0.00           H  
ATOM   4284  HB2 LEU A 266      55.910  52.890  65.040  1.00  0.00           H  
ATOM   4285  CG  LEU A 266      58.030  52.910  65.610  1.00  0.00           C  
ATOM   4286  HG  LEU A 266      58.970  52.900  65.030  1.00  0.00           H  
ATOM   4287  CD1 LEU A 266      58.010  54.160  66.550  1.00  0.00           C  
ATOM   4288 1HD1 LEU A 266      58.820  54.100  67.310  1.00  0.00           H  
ATOM   4289 2HD1 LEU A 266      58.280  55.010  65.900  1.00  0.00           H  
ATOM   4290 3HD1 LEU A 266      57.010  54.230  67.030  1.00  0.00           H  
ATOM   4291  CD2 LEU A 266      58.050  51.740  66.570  1.00  0.00           C  
ATOM   4292 1HD2 LEU A 266      58.950  51.590  67.190  1.00  0.00           H  
ATOM   4293 2HD2 LEU A 266      57.170  51.450  67.190  1.00  0.00           H  
ATOM   4294 3HD2 LEU A 266      58.070  50.810  65.950  1.00  0.00           H  
ATOM   4295  C   LEU A 266      58.330  54.520  63.040  1.00  0.00           C  
ATOM   4296  O   LEU A 266      58.920  55.400  63.630  1.00  0.00           O  
ATOM   4297  N   VAL A 267      58.840  53.890  61.920  1.00  0.00           N  
ATOM   4298  HN  VAL A 267      58.260  53.150  61.590  1.00  0.00           H  
ATOM   4299  CA  VAL A 267      59.970  54.400  61.170  1.00  0.00           C  
ATOM   4300  HA  VAL A 267      60.840  54.390  61.810  1.00  0.00           H  
ATOM   4301  CB  VAL A 267      60.480  53.420  60.170  1.00  0.00           C  
ATOM   4302  HB  VAL A 267      59.620  53.290  59.470  1.00  0.00           H  
ATOM   4303  CG1 VAL A 267      61.620  54.060  59.260  1.00  0.00           C  
ATOM   4304 1HG1 VAL A 267      62.510  54.320  59.870  1.00  0.00           H  
ATOM   4305 2HG1 VAL A 267      61.860  53.330  58.460  1.00  0.00           H  
ATOM   4306 3HG1 VAL A 267      61.170  54.980  58.830  1.00  0.00           H  
ATOM   4307  CG2 VAL A 267      61.060  52.110  60.880  1.00  0.00           C  
ATOM   4308 1HG2 VAL A 267      61.740  52.340  61.720  1.00  0.00           H  
ATOM   4309 2HG2 VAL A 267      60.150  51.560  61.200  1.00  0.00           H  
ATOM   4310 3HG2 VAL A 267      61.560  51.390  60.190  1.00  0.00           H  
ATOM   4311  C   VAL A 267      59.740  55.850  60.660  1.00  0.00           C  
ATOM   4312  O   VAL A 267      60.620  56.660  60.900  1.00  0.00           O  
ATOM   4313  N   LEU A 268      58.660  56.080  59.960  1.00  0.00           N  
ATOM   4314  HN  LEU A 268      58.170  55.290  59.600  1.00  0.00           H  
ATOM   4315  CA  LEU A 268      58.270  57.360  59.380  1.00  0.00           C  
ATOM   4316  HA  LEU A 268      59.050  57.700  58.710  1.00  0.00           H  
ATOM   4317  CB  LEU A 268      57.020  57.130  58.520  1.00  0.00           C  
ATOM   4318  HB1 LEU A 268      56.160  56.820  59.160  1.00  0.00           H  
ATOM   4319  HB2 LEU A 268      57.260  56.330  57.790  1.00  0.00           H  
ATOM   4320  CG  LEU A 268      56.290  58.330  57.780  1.00  0.00           C  
ATOM   4321  HG  LEU A 268      57.100  59.080  57.600  1.00  0.00           H  
ATOM   4322  CD1 LEU A 268      55.850  57.750  56.430  1.00  0.00           C  
ATOM   4323 1HD1 LEU A 268      54.920  57.170  56.620  1.00  0.00           H  
ATOM   4324 2HD1 LEU A 268      55.640  58.650  55.810  1.00  0.00           H  
ATOM   4325 3HD1 LEU A 268      56.620  57.140  55.920  1.00  0.00           H  
ATOM   4326  CD2 LEU A 268      55.150  58.880  58.680  1.00  0.00           C  
ATOM   4327 1HD2 LEU A 268      54.700  59.770  58.180  1.00  0.00           H  
ATOM   4328 2HD2 LEU A 268      54.420  58.040  58.710  1.00  0.00           H  
ATOM   4329 3HD2 LEU A 268      55.520  59.130  59.700  1.00  0.00           H  
ATOM   4330  C   LEU A 268      58.200  58.450  60.380  1.00  0.00           C  
ATOM   4331  O   LEU A 268      58.900  59.430  60.280  1.00  0.00           O  
ATOM   4332  N   ILE A 269      57.540  58.140  61.500  1.00  0.00           N  
ATOM   4333  HN  ILE A 269      57.030  57.290  61.520  1.00  0.00           H  
ATOM   4334  CA  ILE A 269      57.420  58.980  62.700  1.00  0.00           C  
ATOM   4335  HA  ILE A 269      56.870  59.870  62.440  1.00  0.00           H  
ATOM   4336  CB  ILE A 269      56.520  58.240  63.700  1.00  0.00           C  
ATOM   4337  HB  ILE A 269      56.860  57.190  63.820  1.00  0.00           H  
ATOM   4338  CG2 ILE A 269      56.590  58.790  65.140  1.00  0.00           C  
ATOM   4339 1HG2 ILE A 269      57.610  58.750  65.570  1.00  0.00           H  
ATOM   4340 2HG2 ILE A 269      56.330  59.860  65.280  1.00  0.00           H  
ATOM   4341 3HG2 ILE A 269      56.150  58.180  65.960  1.00  0.00           H  
ATOM   4342  CG1 ILE A 269      54.990  58.150  63.340  1.00  0.00           C  
ATOM   4343 1HG1 ILE A 269      54.650  57.110  63.530  1.00  0.00           H  
ATOM   4344 2HG1 ILE A 269      54.800  58.210  62.250  1.00  0.00           H  
ATOM   4345  CD  ILE A 269      53.960  59.030  64.070  1.00  0.00           C  
ATOM   4346  HD1 ILE A 269      53.010  58.950  63.490  1.00  0.00           H  
ATOM   4347  HD2 ILE A 269      53.670  58.610  65.060  1.00  0.00           H  
ATOM   4348  HD3 ILE A 269      54.260  60.100  64.080  1.00  0.00           H  
ATOM   4349  C   ILE A 269      58.830  59.280  63.310  1.00  0.00           C  
ATOM   4350  O   ILE A 269      59.220  60.440  63.440  1.00  0.00           O  
ATOM   4351  N   THR A 270      59.710  58.240  63.500  1.00  0.00           N  
ATOM   4352  HN  THR A 270      59.320  57.330  63.350  1.00  0.00           H  
ATOM   4353  CA  THR A 270      61.030  58.370  64.050  1.00  0.00           C  
ATOM   4354  HA  THR A 270      60.920  58.780  65.050  1.00  0.00           H  
ATOM   4355  CB  THR A 270      61.710  57.010  64.260  1.00  0.00           C  
ATOM   4356  HB  THR A 270      61.710  56.410  63.320  1.00  0.00           H  
ATOM   4357  OG1 THR A 270      61.030  56.180  65.200  1.00  0.00           O  
ATOM   4358  HG1 THR A 270      60.370  55.670  64.730  1.00  0.00           H  
ATOM   4359  CG2 THR A 270      63.160  57.120  64.760  1.00  0.00           C  
ATOM   4360 1HG2 THR A 270      63.200  57.460  65.820  1.00  0.00           H  
ATOM   4361 2HG2 THR A 270      63.570  56.100  64.700  1.00  0.00           H  
ATOM   4362 3HG2 THR A 270      63.790  57.780  64.120  1.00  0.00           H  
ATOM   4363  C   THR A 270      61.950  59.320  63.310  1.00  0.00           C  
ATOM   4364  O   THR A 270      62.370  60.400  63.790  1.00  0.00           O  
ATOM   4365  N   TYR A 271      62.110  59.020  61.980  1.00  0.00           N  
ATOM   4366  HN  TYR A 271      61.520  58.280  61.650  1.00  0.00           H  
ATOM   4367  CA  TYR A 271      62.880  59.840  61.080  1.00  0.00           C  
ATOM   4368  HA  TYR A 271      63.920  59.910  61.370  1.00  0.00           H  
ATOM   4369  CB  TYR A 271      62.900  59.210  59.750  1.00  0.00           C  
ATOM   4370  HB1 TYR A 271      61.890  58.980  59.360  1.00  0.00           H  
ATOM   4371  HB2 TYR A 271      63.460  58.250  59.780  1.00  0.00           H  
ATOM   4372  CG  TYR A 271      63.690  60.100  58.700  1.00  0.00           C  
ATOM   4373  CD1 TYR A 271      63.170  60.230  57.420  1.00  0.00           C  
ATOM   4374  HD1 TYR A 271      62.180  59.970  57.080  1.00  0.00           H  
ATOM   4375  CE1 TYR A 271      64.050  60.570  56.350  1.00  0.00           C  
ATOM   4376  HE1 TYR A 271      63.720  60.830  55.350  1.00  0.00           H  
ATOM   4377  CZ  TYR A 271      65.360  60.830  56.560  1.00  0.00           C  
ATOM   4378  OH  TYR A 271      66.090  61.230  55.370  1.00  0.00           O  
ATOM   4379  HH  TYR A 271      67.020  61.330  55.620  1.00  0.00           H  
ATOM   4380  CD2 TYR A 271      65.120  60.320  58.870  1.00  0.00           C  
ATOM   4381  HD2 TYR A 271      65.580  60.170  59.830  1.00  0.00           H  
ATOM   4382  CE2 TYR A 271      65.880  60.690  57.850  1.00  0.00           C  
ATOM   4383  HE2 TYR A 271      66.880  61.060  58.040  1.00  0.00           H  
ATOM   4384  C   TYR A 271      62.290  61.270  60.950  1.00  0.00           C  
ATOM   4385  O   TYR A 271      62.950  62.290  61.230  1.00  0.00           O  
ATOM   4386  N   LEU A 272      60.970  61.390  60.700  1.00  0.00           N  
ATOM   4387  HN  LEU A 272      60.420  60.570  60.620  1.00  0.00           H  
ATOM   4388  CA  LEU A 272      60.390  62.660  60.290  1.00  0.00           C  
ATOM   4389  HA  LEU A 272      61.160  63.070  59.650  1.00  0.00           H  
ATOM   4390  CB  LEU A 272      59.080  62.560  59.440  1.00  0.00           C  
ATOM   4391  HB1 LEU A 272      58.520  63.520  59.500  1.00  0.00           H  
ATOM   4392  HB2 LEU A 272      58.450  61.880  60.060  1.00  0.00           H  
ATOM   4393  CG  LEU A 272      59.280  61.930  58.080  1.00  0.00           C  
ATOM   4394  HG  LEU A 272      59.600  60.870  58.170  1.00  0.00           H  
ATOM   4395  CD1 LEU A 272      57.890  61.850  57.350  1.00  0.00           C  
ATOM   4396 1HD1 LEU A 272      57.370  62.820  57.520  1.00  0.00           H  
ATOM   4397 2HD1 LEU A 272      58.010  61.720  56.260  1.00  0.00           H  
ATOM   4398 3HD1 LEU A 272      57.200  61.130  57.850  1.00  0.00           H  
ATOM   4399  CD2 LEU A 272      60.370  62.660  57.250  1.00  0.00           C  
ATOM   4400 1HD2 LEU A 272      61.380  62.410  57.630  1.00  0.00           H  
ATOM   4401 2HD2 LEU A 272      60.340  62.220  56.230  1.00  0.00           H  
ATOM   4402 3HD2 LEU A 272      60.150  63.750  57.250  1.00  0.00           H  
ATOM   4403  C   LEU A 272      60.230  63.640  61.480  1.00  0.00           C  
ATOM   4404  O   LEU A 272      60.150  64.840  61.250  1.00  0.00           O  
ATOM   4405  N   GLN A 273      60.280  63.190  62.700  1.00  0.00           N  
ATOM   4406  HN  GLN A 273      60.370  62.220  62.880  1.00  0.00           H  
ATOM   4407  CA  GLN A 273      60.080  64.100  63.860  1.00  0.00           C  
ATOM   4408  HA  GLN A 273      59.590  65.030  63.620  1.00  0.00           H  
ATOM   4409  CB  GLN A 273      59.270  63.470  65.010  1.00  0.00           C  
ATOM   4410  HB1 GLN A 273      59.290  64.020  65.980  1.00  0.00           H  
ATOM   4411  HB2 GLN A 273      59.670  62.450  65.180  1.00  0.00           H  
ATOM   4412  CG  GLN A 273      57.850  63.520  64.500  1.00  0.00           C  
ATOM   4413  HG1 GLN A 273      57.980  63.170  63.450  1.00  0.00           H  
ATOM   4414  HG2 GLN A 273      57.540  64.590  64.530  1.00  0.00           H  
ATOM   4415  CD  GLN A 273      56.870  62.680  65.210  1.00  0.00           C  
ATOM   4416  OE1 GLN A 273      56.000  62.060  64.610  1.00  0.00           O  
ATOM   4417  NE2 GLN A 273      57.130  62.550  66.540  1.00  0.00           N  
ATOM   4418 1HE2 GLN A 273      57.970  62.940  66.910  1.00  0.00           H  
ATOM   4419 2HE2 GLN A 273      56.550  61.920  67.070  1.00  0.00           H  
ATOM   4420  C   GLN A 273      61.460  64.550  64.360  1.00  0.00           C  
ATOM   4421  O   GLN A 273      61.580  65.320  65.320  1.00  0.00           O  
ATOM   4422  N   HIS A 274      62.590  64.020  63.740  1.00  0.00           N  
ATOM   4423  HN  HIS A 274      62.540  63.260  63.100  1.00  0.00           H  
ATOM   4424  CA  HIS A 274      63.910  64.510  63.940  1.00  0.00           C  
ATOM   4425  HA  HIS A 274      63.930  65.330  64.640  1.00  0.00           H  
ATOM   4426  CB  HIS A 274      64.760  63.450  64.780  1.00  0.00           C  
ATOM   4427  HB1 HIS A 274      65.810  63.800  64.830  1.00  0.00           H  
ATOM   4428  HB2 HIS A 274      64.600  62.450  64.310  1.00  0.00           H  
ATOM   4429  ND1 HIS A 274      64.990  64.190  67.160  1.00  0.00           N  
ATOM   4430  HD1 HIS A 274      65.860  64.680  67.170  1.00  0.00           H  
ATOM   4431  CG  HIS A 274      64.220  63.530  66.240  1.00  0.00           C  
ATOM   4432  CE1 HIS A 274      64.430  63.910  68.360  1.00  0.00           C  
ATOM   4433  HE1 HIS A 274      64.880  64.340  69.260  1.00  0.00           H  
ATOM   4434  NE2 HIS A 274      63.500  63.010  68.290  1.00  0.00           N  
ATOM   4435  CD2 HIS A 274      63.320  62.760  66.940  1.00  0.00           C  
ATOM   4436  HD2 HIS A 274      62.600  62.120  66.460  1.00  0.00           H  
ATOM   4437  C   HIS A 274      64.550  64.990  62.690  1.00  0.00           C  
ATOM   4438  O   HIS A 274      65.760  65.200  62.660  1.00  0.00           O  
ATOM   4439  N   THR A 275      63.780  65.290  61.650  1.00  0.00           N  
ATOM   4440  HN  THR A 275      62.810  65.110  61.750  1.00  0.00           H  
ATOM   4441  CA  THR A 275      64.380  65.750  60.370  1.00  0.00           C  
ATOM   4442  HA  THR A 275      65.320  66.260  60.570  1.00  0.00           H  
ATOM   4443  CB  THR A 275      64.600  64.680  59.290  1.00  0.00           C  
ATOM   4444  HB  THR A 275      63.650  64.500  58.730  1.00  0.00           H  
ATOM   4445  OG1 THR A 275      65.000  63.420  59.810  1.00  0.00           O  
ATOM   4446  HG1 THR A 275      64.300  63.100  60.380  1.00  0.00           H  
ATOM   4447  CG2 THR A 275      65.710  65.060  58.350  1.00  0.00           C  
ATOM   4448 1HG2 THR A 275      65.780  64.390  57.470  1.00  0.00           H  
ATOM   4449 2HG2 THR A 275      65.750  66.150  58.150  1.00  0.00           H  
ATOM   4450 3HG2 THR A 275      66.690  64.860  58.850  1.00  0.00           H  
ATOM   4451  C   THR A 275      63.480  66.780  59.750  1.00  0.00           C  
ATOM   4452  O   THR A 275      62.320  66.580  59.700  1.00  0.00           O  
ATOM   4453  N   HIS A 276      64.100  67.890  59.240  1.00  0.00           N  
ATOM   4454  HN  HIS A 276      65.060  68.160  59.340  1.00  0.00           H  
ATOM   4455  CA  HIS A 276      63.470  68.790  58.360  1.00  0.00           C  
ATOM   4456  HA  HIS A 276      62.920  68.170  57.660  1.00  0.00           H  
ATOM   4457  CB  HIS A 276      62.480  69.650  59.170  1.00  0.00           C  
ATOM   4458  HB1 HIS A 276      62.980  70.090  60.060  1.00  0.00           H  
ATOM   4459  HB2 HIS A 276      61.630  69.080  59.580  1.00  0.00           H  
ATOM   4460  ND1 HIS A 276      62.160  71.980  58.410  1.00  0.00           N  
ATOM   4461  CG  HIS A 276      61.730  70.650  58.370  1.00  0.00           C  
ATOM   4462  CE1 HIS A 276      61.130  72.660  58.060  1.00  0.00           C  
ATOM   4463  HE1 HIS A 276      61.010  73.720  58.270  1.00  0.00           H  
ATOM   4464  NE2 HIS A 276      60.060  71.900  57.730  1.00  0.00           N  
ATOM   4465  HE2 HIS A 276      59.220  72.310  57.370  1.00  0.00           H  
ATOM   4466  CD2 HIS A 276      60.460  70.600  57.940  1.00  0.00           C  
ATOM   4467  HD2 HIS A 276      59.800  69.740  57.900  1.00  0.00           H  
ATOM   4468  C   HIS A 276      64.450  69.580  57.550  1.00  0.00           C  
ATOM   4469  O   HIS A 276      65.610  69.650  58.020  1.00  0.00           O  
ATOM   4470  N   PRO A 277      64.110  70.230  56.370  1.00  0.00           N  
ATOM   4471  CD  PRO A 277      62.910  69.820  55.640  1.00  0.00           C  
ATOM   4472  HD1 PRO A 277      62.710  68.730  55.700  1.00  0.00           H  
ATOM   4473  HD2 PRO A 277      62.120  70.560  55.870  1.00  0.00           H  
ATOM   4474  CA  PRO A 277      65.090  70.880  55.490  1.00  0.00           C  
ATOM   4475  HA  PRO A 277      65.830  70.180  55.140  1.00  0.00           H  
ATOM   4476  CB  PRO A 277      64.300  71.270  54.260  1.00  0.00           C  
ATOM   4477  HB1 PRO A 277      64.870  71.440  53.320  1.00  0.00           H  
ATOM   4478  HB2 PRO A 277      63.750  72.220  54.440  1.00  0.00           H  
ATOM   4479  CG  PRO A 277      63.250  70.110  54.210  1.00  0.00           C  
ATOM   4480  HG1 PRO A 277      63.720  69.270  53.660  1.00  0.00           H  
ATOM   4481  HG2 PRO A 277      62.360  70.410  53.600  1.00  0.00           H  
ATOM   4482  C   PRO A 277      65.780  72.090  56.160  1.00  0.00           C  
ATOM   4483  O   PRO A 277      66.900  72.450  55.810  1.00  0.00           O  
ATOM   4484  N   ALA A 278      65.100  72.660  57.250  1.00  0.00           N  
ATOM   4485  HN  ALA A 278      64.170  72.340  57.400  1.00  0.00           H  
ATOM   4486  CA  ALA A 278      65.380  74.020  57.730  1.00  0.00           C  
ATOM   4487  HA  ALA A 278      65.880  74.580  56.960  1.00  0.00           H  
ATOM   4488  CB  ALA A 278      64.050  74.750  58.060  1.00  0.00           C  
ATOM   4489  HB1 ALA A 278      63.560  74.280  58.940  1.00  0.00           H  
ATOM   4490  HB2 ALA A 278      64.220  75.810  58.340  1.00  0.00           H  
ATOM   4491  HB3 ALA A 278      63.300  74.660  57.240  1.00  0.00           H  
ATOM   4492  C   ALA A 278      66.210  73.980  59.020  1.00  0.00           C  
ATOM   4493  O   ALA A 278      66.600  75.010  59.540  1.00  0.00           O  
ATOM   4494  N   LEU A 279      66.480  72.780  59.600  1.00  0.00           N  
ATOM   4495  HN  LEU A 279      66.110  71.940  59.210  1.00  0.00           H  
ATOM   4496  CA  LEU A 279      67.160  72.550  60.840  1.00  0.00           C  
ATOM   4497  HA  LEU A 279      66.450  73.050  61.470  1.00  0.00           H  
ATOM   4498  CB  LEU A 279      67.160  71.060  61.270  1.00  0.00           C  
ATOM   4499  HB1 LEU A 279      67.680  70.840  62.230  1.00  0.00           H  
ATOM   4500  HB2 LEU A 279      67.770  70.700  60.420  1.00  0.00           H  
ATOM   4501  CG  LEU A 279      65.770  70.350  61.320  1.00  0.00           C  
ATOM   4502  HG  LEU A 279      65.360  70.120  60.310  1.00  0.00           H  
ATOM   4503  CD1 LEU A 279      65.880  68.970  62.050  1.00  0.00           C  
ATOM   4504 1HD1 LEU A 279      65.940  69.230  63.140  1.00  0.00           H  
ATOM   4505 2HD1 LEU A 279      65.020  68.320  61.800  1.00  0.00           H  
ATOM   4506 3HD1 LEU A 279      66.850  68.540  61.730  1.00  0.00           H  
ATOM   4507  CD2 LEU A 279      64.800  71.180  62.080  1.00  0.00           C  
ATOM   4508 1HD2 LEU A 279      65.210  71.490  63.070  1.00  0.00           H  
ATOM   4509 2HD2 LEU A 279      64.480  72.140  61.620  1.00  0.00           H  
ATOM   4510 3HD2 LEU A 279      63.830  70.670  62.260  1.00  0.00           H  
ATOM   4511  C   LEU A 279      68.580  73.200  60.970  1.00  0.00           C  
ATOM   4512  O   LEU A 279      69.440  73.080  60.060  1.00  0.00           O  
ATOM   4513  N   PRO A 280      68.900  73.840  62.110  1.00  0.00           N  
ATOM   4514  CD  PRO A 280      68.070  74.450  63.160  1.00  0.00           C  
ATOM   4515  HD1 PRO A 280      67.420  75.170  62.620  1.00  0.00           H  
ATOM   4516  HD2 PRO A 280      67.410  73.650  63.550  1.00  0.00           H  
ATOM   4517  CA  PRO A 280      70.280  74.160  62.380  1.00  0.00           C  
ATOM   4518  HA  PRO A 280      70.800  74.480  61.480  1.00  0.00           H  
ATOM   4519  CB  PRO A 280      70.140  75.420  63.250  1.00  0.00           C  
ATOM   4520  HB1 PRO A 280      69.700  76.260  62.670  1.00  0.00           H  
ATOM   4521  HB2 PRO A 280      71.100  75.700  63.730  1.00  0.00           H  
ATOM   4522  CG  PRO A 280      69.010  75.070  64.170  1.00  0.00           C  
ATOM   4523  HG1 PRO A 280      68.620  75.970  64.700  1.00  0.00           H  
ATOM   4524  HG2 PRO A 280      69.310  74.340  64.960  1.00  0.00           H  
ATOM   4525  C   PRO A 280      70.980  72.990  63.110  1.00  0.00           C  
ATOM   4526  O   PRO A 280      70.440  72.310  63.920  1.00  0.00           O  
ATOM   4527  N   HIS A 281      72.250  72.680  62.820  1.00  0.00           N  
ATOM   4528  HN  HIS A 281      72.710  73.180  62.100  1.00  0.00           H  
ATOM   4529  CA  HIS A 281      73.040  71.700  63.540  1.00  0.00           C  
ATOM   4530  HA  HIS A 281      72.630  71.260  64.440  1.00  0.00           H  
ATOM   4531  CB  HIS A 281      73.550  70.620  62.580  1.00  0.00           C  
ATOM   4532  HB1 HIS A 281      74.220  69.980  63.190  1.00  0.00           H  
ATOM   4533  HB2 HIS A 281      74.080  71.130  61.740  1.00  0.00           H  
ATOM   4534  ND1 HIS A 281      71.870  68.710  62.570  1.00  0.00           N  
ATOM   4535  CG  HIS A 281      72.400  69.880  61.940  1.00  0.00           C  
ATOM   4536  CE1 HIS A 281      70.710  68.580  61.940  1.00  0.00           C  
ATOM   4537  HE1 HIS A 281      69.920  67.850  62.090  1.00  0.00           H  
ATOM   4538  NE2 HIS A 281      70.550  69.440  60.940  1.00  0.00           N  
ATOM   4539  HE2 HIS A 281      69.810  69.290  60.280  1.00  0.00           H  
ATOM   4540  CD2 HIS A 281      71.600  70.330  60.960  1.00  0.00           C  
ATOM   4541  HD2 HIS A 281      71.800  71.130  60.260  1.00  0.00           H  
ATOM   4542  C   HIS A 281      74.280  72.440  64.010  1.00  0.00           C  
ATOM   4543  O   HIS A 281      74.710  73.300  63.320  1.00  0.00           O  
ATOM   4544  N   TYR A 282      74.730  72.220  65.250  1.00  0.00           N  
ATOM   4545  HN  TYR A 282      74.380  71.420  65.730  1.00  0.00           H  
ATOM   4546  CA  TYR A 282      75.660  73.040  65.980  1.00  0.00           C  
ATOM   4547  HA  TYR A 282      75.760  73.970  65.430  1.00  0.00           H  
ATOM   4548  CB  TYR A 282      75.060  73.410  67.320  1.00  0.00           C  
ATOM   4549  HB1 TYR A 282      75.830  73.940  67.920  1.00  0.00           H  
ATOM   4550  HB2 TYR A 282      74.830  72.490  67.890  1.00  0.00           H  
ATOM   4551  CG  TYR A 282      73.900  74.350  67.230  1.00  0.00           C  
ATOM   4552  CD1 TYR A 282      74.020  75.720  66.910  1.00  0.00           C  
ATOM   4553  HD1 TYR A 282      74.990  76.140  66.720  1.00  0.00           H  
ATOM   4554  CE1 TYR A 282      72.900  76.560  66.670  1.00  0.00           C  
ATOM   4555  HE1 TYR A 282      73.110  77.590  66.450  1.00  0.00           H  
ATOM   4556  CZ  TYR A 282      71.620  75.970  66.660  1.00  0.00           C  
ATOM   4557  OH  TYR A 282      70.450  76.720  66.420  1.00  0.00           O  
ATOM   4558  HH  TYR A 282      69.640  76.240  66.580  1.00  0.00           H  
ATOM   4559  CD2 TYR A 282      72.600  73.840  67.400  1.00  0.00           C  
ATOM   4560  HD2 TYR A 282      72.480  72.780  67.580  1.00  0.00           H  
ATOM   4561  CE2 TYR A 282      71.520  74.640  67.120  1.00  0.00           C  
ATOM   4562  HE2 TYR A 282      70.520  74.250  67.160  1.00  0.00           H  
ATOM   4563  C   TYR A 282      77.020  72.350  66.230  1.00  0.00           C  
ATOM   4564  O   TYR A 282      77.100  71.140  66.430  1.00  0.00           O  
ATOM   4565  N   ASP A 283      78.160  73.030  66.300  1.00  0.00           N  
ATOM   4566  HN  ASP A 283      78.210  74.010  66.140  1.00  0.00           H  
ATOM   4567  CA  ASP A 283      79.490  72.490  66.620  1.00  0.00           C  
ATOM   4568  HA  ASP A 283      79.550  71.570  66.070  1.00  0.00           H  
ATOM   4569  CB  ASP A 283      80.540  73.450  66.120  1.00  0.00           C  
ATOM   4570  HB1 ASP A 283      80.500  74.390  66.720  1.00  0.00           H  
ATOM   4571  HB2 ASP A 283      80.340  73.710  65.060  1.00  0.00           H  
ATOM   4572  CG  ASP A 283      81.920  72.890  66.030  1.00  0.00           C  
ATOM   4573  OD1 ASP A 283      82.860  73.700  66.020  1.00  0.00           O  
ATOM   4574  OD2 ASP A 283      82.010  71.690  65.660  1.00  0.00           O1-
ATOM   4575  C   ASP A 283      79.540  72.250  68.170  1.00  0.00           C  
ATOM   4576  O   ASP A 283      78.660  72.700  68.890  1.00  0.00           O  
ATOM   4577  N   SER A 284      80.560  71.560  68.750  1.00  0.00           N  
ATOM   4578  HN  SER A 284      81.290  71.170  68.190  1.00  0.00           H  
ATOM   4579  CA  SER A 284      80.700  71.180  70.150  1.00  0.00           C  
ATOM   4580  HA  SER A 284      79.840  70.570  70.400  1.00  0.00           H  
ATOM   4581  CB  SER A 284      81.980  70.360  70.380  1.00  0.00           C  
ATOM   4582  HB1 SER A 284      81.910  70.120  71.460  1.00  0.00           H  
ATOM   4583  HB2 SER A 284      82.860  71.040  70.320  1.00  0.00           H  
ATOM   4584  OG  SER A 284      81.970  69.220  69.480  1.00  0.00           O  
ATOM   4585  HG1 SER A 284      82.040  68.400  69.980  1.00  0.00           H  
ATOM   4586  C   SER A 284      80.570  72.380  71.150  1.00  0.00           C  
ATOM   4587  O   SER A 284      79.800  72.260  72.120  1.00  0.00           O  
ATOM   4588  N   SER A 285      81.220  73.600  70.990  1.00  0.00           N  
ATOM   4589  HN  SER A 285      81.770  73.730  70.170  1.00  0.00           H  
ATOM   4590  CA  SER A 285      81.010  74.690  71.840  1.00  0.00           C  
ATOM   4591  HA  SER A 285      80.930  74.400  72.870  1.00  0.00           H  
ATOM   4592  CB  SER A 285      82.080  75.730  71.710  1.00  0.00           C  
ATOM   4593  HB1 SER A 285      83.040  75.260  72.000  1.00  0.00           H  
ATOM   4594  HB2 SER A 285      81.930  76.560  72.440  1.00  0.00           H  
ATOM   4595  OG  SER A 285      82.190  76.370  70.480  1.00  0.00           O  
ATOM   4596  HG1 SER A 285      81.710  77.200  70.460  1.00  0.00           H  
ATOM   4597  C   SER A 285      79.740  75.520  71.630  1.00  0.00           C  
ATOM   4598  O   SER A 285      79.370  76.260  72.550  1.00  0.00           O  
ATOM   4599  N   GLU A 286      79.050  75.360  70.480  1.00  0.00           N  
ATOM   4600  HN  GLU A 286      79.380  74.650  69.860  1.00  0.00           H  
ATOM   4601  CA  GLU A 286      77.760  75.920  70.220  1.00  0.00           C  
ATOM   4602  HA  GLU A 286      77.670  76.840  70.760  1.00  0.00           H  
ATOM   4603  CB  GLU A 286      77.690  76.220  68.750  1.00  0.00           C  
ATOM   4604  HB1 GLU A 286      76.640  76.330  68.420  1.00  0.00           H  
ATOM   4605  HB2 GLU A 286      78.100  75.350  68.180  1.00  0.00           H  
ATOM   4606  CG  GLU A 286      78.500  77.410  68.220  1.00  0.00           C  
ATOM   4607  HG1 GLU A 286      78.510  77.370  67.110  1.00  0.00           H  
ATOM   4608  HG2 GLU A 286      79.600  77.430  68.420  1.00  0.00           H  
ATOM   4609  CD  GLU A 286      77.960  78.760  68.590  1.00  0.00           C  
ATOM   4610  OE1 GLU A 286      78.680  79.580  69.220  1.00  0.00           O  
ATOM   4611  OE2 GLU A 286      76.800  79.060  68.230  1.00  0.00           O1-
ATOM   4612  C   GLU A 286      76.550  74.990  70.510  1.00  0.00           C  
ATOM   4613  O   GLU A 286      75.420  75.370  70.620  1.00  0.00           O  
ATOM   4614  N   TRP A 287      76.710  73.650  70.680  1.00  0.00           N  
ATOM   4615  HN  TRP A 287      77.610  73.300  70.450  1.00  0.00           H  
ATOM   4616  CA  TRP A 287      75.700  72.690  71.020  1.00  0.00           C  
ATOM   4617  HA  TRP A 287      74.920  72.820  70.290  1.00  0.00           H  
ATOM   4618  CB  TRP A 287      76.110  71.170  70.930  1.00  0.00           C  
ATOM   4619  HB1 TRP A 287      77.030  70.980  71.520  1.00  0.00           H  
ATOM   4620  HB2 TRP A 287      76.270  70.910  69.860  1.00  0.00           H  
ATOM   4621  CG  TRP A 287      74.990  70.280  71.460  1.00  0.00           C  
ATOM   4622  CD1 TRP A 287      73.900  69.900  70.730  1.00  0.00           C  
ATOM   4623  HD1 TRP A 287      73.720  70.170  69.700  1.00  0.00           H  
ATOM   4624  NE1 TRP A 287      73.240  68.910  71.390  1.00  0.00           N  
ATOM   4625  HE1 TRP A 287      72.590  68.230  71.120  1.00  0.00           H  
ATOM   4626  CE2 TRP A 287      73.820  68.730  72.570  1.00  0.00           C  
ATOM   4627  CD2 TRP A 287      74.850  69.590  72.680  1.00  0.00           C  
ATOM   4628  CE3 TRP A 287      75.570  69.660  73.860  1.00  0.00           C  
ATOM   4629  HE3 TRP A 287      76.460  70.260  73.810  1.00  0.00           H  
ATOM   4630  CZ3 TRP A 287      75.270  68.680  74.820  1.00  0.00           C  
ATOM   4631  HZ3 TRP A 287      75.850  68.610  75.730  1.00  0.00           H  
ATOM   4632  CZ2 TRP A 287      73.410  67.880  73.540  1.00  0.00           C  
ATOM   4633  HZ2 TRP A 287      72.640  67.170  73.280  1.00  0.00           H  
ATOM   4634  CH2 TRP A 287      74.160  67.820  74.680  1.00  0.00           C  
ATOM   4635  HH2 TRP A 287      73.890  67.120  75.450  1.00  0.00           H  
ATOM   4636  C   TRP A 287      75.190  73.020  72.410  1.00  0.00           C  
ATOM   4637  O   TRP A 287      75.930  73.500  73.320  1.00  0.00           O  
ATOM   4638  N   ASP A 288      73.920  72.750  72.680  1.00  0.00           N  
ATOM   4639  HN  ASP A 288      73.350  72.360  71.970  1.00  0.00           H  
ATOM   4640  CA  ASP A 288      73.330  72.930  74.000  1.00  0.00           C  
ATOM   4641  HA  ASP A 288      74.040  72.530  74.710  1.00  0.00           H  
ATOM   4642  CB  ASP A 288      72.940  74.460  74.160  1.00  0.00           C  
ATOM   4643  HB1 ASP A 288      71.940  74.690  73.720  1.00  0.00           H  
ATOM   4644  HB2 ASP A 288      73.740  75.100  73.730  1.00  0.00           H  
ATOM   4645  CG  ASP A 288      73.040  74.750  75.630  1.00  0.00           C  
ATOM   4646  OD1 ASP A 288      73.410  73.920  76.480  1.00  0.00           O  
ATOM   4647  OD2 ASP A 288      72.600  75.860  76.000  1.00  0.00           O1-
ATOM   4648  C   ASP A 288      72.110  72.020  74.010  1.00  0.00           C  
ATOM   4649  O   ASP A 288      71.460  71.850  73.000  1.00  0.00           O  
ATOM   4650  N   TRP A 289      71.730  71.470  75.150  1.00  0.00           N  
ATOM   4651  HN  TRP A 289      72.270  71.640  75.970  1.00  0.00           H  
ATOM   4652  CA  TRP A 289      70.610  70.470  75.320  1.00  0.00           C  
ATOM   4653  HA  TRP A 289      70.740  69.770  74.510  1.00  0.00           H  
ATOM   4654  CB  TRP A 289      70.620  69.810  76.750  1.00  0.00           C  
ATOM   4655  HB1 TRP A 289      70.710  70.540  77.590  1.00  0.00           H  
ATOM   4656  HB2 TRP A 289      71.640  69.380  76.710  1.00  0.00           H  
ATOM   4657  CG  TRP A 289      69.550  68.810  76.780  1.00  0.00           C  
ATOM   4658  CD1 TRP A 289      69.770  67.490  76.540  1.00  0.00           C  
ATOM   4659  HD1 TRP A 289      70.670  66.930  76.340  1.00  0.00           H  
ATOM   4660  NE1 TRP A 289      68.560  66.820  76.510  1.00  0.00           N  
ATOM   4661  HE1 TRP A 289      68.390  65.860  76.410  1.00  0.00           H  
ATOM   4662  CE2 TRP A 289      67.530  67.750  76.650  1.00  0.00           C  
ATOM   4663  CD2 TRP A 289      68.130  69.000  76.980  1.00  0.00           C  
ATOM   4664  CE3 TRP A 289      67.240  70.070  77.240  1.00  0.00           C  
ATOM   4665  HE3 TRP A 289      67.680  71.020  77.520  1.00  0.00           H  
ATOM   4666  CZ3 TRP A 289      65.860  69.860  77.150  1.00  0.00           C  
ATOM   4667  HZ3 TRP A 289      65.220  70.710  77.280  1.00  0.00           H  
ATOM   4668  CZ2 TRP A 289      66.180  67.570  76.490  1.00  0.00           C  
ATOM   4669  HZ2 TRP A 289      65.700  66.670  76.130  1.00  0.00           H  
ATOM   4670  CH2 TRP A 289      65.320  68.690  76.720  1.00  0.00           C  
ATOM   4671  HH2 TRP A 289      64.280  68.600  76.440  1.00  0.00           H  
ATOM   4672  C   TRP A 289      69.310  71.210  74.940  1.00  0.00           C  
ATOM   4673  O   TRP A 289      68.510  70.750  74.130  1.00  0.00           O  
ATOM   4674  N   LEU A 290      69.060  72.520  75.320  1.00  0.00           N  
ATOM   4675  HN  LEU A 290      69.560  72.930  76.080  1.00  0.00           H  
ATOM   4676  CA  LEU A 290      67.940  73.360  74.880  1.00  0.00           C  
ATOM   4677  HA  LEU A 290      67.050  72.780  75.080  1.00  0.00           H  
ATOM   4678  CB  LEU A 290      67.950  74.650  75.740  1.00  0.00           C  
ATOM   4679  HB1 LEU A 290      68.930  75.140  75.560  1.00  0.00           H  
ATOM   4680  HB2 LEU A 290      68.010  74.270  76.780  1.00  0.00           H  
ATOM   4681  CG  LEU A 290      66.880  75.710  75.360  1.00  0.00           C  
ATOM   4682  HG  LEU A 290      67.070  75.940  74.290  1.00  0.00           H  
ATOM   4683  CD1 LEU A 290      65.440  75.080  75.330  1.00  0.00           C  
ATOM   4684 1HD1 LEU A 290      65.130  74.900  76.380  1.00  0.00           H  
ATOM   4685 2HD1 LEU A 290      64.810  75.840  74.830  1.00  0.00           H  
ATOM   4686 3HD1 LEU A 290      65.450  74.200  74.640  1.00  0.00           H  
ATOM   4687  CD2 LEU A 290      66.850  76.930  76.230  1.00  0.00           C  
ATOM   4688 1HD2 LEU A 290      66.020  77.590  75.890  1.00  0.00           H  
ATOM   4689 2HD2 LEU A 290      66.680  76.600  77.270  1.00  0.00           H  
ATOM   4690 3HD2 LEU A 290      67.850  77.410  76.120  1.00  0.00           H  
ATOM   4691  C   LEU A 290      67.910  73.560  73.360  1.00  0.00           C  
ATOM   4692  O   LEU A 290      66.820  73.610  72.720  1.00  0.00           O  
ATOM   4693  N   ARG A 291      69.050  73.630  72.740  1.00  0.00           N  
ATOM   4694  HN  ARG A 291      69.830  73.560  73.360  1.00  0.00           H  
ATOM   4695  CA  ARG A 291      69.170  73.770  71.300  1.00  0.00           C  
ATOM   4696  HA  ARG A 291      68.470  74.490  70.900  1.00  0.00           H  
ATOM   4697  CB  ARG A 291      70.580  74.260  70.880  1.00  0.00           C  
ATOM   4698  HB1 ARG A 291      70.800  73.910  69.840  1.00  0.00           H  
ATOM   4699  HB2 ARG A 291      71.330  73.670  71.440  1.00  0.00           H  
ATOM   4700  CG  ARG A 291      70.830  75.770  70.860  1.00  0.00           C  
ATOM   4701  HG1 ARG A 291      70.640  76.180  71.880  1.00  0.00           H  
ATOM   4702  HG2 ARG A 291      70.040  76.260  70.240  1.00  0.00           H  
ATOM   4703  CD  ARG A 291      72.260  76.190  70.450  1.00  0.00           C  
ATOM   4704  HD1 ARG A 291      72.410  75.780  69.430  1.00  0.00           H  
ATOM   4705  HD2 ARG A 291      73.050  75.950  71.190  1.00  0.00           H  
ATOM   4706  NE  ARG A 291      72.280  77.670  70.230  1.00  0.00           N  
ATOM   4707  HE  ARG A 291      71.380  78.080  70.340  1.00  0.00           H  
ATOM   4708  CZ  ARG A 291      73.260  78.390  69.710  1.00  0.00           C  
ATOM   4709  NH1 ARG A 291      74.440  77.840  69.550  1.00  0.00           N1+
ATOM   4710 1HH1 ARG A 291      74.480  76.840  69.660  1.00  0.00           H  
ATOM   4711 2HH1 ARG A 291      75.240  78.260  69.130  1.00  0.00           H  
ATOM   4712  NH2 ARG A 291      72.970  79.610  69.340  1.00  0.00           N  
ATOM   4713 1HH2 ARG A 291      72.020  79.910  69.270  1.00  0.00           H  
ATOM   4714 2HH2 ARG A 291      73.640  79.990  68.690  1.00  0.00           H  
ATOM   4715  C   ARG A 291      68.910  72.490  70.590  1.00  0.00           C  
ATOM   4716  O   ARG A 291      68.380  72.500  69.460  1.00  0.00           O  
ATOM   4717  N   GLY A 292      69.190  71.330  71.210  1.00  0.00           N  
ATOM   4718  HN  GLY A 292      69.600  71.320  72.120  1.00  0.00           H  
ATOM   4719  CA  GLY A 292      68.790  70.070  70.610  1.00  0.00           C  
ATOM   4720  HA1 GLY A 292      69.060  70.100  69.570  1.00  0.00           H  
ATOM   4721  HA2 GLY A 292      69.350  69.260  71.060  1.00  0.00           H  
ATOM   4722  C   GLY A 292      67.430  69.870  70.600  1.00  0.00           C  
ATOM   4723  O   GLY A 292      66.830  69.460  69.640  1.00  0.00           O  
ATOM   4724  N   ALA A 293      66.710  70.190  71.720  1.00  0.00           N  
ATOM   4725  HN  ALA A 293      67.080  70.660  72.520  1.00  0.00           H  
ATOM   4726  CA  ALA A 293      65.270  70.020  71.940  1.00  0.00           C  
ATOM   4727  HA  ALA A 293      64.930  69.020  71.720  1.00  0.00           H  
ATOM   4728  CB  ALA A 293      64.850  70.280  73.370  1.00  0.00           C  
ATOM   4729  HB1 ALA A 293      64.930  71.370  73.590  1.00  0.00           H  
ATOM   4730  HB2 ALA A 293      63.800  70.010  73.640  1.00  0.00           H  
ATOM   4731  HB3 ALA A 293      65.530  69.710  74.040  1.00  0.00           H  
ATOM   4732  C   ALA A 293      64.560  70.920  70.990  1.00  0.00           C  
ATOM   4733  O   ALA A 293      63.570  70.530  70.360  1.00  0.00           O  
ATOM   4734  N   LEU A 294      65.030  72.190  70.720  1.00  0.00           N  
ATOM   4735  HN  LEU A 294      65.800  72.520  71.260  1.00  0.00           H  
ATOM   4736  CA  LEU A 294      64.320  73.110  69.730  1.00  0.00           C  
ATOM   4737  HA  LEU A 294      63.240  73.100  69.810  1.00  0.00           H  
ATOM   4738  CB  LEU A 294      64.770  74.600  69.990  1.00  0.00           C  
ATOM   4739  HB1 LEU A 294      64.330  75.130  69.120  1.00  0.00           H  
ATOM   4740  HB2 LEU A 294      65.880  74.650  69.890  1.00  0.00           H  
ATOM   4741  CG  LEU A 294      64.330  75.310  71.320  1.00  0.00           C  
ATOM   4742  HG  LEU A 294      64.540  74.570  72.120  1.00  0.00           H  
ATOM   4743  CD1 LEU A 294      65.240  76.490  71.690  1.00  0.00           C  
ATOM   4744 1HD1 LEU A 294      66.200  76.040  72.010  1.00  0.00           H  
ATOM   4745 2HD1 LEU A 294      65.420  77.200  70.860  1.00  0.00           H  
ATOM   4746 3HD1 LEU A 294      64.850  77.060  72.550  1.00  0.00           H  
ATOM   4747  CD2 LEU A 294      62.890  75.740  71.340  1.00  0.00           C  
ATOM   4748 1HD2 LEU A 294      62.600  76.470  70.560  1.00  0.00           H  
ATOM   4749 2HD2 LEU A 294      62.230  74.860  71.180  1.00  0.00           H  
ATOM   4750 3HD2 LEU A 294      62.640  76.120  72.360  1.00  0.00           H  
ATOM   4751  C   LEU A 294      64.680  72.720  68.310  1.00  0.00           C  
ATOM   4752  O   LEU A 294      64.090  73.240  67.390  1.00  0.00           O  
ATOM   4753  N   ALA A 295      65.610  71.780  68.110  1.00  0.00           N  
ATOM   4754  HN  ALA A 295      66.170  71.460  68.880  1.00  0.00           H  
ATOM   4755  CA  ALA A 295      65.880  71.260  66.820  1.00  0.00           C  
ATOM   4756  HA  ALA A 295      65.640  72.080  66.150  1.00  0.00           H  
ATOM   4757  CB  ALA A 295      67.370  71.010  66.530  1.00  0.00           C  
ATOM   4758  HB1 ALA A 295      67.870  71.990  66.660  1.00  0.00           H  
ATOM   4759  HB2 ALA A 295      67.860  70.390  67.320  1.00  0.00           H  
ATOM   4760  HB3 ALA A 295      67.340  70.490  65.550  1.00  0.00           H  
ATOM   4761  C   ALA A 295      65.000  70.100  66.470  1.00  0.00           C  
ATOM   4762  O   ALA A 295      65.110  69.670  65.310  1.00  0.00           O  
ATOM   4763  N   THR A 296      64.290  69.460  67.420  1.00  0.00           N  
ATOM   4764  HN  THR A 296      64.500  69.810  68.330  1.00  0.00           H  
ATOM   4765  CA  THR A 296      63.250  68.430  67.220  1.00  0.00           C  
ATOM   4766  HA  THR A 296      63.680  67.740  66.500  1.00  0.00           H  
ATOM   4767  CB  THR A 296      63.010  67.550  68.420  1.00  0.00           C  
ATOM   4768  HB  THR A 296      62.430  66.660  68.110  1.00  0.00           H  
ATOM   4769  OG1 THR A 296      62.260  68.300  69.400  1.00  0.00           O  
ATOM   4770  HG1 THR A 296      62.670  69.170  69.410  1.00  0.00           H  
ATOM   4771  CG2 THR A 296      64.300  67.200  69.140  1.00  0.00           C  
ATOM   4772 1HG2 THR A 296      64.970  68.040  69.400  1.00  0.00           H  
ATOM   4773 2HG2 THR A 296      64.160  66.580  70.050  1.00  0.00           H  
ATOM   4774 3HG2 THR A 296      64.960  66.610  68.460  1.00  0.00           H  
ATOM   4775  C   THR A 296      61.980  68.940  66.640  1.00  0.00           C  
ATOM   4776  O   THR A 296      61.630  70.120  66.770  1.00  0.00           O  
ATOM   4777  N   VAL A 297      61.290  68.150  65.730  1.00  0.00           N  
ATOM   4778  HN  VAL A 297      61.420  67.160  65.650  1.00  0.00           H  
ATOM   4779  CA  VAL A 297      60.270  68.680  64.760  1.00  0.00           C  
ATOM   4780  HA  VAL A 297      60.190  69.750  64.780  1.00  0.00           H  
ATOM   4781  CB  VAL A 297      60.460  68.200  63.320  1.00  0.00           C  
ATOM   4782  HB  VAL A 297      60.330  67.100  63.230  1.00  0.00           H  
ATOM   4783  CG1 VAL A 297      59.500  68.970  62.380  1.00  0.00           C  
ATOM   4784 1HG1 VAL A 297      58.470  68.570  62.270  1.00  0.00           H  
ATOM   4785 2HG1 VAL A 297      59.420  70.040  62.640  1.00  0.00           H  
ATOM   4786 3HG1 VAL A 297      59.960  68.860  61.370  1.00  0.00           H  
ATOM   4787  CG2 VAL A 297      61.930  68.520  62.880  1.00  0.00           C  
ATOM   4788 1HG2 VAL A 297      62.210  69.530  63.250  1.00  0.00           H  
ATOM   4789 2HG2 VAL A 297      62.600  67.740  63.330  1.00  0.00           H  
ATOM   4790 3HG2 VAL A 297      62.070  68.530  61.780  1.00  0.00           H  
ATOM   4791  C   VAL A 297      58.840  68.220  65.070  1.00  0.00           C  
ATOM   4792  O   VAL A 297      58.650  67.000  65.040  1.00  0.00           O  
ATOM   4793  N   ASP A 298      57.830  69.110  65.360  1.00  0.00           N  
ATOM   4794  HN  ASP A 298      58.100  70.050  65.550  1.00  0.00           H  
ATOM   4795  CA  ASP A 298      56.390  68.760  65.410  1.00  0.00           C  
ATOM   4796  HA  ASP A 298      56.430  67.890  66.040  1.00  0.00           H  
ATOM   4797  CB  ASP A 298      55.480  69.790  65.970  1.00  0.00           C  
ATOM   4798  HB1 ASP A 298      54.400  69.740  65.700  1.00  0.00           H  
ATOM   4799  HB2 ASP A 298      55.930  70.780  65.730  1.00  0.00           H  
ATOM   4800  CG  ASP A 298      55.540  69.840  67.510  1.00  0.00           C  
ATOM   4801  OD1 ASP A 298      55.960  68.840  68.170  1.00  0.00           O  
ATOM   4802  OD2 ASP A 298      55.040  70.870  68.010  1.00  0.00           O1-
ATOM   4803  C   ASP A 298      55.750  68.350  64.080  1.00  0.00           C  
ATOM   4804  O   ASP A 298      56.130  68.890  63.020  1.00  0.00           O  
ATOM   4805  N   ARG A 299      54.810  67.310  63.910  1.00  0.00           N  
ATOM   4806  HN  ARG A 299      54.490  66.790  64.700  1.00  0.00           H  
ATOM   4807  CA  ARG A 299      54.350  66.830  62.620  1.00  0.00           C  
ATOM   4808  HA  ARG A 299      54.600  67.600  61.900  1.00  0.00           H  
ATOM   4809  CB  ARG A 299      55.150  65.530  62.460  1.00  0.00           C  
ATOM   4810  HB1 ARG A 299      54.690  64.920  61.660  1.00  0.00           H  
ATOM   4811  HB2 ARG A 299      55.210  65.080  63.480  1.00  0.00           H  
ATOM   4812  CG  ARG A 299      56.580  65.850  61.920  1.00  0.00           C  
ATOM   4813  HG1 ARG A 299      57.260  64.990  62.090  1.00  0.00           H  
ATOM   4814  HG2 ARG A 299      57.070  66.670  62.490  1.00  0.00           H  
ATOM   4815  CD  ARG A 299      56.600  66.270  60.410  1.00  0.00           C  
ATOM   4816  HD1 ARG A 299      56.140  67.280  60.370  1.00  0.00           H  
ATOM   4817  HD2 ARG A 299      55.870  65.550  59.990  1.00  0.00           H  
ATOM   4818  NE  ARG A 299      58.060  66.260  60.010  1.00  0.00           N  
ATOM   4819  HE  ARG A 299      58.700  65.830  60.650  1.00  0.00           H  
ATOM   4820  CZ  ARG A 299      58.490  66.250  58.740  1.00  0.00           C  
ATOM   4821  NH1 ARG A 299      57.750  66.400  57.690  1.00  0.00           N1+
ATOM   4822 1HH1 ARG A 299      56.750  66.430  57.790  1.00  0.00           H  
ATOM   4823 2HH1 ARG A 299      58.280  66.380  56.850  1.00  0.00           H  
ATOM   4824  NH2 ARG A 299      59.720  65.890  58.430  1.00  0.00           N  
ATOM   4825 1HH2 ARG A 299      60.420  65.950  59.140  1.00  0.00           H  
ATOM   4826 2HH2 ARG A 299      60.150  66.020  57.530  1.00  0.00           H  
ATOM   4827  C   ARG A 299      52.880  66.500  62.520  1.00  0.00           C  
ATOM   4828  O   ARG A 299      52.340  65.620  63.210  1.00  0.00           O  
ATOM   4829  N   ASP A 300      52.170  67.250  61.560  1.00  0.00           N  
ATOM   4830  HN  ASP A 300      52.530  67.980  60.980  1.00  0.00           H  
ATOM   4831  CA  ASP A 300      50.820  67.010  61.170  1.00  0.00           C  
ATOM   4832  HA  ASP A 300      50.320  66.430  61.940  1.00  0.00           H  
ATOM   4833  CB  ASP A 300      50.100  68.280  60.820  1.00  0.00           C  
ATOM   4834  HB1 ASP A 300      50.350  68.720  59.830  1.00  0.00           H  
ATOM   4835  HB2 ASP A 300      50.470  68.980  61.600  1.00  0.00           H  
ATOM   4836  CG  ASP A 300      48.540  68.170  60.900  1.00  0.00           C  
ATOM   4837  OD1 ASP A 300      47.950  69.280  60.940  1.00  0.00           O  
ATOM   4838  OD2 ASP A 300      47.960  67.060  60.710  1.00  0.00           O1-
ATOM   4839  C   ASP A 300      50.900  66.060  59.930  1.00  0.00           C  
ATOM   4840  O   ASP A 300      51.670  66.350  58.980  1.00  0.00           O  
ATOM   4841  N   TYR A 301      50.250  64.860  60.060  1.00  0.00           N  
ATOM   4842  HN  TYR A 301      49.740  64.540  60.860  1.00  0.00           H  
ATOM   4843  CA  TYR A 301      50.180  63.970  58.950  1.00  0.00           C  
ATOM   4844  HA  TYR A 301      50.700  64.420  58.120  1.00  0.00           H  
ATOM   4845  CB  TYR A 301      50.900  62.640  59.470  1.00  0.00           C  
ATOM   4846  HB1 TYR A 301      50.860  61.870  58.680  1.00  0.00           H  
ATOM   4847  HB2 TYR A 301      50.280  62.210  60.290  1.00  0.00           H  
ATOM   4848  CG  TYR A 301      52.330  62.780  59.970  1.00  0.00           C  
ATOM   4849  CD1 TYR A 301      52.740  62.130  61.140  1.00  0.00           C  
ATOM   4850  HD1 TYR A 301      51.990  61.600  61.710  1.00  0.00           H  
ATOM   4851  CE1 TYR A 301      54.030  61.980  61.570  1.00  0.00           C  
ATOM   4852  HE1 TYR A 301      54.260  61.610  62.560  1.00  0.00           H  
ATOM   4853  CZ  TYR A 301      55.100  62.490  60.810  1.00  0.00           C  
ATOM   4854  OH  TYR A 301      56.320  62.400  61.350  1.00  0.00           O  
ATOM   4855  HH  TYR A 301      56.190  62.340  62.300  1.00  0.00           H  
ATOM   4856  CD2 TYR A 301      53.380  63.260  59.180  1.00  0.00           C  
ATOM   4857  HD2 TYR A 301      53.190  63.700  58.210  1.00  0.00           H  
ATOM   4858  CE2 TYR A 301      54.710  63.060  59.550  1.00  0.00           C  
ATOM   4859  HE2 TYR A 301      55.470  63.470  58.910  1.00  0.00           H  
ATOM   4860  C   TYR A 301      48.690  63.700  58.610  1.00  0.00           C  
ATOM   4861  O   TYR A 301      48.430  62.760  57.900  1.00  0.00           O  
ATOM   4862  N   GLY A 302      47.730  64.410  59.260  1.00  0.00           N  
ATOM   4863  HN  GLY A 302      47.950  65.230  59.780  1.00  0.00           H  
ATOM   4864  CA  GLY A 302      46.230  64.310  59.050  1.00  0.00           C  
ATOM   4865  HA1 GLY A 302      45.720  65.150  59.490  1.00  0.00           H  
ATOM   4866  HA2 GLY A 302      46.130  64.370  57.980  1.00  0.00           H  
ATOM   4867  C   GLY A 302      45.630  63.000  59.650  1.00  0.00           C  
ATOM   4868  O   GLY A 302      45.410  62.940  60.860  1.00  0.00           O  
ATOM   4869  N   ILE A 303      45.510  61.900  58.880  1.00  0.00           N  
ATOM   4870  HN  ILE A 303      45.630  61.900  57.890  1.00  0.00           H  
ATOM   4871  CA  ILE A 303      44.940  60.640  59.380  1.00  0.00           C  
ATOM   4872  HA  ILE A 303      44.050  60.900  59.930  1.00  0.00           H  
ATOM   4873  CB  ILE A 303      44.590  59.780  58.130  1.00  0.00           C  
ATOM   4874  HB  ILE A 303      45.410  59.920  57.390  1.00  0.00           H  
ATOM   4875  CG2 ILE A 303      44.370  58.270  58.560  1.00  0.00           C  
ATOM   4876 1HG2 ILE A 303      43.730  57.840  57.760  1.00  0.00           H  
ATOM   4877 2HG2 ILE A 303      45.200  57.580  58.830  1.00  0.00           H  
ATOM   4878 3HG2 ILE A 303      43.670  58.220  59.420  1.00  0.00           H  
ATOM   4879  CG1 ILE A 303      43.370  60.270  57.430  1.00  0.00           C  
ATOM   4880 1HG1 ILE A 303      43.300  61.340  57.690  1.00  0.00           H  
ATOM   4881 2HG1 ILE A 303      42.420  59.850  57.830  1.00  0.00           H  
ATOM   4882  CD  ILE A 303      43.550  60.280  55.890  1.00  0.00           C  
ATOM   4883  HD1 ILE A 303      43.450  59.220  55.580  1.00  0.00           H  
ATOM   4884  HD2 ILE A 303      42.700  60.770  55.380  1.00  0.00           H  
ATOM   4885  HD3 ILE A 303      44.460  60.850  55.600  1.00  0.00           H  
ATOM   4886  C   ILE A 303      45.800  59.870  60.310  1.00  0.00           C  
ATOM   4887  O   ILE A 303      45.320  59.260  61.280  1.00  0.00           O  
ATOM   4888  N   LEU A 304      47.180  59.890  60.080  1.00  0.00           N  
ATOM   4889  HN  LEU A 304      47.500  60.330  59.240  1.00  0.00           H  
ATOM   4890  CA  LEU A 304      48.150  59.190  60.820  1.00  0.00           C  
ATOM   4891  HA  LEU A 304      47.950  58.130  60.770  1.00  0.00           H  
ATOM   4892  CB  LEU A 304      49.560  59.410  60.140  1.00  0.00           C  
ATOM   4893  HB1 LEU A 304      50.270  59.930  60.810  1.00  0.00           H  
ATOM   4894  HB2 LEU A 304      49.360  60.000  59.220  1.00  0.00           H  
ATOM   4895  CG  LEU A 304      50.200  58.070  59.730  1.00  0.00           C  
ATOM   4896  HG  LEU A 304      49.550  57.550  59.000  1.00  0.00           H  
ATOM   4897  CD1 LEU A 304      51.480  58.260  58.960  1.00  0.00           C  
ATOM   4898 1HD1 LEU A 304      51.350  58.670  57.940  1.00  0.00           H  
ATOM   4899 2HD1 LEU A 304      52.130  59.030  59.430  1.00  0.00           H  
ATOM   4900 3HD1 LEU A 304      51.940  57.250  59.010  1.00  0.00           H  
ATOM   4901  CD2 LEU A 304      50.340  57.060  60.890  1.00  0.00           C  
ATOM   4902 1HD2 LEU A 304      50.730  57.510  61.830  1.00  0.00           H  
ATOM   4903 2HD2 LEU A 304      49.310  56.790  61.200  1.00  0.00           H  
ATOM   4904 3HD2 LEU A 304      50.890  56.160  60.560  1.00  0.00           H  
ATOM   4905  C   LEU A 304      48.290  59.680  62.250  1.00  0.00           C  
ATOM   4906  O   LEU A 304      48.610  58.890  63.130  1.00  0.00           O  
ATOM   4907  N   ASN A 305      47.910  60.930  62.600  1.00  0.00           N  
ATOM   4908  HN  ASN A 305      47.710  61.540  61.830  1.00  0.00           H  
ATOM   4909  CA  ASN A 305      47.890  61.450  63.920  1.00  0.00           C  
ATOM   4910  HA  ASN A 305      48.880  61.350  64.340  1.00  0.00           H  
ATOM   4911  CB  ASN A 305      47.370  62.960  64.000  1.00  0.00           C  
ATOM   4912  HB1 ASN A 305      47.730  63.390  64.970  1.00  0.00           H  
ATOM   4913  HB2 ASN A 305      46.270  63.100  63.940  1.00  0.00           H  
ATOM   4914  CG  ASN A 305      48.020  63.830  62.920  1.00  0.00           C  
ATOM   4915  OD1 ASN A 305      48.570  63.370  61.900  1.00  0.00           O  
ATOM   4916  ND2 ASN A 305      48.060  65.140  63.160  1.00  0.00           N  
ATOM   4917 1HD2 ASN A 305      47.660  65.360  64.050  1.00  0.00           H  
ATOM   4918 2HD2 ASN A 305      48.260  65.800  62.440  1.00  0.00           H  
ATOM   4919  C   ASN A 305      46.990  60.640  64.880  1.00  0.00           C  
ATOM   4920  O   ASN A 305      47.440  60.510  66.020  1.00  0.00           O  
ATOM   4921  N   LYS A 306      45.730  60.290  64.410  1.00  0.00           N  
ATOM   4922  HN  LYS A 306      45.440  60.620  63.510  1.00  0.00           H  
ATOM   4923  CA  LYS A 306      44.780  59.560  65.190  1.00  0.00           C  
ATOM   4924  HA  LYS A 306      44.770  59.860  66.230  1.00  0.00           H  
ATOM   4925  CB  LYS A 306      43.300  59.630  64.660  1.00  0.00           C  
ATOM   4926  HB1 LYS A 306      42.640  58.790  65.000  1.00  0.00           H  
ATOM   4927  HB2 LYS A 306      43.230  59.560  63.550  1.00  0.00           H  
ATOM   4928  CG  LYS A 306      42.530  60.960  65.060  1.00  0.00           C  
ATOM   4929  HG1 LYS A 306      42.480  61.150  66.160  1.00  0.00           H  
ATOM   4930  HG2 LYS A 306      41.520  60.880  64.610  1.00  0.00           H  
ATOM   4931  CD  LYS A 306      42.890  62.350  64.500  1.00  0.00           C  
ATOM   4932  HD1 LYS A 306      42.080  63.020  64.850  1.00  0.00           H  
ATOM   4933  HD2 LYS A 306      43.820  62.780  64.920  1.00  0.00           H  
ATOM   4934  CE  LYS A 306      42.980  62.500  62.980  1.00  0.00           C  
ATOM   4935  HE1 LYS A 306      42.130  62.090  62.390  1.00  0.00           H  
ATOM   4936  HE2 LYS A 306      43.910  61.940  62.720  1.00  0.00           H  
ATOM   4937  NZ  LYS A 306      43.210  63.890  62.610  1.00  0.00           N1+
[truncated: 104,421 more chars]
