# Supplementary material for: Catalytic Tunnel Dynamics Explain Functional Divergence of FAD2 Homologs Underlying the Oleic-to-Linoleic Ratio in Cornus wilsoniana
Source: Biology (Basel). 2026 Jan 14;15(2):145. doi: 10.3390/biology15020145 (PMC12838259; doi:10.3390/biology15020145)
Supplement: Supplementary file 1 [file biology-15-00145-s001.zip › caver_output/CW02G01750/20 ns/data/clustering.txt]

14 total tunnels
-1 by assign
14 by murtagh
c 0 1.3104964603272318
86 
c 2 1.2577988264545608
83 
c 3 1.0624466749091928
3 
c 6 1.1896215872968618
36 
c 10 0.9066980351999445
49 
c 13 1.0022809349327535
69 
c 16 0.9200455489866013
6 
c 17 1.5340189208700126
59 
c 18 1.1715026667656698
31 
