# Supplementary material for: Catalytic Tunnel Dynamics Explain Functional Divergence of FAD2 Homologs Underlying the Oleic-to-Linoleic Ratio in Cornus wilsoniana
Source: Biology (Basel). 2026 Jan 14;15(2):145. doi: 10.3390/biology15020145 (PMC12838259; doi:10.3390/biology15020145)
Supplement: Supplementary file 1 [file biology-15-00145-s001.zip › caver_output/CW02G01750/20 ns/data/clusters_timeless/tun_cl_001_1.pdb]

ATOM      1  H   FIL T   1      63.559  56.476  69.321        2.45              
ATOM      2  H   FIL T   1      64.522  56.224  69.425        2.83              
CONECT    1    2
ATOM      3  H   FIL T   1      65.066  55.493  69.361        3.00              
CONECT    2    3
ATOM      4  H   FIL T   1      65.379  54.771  68.800        2.51              
CONECT    3    4
ATOM      5  H   FIL T   1      65.485  54.180  68.001        2.12              
CONECT    4    5
ATOM      6  H   FIL T   1      65.301  53.892  67.071        1.93              
CONECT    5    6
ATOM      7  H   FIL T   1      65.067  53.637  66.137        2.02              
CONECT    6    7
ATOM      8  H   FIL T   1      65.375  53.516  65.214        1.99              
CONECT    7    8
ATOM      9  H   FIL T   1      65.671  53.506  64.262        2.17              
CONECT    8    9
ATOM     10  H   FIL T   1      65.972  53.685  63.325        2.47              
CONECT    9   10
ATOM     11  H   FIL T   1      65.624  53.497  62.671        2.69              
CONECT   10   11
ATOM     12  H   FIL T   1      65.419  53.029  61.948        2.55              
CONECT   11   12
ATOM     13  H   FIL T   1      65.493  52.862  61.112        2.25              
CONECT   12   13
ATOM     14  H   FIL T   1      66.018  52.296  60.665        1.89              
CONECT   13   14
ATOM     15  H   FIL T   1      66.544  51.755  60.057        1.62              
CONECT   14   15
ATOM     16  H   FIL T   1      67.033  51.484  59.228        1.33              
CONECT   15   16
