# Supplementary material for: Catalytic Tunnel Dynamics Explain Functional Divergence of FAD2 Homologs Underlying the Oleic-to-Linoleic Ratio in Cornus wilsoniana
Source: Biology (Basel). 2026 Jan 14;15(2):145. doi: 10.3390/biology15020145 (PMC12838259; doi:10.3390/biology15020145)
Supplement: Supplementary file 1 [file biology-15-00145-s001.zip › caver_output/CW02G01750/20 ns/data/clusters_timeless/tun_cl_002_1.pdb]

ATOM      1  H   FIL T   2      63.559  56.476  69.321        2.45              
ATOM      2  H   FIL T   2      63.826  57.433  69.437        2.47              
CONECT    1    2
ATOM      3  H   FIL T   2      63.168  58.125  69.349        2.39              
CONECT    2    3
ATOM      4  H   FIL T   2      62.457  58.808  69.205        2.52              
CONECT    3    4
ATOM      5  H   FIL T   2      62.083  59.509  69.458        2.46              
CONECT    4    5
ATOM      6  H   FIL T   2      61.922  60.154  70.200        2.23              
CONECT    5    6
ATOM      7  H   FIL T   2      61.798  60.755  70.990        2.23              
CONECT    6    7
ATOM      8  H   FIL T   2      61.485  61.263  71.690        2.42              
CONECT    7    8
ATOM      9  H   FIL T   2      60.618  61.500  72.128        2.61              
CONECT    8    9
ATOM     10  H   FIL T   2      60.172  61.590  72.826        2.78              
CONECT    9   10
ATOM     11  H   FIL T   2      60.379  61.448  73.791        2.78              
CONECT   10   11
ATOM     12  H   FIL T   2      60.405  61.178  74.754        2.95              
CONECT   11   12
ATOM     13  H   FIL T   2      60.241  60.494  75.350        2.83              
CONECT   12   13
ATOM     14  H   FIL T   2      60.573  59.957  75.949        2.55              
CONECT   13   14
ATOM     15  H   FIL T   2      61.223  59.529  76.576        2.33              
CONECT   14   15
ATOM     16  H   FIL T   2      61.683  59.451  77.267        2.02              
CONECT   15   16
ATOM     17  H   FIL T   2      61.631  59.515  78.264        1.62              
CONECT   16   17
ATOM     18  H   FIL T   2      61.580  59.578  79.261        1.55              
CONECT   17   18
ATOM     19  H   FIL T   2      61.759  59.470  80.230        1.63              
CONECT   18   19
