# Supplementary material for: Catalytic Tunnel Dynamics Explain Functional Divergence of FAD2 Homologs Underlying the Oleic-to-Linoleic Ratio in Cornus wilsoniana
Source: Biology (Basel). 2026 Jan 14;15(2):145. doi: 10.3390/biology15020145 (PMC12838259; doi:10.3390/biology15020145)
Supplement: Supplementary file 1 [file biology-15-00145-s001.zip › caver_output/CW02G01750/20 ns/data/clusters_timeless/tun_cl_003_1.pdb]

ATOM      1  H   FIL T   3      63.559  56.476  69.321        2.45              
ATOM      2  H   FIL T   3      62.587  56.357  69.117        2.33              
CONECT    1    2
ATOM      3  H   FIL T   3      61.647  56.515  68.981        2.37              
CONECT    2    3
ATOM      4  H   FIL T   3      61.316  57.292  68.922        2.43              
CONECT    3    4
ATOM      5  H   FIL T   3      60.821  58.085  68.785        2.60              
CONECT    4    5
ATOM      6  H   FIL T   3      60.024  58.477  68.870        2.74              
CONECT    5    6
ATOM      7  H   FIL T   3      59.420  59.067  69.153        2.83              
CONECT    6    7
ATOM      8  H   FIL T   3      58.905  59.443  69.750        2.80              
CONECT    7    8
ATOM      9  H   FIL T   3      58.438  59.873  70.514        2.84              
CONECT    8    9
ATOM     10  H   FIL T   3      57.987  59.886  71.319        2.86              
CONECT    9   10
ATOM     11  H   FIL T   3      57.763  59.742  72.094        2.81              
CONECT   10   11
ATOM     12  H   FIL T   3      57.880  59.940  72.895        2.80              
CONECT   11   12
ATOM     13  H   FIL T   3      57.819  59.726  73.857        2.77              
CONECT   12   13
ATOM     14  H   FIL T   3      57.551  59.672  74.818        2.79              
CONECT   13   14
ATOM     15  H   FIL T   3      57.063  59.821  75.660        2.82              
CONECT   14   15
ATOM     16  H   FIL T   3      56.393  59.233  76.105        2.64              
CONECT   15   16
ATOM     17  H   FIL T   3      55.713  58.973  76.611        2.49              
CONECT   16   17
ATOM     18  H   FIL T   3      55.831  58.785  77.573        1.85              
CONECT   17   18
ATOM     19  H   FIL T   3      55.936  58.638  78.557        1.40              
CONECT   18   19
ATOM     20  H   FIL T   3      56.019  58.535  79.546        1.26              
CONECT   19   20
ATOM     21  H   FIL T   3      55.866  58.521  80.431        1.26              
CONECT   20   21
ATOM     22  H   FIL T   3      55.752  58.001  81.278        1.42              
CONECT   21   22
ATOM     23  H   FIL T   3      55.531  57.867  82.160        1.50              
CONECT   22   23
ATOM     24  H   FIL T   3      55.895  58.130  82.845        1.42              
CONECT   23   24
