# Supplementary material for: Catalytic Tunnel Dynamics Explain Functional Divergence of FAD2 Homologs Underlying the Oleic-to-Linoleic Ratio in Cornus wilsoniana
Source: Biology (Basel). 2026 Jan 14;15(2):145. doi: 10.3390/biology15020145 (PMC12838259; doi:10.3390/biology15020145)
Supplement: Supplementary file 1 [file biology-15-00145-s001.zip › caver_output/CW02G01750/20 ns/data/clusters_timeless/tun_cl_004_1.pdb]

ATOM      1  H   FIL T   4      63.559  56.476  69.321        2.45              
ATOM      2  H   FIL T   4      64.522  56.224  69.425        2.83              
CONECT    1    2
ATOM      3  H   FIL T   4      65.066  55.493  69.361        3.00              
CONECT    2    3
ATOM      4  H   FIL T   4      65.700  55.008  69.077        2.49              
CONECT    3    4
ATOM      5  H   FIL T   4      66.694  54.951  69.146        1.86              
CONECT    4    5
ATOM      6  H   FIL T   4      67.689  54.936  69.244        1.47              
CONECT    5    6
ATOM      7  H   FIL T   4      68.610  54.882  69.478        1.29              
CONECT    6    7
ATOM      8  H   FIL T   4      69.400  54.414  69.874        1.06              
CONECT    7    8
ATOM      9  H   FIL T   4      70.190  53.945  70.269        1.26              
CONECT    8    9
ATOM     10  H   FIL T   4      70.703  53.218  70.622        1.53              
CONECT    9   10
ATOM     11  H   FIL T   4      71.313  52.658  70.208        1.61              
CONECT   10   11
ATOM     12  H   FIL T   4      72.028  52.183  69.718        1.88              
CONECT   11   12
ATOM     13  H   FIL T   4      72.774  51.854  70.206        1.99              
CONECT   12   13
ATOM     14  H   FIL T   4      73.443  52.068  70.716        1.74              
CONECT   13   14
ATOM     15  H   FIL T   4      74.267  52.556  71.003        1.53              
CONECT   14   15
ATOM     16  H   FIL T   4      74.883  52.999  71.237        1.54              
CONECT   15   16
ATOM     17  H   FIL T   4      75.249  53.482  71.853        1.60              
CONECT   16   17
