# Supplementary material for: Catalytic Tunnel Dynamics Explain Functional Divergence of FAD2 Homologs Underlying the Oleic-to-Linoleic Ratio in Cornus wilsoniana
Source: Biology (Basel). 2026 Jan 14;15(2):145. doi: 10.3390/biology15020145 (PMC12838259; doi:10.3390/biology15020145)
Supplement: Supplementary file 1 [file biology-15-00145-s001.zip › caver_output/CW02G01750/20 ns/data/clusters_timeless/tun_cl_005_1.pdb]

ATOM      1  H   FIL T   5      63.559  56.476  69.321        2.45              
ATOM      2  H   FIL T   5      64.522  56.224  69.425        2.83              
CONECT    1    2
ATOM      3  H   FIL T   5      65.066  55.493  69.361        3.00              
CONECT    2    3
ATOM      4  H   FIL T   5      65.379  54.771  68.800        2.51              
CONECT    3    4
ATOM      5  H   FIL T   5      65.485  54.180  68.001        2.12              
CONECT    4    5
ATOM      6  H   FIL T   5      65.301  53.892  67.071        1.93              
CONECT    5    6
ATOM      7  H   FIL T   5      65.067  53.637  66.137        2.02              
CONECT    6    7
ATOM      8  H   FIL T   5      65.375  53.516  65.214        1.99              
CONECT    7    8
ATOM      9  H   FIL T   5      65.671  53.506  64.262        2.17              
CONECT    8    9
ATOM     10  H   FIL T   5      65.972  53.685  63.325        2.47              
CONECT    9   10
ATOM     11  H   FIL T   5      65.624  53.497  62.671        2.69              
CONECT   10   11
ATOM     12  H   FIL T   5      65.419  53.029  61.948        2.55              
CONECT   11   12
ATOM     13  H   FIL T   5      65.455  53.007  61.143        2.27              
CONECT   12   13
ATOM     14  H   FIL T   5      65.217  53.578  60.430        1.66              
CONECT   13   14
ATOM     15  H   FIL T   5      64.822  54.197  59.754        1.12              
CONECT   14   15
ATOM     16  H   FIL T   5      64.416  54.828  59.093        0.92              
CONECT   15   16
ATOM     17  H   FIL T   5      64.006  55.401  58.435        1.14              
CONECT   16   17
ATOM     18  H   FIL T   5      63.732  55.922  57.851        1.45              
CONECT   17   18
ATOM     19  H   FIL T   5      63.806  56.685  57.288        1.76              
CONECT   18   19
ATOM     20  H   FIL T   5      64.253  57.106  56.529        1.76              
CONECT   19   20
ATOM     21  H   FIL T   5      64.808  57.230  55.710        1.79              
CONECT   20   21
ATOM     22  H   FIL T   5      65.371  57.329  54.889        2.11              
CONECT   21   22
ATOM     23  H   FIL T   5      65.947  57.322  54.084        2.59              
CONECT   22   23
ATOM     24  H   FIL T   5      66.883  57.325  54.099        2.67              
CONECT   23   24
