# Supplementary material for: Catalytic Tunnel Dynamics Explain Functional Divergence of FAD2 Homologs Underlying the Oleic-to-Linoleic Ratio in Cornus wilsoniana
Source: Biology (Basel). 2026 Jan 14;15(2):145. doi: 10.3390/biology15020145 (PMC12838259; doi:10.3390/biology15020145)
Supplement: Supplementary file 1 [file biology-15-00145-s001.zip › caver_output/CW02G01750/20 ns/data/clusters_timeless/tun_cl_006_1.pdb]

ATOM      1  H   FIL T   6      63.559  56.476  69.321        2.45              
ATOM      2  H   FIL T   6      63.826  57.433  69.437        2.47              
CONECT    1    2
ATOM      3  H   FIL T   6      63.885  58.073  68.981        2.09              
CONECT    2    3
ATOM      4  H   FIL T   6      63.805  58.861  68.390        1.79              
CONECT    3    4
ATOM      5  H   FIL T   6      63.576  59.533  67.896        1.76              
CONECT    4    5
ATOM      6  H   FIL T   6      64.082  59.706  67.051        1.51              
CONECT    5    6
ATOM      7  H   FIL T   6      64.367  59.893  66.149        1.52              
CONECT    6    7
ATOM      8  H   FIL T   6      64.781  60.105  65.386        1.39              
CONECT    7    8
ATOM      9  H   FIL T   6      65.180  59.934  64.490        1.39              
CONECT    8    9
ATOM     10  H   FIL T   6      65.083  59.939  63.588        1.27              
CONECT    9   10
ATOM     11  H   FIL T   6      65.440  60.632  63.041        1.17              
CONECT   10   11
ATOM     12  H   FIL T   6      65.784  61.301  62.383        1.34              
CONECT   11   12
ATOM     13  H   FIL T   6      66.272  61.818  62.132        1.62              
CONECT   12   13
ATOM     14  H   FIL T   6      66.957  62.392  62.008        1.62              
CONECT   13   14
ATOM     15  H   FIL T   6      67.612  62.920  61.468        1.67              
CONECT   14   15
ATOM     16  H   FIL T   6      68.320  63.442  61.143        1.95              
CONECT   15   16
ATOM     17  H   FIL T   6      68.785  63.387  60.264        1.73              
CONECT   16   17
ATOM     18  H   FIL T   6      69.243  63.357  59.375        1.81              
CONECT   17   18
ATOM     19  H   FIL T   6      69.334  63.120  58.579        1.98              
CONECT   18   19
ATOM     20  H   FIL T   6      69.675  62.453  57.972        1.92              
CONECT   19   20
ATOM     21  H   FIL T   6      70.098  61.777  57.369        2.16              
CONECT   20   21
ATOM     22  H   FIL T   6      70.564  61.083  56.867        2.57              
CONECT   21   22
ATOM     23  H   FIL T   6      70.422  60.261  56.384        2.45              
CONECT   22   23
ATOM     24  H   FIL T   6      70.189  59.815  55.783        2.32              
CONECT   23   24
ATOM     25  H   FIL T   6      70.107  58.864  55.880        2.16              
CONECT   24   25
ATOM     26  H   FIL T   6      70.145  57.866  55.840        2.12              
CONECT   25   26
