# Supplementary material for: Catalytic Tunnel Dynamics Explain Functional Divergence of FAD2 Homologs Underlying the Oleic-to-Linoleic Ratio in Cornus wilsoniana
Source: Biology (Basel). 2026 Jan 14;15(2):145. doi: 10.3390/biology15020145 (PMC12838259; doi:10.3390/biology15020145)
Supplement: Supplementary file 1 [file biology-15-00145-s001.zip › caver_output/CW02G01750/20 ns/data/clusters_timeless/tun_cl_007_1.pdb]

ATOM      1  H   FIL T   7      63.559  56.476  69.321        2.45              
ATOM      2  H   FIL T   7      62.587  56.357  69.117        2.33              
CONECT    1    2
ATOM      3  H   FIL T   7      62.406  55.828  68.945        2.41              
CONECT    2    3
ATOM      4  H   FIL T   7      61.589  55.426  68.865        2.24              
CONECT    3    4
ATOM      5  H   FIL T   7      61.158  54.611  69.253        1.88              
CONECT    4    5
ATOM      6  H   FIL T   7      60.638  53.873  69.663        1.78              
CONECT    5    6
ATOM      7  H   FIL T   7      60.297  53.380  70.421        1.55              
CONECT    6    7
ATOM      8  H   FIL T   7      59.971  52.673  70.994        1.40              
CONECT    7    8
ATOM      9  H   FIL T   7      59.568  51.776  70.845        1.19              
CONECT    8    9
ATOM     10  H   FIL T   7      59.165  50.877  70.675        1.37              
CONECT    9   10
ATOM     11  H   FIL T   7      58.902  50.125  70.550        1.47              
CONECT   10   11
ATOM     12  H   FIL T   7      58.526  49.858  69.662        1.28              
CONECT   11   12
ATOM     13  H   FIL T   7      58.092  49.540  68.886        1.40              
CONECT   12   13
ATOM     14  H   FIL T   7      58.015  48.952  68.114        1.49              
CONECT   13   14
ATOM     15  H   FIL T   7      57.701  48.192  67.879        1.54              
CONECT   14   15
ATOM     16  H   FIL T   7      57.655  47.200  67.833        1.35              
CONECT   15   16
ATOM     17  H   FIL T   7      57.703  46.289  67.573        1.37              
CONECT   16   17
ATOM     18  H   FIL T   7      57.987  45.728  66.795        1.29              
CONECT   17   18
ATOM     19  H   FIL T   7      58.116  45.136  66.163        1.41              
CONECT   18   19
