# Supplementary material for: Catalytic Tunnel Dynamics Explain Functional Divergence of FAD2 Homologs Underlying the Oleic-to-Linoleic Ratio in Cornus wilsoniana
Source: Biology (Basel). 2026 Jan 14;15(2):145. doi: 10.3390/biology15020145 (PMC12838259; doi:10.3390/biology15020145)
Supplement: Supplementary file 1 [file biology-15-00145-s001.zip › caver_output/CW02G01750/20 ns/data/clusters_timeless/tun_cl_008_1.pdb]

ATOM      1  H   FIL T   8      63.559  56.476  69.321        2.45              
ATOM      2  H   FIL T   8      62.587  56.357  69.117        2.33              
CONECT    1    2
ATOM      3  H   FIL T   8      61.647  56.515  68.981        2.37              
CONECT    2    3
ATOM      4  H   FIL T   8      61.316  57.292  68.922        2.43              
CONECT    3    4
ATOM      5  H   FIL T   8      60.821  58.085  68.785        2.60              
CONECT    4    5
ATOM      6  H   FIL T   8      60.024  58.477  68.870        2.74              
CONECT    5    6
ATOM      7  H   FIL T   8      59.420  59.067  69.153        2.83              
CONECT    6    7
ATOM      8  H   FIL T   8      58.905  59.443  69.750        2.80              
CONECT    7    8
ATOM      9  H   FIL T   8      58.438  59.873  70.514        2.84              
CONECT    8    9
ATOM     10  H   FIL T   8      57.987  59.886  71.319        2.86              
CONECT    9   10
ATOM     11  H   FIL T   8      57.763  59.742  72.094        2.81              
CONECT   10   11
ATOM     12  H   FIL T   8      57.880  59.940  72.895        2.80              
CONECT   11   12
ATOM     13  H   FIL T   8      57.819  59.726  73.857        2.77              
CONECT   12   13
ATOM     14  H   FIL T   8      57.551  59.672  74.818        2.79              
CONECT   13   14
ATOM     15  H   FIL T   8      57.063  59.821  75.660        2.82              
CONECT   14   15
ATOM     16  H   FIL T   8      56.219  59.926  76.048        2.50              
CONECT   15   16
ATOM     17  H   FIL T   8      55.373  59.712  76.497        2.42              
CONECT   16   17
ATOM     18  H   FIL T   8      54.495  59.417  76.496        2.16              
CONECT   17   18
ATOM     19  H   FIL T   8      53.516  59.255  76.373        2.02              
CONECT   18   19
ATOM     20  H   FIL T   8      52.667  58.951  76.130        2.04              
CONECT   19   20
ATOM     21  H   FIL T   8      51.831  58.937  75.628        1.80              
CONECT   20   21
ATOM     22  H   FIL T   8      51.149  58.801  74.950        1.37              
CONECT   21   22
ATOM     23  H   FIL T   8      50.588  58.592  74.150        1.12              
CONECT   22   23
ATOM     24  H   FIL T   8      49.947  58.512  73.470        1.01              
CONECT   23   24
ATOM     25  H   FIL T   8      49.509  58.696  72.596        1.09              
CONECT   24   25
ATOM     26  H   FIL T   8      48.980  58.391  72.473        1.00              
CONECT   25   26
ATOM     27  H   FIL T   8      48.367  57.703  72.847        0.91              
CONECT   26   27
ATOM     28  H   FIL T   8      47.940  56.868  73.017        1.00              
CONECT   27   28
ATOM     29  H   FIL T   8      47.496  55.980  73.009        1.45              
CONECT   28   29
ATOM     30  H   FIL T   8      46.976  55.192  73.214        1.87              
CONECT   29   30
ATOM     31  H   FIL T   8      46.121  54.749  73.381        1.96              
CONECT   30   31
ATOM     32  H   FIL T   8      45.241  54.659  73.549        2.00              
CONECT   31   32
ATOM     33  H   FIL T   8      44.286  54.957  73.544        1.98              
CONECT   32   33
ATOM     34  H   FIL T   8      43.586  55.522  73.339        1.97              
CONECT   33   34
