# Supplementary material for: Catalytic Tunnel Dynamics Explain Functional Divergence of FAD2 Homologs Underlying the Oleic-to-Linoleic Ratio in Cornus wilsoniana
Source: Biology (Basel). 2026 Jan 14;15(2):145. doi: 10.3390/biology15020145 (PMC12838259; doi:10.3390/biology15020145)
Supplement: Supplementary file 1 [file biology-15-00145-s001.zip › caver_output/CW02G01750/20 ns/data/clusters_timeless/tun_cl_009_1.pdb]

ATOM      1  H   FIL T   9      63.559  56.476  69.321        2.45              
ATOM      2  H   FIL T   9      63.826  57.433  69.437        2.47              
CONECT    1    2
ATOM      3  H   FIL T   9      63.885  58.073  68.981        2.09              
CONECT    2    3
ATOM      4  H   FIL T   9      63.805  58.861  68.390        1.79              
CONECT    3    4
ATOM      5  H   FIL T   9      63.576  59.533  67.896        1.76              
CONECT    4    5
ATOM      6  H   FIL T   9      64.082  59.706  67.051        1.51              
CONECT    5    6
ATOM      7  H   FIL T   9      64.625  60.074  66.352        1.44              
CONECT    6    7
ATOM      8  H   FIL T   9      65.289  60.687  65.997        1.34              
CONECT    7    8
ATOM      9  H   FIL T   9      66.105  61.160  65.974        1.22              
CONECT    8    9
ATOM     10  H   FIL T   9      66.860  61.789  66.156        1.33              
CONECT    9   10
ATOM     11  H   FIL T   9      67.669  62.262  66.341        1.65              
CONECT   10   11
ATOM     12  H   FIL T   9      68.023  62.349  65.426        1.51              
CONECT   11   12
ATOM     13  H   FIL T   9      68.292  62.537  64.501        1.60              
CONECT   12   13
ATOM     14  H   FIL T   9      68.536  63.056  63.693        1.85              
CONECT   13   14
ATOM     15  H   FIL T   9      68.986  63.665  63.085        2.09              
CONECT   14   15
ATOM     16  H   FIL T   9      69.771  64.084  62.790        2.15              
CONECT   15   16
ATOM     17  H   FIL T   9      70.695  64.465  62.805        2.14              
CONECT   16   17
ATOM     18  H   FIL T   9      71.441  65.002  63.056        2.17              
CONECT   17   18
ATOM     19  H   FIL T   9      72.179  65.289  63.599        2.10              
CONECT   18   19
ATOM     20  H   FIL T   9      72.288  65.892  64.297        1.82              
CONECT   19   20
ATOM     21  H   FIL T   9      72.827  66.724  64.432        1.35              
CONECT   20   21
ATOM     22  H   FIL T   9      73.382  67.481  64.714        1.07              
CONECT   21   22
ATOM     23  H   FIL T   9      73.526  68.299  64.866        1.18              
CONECT   22   23
ATOM     24  H   FIL T   9      73.082  68.957  65.081        1.23              
CONECT   23   24
ATOM     25  H   FIL T   9      73.758  69.213  65.669        1.09              
CONECT   24   25
ATOM     26  H   FIL T   9      74.235  69.345  66.538        1.03              
CONECT   25   26
ATOM     27  H   FIL T   9      74.740  69.491  67.388        1.37              
CONECT   26   27
ATOM     28  H   FIL T   9      75.462  69.519  67.991        1.27              
CONECT   27   28
ATOM     29  H   FIL T   9      76.441  69.422  68.173        1.06              
CONECT   28   29
ATOM     30  H   FIL T   9      77.400  69.287  68.415        1.25              
CONECT   29   30
ATOM     31  H   FIL T   9      78.186  68.957  68.804        1.61              
CONECT   30   31
ATOM     32  H   FIL T   9      78.051  68.547  69.444        1.66              
CONECT   31   32
ATOM     33  H   FIL T   9      77.927  68.773  70.315        1.43              
CONECT   32   33
ATOM     34  H   FIL T   9      78.244  68.661  71.251        1.43              
CONECT   33   34
