# Supplementary material for: Catalytic Tunnel Dynamics Explain Functional Divergence of FAD2 Homologs Underlying the Oleic-to-Linoleic Ratio in Cornus wilsoniana
Source: Biology (Basel). 2026 Jan 14;15(2):145. doi: 10.3390/biology15020145 (PMC12838259; doi:10.3390/biology15020145)
Supplement: Supplementary file 1 [file biology-15-00145-s001.zip › caver_output/CW02G01750/20 ns/data/times.txt]

== Times in milliseconds (fraction) ==
VD corrections: 71.294500 (0.01)
VD corrections build: 45.515200 (0.01)
VD corrections search: 25.759600 (0.0)
Voronoi Diagram construction: 2387.389800 (0.61)
all: 3895.518100 (1.0)
approximate and shatter: 37.276400 (0.0)
average surface usage: 2.36500 (0.0)
cluster tunnels: 45.875800 (0.01)
compute tunnels: 222.800100 (0.05)
compute tunnels: remove inner shell: 17.838800 (0.0)
compute tunnels: remove outer shell: 18.791200 (0.0)
compute tunnels: rest tunnels 1: 18.24500 (0.0)
compute tunnels: rest tunnels 2: 127.439300 (0.03)
compute tunnels: rest tunnels 3: 8.211800 (0.0)
dijkstra: 7.812800 (0.0)
dijkstra get bottleneck: 34.208500 (0.0)
find tunnels: 2836.974200 (0.72)
layers 1: 12.349000 (0.0)
layers 3: 21.813600 (0.0)
layers 4: 0.702900 (0.0)
loading Tunnels: 15.851200 (0.0)
loading edges: 28.398300 (0.0)
output analyses: 1005.881900 (0.25)
redundant tunnels removal (frame clustering): 42.649200 (0.01)
saving edges: 2.81400 (0.0)
saving tunnels: 23.948200 (0.0)
saving visualization: 37.395200 (0.0)
statistics clusters: 23.673800 (0.0)
statistics profile heat maps: 145.611500 (0.03)
statistics tunnel-lining atoms: 689.988300 (0.17)
tunnel characteristics: 1.685400 (0.0)
tunnel profiles: 5.1900 (0.0)
voronoi diagram construction: 1. pre: 13.303300 (0.0)
voronoi diagram construction: 2. tri: 1427.694600 (0.36)
voronoi diagram construction: 3. tetra: 151.466900 (0.03)
voronoi diagram construction: 4. vd cr: 17.107200 (0.0)
voronoi diagram construction: 4b. greatest: 98.930500 (0.02)
voronoi diagram construction: 5. gates: 596.502500 (0.15)
voronoi diagram construction: 6. test: 0.600 (0.0)
voronoi diagram construction: procedure: 2305.71300 (0.59)
whole_clustering: 18.142600 (0.0)
