# Supplementary material for: Catalytic Tunnel Dynamics Explain Functional Divergence of FAD2 Homologs Underlying the Oleic-to-Linoleic Ratio in Cornus wilsoniana
Source: Biology (Basel). 2026 Jan 14;15(2):145. doi: 10.3390/biology15020145 (PMC12838259; doi:10.3390/biology15020145)
Supplement: Supplementary file 1 [file biology-15-00145-s001.zip › caver_output/CW02G01750/20 ns/data/tree.txt]

10	5	0.95779914	15
12	15	1.4902265	16
13	16	1.7495805	17
9	2	1.8732426	18
6	8	2.9707901	19
14	19	4.4160495	20
18	3	4.5130606	21
17	1	4.7650137	22
21	11	7.677964	23
22	20	9.831206	24
24	4	10.896256	25
23	7	10.93724	26
26	25	15.155241	27
