# Supplementary material for: Catalytic Tunnel Dynamics Explain Functional Divergence of FAD2 Homologs Underlying the Oleic-to-Linoleic Ratio in Cornus wilsoniana
Source: Biology (Basel). 2026 Jan 14;15(2):145. doi: 10.3390/biology15020145 (PMC12838259; doi:10.3390/biology15020145)
Supplement: Supplementary file 1 [file biology-15-00145-s001.zip › caver_output/CW02G01750/20 ns/data/tree_.txt]

9	4	0.95779914
11	9	1.4902265
12	11	1.7495805
8	1	1.8732426
5	7	2.9707901
13	5	4.4160495
8	2	4.5130606
12	0	4.7650137
8	10	7.677964
12	13	9.831206
12	3	10.896256
8	6	10.93724
8	12	15.155241
