# Supplementary material for: Catalytic Tunnel Dynamics Explain Functional Divergence of FAD2 Homologs Underlying the Oleic-to-Linoleic Ratio in Cornus wilsoniana
Source: Biology (Basel). 2026 Jan 14;15(2):145. doi: 10.3390/biology15020145 (PMC12838259; doi:10.3390/biology15020145)
Supplement: Supplementary file 1 [file biology-15-00145-s001.zip › caver_output/CW02G01750/20 ns/pymol/atoms.py]

cmd.select('T_1_atoms','none')
cmd.select('T_1_atoms','T_1_atoms id 1627 & structure')
cmd.select('T_1_atoms','T_1_atoms id 1689 & structure')
cmd.select('T_1_atoms','T_1_atoms id 2157 & structure')
cmd.select('T_1_atoms','T_1_atoms id 2160 & structure')
cmd.select('T_1_atoms','T_1_atoms id 2161 & structure')
cmd.select('T_1_atoms','T_1_atoms id 2166 & structure')
cmd.select('T_1_atoms','T_1_atoms id 2167 & structure')
cmd.select('T_1_atoms','T_1_atoms id 2168 & structure')
cmd.select('T_1_atoms','T_1_atoms id 2169 & structure')
cmd.select('T_1_atoms','T_1_atoms id 2180 & structure')
cmd.select('T_1_atoms','T_1_atoms id 2181 & structure')
cmd.select('T_1_atoms','T_1_atoms id 2225 & structure')
cmd.select('T_1_atoms','T_1_atoms id 2226 & structure')
cmd.select('T_1_atoms','T_1_atoms id 2227 & structure')
cmd.select('T_1_atoms','T_1_atoms id 2228 & structure')
cmd.select('T_1_atoms','T_1_atoms id 2229 & structure')
cmd.select('T_1_atoms','T_1_atoms id 2230 & structure')
cmd.select('T_1_atoms','T_1_atoms id 2231 & structure')
cmd.select('T_1_atoms','T_1_atoms id 2232 & structure')
cmd.select('T_1_atoms','T_1_atoms id 2233 & structure')
cmd.select('T_1_atoms','T_1_atoms id 2234 & structure')
cmd.select('T_1_atoms','T_1_atoms id 2235 & structure')
cmd.select('T_1_atoms','T_1_atoms id 2236 & structure')
cmd.select('T_1_atoms','T_1_atoms id 2237 & structure')
cmd.select('T_1_atoms','T_1_atoms id 2238 & structure')
cmd.select('T_1_atoms','T_1_atoms id 2239 & structure')
cmd.select('T_1_atoms','T_1_atoms id 2240 & structure')
cmd.select('T_1_atoms','T_1_atoms id 2241 & structure')
cmd.select('T_1_atoms','T_1_atoms id 2242 & structure')
cmd.select('T_1_atoms','T_1_atoms id 2243 & structure')
cmd.select('T_1_atoms','T_1_atoms id 2244 & structure')
cmd.select('T_1_atoms','T_1_atoms id 2245 & structure')
cmd.select('T_1_atoms','T_1_atoms id 2246 & structure')
cmd.select('T_1_atoms','T_1_atoms id 2247 & structure')
cmd.select('T_1_atoms','T_1_atoms id 2248 & structure')
cmd.select('T_1_atoms','T_1_atoms id 2249 & structure')
cmd.select('T_1_atoms','T_1_atoms id 2250 & structure')
cmd.select('T_1_atoms','T_1_atoms id 2251 & structure')
cmd.select('T_1_atoms','T_1_atoms id 2252 & structure')
cmd.select('T_1_atoms','T_1_atoms id 2301 & structure')
cmd.select('T_1_atoms','T_1_atoms id 2302 & structure')
cmd.select('T_1_atoms','T_1_atoms id 2303 & structure')
cmd.select('T_1_atoms','T_1_atoms id 2304 & structure')
cmd.select('T_1_atoms','T_1_atoms id 2305 & structure')
cmd.select('T_1_atoms','T_1_atoms id 2306 & structure')
cmd.select('T_1_atoms','T_1_atoms id 2307 & structure')
cmd.select('T_1_atoms','T_1_atoms id 2308 & structure')
cmd.select('T_1_atoms','T_1_atoms id 2309 & structure')
cmd.select('T_1_atoms','T_1_atoms id 2310 & structure')
cmd.select('T_1_atoms','T_1_atoms id 2311 & structure')
cmd.select('T_1_atoms','T_1_atoms id 2312 & structure')
cmd.select('T_1_atoms','T_1_atoms id 2313 & structure')
cmd.select('T_1_atoms','T_1_atoms id 2314 & structure')
cmd.select('T_1_atoms','T_1_atoms id 2315 & structure')
cmd.select('T_1_atoms','T_1_atoms id 2316 & structure')
cmd.select('T_1_atoms','T_1_atoms id 2467 & structure')
cmd.select('T_1_atoms','T_1_atoms id 2469 & structure')
cmd.select('T_1_atoms','T_1_atoms id 2470 & structure')
cmd.select('T_1_atoms','T_1_atoms id 2471 & structure')
cmd.select('T_1_atoms','T_1_atoms id 2472 & structure')
cmd.select('T_1_atoms','T_1_atoms id 2473 & structure')
cmd.select('T_1_atoms','T_1_atoms id 2478 & structure')
cmd.select('T_1_atoms','T_1_atoms id 2479 & structure')
cmd.select('T_1_atoms','T_1_atoms id 2480 & structure')
cmd.select('T_1_atoms','T_1_atoms id 2482 & structure')
cmd.select('T_1_atoms','T_1_atoms id 2483 & structure')
cmd.select('T_1_atoms','T_1_atoms id 2484 & structure')
cmd.select('T_1_atoms','T_1_atoms id 2485 & structure')
cmd.select('T_1_atoms','T_1_atoms id 2486 & structure')
cmd.select('T_1_atoms','T_1_atoms id 2487 & structure')
cmd.select('T_1_atoms','T_1_atoms id 2488 & structure')
cmd.select('T_1_atoms','T_1_atoms id 2489 & structure')
cmd.select('T_1_atoms','T_1_atoms id 2490 & structure')
cmd.select('T_1_atoms','T_1_atoms id 2491 & structure')
cmd.select('T_1_atoms','T_1_atoms id 2492 & structure')
cmd.select('T_1_atoms','T_1_atoms id 2493 & structure')
cmd.select('T_1_atoms','T_1_atoms id 2494 & structure')
cmd.select('T_1_atoms','T_1_atoms id 2496 & structure')
cmd.select('T_1_atoms','T_1_atoms id 2497 & structure')
cmd.select('T_1_atoms','T_1_atoms id 2498 & structure')
cmd.select('T_1_atoms','T_1_atoms id 2500 & structure')
cmd.select('T_1_atoms','T_1_atoms id 2503 & structure')
cmd.select('T_1_atoms','T_1_atoms id 2504 & structure')
cmd.select('T_1_atoms','T_1_atoms id 2505 & structure')
cmd.select('T_1_atoms','T_1_atoms id 2506 & structure')
cmd.select('T_1_atoms','T_1_atoms id 2507 & structure')
cmd.select('T_1_atoms','T_1_atoms id 2508 & structure')
cmd.select('T_1_atoms','T_1_atoms id 2509 & structure')
cmd.select('T_1_atoms','T_1_atoms id 2510 & structure')
cmd.select('T_1_atoms','T_1_atoms id 2511 & structure')
cmd.select('T_1_atoms','T_1_atoms id 2512 & structure')
cmd.select('T_1_atoms','T_1_atoms id 2513 & structure')
cmd.select('T_1_atoms','T_1_atoms id 2993 & structure')
cmd.select('T_1_atoms','T_1_atoms id 2994 & structure')
cmd.select('T_1_atoms','T_1_atoms id 2995 & structure')
cmd.select('T_1_atoms','T_1_atoms id 2997 & structure')
cmd.select('T_1_atoms','T_1_atoms id 2998 & structure')
cmd.select('T_1_atoms','T_1_atoms id 2999 & structure')
cmd.select('T_1_atoms','T_1_atoms id 3000 & structure')
cmd.select('T_1_atoms','T_1_atoms id 3001 & structure')
cmd.select('T_1_atoms','T_1_atoms id 3002 & structure')
cmd.select('T_1_atoms','T_1_atoms id 3003 & structure')
cmd.select('T_1_atoms','T_1_atoms id 3004 & structure')
cmd.select('T_1_atoms','T_1_atoms id 3005 & structure')
cmd.select('T_1_atoms','T_1_atoms id 3006 & structure')
cmd.select('T_1_atoms','T_1_atoms id 3007 & structure')
cmd.select('T_1_atoms','T_1_atoms id 3058 & structure')
cmd.select('T_1_atoms','T_1_atoms id 3059 & structure')
cmd.select('T_1_atoms','T_1_atoms id 3060 & structure')
cmd.select('T_1_atoms','T_1_atoms id 3061 & structure')
cmd.select('T_1_atoms','T_1_atoms id 3062 & structure')
cmd.select('T_1_atoms','T_1_atoms id 3063 & structure')
cmd.select('T_1_atoms','T_1_atoms id 3064 & structure')
cmd.select('T_1_atoms','T_1_atoms id 3065 & structure')
cmd.select('T_1_atoms','T_1_atoms id 3066 & structure')
cmd.select('T_1_atoms','T_1_atoms id 3067 & structure')
cmd.select('T_1_atoms','T_1_atoms id 3068 & structure')
cmd.select('T_1_atoms','T_1_atoms id 3069 & structure')
cmd.select('T_1_atoms','T_1_atoms id 3070 & structure')
cmd.select('T_1_atoms','T_1_atoms id 3071 & structure')
cmd.select('T_1_atoms','T_1_atoms id 3072 & structure')
cmd.select('T_1_atoms','T_1_atoms id 3073 & structure')
cmd.select('T_1_atoms','T_1_atoms id 3074 & structure')
cmd.select('T_1_atoms','T_1_atoms id 3079 & structure')
cmd.select('T_1_atoms','T_1_atoms id 3080 & structure')
cmd.select('T_1_atoms','T_1_atoms id 3081 & structure')
cmd.select('T_1_atoms','T_1_atoms id 3082 & structure')
cmd.select('T_1_atoms','T_1_atoms id 3083 & structure')
cmd.select('T_1_atoms','T_1_atoms id 3084 & structure')
cmd.select('T_1_atoms','T_1_atoms id 3085 & structure')
cmd.select('T_1_atoms','T_1_atoms id 3087 & structure')
cmd.select('T_1_atoms','T_1_atoms id 3088 & structure')
cmd.select('T_1_atoms','T_1_atoms id 3089 & structure')
cmd.select('T_1_atoms','T_1_atoms id 3090 & structure')
cmd.select('T_1_atoms','T_1_atoms id 3091 & structure')
cmd.select('T_1_atoms','T_1_atoms id 3109 & structure')
cmd.select('T_1_atoms','T_1_atoms id 3110 & structure')
cmd.select('T_1_atoms','T_1_atoms id 3118 & structure')
cmd.select('T_1_atoms','T_1_atoms id 3120 & structure')
cmd.select('T_1_atoms','T_1_atoms id 3122 & structure')
cmd.select('T_1_atoms','T_1_atoms id 3124 & structure')
cmd.select('T_1_atoms','T_1_atoms id 3125 & structure')
cmd.select('T_1_atoms','T_1_atoms id 3126 & structure')
cmd.select('T_1_atoms','T_1_atoms id 3127 & structure')
cmd.select('T_1_atoms','T_1_atoms id 3128 & structure')
cmd.select('T_1_atoms','T_1_atoms id 3129 & structure')
cmd.select('T_1_atoms','T_1_atoms id 3130 & structure')
cmd.select('T_1_atoms','T_1_atoms id 3131 & structure')
cmd.select('T_1_atoms','T_1_atoms id 3132 & structure')
cmd.select('T_1_atoms','T_1_atoms id 3133 & structure')
cmd.select('T_1_atoms','T_1_atoms id 3134 & structure')
cmd.select('T_1_atoms','T_1_atoms id 3135 & structure')
cmd.select('T_1_atoms','T_1_atoms id 3136 & structure')
cmd.select('T_1_atoms','T_1_atoms id 3137 & structure')
cmd.select('T_1_atoms','T_1_atoms id 3138 & structure')
cmd.select('T_1_atoms','T_1_atoms id 3139 & structure')
cmd.select('T_1_atoms','T_1_atoms id 3140 & structure')
cmd.select('T_1_atoms','T_1_atoms id 3141 & structure')
cmd.select('T_1_atoms','T_1_atoms id 3142 & structure')
cmd.select('T_1_atoms','T_1_atoms id 3143 & structure')
cmd.select('T_1_atoms','T_1_atoms id 3206 & structure')
cmd.select('T_1_atoms','T_1_atoms id 3208 & structure')
cmd.select('T_1_atoms','T_1_atoms id 3210 & structure')
cmd.select('T_1_atoms','T_1_atoms id 3211 & structure')
cmd.select('T_1_atoms','T_1_atoms id 3212 & structure')
cmd.select('T_1_atoms','T_1_atoms id 3213 & structure')
cmd.select('T_1_atoms','T_1_atoms id 3214 & structure')
cmd.select('T_1_atoms','T_1_atoms id 3215 & structure')
cmd.select('T_1_atoms','T_1_atoms id 3218 & structure')
cmd.select('T_1_atoms','T_1_atoms id 3219 & structure')
cmd.select('T_1_atoms','T_1_atoms id 3220 & structure')
cmd.select('T_1_atoms','T_1_atoms id 3221 & structure')
cmd.select('T_1_atoms','T_1_atoms id 3222 & structure')
cmd.select('T_1_atoms','T_1_atoms id 3223 & structure')
cmd.select('T_1_atoms','T_1_atoms id 3224 & structure')
cmd.select('T_1_atoms','T_1_atoms id 3225 & structure')
cmd.select('T_1_atoms','T_1_atoms id 3226 & structure')
cmd.select('T_1_atoms','T_1_atoms id 3227 & structure')
cmd.select('T_1_atoms','T_1_atoms id 3228 & structure')
cmd.select('T_1_atoms','T_1_atoms id 3229 & structure')
cmd.select('T_1_atoms','T_1_atoms id 3230 & structure')
cmd.select('T_1_atoms','T_1_atoms id 3231 & structure')
cmd.select('T_1_atoms','T_1_atoms id 3232 & structure')
cmd.select('T_1_atoms','T_1_atoms id 3233 & structure')
cmd.select('T_1_atoms','T_1_atoms id 3234 & structure')
cmd.select('T_1_atoms','T_1_atoms id 3235 & structure')
cmd.select('T_1_atoms','T_1_atoms id 3236 & structure')
cmd.select('T_1_atoms','T_1_atoms id 3237 & structure')
cmd.select('T_1_atoms','T_1_atoms id 3238 & structure')
cmd.select('T_1_atoms','T_1_atoms id 3239 & structure')
cmd.select('T_1_atoms','T_1_atoms id 3394 & structure')
cmd.select('T_1_atoms','T_1_atoms id 3395 & structure')
cmd.select('T_1_atoms','T_1_atoms id 4287 & structure')
cmd.select('T_1_atoms','T_1_atoms id 4288 & structure')
cmd.select('T_1_atoms','T_1_atoms id 4289 & structure')
cmd.select('T_1_atoms','T_1_atoms id 4295 & structure')
cmd.select('T_1_atoms','T_1_atoms id 4296 & structure')
cmd.select('T_1_atoms','T_1_atoms id 4297 & structure')
cmd.select('T_1_atoms','T_1_atoms id 4299 & structure')
cmd.select('T_1_atoms','T_1_atoms id 4300 & structure')
cmd.select('T_1_atoms','T_1_atoms id 4301 & structure')
cmd.select('T_1_atoms','T_1_atoms id 4302 & structure')
cmd.select('T_1_atoms','T_1_atoms id 4303 & structure')
cmd.select('T_1_atoms','T_1_atoms id 4304 & structure')
cmd.select('T_1_atoms','T_1_atoms id 4305 & structure')
cmd.select('T_1_atoms','T_1_atoms id 4306 & structure')
cmd.select('T_1_atoms','T_1_atoms id 4307 & structure')
cmd.select('T_1_atoms','T_1_atoms id 4308 & structure')
cmd.select('T_1_atoms','T_1_atoms id 4309 & structure')
cmd.select('T_1_atoms','T_1_atoms id 4310 & structure')
cmd.select('T_1_atoms','T_1_atoms id 4311 & structure')
cmd.select('T_1_atoms','T_1_atoms id 4312 & structure')
cmd.select('T_1_atoms','T_1_atoms id 4353 & structure')
cmd.select('T_1_atoms','T_1_atoms id 4354 & structure')
cmd.select('T_1_atoms','T_1_atoms id 4355 & structure')
cmd.select('T_1_atoms','T_1_atoms id 4356 & structure')
cmd.select('T_1_atoms','T_1_atoms id 4357 & structure')
cmd.select('T_1_atoms','T_1_atoms id 4358 & structure')
cmd.select('T_1_atoms','T_1_atoms id 4359 & structure')
cmd.select('T_1_atoms','T_1_atoms id 4360 & structure')
cmd.select('T_1_atoms','T_1_atoms id 4361 & structure')
cmd.select('T_1_atoms','T_1_atoms id 4362 & structure')
cmd.select('T_1_atoms','T_1_atoms id 4363 & structure')
cmd.select('T_1_atoms','T_1_atoms id 4364 & structure')
cmd.select('T_1_atoms','T_1_atoms id 4365 & structure')
cmd.select('T_1_atoms','T_1_atoms id 4366 & structure')
cmd.select('T_1_atoms','T_1_atoms id 4367 & structure')
cmd.select('T_1_atoms','T_1_atoms id 4368 & structure')
cmd.select('T_1_atoms','T_1_atoms id 4369 & structure')
cmd.select('T_1_atoms','T_1_atoms id 4371 & structure')
cmd.select('T_1_atoms','T_1_atoms id 4434 & structure')
cmd.select('T_1_atoms','T_1_atoms id 4435 & structure')
cmd.select('T_1_atoms','T_1_atoms id 4436 & structure')
cmd.select('T_2_atoms','none')
cmd.select('T_2_atoms','T_2_atoms id 1626 & structure')
cmd.select('T_2_atoms','T_2_atoms id 1627 & structure')
cmd.select('T_2_atoms','T_2_atoms id 1629 & structure')
cmd.select('T_2_atoms','T_2_atoms id 1681 & structure')
cmd.select('T_2_atoms','T_2_atoms id 1682 & structure')
cmd.select('T_2_atoms','T_2_atoms id 1686 & structure')
cmd.select('T_2_atoms','T_2_atoms id 1689 & structure')
cmd.select('T_2_atoms','T_2_atoms id 1690 & structure')
cmd.select('T_2_atoms','T_2_atoms id 1691 & structure')
cmd.select('T_2_atoms','T_2_atoms id 1729 & structure')
cmd.select('T_2_atoms','T_2_atoms id 1730 & structure')
cmd.select('T_2_atoms','T_2_atoms id 1731 & structure')
cmd.select('T_2_atoms','T_2_atoms id 1732 & structure')
cmd.select('T_2_atoms','T_2_atoms id 1734 & structure')
cmd.select('T_2_atoms','T_2_atoms id 1735 & structure')
cmd.select('T_2_atoms','T_2_atoms id 1736 & structure')
cmd.select('T_2_atoms','T_2_atoms id 1737 & structure')
cmd.select('T_2_atoms','T_2_atoms id 1738 & structure')
cmd.select('T_2_atoms','T_2_atoms id 1739 & structure')
cmd.select('T_2_atoms','T_2_atoms id 1740 & structure')
cmd.select('T_2_atoms','T_2_atoms id 1741 & structure')
cmd.select('T_2_atoms','T_2_atoms id 2176 & structure')
cmd.select('T_2_atoms','T_2_atoms id 2177 & structure')
cmd.select('T_2_atoms','T_2_atoms id 2192 & structure')
cmd.select('T_2_atoms','T_2_atoms id 2195 & structure')
cmd.select('T_2_atoms','T_2_atoms id 2197 & structure')
cmd.select('T_2_atoms','T_2_atoms id 2227 & structure')
cmd.select('T_2_atoms','T_2_atoms id 2229 & structure')
cmd.select('T_2_atoms','T_2_atoms id 2231 & structure')
cmd.select('T_2_atoms','T_2_atoms id 2232 & structure')
cmd.select('T_2_atoms','T_2_atoms id 2234 & structure')
cmd.select('T_2_atoms','T_2_atoms id 2235 & structure')
cmd.select('T_2_atoms','T_2_atoms id 2236 & structure')
cmd.select('T_2_atoms','T_2_atoms id 2237 & structure')
cmd.select('T_2_atoms','T_2_atoms id 2238 & structure')
cmd.select('T_2_atoms','T_2_atoms id 2239 & structure')
cmd.select('T_2_atoms','T_2_atoms id 2240 & structure')
cmd.select('T_2_atoms','T_2_atoms id 2241 & structure')
cmd.select('T_2_atoms','T_2_atoms id 2242 & structure')
cmd.select('T_2_atoms','T_2_atoms id 2243 & structure')
cmd.select('T_2_atoms','T_2_atoms id 2244 & structure')
cmd.select('T_2_atoms','T_2_atoms id 2245 & structure')
cmd.select('T_2_atoms','T_2_atoms id 2246 & structure')
cmd.select('T_2_atoms','T_2_atoms id 2247 & structure')
cmd.select('T_2_atoms','T_2_atoms id 2248 & structure')
cmd.select('T_2_atoms','T_2_atoms id 2249 & structure')
cmd.select('T_2_atoms','T_2_atoms id 2250 & structure')
cmd.select('T_2_atoms','T_2_atoms id 2251 & structure')
cmd.select('T_2_atoms','T_2_atoms id 2252 & structure')
cmd.select('T_2_atoms','T_2_atoms id 2253 & structure')
cmd.select('T_2_atoms','T_2_atoms id 2254 & structure')
cmd.select('T_2_atoms','T_2_atoms id 2255 & structure')
cmd.select('T_2_atoms','T_2_atoms id 2256 & structure')
cmd.select('T_2_atoms','T_2_atoms id 2260 & structure')
cmd.select('T_2_atoms','T_2_atoms id 2261 & structure')
cmd.select('T_2_atoms','T_2_atoms id 2262 & structure')
cmd.select('T_2_atoms','T_2_atoms id 2263 & structure')
cmd.select('T_2_atoms','T_2_atoms id 2264 & structure')
cmd.select('T_2_atoms','T_2_atoms id 2265 & structure')
cmd.select('T_2_atoms','T_2_atoms id 2266 & structure')
cmd.select('T_2_atoms','T_2_atoms id 2267 & structure')
cmd.select('T_2_atoms','T_2_atoms id 2268 & structure')
cmd.select('T_2_atoms','T_2_atoms id 2269 & structure')
cmd.select('T_2_atoms','T_2_atoms id 2270 & structure')
cmd.select('T_2_atoms','T_2_atoms id 2271 & structure')
cmd.select('T_2_atoms','T_2_atoms id 2272 & structure')
cmd.select('T_2_atoms','T_2_atoms id 2274 & structure')
cmd.select('T_2_atoms','T_2_atoms id 2303 & structure')
cmd.select('T_2_atoms','T_2_atoms id 2305 & structure')
cmd.select('T_2_atoms','T_2_atoms id 2306 & structure')
cmd.select('T_2_atoms','T_2_atoms id 2307 & structure')
cmd.select('T_2_atoms','T_2_atoms id 2308 & structure')
cmd.select('T_2_atoms','T_2_atoms id 2309 & structure')
cmd.select('T_2_atoms','T_2_atoms id 2310 & structure')
cmd.select('T_2_atoms','T_2_atoms id 2311 & structure')
cmd.select('T_2_atoms','T_2_atoms id 2312 & structure')
cmd.select('T_2_atoms','T_2_atoms id 2313 & structure')
cmd.select('T_2_atoms','T_2_atoms id 2314 & structure')
cmd.select('T_2_atoms','T_2_atoms id 2315 & structure')
cmd.select('T_2_atoms','T_2_atoms id 2316 & structure')
cmd.select('T_2_atoms','T_2_atoms id 2318 & structure')
cmd.select('T_2_atoms','T_2_atoms id 2319 & structure')
cmd.select('T_2_atoms','T_2_atoms id 2320 & structure')
cmd.select('T_2_atoms','T_2_atoms id 2321 & structure')
cmd.select('T_2_atoms','T_2_atoms id 2322 & structure')
cmd.select('T_2_atoms','T_2_atoms id 2323 & structure')
cmd.select('T_2_atoms','T_2_atoms id 2324 & structure')
cmd.select('T_2_atoms','T_2_atoms id 2325 & structure')
cmd.select('T_2_atoms','T_2_atoms id 2326 & structure')
cmd.select('T_2_atoms','T_2_atoms id 2327 & structure')
cmd.select('T_2_atoms','T_2_atoms id 2328 & structure')
cmd.select('T_2_atoms','T_2_atoms id 2329 & structure')
cmd.select('T_2_atoms','T_2_atoms id 2330 & structure')
cmd.select('T_2_atoms','T_2_atoms id 2331 & structure')
cmd.select('T_2_atoms','T_2_atoms id 2332 & structure')
cmd.select('T_2_atoms','T_2_atoms id 2471 & structure')
cmd.select('T_2_atoms','T_2_atoms id 2484 & structure')
cmd.select('T_2_atoms','T_2_atoms id 2485 & structure')
cmd.select('T_2_atoms','T_2_atoms id 2486 & structure')
cmd.select('T_2_atoms','T_2_atoms id 2488 & structure')
cmd.select('T_2_atoms','T_2_atoms id 2489 & structure')
cmd.select('T_2_atoms','T_2_atoms id 2490 & structure')
cmd.select('T_2_atoms','T_2_atoms id 2491 & structure')
cmd.select('T_2_atoms','T_2_atoms id 2492 & structure')
cmd.select('T_2_atoms','T_2_atoms id 2493 & structure')
cmd.select('T_2_atoms','T_2_atoms id 3081 & structure')
cmd.select('T_2_atoms','T_2_atoms id 3082 & structure')
cmd.select('T_2_atoms','T_2_atoms id 3083 & structure')
cmd.select('T_2_atoms','T_2_atoms id 3084 & structure')
cmd.select('T_2_atoms','T_2_atoms id 3087 & structure')
cmd.select('T_2_atoms','T_2_atoms id 3088 & structure')
cmd.select('T_2_atoms','T_2_atoms id 3134 & structure')
cmd.select('T_2_atoms','T_2_atoms id 3135 & structure')
cmd.select('T_2_atoms','T_2_atoms id 3136 & structure')
cmd.select('T_2_atoms','T_2_atoms id 3137 & structure')
cmd.select('T_2_atoms','T_2_atoms id 4287 & structure')
cmd.select('T_2_atoms','T_2_atoms id 4288 & structure')
cmd.select('T_2_atoms','T_2_atoms id 4289 & structure')
cmd.select('T_2_atoms','T_2_atoms id 4338 & structure')
cmd.select('T_2_atoms','T_2_atoms id 4339 & structure')
cmd.select('T_2_atoms','T_2_atoms id 4341 & structure')
cmd.select('T_2_atoms','T_2_atoms id 4349 & structure')
cmd.select('T_2_atoms','T_2_atoms id 4350 & structure')
cmd.select('T_2_atoms','T_2_atoms id 4351 & structure')
cmd.select('T_2_atoms','T_2_atoms id 4352 & structure')
cmd.select('T_2_atoms','T_2_atoms id 4353 & structure')
cmd.select('T_2_atoms','T_2_atoms id 4354 & structure')
cmd.select('T_2_atoms','T_2_atoms id 4355 & structure')
cmd.select('T_2_atoms','T_2_atoms id 4356 & structure')
cmd.select('T_2_atoms','T_2_atoms id 4357 & structure')
cmd.select('T_2_atoms','T_2_atoms id 4358 & structure')
cmd.select('T_2_atoms','T_2_atoms id 4359 & structure')
cmd.select('T_2_atoms','T_2_atoms id 4360 & structure')
cmd.select('T_2_atoms','T_2_atoms id 4361 & structure')
cmd.select('T_2_atoms','T_2_atoms id 4362 & structure')
cmd.select('T_2_atoms','T_2_atoms id 4363 & structure')
cmd.select('T_2_atoms','T_2_atoms id 4364 & structure')
cmd.select('T_2_atoms','T_2_atoms id 4365 & structure')
cmd.select('T_2_atoms','T_2_atoms id 4409 & structure')
cmd.select('T_2_atoms','T_2_atoms id 4410 & structure')
cmd.select('T_2_atoms','T_2_atoms id 4411 & structure')
cmd.select('T_2_atoms','T_2_atoms id 4417 & structure')
cmd.select('T_2_atoms','T_2_atoms id 4418 & structure')
cmd.select('T_2_atoms','T_2_atoms id 4419 & structure')
cmd.select('T_2_atoms','T_2_atoms id 4420 & structure')
cmd.select('T_2_atoms','T_2_atoms id 4426 & structure')
cmd.select('T_2_atoms','T_2_atoms id 4428 & structure')
cmd.select('T_2_atoms','T_2_atoms id 4429 & structure')
cmd.select('T_2_atoms','T_2_atoms id 4431 & structure')
cmd.select('T_2_atoms','T_2_atoms id 4432 & structure')
cmd.select('T_2_atoms','T_2_atoms id 4433 & structure')
cmd.select('T_2_atoms','T_2_atoms id 4434 & structure')
cmd.select('T_2_atoms','T_2_atoms id 4435 & structure')
cmd.select('T_2_atoms','T_2_atoms id 4436 & structure')
cmd.select('T_2_atoms','T_2_atoms id 4768 & structure')
cmd.select('T_2_atoms','T_2_atoms id 4771 & structure')
cmd.select('T_2_atoms','T_2_atoms id 4773 & structure')
cmd.select('T_2_atoms','T_2_atoms id 5023 & structure')
cmd.select('T_2_atoms','T_2_atoms id 5025 & structure')
cmd.select('T_2_atoms','T_2_atoms id 5026 & structure')
cmd.select('T_2_atoms','T_2_atoms id 5027 & structure')
cmd.select('T_2_atoms','T_2_atoms id 5074 & structure')
cmd.select('T_2_atoms','T_2_atoms id 5075 & structure')
cmd.select('T_2_atoms','T_2_atoms id 5076 & structure')
cmd.select('T_2_atoms','T_2_atoms id 5079 & structure')
cmd.select('T_2_atoms','T_2_atoms id 5080 & structure')
cmd.select('T_2_atoms','T_2_atoms id 5081 & structure')
cmd.select('T_2_atoms','T_2_atoms id 5082 & structure')
cmd.select('T_2_atoms','T_2_atoms id 5083 & structure')
cmd.select('T_2_atoms','T_2_atoms id 5084 & structure')
cmd.select('T_2_atoms','T_2_atoms id 5085 & structure')
cmd.select('T_2_atoms','T_2_atoms id 5087 & structure')
cmd.select('T_2_atoms','T_2_atoms id 5088 & structure')
cmd.select('T_2_atoms','T_2_atoms id 5115 & structure')
cmd.select('T_2_atoms','T_2_atoms id 5116 & structure')
cmd.select('T_2_atoms','T_2_atoms id 5117 & structure')
cmd.select('T_2_atoms','T_2_atoms id 5118 & structure')
cmd.select('T_2_atoms','T_2_atoms id 5119 & structure')
cmd.select('T_2_atoms','T_2_atoms id 5120 & structure')
cmd.select('T_2_atoms','T_2_atoms id 5121 & structure')
cmd.select('T_2_atoms','T_2_atoms id 5122 & structure')
cmd.select('T_2_atoms','T_2_atoms id 5123 & structure')
cmd.select('T_2_atoms','T_2_atoms id 5124 & structure')
cmd.select('T_2_atoms','T_2_atoms id 5128 & structure')
cmd.select('T_2_atoms','T_2_atoms id 5129 & structure')
cmd.select('T_2_atoms','T_2_atoms id 5130 & structure')
cmd.select('T_2_atoms','T_2_atoms id 5131 & structure')
cmd.select('T_2_atoms','T_2_atoms id 5132 & structure')
cmd.select('T_2_atoms','T_2_atoms id 5133 & structure')
cmd.select('T_2_atoms','T_2_atoms id 5134 & structure')
cmd.select('T_2_atoms','T_2_atoms id 5135 & structure')
cmd.select('T_2_atoms','T_2_atoms id 5136 & structure')
cmd.select('T_2_atoms','T_2_atoms id 5137 & structure')
cmd.select('T_2_atoms','T_2_atoms id 5138 & structure')
cmd.select('T_2_atoms','T_2_atoms id 5139 & structure')
cmd.select('T_2_atoms','T_2_atoms id 5140 & structure')
cmd.select('T_2_atoms','T_2_atoms id 5141 & structure')
cmd.select('T_2_atoms','T_2_atoms id 5142 & structure')
cmd.select('T_2_atoms','T_2_atoms id 5143 & structure')
cmd.select('T_2_atoms','T_2_atoms id 5145 & structure')
cmd.select('T_2_atoms','T_2_atoms id 5147 & structure')
cmd.select('T_2_atoms','T_2_atoms id 5148 & structure')
cmd.select('T_2_atoms','T_2_atoms id 5149 & structure')
cmd.select('T_2_atoms','T_2_atoms id 5185 & structure')
cmd.select('T_2_atoms','T_2_atoms id 5187 & structure')
cmd.select('T_2_atoms','T_2_atoms id 5188 & structure')
cmd.select('T_2_atoms','T_2_atoms id 5189 & structure')
cmd.select('T_2_atoms','T_2_atoms id 5190 & structure')
cmd.select('T_2_atoms','T_2_atoms id 5191 & structure')
cmd.select('T_2_atoms','T_2_atoms id 5192 & structure')
cmd.select('T_2_atoms','T_2_atoms id 5193 & structure')
cmd.select('T_2_atoms','T_2_atoms id 5194 & structure')
cmd.select('T_2_atoms','T_2_atoms id 5195 & structure')
cmd.select('T_2_atoms','T_2_atoms id 5196 & structure')
cmd.select('T_2_atoms','T_2_atoms id 5197 & structure')
cmd.select('T_2_atoms','T_2_atoms id 5198 & structure')
cmd.select('T_2_atoms','T_2_atoms id 5199 & structure')
cmd.select('T_2_atoms','T_2_atoms id 5200 & structure')
cmd.select('T_2_atoms','T_2_atoms id 5201 & structure')
cmd.select('T_2_atoms','T_2_atoms id 5202 & structure')
cmd.select('T_2_atoms','T_2_atoms id 5203 & structure')
cmd.select('T_2_atoms','T_2_atoms id 5204 & structure')
cmd.select('T_2_atoms','T_2_atoms id 5205 & structure')
cmd.select('T_2_atoms','T_2_atoms id 5206 & structure')
cmd.select('T_2_atoms','T_2_atoms id 5207 & structure')
cmd.select('T_2_atoms','T_2_atoms id 5208 & structure')
cmd.select('T_2_atoms','T_2_atoms id 5209 & structure')
cmd.select('T_2_atoms','T_2_atoms id 5210 & structure')
cmd.select('T_2_atoms','T_2_atoms id 5212 & structure')
cmd.select('T_2_atoms','T_2_atoms id 5213 & structure')
cmd.select('T_3_atoms','none')
cmd.select('T_3_atoms','T_3_atoms id 719 & structure')
cmd.select('T_3_atoms','T_3_atoms id 720 & structure')
cmd.select('T_3_atoms','T_3_atoms id 721 & structure')
cmd.select('T_3_atoms','T_3_atoms id 722 & structure')
cmd.select('T_3_atoms','T_3_atoms id 723 & structure')
cmd.select('T_3_atoms','T_3_atoms id 724 & structure')
cmd.select('T_3_atoms','T_3_atoms id 725 & structure')
cmd.select('T_3_atoms','T_3_atoms id 726 & structure')
cmd.select('T_3_atoms','T_3_atoms id 727 & structure')
cmd.select('T_3_atoms','T_3_atoms id 728 & structure')
cmd.select('T_3_atoms','T_3_atoms id 729 & structure')
cmd.select('T_3_atoms','T_3_atoms id 730 & structure')
cmd.select('T_3_atoms','T_3_atoms id 1618 & structure')
cmd.select('T_3_atoms','T_3_atoms id 1619 & structure')
cmd.select('T_3_atoms','T_3_atoms id 1620 & structure')
cmd.select('T_3_atoms','T_3_atoms id 1621 & structure')
cmd.select('T_3_atoms','T_3_atoms id 1622 & structure')
cmd.select('T_3_atoms','T_3_atoms id 1624 & structure')
cmd.select('T_3_atoms','T_3_atoms id 1625 & structure')
cmd.select('T_3_atoms','T_3_atoms id 1626 & structure')
cmd.select('T_3_atoms','T_3_atoms id 1627 & structure')
cmd.select('T_3_atoms','T_3_atoms id 1628 & structure')
cmd.select('T_3_atoms','T_3_atoms id 1629 & structure')
cmd.select('T_3_atoms','T_3_atoms id 1634 & structure')
cmd.select('T_3_atoms','T_3_atoms id 1635 & structure')
cmd.select('T_3_atoms','T_3_atoms id 1636 & structure')
cmd.select('T_3_atoms','T_3_atoms id 1638 & structure')
cmd.select('T_3_atoms','T_3_atoms id 1639 & structure')
cmd.select('T_3_atoms','T_3_atoms id 1641 & structure')
cmd.select('T_3_atoms','T_3_atoms id 1642 & structure')
cmd.select('T_3_atoms','T_3_atoms id 1645 & structure')
cmd.select('T_3_atoms','T_3_atoms id 1646 & structure')
cmd.select('T_3_atoms','T_3_atoms id 1647 & structure')
cmd.select('T_3_atoms','T_3_atoms id 1677 & structure')
cmd.select('T_3_atoms','T_3_atoms id 1679 & structure')
cmd.select('T_3_atoms','T_3_atoms id 1680 & structure')
cmd.select('T_3_atoms','T_3_atoms id 1681 & structure')
cmd.select('T_3_atoms','T_3_atoms id 1682 & structure')
cmd.select('T_3_atoms','T_3_atoms id 1683 & structure')
cmd.select('T_3_atoms','T_3_atoms id 1684 & structure')
cmd.select('T_3_atoms','T_3_atoms id 1686 & structure')
cmd.select('T_3_atoms','T_3_atoms id 1687 & structure')
cmd.select('T_3_atoms','T_3_atoms id 1689 & structure')
cmd.select('T_3_atoms','T_3_atoms id 1690 & structure')
cmd.select('T_3_atoms','T_3_atoms id 1691 & structure')
cmd.select('T_3_atoms','T_3_atoms id 1692 & structure')
cmd.select('T_3_atoms','T_3_atoms id 1693 & structure')
cmd.select('T_3_atoms','T_3_atoms id 1694 & structure')
cmd.select('T_3_atoms','T_3_atoms id 1695 & structure')
cmd.select('T_3_atoms','T_3_atoms id 1696 & structure')
cmd.select('T_3_atoms','T_3_atoms id 1697 & structure')
cmd.select('T_3_atoms','T_3_atoms id 1698 & structure')
cmd.select('T_3_atoms','T_3_atoms id 1699 & structure')
cmd.select('T_3_atoms','T_3_atoms id 1701 & structure')
cmd.select('T_3_atoms','T_3_atoms id 1702 & structure')
cmd.select('T_3_atoms','T_3_atoms id 1703 & structure')
cmd.select('T_3_atoms','T_3_atoms id 1704 & structure')
cmd.select('T_3_atoms','T_3_atoms id 1705 & structure')
cmd.select('T_3_atoms','T_3_atoms id 1706 & structure')
cmd.select('T_3_atoms','T_3_atoms id 1707 & structure')
cmd.select('T_3_atoms','T_3_atoms id 1708 & structure')
cmd.select('T_3_atoms','T_3_atoms id 1727 & structure')
cmd.select('T_3_atoms','T_3_atoms id 1728 & structure')
cmd.select('T_3_atoms','T_3_atoms id 1729 & structure')
cmd.select('T_3_atoms','T_3_atoms id 1730 & structure')
cmd.select('T_3_atoms','T_3_atoms id 1731 & structure')
cmd.select('T_3_atoms','T_3_atoms id 1732 & structure')
cmd.select('T_3_atoms','T_3_atoms id 1733 & structure')
cmd.select('T_3_atoms','T_3_atoms id 1734 & structure')
cmd.select('T_3_atoms','T_3_atoms id 1735 & structure')
cmd.select('T_3_atoms','T_3_atoms id 1736 & structure')
cmd.select('T_3_atoms','T_3_atoms id 1737 & structure')
cmd.select('T_3_atoms','T_3_atoms id 1738 & structure')
cmd.select('T_3_atoms','T_3_atoms id 1739 & structure')
cmd.select('T_3_atoms','T_3_atoms id 1740 & structure')
cmd.select('T_3_atoms','T_3_atoms id 1741 & structure')
cmd.select('T_3_atoms','T_3_atoms id 1742 & structure')
cmd.select('T_3_atoms','T_3_atoms id 1743 & structure')
cmd.select('T_3_atoms','T_3_atoms id 1744 & structure')
cmd.select('T_3_atoms','T_3_atoms id 1745 & structure')
cmd.select('T_3_atoms','T_3_atoms id 1746 & structure')
cmd.select('T_3_atoms','T_3_atoms id 1759 & structure')
cmd.select('T_3_atoms','T_3_atoms id 1761 & structure')
cmd.select('T_3_atoms','T_3_atoms id 1762 & structure')
cmd.select('T_3_atoms','T_3_atoms id 1763 & structure')
cmd.select('T_3_atoms','T_3_atoms id 1764 & structure')
cmd.select('T_3_atoms','T_3_atoms id 1765 & structure')
cmd.select('T_3_atoms','T_3_atoms id 1766 & structure')
cmd.select('T_3_atoms','T_3_atoms id 1767 & structure')
cmd.select('T_3_atoms','T_3_atoms id 1768 & structure')
cmd.select('T_3_atoms','T_3_atoms id 1769 & structure')
cmd.select('T_3_atoms','T_3_atoms id 1770 & structure')
cmd.select('T_3_atoms','T_3_atoms id 2166 & structure')
cmd.select('T_3_atoms','T_3_atoms id 2167 & structure')
cmd.select('T_3_atoms','T_3_atoms id 2168 & structure')
cmd.select('T_3_atoms','T_3_atoms id 2169 & structure')
cmd.select('T_3_atoms','T_3_atoms id 2176 & structure')
cmd.select('T_3_atoms','T_3_atoms id 2177 & structure')
cmd.select('T_3_atoms','T_3_atoms id 2227 & structure')
cmd.select('T_3_atoms','T_3_atoms id 2229 & structure')
cmd.select('T_3_atoms','T_3_atoms id 2231 & structure')
cmd.select('T_3_atoms','T_3_atoms id 2232 & structure')
cmd.select('T_3_atoms','T_3_atoms id 2234 & structure')
cmd.select('T_3_atoms','T_3_atoms id 2235 & structure')
cmd.select('T_3_atoms','T_3_atoms id 2236 & structure')
cmd.select('T_3_atoms','T_3_atoms id 2237 & structure')
cmd.select('T_3_atoms','T_3_atoms id 2238 & structure')
cmd.select('T_3_atoms','T_3_atoms id 2239 & structure')
cmd.select('T_3_atoms','T_3_atoms id 2240 & structure')
cmd.select('T_3_atoms','T_3_atoms id 2242 & structure')
cmd.select('T_3_atoms','T_3_atoms id 2243 & structure')
cmd.select('T_3_atoms','T_3_atoms id 2244 & structure')
cmd.select('T_3_atoms','T_3_atoms id 2245 & structure')
cmd.select('T_3_atoms','T_3_atoms id 2246 & structure')
cmd.select('T_3_atoms','T_3_atoms id 2247 & structure')
cmd.select('T_3_atoms','T_3_atoms id 2248 & structure')
cmd.select('T_3_atoms','T_3_atoms id 2249 & structure')
cmd.select('T_3_atoms','T_3_atoms id 2250 & structure')
cmd.select('T_3_atoms','T_3_atoms id 2305 & structure')
cmd.select('T_3_atoms','T_3_atoms id 2306 & structure')
cmd.select('T_3_atoms','T_3_atoms id 2307 & structure')
cmd.select('T_3_atoms','T_3_atoms id 2308 & structure')
cmd.select('T_3_atoms','T_3_atoms id 2309 & structure')
cmd.select('T_3_atoms','T_3_atoms id 2310 & structure')
cmd.select('T_3_atoms','T_3_atoms id 2311 & structure')
cmd.select('T_3_atoms','T_3_atoms id 2312 & structure')
cmd.select('T_3_atoms','T_3_atoms id 2313 & structure')
cmd.select('T_3_atoms','T_3_atoms id 2314 & structure')
cmd.select('T_3_atoms','T_3_atoms id 2315 & structure')
cmd.select('T_3_atoms','T_3_atoms id 2484 & structure')
cmd.select('T_3_atoms','T_3_atoms id 2486 & structure')
cmd.select('T_3_atoms','T_3_atoms id 2488 & structure')
cmd.select('T_3_atoms','T_3_atoms id 2489 & structure')
cmd.select('T_3_atoms','T_3_atoms id 2490 & structure')
cmd.select('T_3_atoms','T_3_atoms id 2491 & structure')
cmd.select('T_3_atoms','T_3_atoms id 2492 & structure')
cmd.select('T_3_atoms','T_3_atoms id 3081 & structure')
cmd.select('T_3_atoms','T_3_atoms id 3082 & structure')
cmd.select('T_3_atoms','T_3_atoms id 3083 & structure')
cmd.select('T_3_atoms','T_3_atoms id 3084 & structure')
cmd.select('T_3_atoms','T_3_atoms id 3085 & structure')
cmd.select('T_3_atoms','T_3_atoms id 3087 & structure')
cmd.select('T_3_atoms','T_3_atoms id 3088 & structure')
cmd.select('T_3_atoms','T_3_atoms id 3134 & structure')
cmd.select('T_3_atoms','T_3_atoms id 3135 & structure')
cmd.select('T_3_atoms','T_3_atoms id 3136 & structure')
cmd.select('T_3_atoms','T_3_atoms id 3137 & structure')
cmd.select('T_3_atoms','T_3_atoms id 4281 & structure')
cmd.select('T_3_atoms','T_3_atoms id 4285 & structure')
cmd.select('T_3_atoms','T_3_atoms id 4286 & structure')
cmd.select('T_3_atoms','T_3_atoms id 4287 & structure')
cmd.select('T_3_atoms','T_3_atoms id 4288 & structure')
cmd.select('T_3_atoms','T_3_atoms id 4289 & structure')
cmd.select('T_3_atoms','T_3_atoms id 4290 & structure')
cmd.select('T_3_atoms','T_3_atoms id 4291 & structure')
cmd.select('T_3_atoms','T_3_atoms id 4292 & structure')
cmd.select('T_3_atoms','T_3_atoms id 4295 & structure')
cmd.select('T_3_atoms','T_3_atoms id 4296 & structure')
cmd.select('T_3_atoms','T_3_atoms id 4334 & structure')
cmd.select('T_3_atoms','T_3_atoms id 4336 & structure')
cmd.select('T_3_atoms','T_3_atoms id 4337 & structure')
cmd.select('T_3_atoms','T_3_atoms id 4338 & structure')
cmd.select('T_3_atoms','T_3_atoms id 4339 & structure')
cmd.select('T_3_atoms','T_3_atoms id 4340 & structure')
cmd.select('T_3_atoms','T_3_atoms id 4341 & structure')
cmd.select('T_3_atoms','T_3_atoms id 4342 & structure')
cmd.select('T_3_atoms','T_3_atoms id 4345 & structure')
cmd.select('T_3_atoms','T_3_atoms id 4347 & structure')
cmd.select('T_3_atoms','T_3_atoms id 4349 & structure')
cmd.select('T_3_atoms','T_3_atoms id 4350 & structure')
cmd.select('T_3_atoms','T_3_atoms id 4351 & structure')
cmd.select('T_3_atoms','T_3_atoms id 4352 & structure')
cmd.select('T_3_atoms','T_3_atoms id 4353 & structure')
cmd.select('T_3_atoms','T_3_atoms id 4354 & structure')
cmd.select('T_3_atoms','T_3_atoms id 4355 & structure')
cmd.select('T_3_atoms','T_3_atoms id 4356 & structure')
cmd.select('T_3_atoms','T_3_atoms id 4357 & structure')
cmd.select('T_3_atoms','T_3_atoms id 4358 & structure')
cmd.select('T_3_atoms','T_3_atoms id 4359 & structure')
cmd.select('T_3_atoms','T_3_atoms id 4360 & structure')
cmd.select('T_3_atoms','T_3_atoms id 4361 & structure')
cmd.select('T_3_atoms','T_3_atoms id 4362 & structure')
cmd.select('T_3_atoms','T_3_atoms id 4363 & structure')
cmd.select('T_3_atoms','T_3_atoms id 4364 & structure')
cmd.select('T_3_atoms','T_3_atoms id 4365 & structure')
cmd.select('T_3_atoms','T_3_atoms id 4406 & structure')
cmd.select('T_3_atoms','T_3_atoms id 4407 & structure')
cmd.select('T_3_atoms','T_3_atoms id 4409 & structure')
cmd.select('T_3_atoms','T_3_atoms id 4410 & structure')
cmd.select('T_3_atoms','T_3_atoms id 4411 & structure')
cmd.select('T_3_atoms','T_3_atoms id 4412 & structure')
cmd.select('T_3_atoms','T_3_atoms id 4415 & structure')
cmd.select('T_3_atoms','T_3_atoms id 4416 & structure')
cmd.select('T_3_atoms','T_3_atoms id 4417 & structure')
cmd.select('T_3_atoms','T_3_atoms id 4418 & structure')
cmd.select('T_3_atoms','T_3_atoms id 4419 & structure')
cmd.select('T_3_atoms','T_3_atoms id 4420 & structure')
cmd.select('T_3_atoms','T_3_atoms id 4431 & structure')
cmd.select('T_3_atoms','T_3_atoms id 4432 & structure')
cmd.select('T_3_atoms','T_3_atoms id 4434 & structure')
cmd.select('T_3_atoms','T_3_atoms id 4435 & structure')
cmd.select('T_3_atoms','T_3_atoms id 4436 & structure')
cmd.select('T_3_atoms','T_3_atoms id 5015 & structure')
cmd.select('T_3_atoms','T_3_atoms id 5017 & structure')
cmd.select('T_3_atoms','T_3_atoms id 5018 & structure')
cmd.select('T_3_atoms','T_3_atoms id 5019 & structure')
cmd.select('T_3_atoms','T_3_atoms id 5020 & structure')
cmd.select('T_3_atoms','T_3_atoms id 5021 & structure')
cmd.select('T_3_atoms','T_3_atoms id 5022 & structure')
cmd.select('T_3_atoms','T_3_atoms id 5023 & structure')
cmd.select('T_3_atoms','T_3_atoms id 5024 & structure')
cmd.select('T_3_atoms','T_3_atoms id 5025 & structure')
cmd.select('T_3_atoms','T_3_atoms id 5026 & structure')
cmd.select('T_3_atoms','T_3_atoms id 5027 & structure')
cmd.select('T_3_atoms','T_3_atoms id 5028 & structure')
cmd.select('T_3_atoms','T_3_atoms id 5029 & structure')
cmd.select('T_3_atoms','T_3_atoms id 5030 & structure')
cmd.select('T_3_atoms','T_3_atoms id 5031 & structure')
cmd.select('T_3_atoms','T_3_atoms id 5034 & structure')
cmd.select('T_3_atoms','T_3_atoms id 5035 & structure')
cmd.select('T_3_atoms','T_3_atoms id 5074 & structure')
cmd.select('T_3_atoms','T_3_atoms id 5075 & structure')
cmd.select('T_3_atoms','T_3_atoms id 5076 & structure')
cmd.select('T_3_atoms','T_3_atoms id 5078 & structure')
cmd.select('T_3_atoms','T_3_atoms id 5079 & structure')
cmd.select('T_3_atoms','T_3_atoms id 5080 & structure')
cmd.select('T_3_atoms','T_3_atoms id 5081 & structure')
cmd.select('T_3_atoms','T_3_atoms id 5082 & structure')
cmd.select('T_3_atoms','T_3_atoms id 5083 & structure')
cmd.select('T_3_atoms','T_3_atoms id 5084 & structure')
cmd.select('T_3_atoms','T_3_atoms id 5085 & structure')
cmd.select('T_3_atoms','T_3_atoms id 5087 & structure')
cmd.select('T_3_atoms','T_3_atoms id 5088 & structure')
cmd.select('T_3_atoms','T_3_atoms id 5115 & structure')
cmd.select('T_3_atoms','T_3_atoms id 5117 & structure')
cmd.select('T_3_atoms','T_3_atoms id 5118 & structure')
cmd.select('T_3_atoms','T_3_atoms id 5119 & structure')
cmd.select('T_3_atoms','T_3_atoms id 5120 & structure')
cmd.select('T_3_atoms','T_3_atoms id 5121 & structure')
cmd.select('T_3_atoms','T_3_atoms id 5122 & structure')
cmd.select('T_3_atoms','T_3_atoms id 5123 & structure')
cmd.select('T_3_atoms','T_3_atoms id 5124 & structure')
cmd.select('T_3_atoms','T_3_atoms id 5125 & structure')
cmd.select('T_3_atoms','T_3_atoms id 5126 & structure')
cmd.select('T_3_atoms','T_3_atoms id 5127 & structure')
cmd.select('T_3_atoms','T_3_atoms id 5128 & structure')
cmd.select('T_3_atoms','T_3_atoms id 5129 & structure')
cmd.select('T_3_atoms','T_3_atoms id 5130 & structure')
cmd.select('T_3_atoms','T_3_atoms id 5131 & structure')
cmd.select('T_3_atoms','T_3_atoms id 5132 & structure')
cmd.select('T_3_atoms','T_3_atoms id 5133 & structure')
cmd.select('T_3_atoms','T_3_atoms id 5134 & structure')
cmd.select('T_3_atoms','T_3_atoms id 5135 & structure')
cmd.select('T_3_atoms','T_3_atoms id 5136 & structure')
cmd.select('T_3_atoms','T_3_atoms id 5138 & structure')
cmd.select('T_3_atoms','T_3_atoms id 5139 & structure')
cmd.select('T_3_atoms','T_3_atoms id 5187 & structure')
cmd.select('T_3_atoms','T_3_atoms id 5188 & structure')
cmd.select('T_3_atoms','T_3_atoms id 5189 & structure')
cmd.select('T_3_atoms','T_3_atoms id 5190 & structure')
cmd.select('T_3_atoms','T_3_atoms id 5191 & structure')
cmd.select('T_3_atoms','T_3_atoms id 5194 & structure')
cmd.select('T_3_atoms','T_3_atoms id 5195 & structure')
cmd.select('T_3_atoms','T_3_atoms id 5196 & structure')
cmd.select('T_3_atoms','T_3_atoms id 5197 & structure')
cmd.select('T_3_atoms','T_3_atoms id 5198 & structure')
cmd.select('T_3_atoms','T_3_atoms id 5199 & structure')
cmd.select('T_3_atoms','T_3_atoms id 5200 & structure')
cmd.select('T_3_atoms','T_3_atoms id 5201 & structure')
cmd.select('T_3_atoms','T_3_atoms id 5202 & structure')
cmd.select('T_3_atoms','T_3_atoms id 5203 & structure')
cmd.select('T_3_atoms','T_3_atoms id 5204 & structure')
cmd.select('T_3_atoms','T_3_atoms id 5205 & structure')
cmd.select('T_3_atoms','T_3_atoms id 5206 & structure')
cmd.select('T_3_atoms','T_3_atoms id 5207 & structure')
cmd.select('T_3_atoms','T_3_atoms id 5208 & structure')
cmd.select('T_3_atoms','T_3_atoms id 5209 & structure')
cmd.select('T_3_atoms','T_3_atoms id 5210 & structure')
cmd.select('T_3_atoms','T_3_atoms id 5211 & structure')
cmd.select('T_3_atoms','T_3_atoms id 5212 & structure')
cmd.select('T_3_atoms','T_3_atoms id 5213 & structure')
cmd.select('T_3_atoms','T_3_atoms id 5214 & structure')
cmd.select('T_3_atoms','T_3_atoms id 5215 & structure')
cmd.select('T_3_atoms','T_3_atoms id 5216 & structure')
cmd.select('T_3_atoms','T_3_atoms id 5217 & structure')
cmd.select('T_3_atoms','T_3_atoms id 5227 & structure')
cmd.select('T_3_atoms','T_3_atoms id 5228 & structure')
cmd.select('T_3_atoms','T_3_atoms id 5229 & structure')
cmd.select('T_3_atoms','T_3_atoms id 5230 & structure')
cmd.select('T_3_atoms','T_3_atoms id 5231 & structure')
cmd.select('T_3_atoms','T_3_atoms id 5233 & structure')
cmd.select('T_3_atoms','T_3_atoms id 5234 & structure')
cmd.select('T_3_atoms','T_3_atoms id 5239 & structure')
cmd.select('T_3_atoms','T_3_atoms id 5241 & structure')
cmd.select('T_3_atoms','T_3_atoms id 5243 & structure')
cmd.select('T_3_atoms','T_3_atoms id 5244 & structure')
cmd.select('T_4_atoms','none')
cmd.select('T_4_atoms','T_4_atoms id 1627 & structure')
cmd.select('T_4_atoms','T_4_atoms id 1689 & structure')
cmd.select('T_4_atoms','T_4_atoms id 2157 & structure')
cmd.select('T_4_atoms','T_4_atoms id 2160 & structure')
cmd.select('T_4_atoms','T_4_atoms id 2161 & structure')
cmd.select('T_4_atoms','T_4_atoms id 2166 & structure')
cmd.select('T_4_atoms','T_4_atoms id 2167 & structure')
cmd.select('T_4_atoms','T_4_atoms id 2168 & structure')
cmd.select('T_4_atoms','T_4_atoms id 2169 & structure')
cmd.select('T_4_atoms','T_4_atoms id 2180 & structure')
cmd.select('T_4_atoms','T_4_atoms id 2181 & structure')
cmd.select('T_4_atoms','T_4_atoms id 2223 & structure')
cmd.select('T_4_atoms','T_4_atoms id 2224 & structure')
cmd.select('T_4_atoms','T_4_atoms id 2225 & structure')
cmd.select('T_4_atoms','T_4_atoms id 2226 & structure')
cmd.select('T_4_atoms','T_4_atoms id 2227 & structure')
cmd.select('T_4_atoms','T_4_atoms id 2228 & structure')
cmd.select('T_4_atoms','T_4_atoms id 2229 & structure')
cmd.select('T_4_atoms','T_4_atoms id 2230 & structure')
cmd.select('T_4_atoms','T_4_atoms id 2231 & structure')
cmd.select('T_4_atoms','T_4_atoms id 2232 & structure')
cmd.select('T_4_atoms','T_4_atoms id 2233 & structure')
cmd.select('T_4_atoms','T_4_atoms id 2234 & structure')
cmd.select('T_4_atoms','T_4_atoms id 2235 & structure')
cmd.select('T_4_atoms','T_4_atoms id 2236 & structure')
cmd.select('T_4_atoms','T_4_atoms id 2237 & structure')
cmd.select('T_4_atoms','T_4_atoms id 2238 & structure')
cmd.select('T_4_atoms','T_4_atoms id 2239 & structure')
cmd.select('T_4_atoms','T_4_atoms id 2240 & structure')
cmd.select('T_4_atoms','T_4_atoms id 2241 & structure')
cmd.select('T_4_atoms','T_4_atoms id 2242 & structure')
cmd.select('T_4_atoms','T_4_atoms id 2243 & structure')
cmd.select('T_4_atoms','T_4_atoms id 2244 & structure')
cmd.select('T_4_atoms','T_4_atoms id 2245 & structure')
cmd.select('T_4_atoms','T_4_atoms id 2246 & structure')
cmd.select('T_4_atoms','T_4_atoms id 2247 & structure')
cmd.select('T_4_atoms','T_4_atoms id 2248 & structure')
cmd.select('T_4_atoms','T_4_atoms id 2249 & structure')
cmd.select('T_4_atoms','T_4_atoms id 2250 & structure')
cmd.select('T_4_atoms','T_4_atoms id 2251 & structure')
cmd.select('T_4_atoms','T_4_atoms id 2252 & structure')
cmd.select('T_4_atoms','T_4_atoms id 2281 & structure')
cmd.select('T_4_atoms','T_4_atoms id 2282 & structure')
cmd.select('T_4_atoms','T_4_atoms id 2283 & structure')
cmd.select('T_4_atoms','T_4_atoms id 2284 & structure')
cmd.select('T_4_atoms','T_4_atoms id 2287 & structure')
cmd.select('T_4_atoms','T_4_atoms id 2288 & structure')
cmd.select('T_4_atoms','T_4_atoms id 2289 & structure')
cmd.select('T_4_atoms','T_4_atoms id 2290 & structure')
cmd.select('T_4_atoms','T_4_atoms id 2291 & structure')
cmd.select('T_4_atoms','T_4_atoms id 2292 & structure')
cmd.select('T_4_atoms','T_4_atoms id 2293 & structure')
cmd.select('T_4_atoms','T_4_atoms id 2294 & structure')
cmd.select('T_4_atoms','T_4_atoms id 2295 & structure')
cmd.select('T_4_atoms','T_4_atoms id 2296 & structure')
cmd.select('T_4_atoms','T_4_atoms id 2298 & structure')
cmd.select('T_4_atoms','T_4_atoms id 2301 & structure')
cmd.select('T_4_atoms','T_4_atoms id 2302 & structure')
cmd.select('T_4_atoms','T_4_atoms id 2303 & structure')
cmd.select('T_4_atoms','T_4_atoms id 2304 & structure')
cmd.select('T_4_atoms','T_4_atoms id 2305 & structure')
cmd.select('T_4_atoms','T_4_atoms id 2306 & structure')
cmd.select('T_4_atoms','T_4_atoms id 2307 & structure')
cmd.select('T_4_atoms','T_4_atoms id 2308 & structure')
cmd.select('T_4_atoms','T_4_atoms id 2309 & structure')
cmd.select('T_4_atoms','T_4_atoms id 2310 & structure')
cmd.select('T_4_atoms','T_4_atoms id 2311 & structure')
cmd.select('T_4_atoms','T_4_atoms id 2312 & structure')
cmd.select('T_4_atoms','T_4_atoms id 2313 & structure')
cmd.select('T_4_atoms','T_4_atoms id 2314 & structure')
cmd.select('T_4_atoms','T_4_atoms id 2315 & structure')
cmd.select('T_4_atoms','T_4_atoms id 2316 & structure')
cmd.select('T_4_atoms','T_4_atoms id 2465 & structure')
cmd.select('T_4_atoms','T_4_atoms id 2467 & structure')
cmd.select('T_4_atoms','T_4_atoms id 2468 & structure')
cmd.select('T_4_atoms','T_4_atoms id 2469 & structure')
cmd.select('T_4_atoms','T_4_atoms id 2470 & structure')
cmd.select('T_4_atoms','T_4_atoms id 2471 & structure')
cmd.select('T_4_atoms','T_4_atoms id 2472 & structure')
cmd.select('T_4_atoms','T_4_atoms id 2473 & structure')
cmd.select('T_4_atoms','T_4_atoms id 2474 & structure')
cmd.select('T_4_atoms','T_4_atoms id 2475 & structure')
cmd.select('T_4_atoms','T_4_atoms id 2476 & structure')
cmd.select('T_4_atoms','T_4_atoms id 2477 & structure')
cmd.select('T_4_atoms','T_4_atoms id 2478 & structure')
cmd.select('T_4_atoms','T_4_atoms id 2479 & structure')
cmd.select('T_4_atoms','T_4_atoms id 2480 & structure')
cmd.select('T_4_atoms','T_4_atoms id 2482 & structure')
cmd.select('T_4_atoms','T_4_atoms id 2483 & structure')
cmd.select('T_4_atoms','T_4_atoms id 2484 & structure')
cmd.select('T_4_atoms','T_4_atoms id 2485 & structure')
cmd.select('T_4_atoms','T_4_atoms id 2486 & structure')
cmd.select('T_4_atoms','T_4_atoms id 2487 & structure')
cmd.select('T_4_atoms','T_4_atoms id 2488 & structure')
cmd.select('T_4_atoms','T_4_atoms id 2489 & structure')
cmd.select('T_4_atoms','T_4_atoms id 2490 & structure')
cmd.select('T_4_atoms','T_4_atoms id 2491 & structure')
cmd.select('T_4_atoms','T_4_atoms id 2492 & structure')
cmd.select('T_4_atoms','T_4_atoms id 2493 & structure')
cmd.select('T_4_atoms','T_4_atoms id 3080 & structure')
cmd.select('T_4_atoms','T_4_atoms id 3081 & structure')
cmd.select('T_4_atoms','T_4_atoms id 3082 & structure')
cmd.select('T_4_atoms','T_4_atoms id 3083 & structure')
cmd.select('T_4_atoms','T_4_atoms id 3084 & structure')
cmd.select('T_4_atoms','T_4_atoms id 3085 & structure')
cmd.select('T_4_atoms','T_4_atoms id 3087 & structure')
cmd.select('T_4_atoms','T_4_atoms id 3088 & structure')
cmd.select('T_4_atoms','T_4_atoms id 3131 & structure')
cmd.select('T_4_atoms','T_4_atoms id 3132 & structure')
cmd.select('T_4_atoms','T_4_atoms id 3133 & structure')
cmd.select('T_4_atoms','T_4_atoms id 3134 & structure')
cmd.select('T_4_atoms','T_4_atoms id 3135 & structure')
cmd.select('T_4_atoms','T_4_atoms id 3136 & structure')
cmd.select('T_4_atoms','T_4_atoms id 3137 & structure')
cmd.select('T_4_atoms','T_4_atoms id 3138 & structure')
cmd.select('T_4_atoms','T_4_atoms id 3139 & structure')
cmd.select('T_4_atoms','T_4_atoms id 3141 & structure')
cmd.select('T_4_atoms','T_4_atoms id 3142 & structure')
cmd.select('T_4_atoms','T_4_atoms id 3196 & structure')
cmd.select('T_4_atoms','T_4_atoms id 3197 & structure')
cmd.select('T_4_atoms','T_4_atoms id 3198 & structure')
cmd.select('T_4_atoms','T_4_atoms id 3200 & structure')
cmd.select('T_4_atoms','T_4_atoms id 3201 & structure')
cmd.select('T_4_atoms','T_4_atoms id 3202 & structure')
cmd.select('T_4_atoms','T_4_atoms id 3203 & structure')
cmd.select('T_4_atoms','T_4_atoms id 3205 & structure')
cmd.select('T_4_atoms','T_4_atoms id 3237 & structure')
cmd.select('T_4_atoms','T_4_atoms id 3238 & structure')
cmd.select('T_4_atoms','T_4_atoms id 3239 & structure')
cmd.select('T_4_atoms','T_4_atoms id 3240 & structure')
cmd.select('T_4_atoms','T_4_atoms id 3242 & structure')
cmd.select('T_4_atoms','T_4_atoms id 3243 & structure')
cmd.select('T_4_atoms','T_4_atoms id 3246 & structure')
cmd.select('T_4_atoms','T_4_atoms id 3248 & structure')
cmd.select('T_4_atoms','T_4_atoms id 3249 & structure')
cmd.select('T_4_atoms','T_4_atoms id 3250 & structure')
cmd.select('T_4_atoms','T_4_atoms id 3252 & structure')
cmd.select('T_4_atoms','T_4_atoms id 3253 & structure')
cmd.select('T_4_atoms','T_4_atoms id 3254 & structure')
cmd.select('T_4_atoms','T_4_atoms id 3255 & structure')
cmd.select('T_4_atoms','T_4_atoms id 3257 & structure')
cmd.select('T_4_atoms','T_4_atoms id 3258 & structure')
cmd.select('T_4_atoms','T_4_atoms id 3259 & structure')
cmd.select('T_4_atoms','T_4_atoms id 3260 & structure')
cmd.select('T_4_atoms','T_4_atoms id 3261 & structure')
cmd.select('T_4_atoms','T_4_atoms id 3293 & structure')
cmd.select('T_4_atoms','T_4_atoms id 3294 & structure')
cmd.select('T_4_atoms','T_4_atoms id 3295 & structure')
cmd.select('T_4_atoms','T_4_atoms id 3296 & structure')
cmd.select('T_4_atoms','T_4_atoms id 3297 & structure')
cmd.select('T_4_atoms','T_4_atoms id 3298 & structure')
cmd.select('T_4_atoms','T_4_atoms id 3300 & structure')
cmd.select('T_4_atoms','T_4_atoms id 3301 & structure')
cmd.select('T_4_atoms','T_4_atoms id 3366 & structure')
cmd.select('T_4_atoms','T_4_atoms id 3367 & structure')
cmd.select('T_4_atoms','T_4_atoms id 3390 & structure')
cmd.select('T_4_atoms','T_4_atoms id 3391 & structure')
cmd.select('T_4_atoms','T_4_atoms id 3392 & structure')
cmd.select('T_4_atoms','T_4_atoms id 3393 & structure')
cmd.select('T_4_atoms','T_4_atoms id 3394 & structure')
cmd.select('T_4_atoms','T_4_atoms id 3395 & structure')
cmd.select('T_4_atoms','T_4_atoms id 3396 & structure')
cmd.select('T_4_atoms','T_4_atoms id 3397 & structure')
cmd.select('T_4_atoms','T_4_atoms id 3488 & structure')
cmd.select('T_4_atoms','T_4_atoms id 3490 & structure')
cmd.select('T_4_atoms','T_4_atoms id 3491 & structure')
cmd.select('T_4_atoms','T_4_atoms id 3492 & structure')
cmd.select('T_4_atoms','T_4_atoms id 3493 & structure')
cmd.select('T_4_atoms','T_4_atoms id 3494 & structure')
cmd.select('T_4_atoms','T_4_atoms id 3495 & structure')
cmd.select('T_4_atoms','T_4_atoms id 3496 & structure')
cmd.select('T_4_atoms','T_4_atoms id 3497 & structure')
cmd.select('T_4_atoms','T_4_atoms id 3498 & structure')
cmd.select('T_4_atoms','T_4_atoms id 3499 & structure')
cmd.select('T_4_atoms','T_4_atoms id 3500 & structure')
cmd.select('T_4_atoms','T_4_atoms id 3501 & structure')
cmd.select('T_4_atoms','T_4_atoms id 3502 & structure')
cmd.select('T_4_atoms','T_4_atoms id 3503 & structure')
cmd.select('T_4_atoms','T_4_atoms id 3504 & structure')
cmd.select('T_4_atoms','T_4_atoms id 3505 & structure')
cmd.select('T_4_atoms','T_4_atoms id 3506 & structure')
cmd.select('T_4_atoms','T_4_atoms id 3517 & structure')
cmd.select('T_4_atoms','T_4_atoms id 3518 & structure')
cmd.select('T_4_atoms','T_4_atoms id 3519 & structure')
cmd.select('T_4_atoms','T_4_atoms id 3520 & structure')
cmd.select('T_4_atoms','T_4_atoms id 3521 & structure')
cmd.select('T_4_atoms','T_4_atoms id 3522 & structure')
cmd.select('T_4_atoms','T_4_atoms id 3524 & structure')
cmd.select('T_4_atoms','T_4_atoms id 3525 & structure')
cmd.select('T_4_atoms','T_4_atoms id 4287 & structure')
cmd.select('T_4_atoms','T_4_atoms id 4288 & structure')
cmd.select('T_4_atoms','T_4_atoms id 4289 & structure')
cmd.select('T_4_atoms','T_4_atoms id 4353 & structure')
cmd.select('T_4_atoms','T_4_atoms id 4354 & structure')
cmd.select('T_4_atoms','T_4_atoms id 4355 & structure')
cmd.select('T_4_atoms','T_4_atoms id 4356 & structure')
cmd.select('T_4_atoms','T_4_atoms id 4357 & structure')
cmd.select('T_4_atoms','T_4_atoms id 4358 & structure')
cmd.select('T_4_atoms','T_4_atoms id 4359 & structure')
cmd.select('T_4_atoms','T_4_atoms id 4360 & structure')
cmd.select('T_4_atoms','T_4_atoms id 4361 & structure')
cmd.select('T_4_atoms','T_4_atoms id 4362 & structure')
cmd.select('T_4_atoms','T_4_atoms id 4363 & structure')
cmd.select('T_4_atoms','T_4_atoms id 4364 & structure')
cmd.select('T_4_atoms','T_4_atoms id 4434 & structure')
cmd.select('T_4_atoms','T_4_atoms id 4435 & structure')
cmd.select('T_4_atoms','T_4_atoms id 4436 & structure')
cmd.select('T_5_atoms','none')
cmd.select('T_5_atoms','T_5_atoms id 1627 & structure')
cmd.select('T_5_atoms','T_5_atoms id 1689 & structure')
cmd.select('T_5_atoms','T_5_atoms id 2157 & structure')
cmd.select('T_5_atoms','T_5_atoms id 2160 & structure')
cmd.select('T_5_atoms','T_5_atoms id 2161 & structure')
cmd.select('T_5_atoms','T_5_atoms id 2166 & structure')
cmd.select('T_5_atoms','T_5_atoms id 2167 & structure')
cmd.select('T_5_atoms','T_5_atoms id 2168 & structure')
cmd.select('T_5_atoms','T_5_atoms id 2169 & structure')
cmd.select('T_5_atoms','T_5_atoms id 2180 & structure')
cmd.select('T_5_atoms','T_5_atoms id 2181 & structure')
cmd.select('T_5_atoms','T_5_atoms id 2225 & structure')
cmd.select('T_5_atoms','T_5_atoms id 2226 & structure')
cmd.select('T_5_atoms','T_5_atoms id 2227 & structure')
cmd.select('T_5_atoms','T_5_atoms id 2228 & structure')
cmd.select('T_5_atoms','T_5_atoms id 2229 & structure')
cmd.select('T_5_atoms','T_5_atoms id 2230 & structure')
cmd.select('T_5_atoms','T_5_atoms id 2231 & structure')
cmd.select('T_5_atoms','T_5_atoms id 2232 & structure')
cmd.select('T_5_atoms','T_5_atoms id 2233 & structure')
cmd.select('T_5_atoms','T_5_atoms id 2234 & structure')
cmd.select('T_5_atoms','T_5_atoms id 2235 & structure')
cmd.select('T_5_atoms','T_5_atoms id 2236 & structure')
cmd.select('T_5_atoms','T_5_atoms id 2237 & structure')
cmd.select('T_5_atoms','T_5_atoms id 2238 & structure')
cmd.select('T_5_atoms','T_5_atoms id 2239 & structure')
cmd.select('T_5_atoms','T_5_atoms id 2240 & structure')
cmd.select('T_5_atoms','T_5_atoms id 2241 & structure')
cmd.select('T_5_atoms','T_5_atoms id 2242 & structure')
cmd.select('T_5_atoms','T_5_atoms id 2243 & structure')
cmd.select('T_5_atoms','T_5_atoms id 2244 & structure')
cmd.select('T_5_atoms','T_5_atoms id 2245 & structure')
cmd.select('T_5_atoms','T_5_atoms id 2246 & structure')
cmd.select('T_5_atoms','T_5_atoms id 2247 & structure')
cmd.select('T_5_atoms','T_5_atoms id 2248 & structure')
cmd.select('T_5_atoms','T_5_atoms id 2249 & structure')
cmd.select('T_5_atoms','T_5_atoms id 2250 & structure')
cmd.select('T_5_atoms','T_5_atoms id 2251 & structure')
cmd.select('T_5_atoms','T_5_atoms id 2252 & structure')
cmd.select('T_5_atoms','T_5_atoms id 2301 & structure')
cmd.select('T_5_atoms','T_5_atoms id 2302 & structure')
cmd.select('T_5_atoms','T_5_atoms id 2303 & structure')
cmd.select('T_5_atoms','T_5_atoms id 2304 & structure')
cmd.select('T_5_atoms','T_5_atoms id 2305 & structure')
cmd.select('T_5_atoms','T_5_atoms id 2306 & structure')
cmd.select('T_5_atoms','T_5_atoms id 2307 & structure')
cmd.select('T_5_atoms','T_5_atoms id 2308 & structure')
cmd.select('T_5_atoms','T_5_atoms id 2309 & structure')
cmd.select('T_5_atoms','T_5_atoms id 2310 & structure')
cmd.select('T_5_atoms','T_5_atoms id 2311 & structure')
cmd.select('T_5_atoms','T_5_atoms id 2312 & structure')
cmd.select('T_5_atoms','T_5_atoms id 2313 & structure')
cmd.select('T_5_atoms','T_5_atoms id 2314 & structure')
cmd.select('T_5_atoms','T_5_atoms id 2315 & structure')
cmd.select('T_5_atoms','T_5_atoms id 2316 & structure')
cmd.select('T_5_atoms','T_5_atoms id 2467 & structure')
cmd.select('T_5_atoms','T_5_atoms id 2469 & structure')
cmd.select('T_5_atoms','T_5_atoms id 2470 & structure')
cmd.select('T_5_atoms','T_5_atoms id 2471 & structure')
cmd.select('T_5_atoms','T_5_atoms id 2472 & structure')
cmd.select('T_5_atoms','T_5_atoms id 2473 & structure')
cmd.select('T_5_atoms','T_5_atoms id 2478 & structure')
cmd.select('T_5_atoms','T_5_atoms id 2479 & structure')
cmd.select('T_5_atoms','T_5_atoms id 2480 & structure')
cmd.select('T_5_atoms','T_5_atoms id 2482 & structure')
cmd.select('T_5_atoms','T_5_atoms id 2483 & structure')
cmd.select('T_5_atoms','T_5_atoms id 2484 & structure')
cmd.select('T_5_atoms','T_5_atoms id 2485 & structure')
cmd.select('T_5_atoms','T_5_atoms id 2486 & structure')
cmd.select('T_5_atoms','T_5_atoms id 2487 & structure')
cmd.select('T_5_atoms','T_5_atoms id 2488 & structure')
cmd.select('T_5_atoms','T_5_atoms id 2489 & structure')
cmd.select('T_5_atoms','T_5_atoms id 2490 & structure')
cmd.select('T_5_atoms','T_5_atoms id 2491 & structure')
cmd.select('T_5_atoms','T_5_atoms id 2492 & structure')
cmd.select('T_5_atoms','T_5_atoms id 2493 & structure')
cmd.select('T_5_atoms','T_5_atoms id 2494 & structure')
cmd.select('T_5_atoms','T_5_atoms id 2496 & structure')
cmd.select('T_5_atoms','T_5_atoms id 2497 & structure')
cmd.select('T_5_atoms','T_5_atoms id 2498 & structure')
cmd.select('T_5_atoms','T_5_atoms id 2500 & structure')
cmd.select('T_5_atoms','T_5_atoms id 2503 & structure')
cmd.select('T_5_atoms','T_5_atoms id 2504 & structure')
cmd.select('T_5_atoms','T_5_atoms id 2505 & structure')
cmd.select('T_5_atoms','T_5_atoms id 2506 & structure')
cmd.select('T_5_atoms','T_5_atoms id 2507 & structure')
cmd.select('T_5_atoms','T_5_atoms id 2508 & structure')
cmd.select('T_5_atoms','T_5_atoms id 2509 & structure')
cmd.select('T_5_atoms','T_5_atoms id 2510 & structure')
cmd.select('T_5_atoms','T_5_atoms id 2511 & structure')
cmd.select('T_5_atoms','T_5_atoms id 2512 & structure')
cmd.select('T_5_atoms','T_5_atoms id 2513 & structure')
cmd.select('T_5_atoms','T_5_atoms id 2558 & structure')
cmd.select('T_5_atoms','T_5_atoms id 2715 & structure')
cmd.select('T_5_atoms','T_5_atoms id 2716 & structure')
cmd.select('T_5_atoms','T_5_atoms id 2717 & structure')
cmd.select('T_5_atoms','T_5_atoms id 2718 & structure')
cmd.select('T_5_atoms','T_5_atoms id 2719 & structure')
cmd.select('T_5_atoms','T_5_atoms id 2722 & structure')
cmd.select('T_5_atoms','T_5_atoms id 2723 & structure')
cmd.select('T_5_atoms','T_5_atoms id 2766 & structure')
cmd.select('T_5_atoms','T_5_atoms id 2768 & structure')
cmd.select('T_5_atoms','T_5_atoms id 2769 & structure')
cmd.select('T_5_atoms','T_5_atoms id 2770 & structure')
cmd.select('T_5_atoms','T_5_atoms id 2771 & structure')
cmd.select('T_5_atoms','T_5_atoms id 2772 & structure')
cmd.select('T_5_atoms','T_5_atoms id 2773 & structure')
cmd.select('T_5_atoms','T_5_atoms id 2775 & structure')
cmd.select('T_5_atoms','T_5_atoms id 2776 & structure')
cmd.select('T_5_atoms','T_5_atoms id 2928 & structure')
cmd.select('T_5_atoms','T_5_atoms id 2930 & structure')
cmd.select('T_5_atoms','T_5_atoms id 2931 & structure')
cmd.select('T_5_atoms','T_5_atoms id 2932 & structure')
cmd.select('T_5_atoms','T_5_atoms id 2934 & structure')
cmd.select('T_5_atoms','T_5_atoms id 2935 & structure')
cmd.select('T_5_atoms','T_5_atoms id 2936 & structure')
cmd.select('T_5_atoms','T_5_atoms id 2937 & structure')
cmd.select('T_5_atoms','T_5_atoms id 2938 & structure')
cmd.select('T_5_atoms','T_5_atoms id 2939 & structure')
cmd.select('T_5_atoms','T_5_atoms id 2940 & structure')
cmd.select('T_5_atoms','T_5_atoms id 2942 & structure')
cmd.select('T_5_atoms','T_5_atoms id 2943 & structure')
cmd.select('T_5_atoms','T_5_atoms id 2946 & structure')
cmd.select('T_5_atoms','T_5_atoms id 2949 & structure')
cmd.select('T_5_atoms','T_5_atoms id 2951 & structure')
cmd.select('T_5_atoms','T_5_atoms id 2952 & structure')
cmd.select('T_5_atoms','T_5_atoms id 2993 & structure')
cmd.select('T_5_atoms','T_5_atoms id 2994 & structure')
cmd.select('T_5_atoms','T_5_atoms id 2995 & structure')
cmd.select('T_5_atoms','T_5_atoms id 2996 & structure')
cmd.select('T_5_atoms','T_5_atoms id 2997 & structure')
cmd.select('T_5_atoms','T_5_atoms id 2998 & structure')
cmd.select('T_5_atoms','T_5_atoms id 2999 & structure')
cmd.select('T_5_atoms','T_5_atoms id 3000 & structure')
cmd.select('T_5_atoms','T_5_atoms id 3001 & structure')
cmd.select('T_5_atoms','T_5_atoms id 3002 & structure')
cmd.select('T_5_atoms','T_5_atoms id 3003 & structure')
cmd.select('T_5_atoms','T_5_atoms id 3004 & structure')
cmd.select('T_5_atoms','T_5_atoms id 3005 & structure')
cmd.select('T_5_atoms','T_5_atoms id 3006 & structure')
cmd.select('T_5_atoms','T_5_atoms id 3007 & structure')
cmd.select('T_5_atoms','T_5_atoms id 3021 & structure')
cmd.select('T_5_atoms','T_5_atoms id 3024 & structure')
cmd.select('T_5_atoms','T_5_atoms id 3058 & structure')
cmd.select('T_5_atoms','T_5_atoms id 3059 & structure')
cmd.select('T_5_atoms','T_5_atoms id 3060 & structure')
cmd.select('T_5_atoms','T_5_atoms id 3061 & structure')
cmd.select('T_5_atoms','T_5_atoms id 3062 & structure')
cmd.select('T_5_atoms','T_5_atoms id 3063 & structure')
cmd.select('T_5_atoms','T_5_atoms id 3064 & structure')
cmd.select('T_5_atoms','T_5_atoms id 3065 & structure')
cmd.select('T_5_atoms','T_5_atoms id 3066 & structure')
cmd.select('T_5_atoms','T_5_atoms id 3067 & structure')
cmd.select('T_5_atoms','T_5_atoms id 3068 & structure')
cmd.select('T_5_atoms','T_5_atoms id 3069 & structure')
cmd.select('T_5_atoms','T_5_atoms id 3070 & structure')
cmd.select('T_5_atoms','T_5_atoms id 3071 & structure')
cmd.select('T_5_atoms','T_5_atoms id 3072 & structure')
cmd.select('T_5_atoms','T_5_atoms id 3073 & structure')
cmd.select('T_5_atoms','T_5_atoms id 3074 & structure')
cmd.select('T_5_atoms','T_5_atoms id 3079 & structure')
cmd.select('T_5_atoms','T_5_atoms id 3080 & structure')
cmd.select('T_5_atoms','T_5_atoms id 3081 & structure')
cmd.select('T_5_atoms','T_5_atoms id 3082 & structure')
cmd.select('T_5_atoms','T_5_atoms id 3083 & structure')
cmd.select('T_5_atoms','T_5_atoms id 3084 & structure')
cmd.select('T_5_atoms','T_5_atoms id 3085 & structure')
cmd.select('T_5_atoms','T_5_atoms id 3087 & structure')
cmd.select('T_5_atoms','T_5_atoms id 3088 & structure')
cmd.select('T_5_atoms','T_5_atoms id 3089 & structure')
cmd.select('T_5_atoms','T_5_atoms id 3090 & structure')
cmd.select('T_5_atoms','T_5_atoms id 3091 & structure')
cmd.select('T_5_atoms','T_5_atoms id 3122 & structure')
cmd.select('T_5_atoms','T_5_atoms id 3124 & structure')
cmd.select('T_5_atoms','T_5_atoms id 3125 & structure')
cmd.select('T_5_atoms','T_5_atoms id 3126 & structure')
cmd.select('T_5_atoms','T_5_atoms id 3127 & structure')
cmd.select('T_5_atoms','T_5_atoms id 3128 & structure')
cmd.select('T_5_atoms','T_5_atoms id 3129 & structure')
cmd.select('T_5_atoms','T_5_atoms id 3130 & structure')
cmd.select('T_5_atoms','T_5_atoms id 3131 & structure')
cmd.select('T_5_atoms','T_5_atoms id 3132 & structure')
cmd.select('T_5_atoms','T_5_atoms id 3133 & structure')
cmd.select('T_5_atoms','T_5_atoms id 3134 & structure')
cmd.select('T_5_atoms','T_5_atoms id 3135 & structure')
cmd.select('T_5_atoms','T_5_atoms id 3136 & structure')
cmd.select('T_5_atoms','T_5_atoms id 3137 & structure')
cmd.select('T_5_atoms','T_5_atoms id 3138 & structure')
cmd.select('T_5_atoms','T_5_atoms id 3139 & structure')
cmd.select('T_5_atoms','T_5_atoms id 3140 & structure')
cmd.select('T_5_atoms','T_5_atoms id 3141 & structure')
cmd.select('T_5_atoms','T_5_atoms id 3142 & structure')
cmd.select('T_5_atoms','T_5_atoms id 3143 & structure')
cmd.select('T_5_atoms','T_5_atoms id 3206 & structure')
cmd.select('T_5_atoms','T_5_atoms id 3208 & structure')
cmd.select('T_5_atoms','T_5_atoms id 3210 & structure')
cmd.select('T_5_atoms','T_5_atoms id 3212 & structure')
cmd.select('T_5_atoms','T_5_atoms id 3213 & structure')
cmd.select('T_5_atoms','T_5_atoms id 3218 & structure')
cmd.select('T_5_atoms','T_5_atoms id 3219 & structure')
cmd.select('T_5_atoms','T_5_atoms id 3220 & structure')
cmd.select('T_5_atoms','T_5_atoms id 3221 & structure')
cmd.select('T_5_atoms','T_5_atoms id 3222 & structure')
cmd.select('T_5_atoms','T_5_atoms id 3223 & structure')
cmd.select('T_5_atoms','T_5_atoms id 3224 & structure')
cmd.select('T_5_atoms','T_5_atoms id 3226 & structure')
cmd.select('T_5_atoms','T_5_atoms id 3227 & structure')
cmd.select('T_5_atoms','T_5_atoms id 3228 & structure')
cmd.select('T_5_atoms','T_5_atoms id 3229 & structure')
cmd.select('T_5_atoms','T_5_atoms id 3230 & structure')
cmd.select('T_5_atoms','T_5_atoms id 3231 & structure')
cmd.select('T_5_atoms','T_5_atoms id 3232 & structure')
cmd.select('T_5_atoms','T_5_atoms id 3233 & structure')
cmd.select('T_5_atoms','T_5_atoms id 3234 & structure')
cmd.select('T_5_atoms','T_5_atoms id 3235 & structure')
cmd.select('T_5_atoms','T_5_atoms id 3236 & structure')
cmd.select('T_5_atoms','T_5_atoms id 3237 & structure')
cmd.select('T_5_atoms','T_5_atoms id 3238 & structure')
cmd.select('T_5_atoms','T_5_atoms id 3239 & structure')
cmd.select('T_5_atoms','T_5_atoms id 3394 & structure')
cmd.select('T_5_atoms','T_5_atoms id 3395 & structure')
cmd.select('T_5_atoms','T_5_atoms id 4287 & structure')
cmd.select('T_5_atoms','T_5_atoms id 4288 & structure')
cmd.select('T_5_atoms','T_5_atoms id 4289 & structure')
cmd.select('T_5_atoms','T_5_atoms id 4295 & structure')
cmd.select('T_5_atoms','T_5_atoms id 4296 & structure')
cmd.select('T_5_atoms','T_5_atoms id 4297 & structure')
cmd.select('T_5_atoms','T_5_atoms id 4299 & structure')
cmd.select('T_5_atoms','T_5_atoms id 4300 & structure')
cmd.select('T_5_atoms','T_5_atoms id 4301 & structure')
cmd.select('T_5_atoms','T_5_atoms id 4302 & structure')
cmd.select('T_5_atoms','T_5_atoms id 4303 & structure')
cmd.select('T_5_atoms','T_5_atoms id 4304 & structure')
cmd.select('T_5_atoms','T_5_atoms id 4305 & structure')
cmd.select('T_5_atoms','T_5_atoms id 4306 & structure')
cmd.select('T_5_atoms','T_5_atoms id 4307 & structure')
cmd.select('T_5_atoms','T_5_atoms id 4308 & structure')
cmd.select('T_5_atoms','T_5_atoms id 4309 & structure')
cmd.select('T_5_atoms','T_5_atoms id 4310 & structure')
cmd.select('T_5_atoms','T_5_atoms id 4311 & structure')
cmd.select('T_5_atoms','T_5_atoms id 4312 & structure')
cmd.select('T_5_atoms','T_5_atoms id 4313 & structure')
cmd.select('T_5_atoms','T_5_atoms id 4315 & structure')
cmd.select('T_5_atoms','T_5_atoms id 4316 & structure')
cmd.select('T_5_atoms','T_5_atoms id 4353 & structure')
cmd.select('T_5_atoms','T_5_atoms id 4354 & structure')
cmd.select('T_5_atoms','T_5_atoms id 4355 & structure')
cmd.select('T_5_atoms','T_5_atoms id 4356 & structure')
cmd.select('T_5_atoms','T_5_atoms id 4357 & structure')
cmd.select('T_5_atoms','T_5_atoms id 4358 & structure')
cmd.select('T_5_atoms','T_5_atoms id 4359 & structure')
cmd.select('T_5_atoms','T_5_atoms id 4360 & structure')
cmd.select('T_5_atoms','T_5_atoms id 4361 & structure')
cmd.select('T_5_atoms','T_5_atoms id 4362 & structure')
cmd.select('T_5_atoms','T_5_atoms id 4363 & structure')
cmd.select('T_5_atoms','T_5_atoms id 4364 & structure')
cmd.select('T_5_atoms','T_5_atoms id 4365 & structure')
cmd.select('T_5_atoms','T_5_atoms id 4366 & structure')
cmd.select('T_5_atoms','T_5_atoms id 4367 & structure')
cmd.select('T_5_atoms','T_5_atoms id 4368 & structure')
cmd.select('T_5_atoms','T_5_atoms id 4369 & structure')
cmd.select('T_5_atoms','T_5_atoms id 4370 & structure')
cmd.select('T_5_atoms','T_5_atoms id 4371 & structure')
cmd.select('T_5_atoms','T_5_atoms id 4372 & structure')
cmd.select('T_5_atoms','T_5_atoms id 4373 & structure')
cmd.select('T_5_atoms','T_5_atoms id 4374 & structure')
cmd.select('T_5_atoms','T_5_atoms id 4375 & structure')
cmd.select('T_5_atoms','T_5_atoms id 4376 & structure')
cmd.select('T_5_atoms','T_5_atoms id 4377 & structure')
cmd.select('T_5_atoms','T_5_atoms id 4378 & structure')
cmd.select('T_5_atoms','T_5_atoms id 4379 & structure')
cmd.select('T_5_atoms','T_5_atoms id 4380 & structure')
cmd.select('T_5_atoms','T_5_atoms id 4381 & structure')
cmd.select('T_5_atoms','T_5_atoms id 4382 & structure')
cmd.select('T_5_atoms','T_5_atoms id 4383 & structure')
cmd.select('T_5_atoms','T_5_atoms id 4384 & structure')
cmd.select('T_5_atoms','T_5_atoms id 4434 & structure')
cmd.select('T_5_atoms','T_5_atoms id 4435 & structure')
cmd.select('T_5_atoms','T_5_atoms id 4436 & structure')
cmd.select('T_5_atoms','T_5_atoms id 5712 & structure')
cmd.select('T_5_atoms','T_5_atoms id 5713 & structure')
cmd.select('T_5_atoms','T_5_atoms id 5714 & structure')
cmd.select('T_5_atoms','T_5_atoms id 5715 & structure')
cmd.select('T_5_atoms','T_5_atoms id 5716 & structure')
cmd.select('T_5_atoms','T_5_atoms id 5717 & structure')
cmd.select('T_5_atoms','T_5_atoms id 5718 & structure')
cmd.select('T_5_atoms','T_5_atoms id 5780 & structure')
cmd.select('T_5_atoms','T_5_atoms id 5782 & structure')
cmd.select('T_5_atoms','T_5_atoms id 5783 & structure')
cmd.select('T_5_atoms','T_5_atoms id 5784 & structure')
cmd.select('T_5_atoms','T_5_atoms id 5785 & structure')
cmd.select('T_5_atoms','T_5_atoms id 5786 & structure')
cmd.select('T_5_atoms','T_5_atoms id 5787 & structure')
cmd.select('T_5_atoms','T_5_atoms id 5788 & structure')
cmd.select('T_5_atoms','T_5_atoms id 5789 & structure')
cmd.select('T_5_atoms','T_5_atoms id 5790 & structure')
cmd.select('T_5_atoms','T_5_atoms id 5791 & structure')
cmd.select('T_6_atoms','none')
cmd.select('T_6_atoms','T_6_atoms id 1627 & structure')
cmd.select('T_6_atoms','T_6_atoms id 1689 & structure')
cmd.select('T_6_atoms','T_6_atoms id 2227 & structure')
cmd.select('T_6_atoms','T_6_atoms id 2229 & structure')
cmd.select('T_6_atoms','T_6_atoms id 2231 & structure')
cmd.select('T_6_atoms','T_6_atoms id 2232 & structure')
cmd.select('T_6_atoms','T_6_atoms id 2234 & structure')
cmd.select('T_6_atoms','T_6_atoms id 2235 & structure')
cmd.select('T_6_atoms','T_6_atoms id 2236 & structure')
cmd.select('T_6_atoms','T_6_atoms id 2237 & structure')
cmd.select('T_6_atoms','T_6_atoms id 2238 & structure')
cmd.select('T_6_atoms','T_6_atoms id 2239 & structure')
cmd.select('T_6_atoms','T_6_atoms id 2240 & structure')
cmd.select('T_6_atoms','T_6_atoms id 2242 & structure')
cmd.select('T_6_atoms','T_6_atoms id 2243 & structure')
cmd.select('T_6_atoms','T_6_atoms id 2244 & structure')
cmd.select('T_6_atoms','T_6_atoms id 2245 & structure')
cmd.select('T_6_atoms','T_6_atoms id 2246 & structure')
cmd.select('T_6_atoms','T_6_atoms id 2247 & structure')
cmd.select('T_6_atoms','T_6_atoms id 2248 & structure')
cmd.select('T_6_atoms','T_6_atoms id 2249 & structure')
cmd.select('T_6_atoms','T_6_atoms id 2250 & structure')
cmd.select('T_6_atoms','T_6_atoms id 2251 & structure')
cmd.select('T_6_atoms','T_6_atoms id 2252 & structure')
cmd.select('T_6_atoms','T_6_atoms id 2303 & structure')
cmd.select('T_6_atoms','T_6_atoms id 2305 & structure')
cmd.select('T_6_atoms','T_6_atoms id 2306 & structure')
cmd.select('T_6_atoms','T_6_atoms id 2307 & structure')
cmd.select('T_6_atoms','T_6_atoms id 2308 & structure')
cmd.select('T_6_atoms','T_6_atoms id 2309 & structure')
cmd.select('T_6_atoms','T_6_atoms id 2310 & structure')
cmd.select('T_6_atoms','T_6_atoms id 2311 & structure')
cmd.select('T_6_atoms','T_6_atoms id 2312 & structure')
cmd.select('T_6_atoms','T_6_atoms id 2313 & structure')
cmd.select('T_6_atoms','T_6_atoms id 2314 & structure')
cmd.select('T_6_atoms','T_6_atoms id 2315 & structure')
cmd.select('T_6_atoms','T_6_atoms id 2316 & structure')
cmd.select('T_6_atoms','T_6_atoms id 2461 & structure')
cmd.select('T_6_atoms','T_6_atoms id 2471 & structure')
cmd.select('T_6_atoms','T_6_atoms id 2482 & structure')
cmd.select('T_6_atoms','T_6_atoms id 2484 & structure')
cmd.select('T_6_atoms','T_6_atoms id 2485 & structure')
cmd.select('T_6_atoms','T_6_atoms id 2486 & structure')
cmd.select('T_6_atoms','T_6_atoms id 2488 & structure')
cmd.select('T_6_atoms','T_6_atoms id 2489 & structure')
cmd.select('T_6_atoms','T_6_atoms id 2490 & structure')
cmd.select('T_6_atoms','T_6_atoms id 2491 & structure')
cmd.select('T_6_atoms','T_6_atoms id 2492 & structure')
cmd.select('T_6_atoms','T_6_atoms id 2493 & structure')
cmd.select('T_6_atoms','T_6_atoms id 2494 & structure')
cmd.select('T_6_atoms','T_6_atoms id 2495 & structure')
cmd.select('T_6_atoms','T_6_atoms id 2496 & structure')
cmd.select('T_6_atoms','T_6_atoms id 2498 & structure')
cmd.select('T_6_atoms','T_6_atoms id 2499 & structure')
cmd.select('T_6_atoms','T_6_atoms id 2500 & structure')
cmd.select('T_6_atoms','T_6_atoms id 2501 & structure')
cmd.select('T_6_atoms','T_6_atoms id 2502 & structure')
cmd.select('T_6_atoms','T_6_atoms id 2503 & structure')
cmd.select('T_6_atoms','T_6_atoms id 2504 & structure')
cmd.select('T_6_atoms','T_6_atoms id 2505 & structure')
cmd.select('T_6_atoms','T_6_atoms id 2506 & structure')
cmd.select('T_6_atoms','T_6_atoms id 2507 & structure')
cmd.select('T_6_atoms','T_6_atoms id 2508 & structure')
cmd.select('T_6_atoms','T_6_atoms id 2509 & structure')
cmd.select('T_6_atoms','T_6_atoms id 2510 & structure')
cmd.select('T_6_atoms','T_6_atoms id 2511 & structure')
cmd.select('T_6_atoms','T_6_atoms id 2512 & structure')
cmd.select('T_6_atoms','T_6_atoms id 2513 & structure')
cmd.select('T_6_atoms','T_6_atoms id 2514 & structure')
cmd.select('T_6_atoms','T_6_atoms id 2515 & structure')
cmd.select('T_6_atoms','T_6_atoms id 2516 & structure')
cmd.select('T_6_atoms','T_6_atoms id 2517 & structure')
cmd.select('T_6_atoms','T_6_atoms id 2518 & structure')
cmd.select('T_6_atoms','T_6_atoms id 2519 & structure')
cmd.select('T_6_atoms','T_6_atoms id 2520 & structure')
cmd.select('T_6_atoms','T_6_atoms id 2529 & structure')
cmd.select('T_6_atoms','T_6_atoms id 2530 & structure')
cmd.select('T_6_atoms','T_6_atoms id 2531 & structure')
cmd.select('T_6_atoms','T_6_atoms id 2532 & structure')
cmd.select('T_6_atoms','T_6_atoms id 2533 & structure')
cmd.select('T_6_atoms','T_6_atoms id 2534 & structure')
cmd.select('T_6_atoms','T_6_atoms id 2536 & structure')
cmd.select('T_6_atoms','T_6_atoms id 2537 & structure')
cmd.select('T_6_atoms','T_6_atoms id 2538 & structure')
cmd.select('T_6_atoms','T_6_atoms id 2541 & structure')
cmd.select('T_6_atoms','T_6_atoms id 2542 & structure')
cmd.select('T_6_atoms','T_6_atoms id 2544 & structure')
cmd.select('T_6_atoms','T_6_atoms id 2545 & structure')
cmd.select('T_6_atoms','T_6_atoms id 2546 & structure')
cmd.select('T_6_atoms','T_6_atoms id 2547 & structure')
cmd.select('T_6_atoms','T_6_atoms id 2548 & structure')
cmd.select('T_6_atoms','T_6_atoms id 2549 & structure')
cmd.select('T_6_atoms','T_6_atoms id 2550 & structure')
cmd.select('T_6_atoms','T_6_atoms id 2551 & structure')
cmd.select('T_6_atoms','T_6_atoms id 2552 & structure')
cmd.select('T_6_atoms','T_6_atoms id 2553 & structure')
cmd.select('T_6_atoms','T_6_atoms id 2554 & structure')
cmd.select('T_6_atoms','T_6_atoms id 2555 & structure')
cmd.select('T_6_atoms','T_6_atoms id 2556 & structure')
cmd.select('T_6_atoms','T_6_atoms id 2557 & structure')
cmd.select('T_6_atoms','T_6_atoms id 2558 & structure')
cmd.select('T_6_atoms','T_6_atoms id 2559 & structure')
cmd.select('T_6_atoms','T_6_atoms id 2560 & structure')
cmd.select('T_6_atoms','T_6_atoms id 2561 & structure')
cmd.select('T_6_atoms','T_6_atoms id 2562 & structure')
cmd.select('T_6_atoms','T_6_atoms id 2564 & structure')
cmd.select('T_6_atoms','T_6_atoms id 2565 & structure')
cmd.select('T_6_atoms','T_6_atoms id 2713 & structure')
cmd.select('T_6_atoms','T_6_atoms id 2715 & structure')
cmd.select('T_6_atoms','T_6_atoms id 2716 & structure')
cmd.select('T_6_atoms','T_6_atoms id 2717 & structure')
cmd.select('T_6_atoms','T_6_atoms id 2718 & structure')
cmd.select('T_6_atoms','T_6_atoms id 2719 & structure')
cmd.select('T_6_atoms','T_6_atoms id 2720 & structure')
cmd.select('T_6_atoms','T_6_atoms id 2722 & structure')
cmd.select('T_6_atoms','T_6_atoms id 2723 & structure')
cmd.select('T_6_atoms','T_6_atoms id 2776 & structure')
cmd.select('T_6_atoms','T_6_atoms id 3003 & structure')
cmd.select('T_6_atoms','T_6_atoms id 3004 & structure')
cmd.select('T_6_atoms','T_6_atoms id 3005 & structure')
cmd.select('T_6_atoms','T_6_atoms id 3081 & structure')
cmd.select('T_6_atoms','T_6_atoms id 3082 & structure')
cmd.select('T_6_atoms','T_6_atoms id 3083 & structure')
cmd.select('T_6_atoms','T_6_atoms id 3084 & structure')
cmd.select('T_6_atoms','T_6_atoms id 3087 & structure')
cmd.select('T_6_atoms','T_6_atoms id 3088 & structure')
cmd.select('T_6_atoms','T_6_atoms id 3134 & structure')
cmd.select('T_6_atoms','T_6_atoms id 3135 & structure')
cmd.select('T_6_atoms','T_6_atoms id 3136 & structure')
cmd.select('T_6_atoms','T_6_atoms id 3137 & structure')
cmd.select('T_6_atoms','T_6_atoms id 3224 & structure')
cmd.select('T_6_atoms','T_6_atoms id 3226 & structure')
cmd.select('T_6_atoms','T_6_atoms id 3227 & structure')
cmd.select('T_6_atoms','T_6_atoms id 3228 & structure')
cmd.select('T_6_atoms','T_6_atoms id 3229 & structure')
cmd.select('T_6_atoms','T_6_atoms id 3230 & structure')
cmd.select('T_6_atoms','T_6_atoms id 3231 & structure')
cmd.select('T_6_atoms','T_6_atoms id 3232 & structure')
cmd.select('T_6_atoms','T_6_atoms id 3233 & structure')
cmd.select('T_6_atoms','T_6_atoms id 4287 & structure')
cmd.select('T_6_atoms','T_6_atoms id 4288 & structure')
cmd.select('T_6_atoms','T_6_atoms id 4289 & structure')
cmd.select('T_6_atoms','T_6_atoms id 4350 & structure')
cmd.select('T_6_atoms','T_6_atoms id 4351 & structure')
cmd.select('T_6_atoms','T_6_atoms id 4353 & structure')
cmd.select('T_6_atoms','T_6_atoms id 4354 & structure')
cmd.select('T_6_atoms','T_6_atoms id 4355 & structure')
cmd.select('T_6_atoms','T_6_atoms id 4356 & structure')
cmd.select('T_6_atoms','T_6_atoms id 4357 & structure')
cmd.select('T_6_atoms','T_6_atoms id 4358 & structure')
cmd.select('T_6_atoms','T_6_atoms id 4359 & structure')
cmd.select('T_6_atoms','T_6_atoms id 4360 & structure')
cmd.select('T_6_atoms','T_6_atoms id 4361 & structure')
cmd.select('T_6_atoms','T_6_atoms id 4362 & structure')
cmd.select('T_6_atoms','T_6_atoms id 4363 & structure')
cmd.select('T_6_atoms','T_6_atoms id 4364 & structure')
cmd.select('T_6_atoms','T_6_atoms id 4365 & structure')
cmd.select('T_6_atoms','T_6_atoms id 4366 & structure')
cmd.select('T_6_atoms','T_6_atoms id 4367 & structure')
cmd.select('T_6_atoms','T_6_atoms id 4368 & structure')
cmd.select('T_6_atoms','T_6_atoms id 4369 & structure')
cmd.select('T_6_atoms','T_6_atoms id 4370 & structure')
cmd.select('T_6_atoms','T_6_atoms id 4371 & structure')
cmd.select('T_6_atoms','T_6_atoms id 4372 & structure')
cmd.select('T_6_atoms','T_6_atoms id 4373 & structure')
cmd.select('T_6_atoms','T_6_atoms id 4375 & structure')
cmd.select('T_6_atoms','T_6_atoms id 4377 & structure')
cmd.select('T_6_atoms','T_6_atoms id 4378 & structure')
cmd.select('T_6_atoms','T_6_atoms id 4379 & structure')
cmd.select('T_6_atoms','T_6_atoms id 4380 & structure')
cmd.select('T_6_atoms','T_6_atoms id 4381 & structure')
cmd.select('T_6_atoms','T_6_atoms id 4382 & structure')
cmd.select('T_6_atoms','T_6_atoms id 4383 & structure')
cmd.select('T_6_atoms','T_6_atoms id 4384 & structure')
cmd.select('T_6_atoms','T_6_atoms id 4385 & structure')
cmd.select('T_6_atoms','T_6_atoms id 4386 & structure')
cmd.select('T_6_atoms','T_6_atoms id 4388 & structure')
cmd.select('T_6_atoms','T_6_atoms id 4389 & structure')
cmd.select('T_6_atoms','T_6_atoms id 4403 & structure')
cmd.select('T_6_atoms','T_6_atoms id 4405 & structure')
cmd.select('T_6_atoms','T_6_atoms id 4406 & structure')
cmd.select('T_6_atoms','T_6_atoms id 4411 & structure')
cmd.select('T_6_atoms','T_6_atoms id 4420 & structure')
cmd.select('T_6_atoms','T_6_atoms id 4421 & structure')
cmd.select('T_6_atoms','T_6_atoms id 4422 & structure')
cmd.select('T_6_atoms','T_6_atoms id 4423 & structure')
cmd.select('T_6_atoms','T_6_atoms id 4424 & structure')
cmd.select('T_6_atoms','T_6_atoms id 4425 & structure')
cmd.select('T_6_atoms','T_6_atoms id 4426 & structure')
cmd.select('T_6_atoms','T_6_atoms id 4427 & structure')
cmd.select('T_6_atoms','T_6_atoms id 4428 & structure')
cmd.select('T_6_atoms','T_6_atoms id 4429 & structure')
cmd.select('T_6_atoms','T_6_atoms id 4430 & structure')
cmd.select('T_6_atoms','T_6_atoms id 4431 & structure')
cmd.select('T_6_atoms','T_6_atoms id 4432 & structure')
cmd.select('T_6_atoms','T_6_atoms id 4433 & structure')
cmd.select('T_6_atoms','T_6_atoms id 4434 & structure')
cmd.select('T_6_atoms','T_6_atoms id 4435 & structure')
cmd.select('T_6_atoms','T_6_atoms id 4436 & structure')
cmd.select('T_6_atoms','T_6_atoms id 4437 & structure')
cmd.select('T_6_atoms','T_6_atoms id 4438 & structure')
cmd.select('T_6_atoms','T_6_atoms id 4439 & structure')
cmd.select('T_6_atoms','T_6_atoms id 4440 & structure')
cmd.select('T_6_atoms','T_6_atoms id 4441 & structure')
cmd.select('T_6_atoms','T_6_atoms id 4442 & structure')
cmd.select('T_6_atoms','T_6_atoms id 4443 & structure')
cmd.select('T_6_atoms','T_6_atoms id 4444 & structure')
cmd.select('T_6_atoms','T_6_atoms id 4445 & structure')
cmd.select('T_6_atoms','T_6_atoms id 4446 & structure')
cmd.select('T_6_atoms','T_6_atoms id 4447 & structure')
cmd.select('T_6_atoms','T_6_atoms id 4448 & structure')
cmd.select('T_6_atoms','T_6_atoms id 4449 & structure')
cmd.select('T_6_atoms','T_6_atoms id 4450 & structure')
cmd.select('T_6_atoms','T_6_atoms id 4451 & structure')
cmd.select('T_6_atoms','T_6_atoms id 4453 & structure')
cmd.select('T_6_atoms','T_6_atoms id 4454 & structure')
cmd.select('T_6_atoms','T_6_atoms id 4503 & structure')
cmd.select('T_6_atoms','T_6_atoms id 4505 & structure')
cmd.select('T_6_atoms','T_6_atoms id 4506 & structure')
cmd.select('T_6_atoms','T_6_atoms id 4536 & structure')
cmd.select('T_6_atoms','T_6_atoms id 4537 & structure')
cmd.select('T_6_atoms','T_6_atoms id 4538 & structure')
cmd.select('T_6_atoms','T_6_atoms id 4539 & structure')
cmd.select('T_6_atoms','T_6_atoms id 5081 & structure')
cmd.select('T_6_atoms','T_6_atoms id 5082 & structure')
cmd.select('T_6_atoms','T_6_atoms id 5083 & structure')
cmd.select('T_6_atoms','T_6_atoms id 5084 & structure')
cmd.select('T_6_atoms','T_6_atoms id 5781 & structure')
cmd.select('T_6_atoms','T_6_atoms id 5784 & structure')
cmd.select('T_6_atoms','T_6_atoms id 5785 & structure')
cmd.select('T_6_atoms','T_6_atoms id 5786 & structure')
cmd.select('T_6_atoms','T_6_atoms id 5790 & structure')
cmd.select('T_6_atoms','T_6_atoms id 5791 & structure')
cmd.select('T_6_atoms','T_6_atoms id 5829 & structure')
cmd.select('T_6_atoms','T_6_atoms id 5830 & structure')
cmd.select('T_6_atoms','T_6_atoms id 5831 & structure')
cmd.select('T_6_atoms','T_6_atoms id 5832 & structure')
cmd.select('T_6_atoms','T_6_atoms id 5833 & structure')
cmd.select('T_6_atoms','T_6_atoms id 5834 & structure')
cmd.select('T_6_atoms','T_6_atoms id 5835 & structure')
cmd.select('T_6_atoms','T_6_atoms id 5836 & structure')
cmd.select('T_6_atoms','T_6_atoms id 5838 & structure')
cmd.select('T_6_atoms','T_6_atoms id 5839 & structure')
cmd.select('T_6_atoms','T_6_atoms id 5840 & structure')
cmd.select('T_6_atoms','T_6_atoms id 5841 & structure')
cmd.select('T_6_atoms','T_6_atoms id 5842 & structure')
cmd.select('T_6_atoms','T_6_atoms id 5843 & structure')
cmd.select('T_6_atoms','T_6_atoms id 5844 & structure')
cmd.select('T_6_atoms','T_6_atoms id 5846 & structure')
cmd.select('T_6_atoms','T_6_atoms id 5847 & structure')
cmd.select('T_6_atoms','T_6_atoms id 5848 & structure')
cmd.select('T_6_atoms','T_6_atoms id 5849 & structure')
cmd.select('T_6_atoms','T_6_atoms id 5850 & structure')
cmd.select('T_6_atoms','T_6_atoms id 5852 & structure')
cmd.select('T_6_atoms','T_6_atoms id 5857 & structure')
cmd.select('T_6_atoms','T_6_atoms id 5858 & structure')
cmd.select('T_6_atoms','T_6_atoms id 5859 & structure')
cmd.select('T_6_atoms','T_6_atoms id 5860 & structure')
cmd.select('T_6_atoms','T_6_atoms id 5861 & structure')
cmd.select('T_6_atoms','T_6_atoms id 5862 & structure')
cmd.select('T_6_atoms','T_6_atoms id 5864 & structure')
cmd.select('T_6_atoms','T_6_atoms id 6085 & structure')
cmd.select('T_6_atoms','T_6_atoms id 6086 & structure')
cmd.select('T_6_atoms','T_6_atoms id 6087 & structure')
cmd.select('T_6_atoms','T_6_atoms id 6088 & structure')
cmd.select('T_6_atoms','T_6_atoms id 6089 & structure')
cmd.select('T_6_atoms','T_6_atoms id 6090 & structure')
cmd.select('T_6_atoms','T_6_atoms id 6091 & structure')
cmd.select('T_6_atoms','T_6_atoms id 6092 & structure')
cmd.select('T_6_atoms','T_6_atoms id 6093 & structure')
cmd.select('T_6_atoms','T_6_atoms id 6095 & structure')
cmd.select('T_6_atoms','T_6_atoms id 6096 & structure')
cmd.select('T_7_atoms','none')
cmd.select('T_7_atoms','T_7_atoms id 1610 & structure')
cmd.select('T_7_atoms','T_7_atoms id 1611 & structure')
cmd.select('T_7_atoms','T_7_atoms id 1612 & structure')
cmd.select('T_7_atoms','T_7_atoms id 1614 & structure')
cmd.select('T_7_atoms','T_7_atoms id 1615 & structure')
cmd.select('T_7_atoms','T_7_atoms id 1616 & structure')
cmd.select('T_7_atoms','T_7_atoms id 1617 & structure')
cmd.select('T_7_atoms','T_7_atoms id 1618 & structure')
cmd.select('T_7_atoms','T_7_atoms id 1619 & structure')
cmd.select('T_7_atoms','T_7_atoms id 1620 & structure')
cmd.select('T_7_atoms','T_7_atoms id 1621 & structure')
cmd.select('T_7_atoms','T_7_atoms id 1626 & structure')
cmd.select('T_7_atoms','T_7_atoms id 1627 & structure')
cmd.select('T_7_atoms','T_7_atoms id 1628 & structure')
cmd.select('T_7_atoms','T_7_atoms id 1629 & structure')
cmd.select('T_7_atoms','T_7_atoms id 1684 & structure')
cmd.select('T_7_atoms','T_7_atoms id 1685 & structure')
cmd.select('T_7_atoms','T_7_atoms id 1686 & structure')
cmd.select('T_7_atoms','T_7_atoms id 1687 & structure')
cmd.select('T_7_atoms','T_7_atoms id 1688 & structure')
cmd.select('T_7_atoms','T_7_atoms id 1689 & structure')
cmd.select('T_7_atoms','T_7_atoms id 1690 & structure')
cmd.select('T_7_atoms','T_7_atoms id 1691 & structure')
cmd.select('T_7_atoms','T_7_atoms id 2007 & structure')
cmd.select('T_7_atoms','T_7_atoms id 2008 & structure')
cmd.select('T_7_atoms','T_7_atoms id 2009 & structure')
cmd.select('T_7_atoms','T_7_atoms id 2010 & structure')
cmd.select('T_7_atoms','T_7_atoms id 2011 & structure')
cmd.select('T_7_atoms','T_7_atoms id 2038 & structure')
cmd.select('T_7_atoms','T_7_atoms id 2040 & structure')
cmd.select('T_7_atoms','T_7_atoms id 2041 & structure')
cmd.select('T_7_atoms','T_7_atoms id 2042 & structure')
cmd.select('T_7_atoms','T_7_atoms id 2043 & structure')
cmd.select('T_7_atoms','T_7_atoms id 2044 & structure')
cmd.select('T_7_atoms','T_7_atoms id 2045 & structure')
cmd.select('T_7_atoms','T_7_atoms id 2046 & structure')
cmd.select('T_7_atoms','T_7_atoms id 2047 & structure')
cmd.select('T_7_atoms','T_7_atoms id 2048 & structure')
cmd.select('T_7_atoms','T_7_atoms id 2049 & structure')
cmd.select('T_7_atoms','T_7_atoms id 2050 & structure')
cmd.select('T_7_atoms','T_7_atoms id 2051 & structure')
cmd.select('T_7_atoms','T_7_atoms id 2054 & structure')
cmd.select('T_7_atoms','T_7_atoms id 2055 & structure')
cmd.select('T_7_atoms','T_7_atoms id 2056 & structure')
cmd.select('T_7_atoms','T_7_atoms id 2057 & structure')
cmd.select('T_7_atoms','T_7_atoms id 2059 & structure')
cmd.select('T_7_atoms','T_7_atoms id 2061 & structure')
cmd.select('T_7_atoms','T_7_atoms id 2062 & structure')
cmd.select('T_7_atoms','T_7_atoms id 2063 & structure')
cmd.select('T_7_atoms','T_7_atoms id 2064 & structure')
cmd.select('T_7_atoms','T_7_atoms id 2065 & structure')
cmd.select('T_7_atoms','T_7_atoms id 2066 & structure')
cmd.select('T_7_atoms','T_7_atoms id 2067 & structure')
cmd.select('T_7_atoms','T_7_atoms id 2074 & structure')
cmd.select('T_7_atoms','T_7_atoms id 2075 & structure')
cmd.select('T_7_atoms','T_7_atoms id 2076 & structure')
cmd.select('T_7_atoms','T_7_atoms id 2077 & structure')
cmd.select('T_7_atoms','T_7_atoms id 2078 & structure')
cmd.select('T_7_atoms','T_7_atoms id 2079 & structure')
cmd.select('T_7_atoms','T_7_atoms id 2080 & structure')
cmd.select('T_7_atoms','T_7_atoms id 2081 & structure')
cmd.select('T_7_atoms','T_7_atoms id 2082 & structure')
cmd.select('T_7_atoms','T_7_atoms id 2083 & structure')
cmd.select('T_7_atoms','T_7_atoms id 2084 & structure')
cmd.select('T_7_atoms','T_7_atoms id 2085 & structure')
cmd.select('T_7_atoms','T_7_atoms id 2086 & structure')
cmd.select('T_7_atoms','T_7_atoms id 2087 & structure')
cmd.select('T_7_atoms','T_7_atoms id 2088 & structure')
cmd.select('T_7_atoms','T_7_atoms id 2089 & structure')
cmd.select('T_7_atoms','T_7_atoms id 2161 & structure')
cmd.select('T_7_atoms','T_7_atoms id 2162 & structure')
cmd.select('T_7_atoms','T_7_atoms id 2164 & structure')
cmd.select('T_7_atoms','T_7_atoms id 2165 & structure')
cmd.select('T_7_atoms','T_7_atoms id 2166 & structure')
cmd.select('T_7_atoms','T_7_atoms id 2167 & structure')
cmd.select('T_7_atoms','T_7_atoms id 2168 & structure')
cmd.select('T_7_atoms','T_7_atoms id 2169 & structure')
cmd.select('T_7_atoms','T_7_atoms id 2170 & structure')
cmd.select('T_7_atoms','T_7_atoms id 2171 & structure')
cmd.select('T_7_atoms','T_7_atoms id 2176 & structure')
cmd.select('T_7_atoms','T_7_atoms id 2177 & structure')
cmd.select('T_7_atoms','T_7_atoms id 2227 & structure')
cmd.select('T_7_atoms','T_7_atoms id 2229 & structure')
cmd.select('T_7_atoms','T_7_atoms id 2231 & structure')
cmd.select('T_7_atoms','T_7_atoms id 2232 & structure')
cmd.select('T_7_atoms','T_7_atoms id 2234 & structure')
cmd.select('T_7_atoms','T_7_atoms id 2235 & structure')
cmd.select('T_7_atoms','T_7_atoms id 2236 & structure')
cmd.select('T_7_atoms','T_7_atoms id 2237 & structure')
cmd.select('T_7_atoms','T_7_atoms id 2238 & structure')
cmd.select('T_7_atoms','T_7_atoms id 2239 & structure')
cmd.select('T_7_atoms','T_7_atoms id 2240 & structure')
cmd.select('T_7_atoms','T_7_atoms id 2242 & structure')
cmd.select('T_7_atoms','T_7_atoms id 2243 & structure')
cmd.select('T_7_atoms','T_7_atoms id 2244 & structure')
cmd.select('T_7_atoms','T_7_atoms id 2245 & structure')
cmd.select('T_7_atoms','T_7_atoms id 2246 & structure')
cmd.select('T_7_atoms','T_7_atoms id 2247 & structure')
cmd.select('T_7_atoms','T_7_atoms id 2248 & structure')
cmd.select('T_7_atoms','T_7_atoms id 2249 & structure')
cmd.select('T_7_atoms','T_7_atoms id 2250 & structure')
cmd.select('T_7_atoms','T_7_atoms id 2305 & structure')
cmd.select('T_7_atoms','T_7_atoms id 2306 & structure')
cmd.select('T_7_atoms','T_7_atoms id 2307 & structure')
cmd.select('T_7_atoms','T_7_atoms id 2308 & structure')
cmd.select('T_7_atoms','T_7_atoms id 2309 & structure')
cmd.select('T_7_atoms','T_7_atoms id 2310 & structure')
cmd.select('T_7_atoms','T_7_atoms id 2311 & structure')
cmd.select('T_7_atoms','T_7_atoms id 2312 & structure')
cmd.select('T_7_atoms','T_7_atoms id 2313 & structure')
cmd.select('T_7_atoms','T_7_atoms id 2314 & structure')
cmd.select('T_7_atoms','T_7_atoms id 2315 & structure')
cmd.select('T_7_atoms','T_7_atoms id 2484 & structure')
cmd.select('T_7_atoms','T_7_atoms id 2486 & structure')
cmd.select('T_7_atoms','T_7_atoms id 2488 & structure')
cmd.select('T_7_atoms','T_7_atoms id 2489 & structure')
cmd.select('T_7_atoms','T_7_atoms id 2490 & structure')
cmd.select('T_7_atoms','T_7_atoms id 2491 & structure')
cmd.select('T_7_atoms','T_7_atoms id 2492 & structure')
cmd.select('T_7_atoms','T_7_atoms id 3071 & structure')
cmd.select('T_7_atoms','T_7_atoms id 3074 & structure')
cmd.select('T_7_atoms','T_7_atoms id 3075 & structure')
cmd.select('T_7_atoms','T_7_atoms id 3076 & structure')
cmd.select('T_7_atoms','T_7_atoms id 3077 & structure')
cmd.select('T_7_atoms','T_7_atoms id 3078 & structure')
cmd.select('T_7_atoms','T_7_atoms id 3079 & structure')
cmd.select('T_7_atoms','T_7_atoms id 3080 & structure')
cmd.select('T_7_atoms','T_7_atoms id 3081 & structure')
cmd.select('T_7_atoms','T_7_atoms id 3082 & structure')
cmd.select('T_7_atoms','T_7_atoms id 3083 & structure')
cmd.select('T_7_atoms','T_7_atoms id 3084 & structure')
cmd.select('T_7_atoms','T_7_atoms id 3085 & structure')
cmd.select('T_7_atoms','T_7_atoms id 3086 & structure')
cmd.select('T_7_atoms','T_7_atoms id 3087 & structure')
cmd.select('T_7_atoms','T_7_atoms id 3088 & structure')
cmd.select('T_7_atoms','T_7_atoms id 3092 & structure')
cmd.select('T_7_atoms','T_7_atoms id 3093 & structure')
cmd.select('T_7_atoms','T_7_atoms id 3100 & structure')
cmd.select('T_7_atoms','T_7_atoms id 3101 & structure')
cmd.select('T_7_atoms','T_7_atoms id 3102 & structure')
cmd.select('T_7_atoms','T_7_atoms id 3134 & structure')
cmd.select('T_7_atoms','T_7_atoms id 3135 & structure')
cmd.select('T_7_atoms','T_7_atoms id 3136 & structure')
cmd.select('T_7_atoms','T_7_atoms id 3137 & structure')
cmd.select('T_7_atoms','T_7_atoms id 3154 & structure')
cmd.select('T_7_atoms','T_7_atoms id 3155 & structure')
cmd.select('T_7_atoms','T_7_atoms id 3157 & structure')
cmd.select('T_7_atoms','T_7_atoms id 4119 & structure')
cmd.select('T_7_atoms','T_7_atoms id 4168 & structure')
cmd.select('T_7_atoms','T_7_atoms id 4171 & structure')
cmd.select('T_7_atoms','T_7_atoms id 4172 & structure')
cmd.select('T_7_atoms','T_7_atoms id 4173 & structure')
cmd.select('T_7_atoms','T_7_atoms id 4174 & structure')
cmd.select('T_7_atoms','T_7_atoms id 4175 & structure')
cmd.select('T_7_atoms','T_7_atoms id 4176 & structure')
cmd.select('T_7_atoms','T_7_atoms id 4177 & structure')
cmd.select('T_7_atoms','T_7_atoms id 4178 & structure')
cmd.select('T_7_atoms','T_7_atoms id 4179 & structure')
cmd.select('T_7_atoms','T_7_atoms id 4180 & structure')
cmd.select('T_7_atoms','T_7_atoms id 4182 & structure')
cmd.select('T_7_atoms','T_7_atoms id 4227 & structure')
cmd.select('T_7_atoms','T_7_atoms id 4228 & structure')
cmd.select('T_7_atoms','T_7_atoms id 4230 & structure')
cmd.select('T_7_atoms','T_7_atoms id 4237 & structure')
cmd.select('T_7_atoms','T_7_atoms id 4239 & structure')
cmd.select('T_7_atoms','T_7_atoms id 4240 & structure')
cmd.select('T_7_atoms','T_7_atoms id 4241 & structure')
cmd.select('T_7_atoms','T_7_atoms id 4242 & structure')
cmd.select('T_7_atoms','T_7_atoms id 4243 & structure')
cmd.select('T_7_atoms','T_7_atoms id 4244 & structure')
cmd.select('T_7_atoms','T_7_atoms id 4245 & structure')
cmd.select('T_7_atoms','T_7_atoms id 4246 & structure')
cmd.select('T_7_atoms','T_7_atoms id 4247 & structure')
cmd.select('T_7_atoms','T_7_atoms id 4248 & structure')
cmd.select('T_7_atoms','T_7_atoms id 4282 & structure')
cmd.select('T_7_atoms','T_7_atoms id 4283 & structure')
cmd.select('T_7_atoms','T_7_atoms id 4284 & structure')
cmd.select('T_7_atoms','T_7_atoms id 4285 & structure')
cmd.select('T_7_atoms','T_7_atoms id 4286 & structure')
cmd.select('T_7_atoms','T_7_atoms id 4287 & structure')
cmd.select('T_7_atoms','T_7_atoms id 4288 & structure')
cmd.select('T_7_atoms','T_7_atoms id 4289 & structure')
cmd.select('T_7_atoms','T_7_atoms id 4290 & structure')
cmd.select('T_7_atoms','T_7_atoms id 4291 & structure')
cmd.select('T_7_atoms','T_7_atoms id 4292 & structure')
cmd.select('T_7_atoms','T_7_atoms id 4293 & structure')
cmd.select('T_7_atoms','T_7_atoms id 4294 & structure')
cmd.select('T_7_atoms','T_7_atoms id 4295 & structure')
cmd.select('T_7_atoms','T_7_atoms id 4296 & structure')
cmd.select('T_7_atoms','T_7_atoms id 4339 & structure')
cmd.select('T_7_atoms','T_7_atoms id 4351 & structure')
cmd.select('T_7_atoms','T_7_atoms id 4352 & structure')
cmd.select('T_7_atoms','T_7_atoms id 4353 & structure')
cmd.select('T_7_atoms','T_7_atoms id 4354 & structure')
cmd.select('T_7_atoms','T_7_atoms id 4355 & structure')
cmd.select('T_7_atoms','T_7_atoms id 4356 & structure')
cmd.select('T_7_atoms','T_7_atoms id 4357 & structure')
cmd.select('T_7_atoms','T_7_atoms id 4358 & structure')
cmd.select('T_7_atoms','T_7_atoms id 4359 & structure')
cmd.select('T_7_atoms','T_7_atoms id 4360 & structure')
cmd.select('T_7_atoms','T_7_atoms id 4361 & structure')
cmd.select('T_7_atoms','T_7_atoms id 4362 & structure')
cmd.select('T_7_atoms','T_7_atoms id 4363 & structure')
cmd.select('T_7_atoms','T_7_atoms id 4364 & structure')
cmd.select('T_7_atoms','T_7_atoms id 4434 & structure')
cmd.select('T_7_atoms','T_7_atoms id 4435 & structure')
cmd.select('T_7_atoms','T_7_atoms id 4436 & structure')
cmd.select('T_8_atoms','none')
cmd.select('T_8_atoms','T_8_atoms id 728 & structure')
cmd.select('T_8_atoms','T_8_atoms id 729 & structure')
cmd.select('T_8_atoms','T_8_atoms id 730 & structure')
cmd.select('T_8_atoms','T_8_atoms id 796 & structure')
cmd.select('T_8_atoms','T_8_atoms id 798 & structure')
cmd.select('T_8_atoms','T_8_atoms id 799 & structure')
cmd.select('T_8_atoms','T_8_atoms id 800 & structure')
cmd.select('T_8_atoms','T_8_atoms id 801 & structure')
cmd.select('T_8_atoms','T_8_atoms id 802 & structure')
cmd.select('T_8_atoms','T_8_atoms id 803 & structure')
cmd.select('T_8_atoms','T_8_atoms id 804 & structure')
cmd.select('T_8_atoms','T_8_atoms id 805 & structure')
cmd.select('T_8_atoms','T_8_atoms id 806 & structure')
cmd.select('T_8_atoms','T_8_atoms id 807 & structure')
cmd.select('T_8_atoms','T_8_atoms id 809 & structure')
cmd.select('T_8_atoms','T_8_atoms id 810 & structure')
cmd.select('T_8_atoms','T_8_atoms id 838 & structure')
cmd.select('T_8_atoms','T_8_atoms id 839 & structure')
cmd.select('T_8_atoms','T_8_atoms id 840 & structure')
cmd.select('T_8_atoms','T_8_atoms id 842 & structure')
cmd.select('T_8_atoms','T_8_atoms id 843 & structure')
cmd.select('T_8_atoms','T_8_atoms id 844 & structure')
cmd.select('T_8_atoms','T_8_atoms id 845 & structure')
cmd.select('T_8_atoms','T_8_atoms id 846 & structure')
cmd.select('T_8_atoms','T_8_atoms id 847 & structure')
cmd.select('T_8_atoms','T_8_atoms id 848 & structure')
cmd.select('T_8_atoms','T_8_atoms id 849 & structure')
cmd.select('T_8_atoms','T_8_atoms id 850 & structure')
cmd.select('T_8_atoms','T_8_atoms id 853 & structure')
cmd.select('T_8_atoms','T_8_atoms id 857 & structure')
cmd.select('T_8_atoms','T_8_atoms id 859 & structure')
cmd.select('T_8_atoms','T_8_atoms id 860 & structure')
cmd.select('T_8_atoms','T_8_atoms id 861 & structure')
cmd.select('T_8_atoms','T_8_atoms id 862 & structure')
cmd.select('T_8_atoms','T_8_atoms id 863 & structure')
cmd.select('T_8_atoms','T_8_atoms id 864 & structure')
cmd.select('T_8_atoms','T_8_atoms id 865 & structure')
cmd.select('T_8_atoms','T_8_atoms id 867 & structure')
cmd.select('T_8_atoms','T_8_atoms id 869 & structure')
cmd.select('T_8_atoms','T_8_atoms id 870 & structure')
cmd.select('T_8_atoms','T_8_atoms id 871 & structure')
cmd.select('T_8_atoms','T_8_atoms id 872 & structure')
cmd.select('T_8_atoms','T_8_atoms id 924 & structure')
cmd.select('T_8_atoms','T_8_atoms id 1532 & structure')
cmd.select('T_8_atoms','T_8_atoms id 1573 & structure')
cmd.select('T_8_atoms','T_8_atoms id 1583 & structure')
cmd.select('T_8_atoms','T_8_atoms id 1584 & structure')
cmd.select('T_8_atoms','T_8_atoms id 1585 & structure')
cmd.select('T_8_atoms','T_8_atoms id 1586 & structure')
cmd.select('T_8_atoms','T_8_atoms id 1587 & structure')
cmd.select('T_8_atoms','T_8_atoms id 1588 & structure')
cmd.select('T_8_atoms','T_8_atoms id 1589 & structure')
cmd.select('T_8_atoms','T_8_atoms id 1590 & structure')
cmd.select('T_8_atoms','T_8_atoms id 1591 & structure')
cmd.select('T_8_atoms','T_8_atoms id 1592 & structure')
cmd.select('T_8_atoms','T_8_atoms id 1618 & structure')
cmd.select('T_8_atoms','T_8_atoms id 1619 & structure')
cmd.select('T_8_atoms','T_8_atoms id 1620 & structure')
cmd.select('T_8_atoms','T_8_atoms id 1621 & structure')
cmd.select('T_8_atoms','T_8_atoms id 1622 & structure')
cmd.select('T_8_atoms','T_8_atoms id 1624 & structure')
cmd.select('T_8_atoms','T_8_atoms id 1625 & structure')
cmd.select('T_8_atoms','T_8_atoms id 1626 & structure')
cmd.select('T_8_atoms','T_8_atoms id 1627 & structure')
cmd.select('T_8_atoms','T_8_atoms id 1628 & structure')
cmd.select('T_8_atoms','T_8_atoms id 1629 & structure')
cmd.select('T_8_atoms','T_8_atoms id 1632 & structure')
cmd.select('T_8_atoms','T_8_atoms id 1633 & structure')
cmd.select('T_8_atoms','T_8_atoms id 1634 & structure')
cmd.select('T_8_atoms','T_8_atoms id 1635 & structure')
cmd.select('T_8_atoms','T_8_atoms id 1636 & structure')
cmd.select('T_8_atoms','T_8_atoms id 1637 & structure')
cmd.select('T_8_atoms','T_8_atoms id 1638 & structure')
cmd.select('T_8_atoms','T_8_atoms id 1639 & structure')
cmd.select('T_8_atoms','T_8_atoms id 1640 & structure')
cmd.select('T_8_atoms','T_8_atoms id 1641 & structure')
cmd.select('T_8_atoms','T_8_atoms id 1642 & structure')
cmd.select('T_8_atoms','T_8_atoms id 1643 & structure')
cmd.select('T_8_atoms','T_8_atoms id 1644 & structure')
cmd.select('T_8_atoms','T_8_atoms id 1645 & structure')
cmd.select('T_8_atoms','T_8_atoms id 1646 & structure')
cmd.select('T_8_atoms','T_8_atoms id 1647 & structure')
cmd.select('T_8_atoms','T_8_atoms id 1648 & structure')
cmd.select('T_8_atoms','T_8_atoms id 1649 & structure')
cmd.select('T_8_atoms','T_8_atoms id 1650 & structure')
cmd.select('T_8_atoms','T_8_atoms id 1652 & structure')
cmd.select('T_8_atoms','T_8_atoms id 1658 & structure')
cmd.select('T_8_atoms','T_8_atoms id 1659 & structure')
cmd.select('T_8_atoms','T_8_atoms id 1660 & structure')
cmd.select('T_8_atoms','T_8_atoms id 1661 & structure')
cmd.select('T_8_atoms','T_8_atoms id 1662 & structure')
cmd.select('T_8_atoms','T_8_atoms id 1663 & structure')
cmd.select('T_8_atoms','T_8_atoms id 1664 & structure')
cmd.select('T_8_atoms','T_8_atoms id 1679 & structure')
cmd.select('T_8_atoms','T_8_atoms id 1681 & structure')
cmd.select('T_8_atoms','T_8_atoms id 1682 & structure')
cmd.select('T_8_atoms','T_8_atoms id 1683 & structure')
cmd.select('T_8_atoms','T_8_atoms id 1684 & structure')
cmd.select('T_8_atoms','T_8_atoms id 1686 & structure')
cmd.select('T_8_atoms','T_8_atoms id 1687 & structure')
cmd.select('T_8_atoms','T_8_atoms id 1689 & structure')
cmd.select('T_8_atoms','T_8_atoms id 1690 & structure')
cmd.select('T_8_atoms','T_8_atoms id 1691 & structure')
cmd.select('T_8_atoms','T_8_atoms id 1692 & structure')
cmd.select('T_8_atoms','T_8_atoms id 1693 & structure')
cmd.select('T_8_atoms','T_8_atoms id 1694 & structure')
cmd.select('T_8_atoms','T_8_atoms id 1695 & structure')
cmd.select('T_8_atoms','T_8_atoms id 1696 & structure')
cmd.select('T_8_atoms','T_8_atoms id 1697 & structure')
cmd.select('T_8_atoms','T_8_atoms id 1698 & structure')
cmd.select('T_8_atoms','T_8_atoms id 1701 & structure')
cmd.select('T_8_atoms','T_8_atoms id 1702 & structure')
cmd.select('T_8_atoms','T_8_atoms id 1703 & structure')
cmd.select('T_8_atoms','T_8_atoms id 1704 & structure')
cmd.select('T_8_atoms','T_8_atoms id 1705 & structure')
cmd.select('T_8_atoms','T_8_atoms id 1706 & structure')
cmd.select('T_8_atoms','T_8_atoms id 1731 & structure')
cmd.select('T_8_atoms','T_8_atoms id 1733 & structure')
cmd.select('T_8_atoms','T_8_atoms id 1734 & structure')
cmd.select('T_8_atoms','T_8_atoms id 1735 & structure')
cmd.select('T_8_atoms','T_8_atoms id 1736 & structure')
cmd.select('T_8_atoms','T_8_atoms id 1737 & structure')
cmd.select('T_8_atoms','T_8_atoms id 1738 & structure')
cmd.select('T_8_atoms','T_8_atoms id 1739 & structure')
cmd.select('T_8_atoms','T_8_atoms id 1740 & structure')
cmd.select('T_8_atoms','T_8_atoms id 1741 & structure')
cmd.select('T_8_atoms','T_8_atoms id 2166 & structure')
cmd.select('T_8_atoms','T_8_atoms id 2167 & structure')
cmd.select('T_8_atoms','T_8_atoms id 2168 & structure')
cmd.select('T_8_atoms','T_8_atoms id 2169 & structure')
cmd.select('T_8_atoms','T_8_atoms id 2176 & structure')
cmd.select('T_8_atoms','T_8_atoms id 2177 & structure')
cmd.select('T_8_atoms','T_8_atoms id 2227 & structure')
cmd.select('T_8_atoms','T_8_atoms id 2229 & structure')
cmd.select('T_8_atoms','T_8_atoms id 2231 & structure')
cmd.select('T_8_atoms','T_8_atoms id 2232 & structure')
cmd.select('T_8_atoms','T_8_atoms id 2234 & structure')
cmd.select('T_8_atoms','T_8_atoms id 2235 & structure')
cmd.select('T_8_atoms','T_8_atoms id 2236 & structure')
cmd.select('T_8_atoms','T_8_atoms id 2237 & structure')
cmd.select('T_8_atoms','T_8_atoms id 2238 & structure')
cmd.select('T_8_atoms','T_8_atoms id 2239 & structure')
cmd.select('T_8_atoms','T_8_atoms id 2240 & structure')
cmd.select('T_8_atoms','T_8_atoms id 2242 & structure')
cmd.select('T_8_atoms','T_8_atoms id 2243 & structure')
cmd.select('T_8_atoms','T_8_atoms id 2244 & structure')
cmd.select('T_8_atoms','T_8_atoms id 2245 & structure')
cmd.select('T_8_atoms','T_8_atoms id 2246 & structure')
cmd.select('T_8_atoms','T_8_atoms id 2247 & structure')
cmd.select('T_8_atoms','T_8_atoms id 2248 & structure')
cmd.select('T_8_atoms','T_8_atoms id 2249 & structure')
cmd.select('T_8_atoms','T_8_atoms id 2250 & structure')
cmd.select('T_8_atoms','T_8_atoms id 2305 & structure')
cmd.select('T_8_atoms','T_8_atoms id 2306 & structure')
cmd.select('T_8_atoms','T_8_atoms id 2307 & structure')
cmd.select('T_8_atoms','T_8_atoms id 2308 & structure')
cmd.select('T_8_atoms','T_8_atoms id 2309 & structure')
cmd.select('T_8_atoms','T_8_atoms id 2310 & structure')
cmd.select('T_8_atoms','T_8_atoms id 2311 & structure')
cmd.select('T_8_atoms','T_8_atoms id 2312 & structure')
cmd.select('T_8_atoms','T_8_atoms id 2313 & structure')
cmd.select('T_8_atoms','T_8_atoms id 2314 & structure')
cmd.select('T_8_atoms','T_8_atoms id 2315 & structure')
cmd.select('T_8_atoms','T_8_atoms id 2484 & structure')
cmd.select('T_8_atoms','T_8_atoms id 2486 & structure')
cmd.select('T_8_atoms','T_8_atoms id 2488 & structure')
cmd.select('T_8_atoms','T_8_atoms id 2489 & structure')
cmd.select('T_8_atoms','T_8_atoms id 2490 & structure')
cmd.select('T_8_atoms','T_8_atoms id 2491 & structure')
cmd.select('T_8_atoms','T_8_atoms id 2492 & structure')
cmd.select('T_8_atoms','T_8_atoms id 3081 & structure')
cmd.select('T_8_atoms','T_8_atoms id 3082 & structure')
cmd.select('T_8_atoms','T_8_atoms id 3083 & structure')
cmd.select('T_8_atoms','T_8_atoms id 3084 & structure')
cmd.select('T_8_atoms','T_8_atoms id 3085 & structure')
cmd.select('T_8_atoms','T_8_atoms id 3087 & structure')
cmd.select('T_8_atoms','T_8_atoms id 3088 & structure')
cmd.select('T_8_atoms','T_8_atoms id 3134 & structure')
cmd.select('T_8_atoms','T_8_atoms id 3135 & structure')
cmd.select('T_8_atoms','T_8_atoms id 3136 & structure')
cmd.select('T_8_atoms','T_8_atoms id 3137 & structure')
cmd.select('T_8_atoms','T_8_atoms id 4281 & structure')
cmd.select('T_8_atoms','T_8_atoms id 4285 & structure')
cmd.select('T_8_atoms','T_8_atoms id 4286 & structure')
cmd.select('T_8_atoms','T_8_atoms id 4287 & structure')
cmd.select('T_8_atoms','T_8_atoms id 4288 & structure')
cmd.select('T_8_atoms','T_8_atoms id 4289 & structure')
cmd.select('T_8_atoms','T_8_atoms id 4290 & structure')
cmd.select('T_8_atoms','T_8_atoms id 4291 & structure')
cmd.select('T_8_atoms','T_8_atoms id 4292 & structure')
cmd.select('T_8_atoms','T_8_atoms id 4295 & structure')
cmd.select('T_8_atoms','T_8_atoms id 4296 & structure')
cmd.select('T_8_atoms','T_8_atoms id 4334 & structure')
cmd.select('T_8_atoms','T_8_atoms id 4336 & structure')
cmd.select('T_8_atoms','T_8_atoms id 4337 & structure')
cmd.select('T_8_atoms','T_8_atoms id 4338 & structure')
cmd.select('T_8_atoms','T_8_atoms id 4339 & structure')
cmd.select('T_8_atoms','T_8_atoms id 4340 & structure')
cmd.select('T_8_atoms','T_8_atoms id 4341 & structure')
cmd.select('T_8_atoms','T_8_atoms id 4342 & structure')
cmd.select('T_8_atoms','T_8_atoms id 4345 & structure')
cmd.select('T_8_atoms','T_8_atoms id 4347 & structure')
cmd.select('T_8_atoms','T_8_atoms id 4349 & structure')
cmd.select('T_8_atoms','T_8_atoms id 4350 & structure')
cmd.select('T_8_atoms','T_8_atoms id 4351 & structure')
cmd.select('T_8_atoms','T_8_atoms id 4352 & structure')
cmd.select('T_8_atoms','T_8_atoms id 4353 & structure')
cmd.select('T_8_atoms','T_8_atoms id 4354 & structure')
cmd.select('T_8_atoms','T_8_atoms id 4355 & structure')
cmd.select('T_8_atoms','T_8_atoms id 4356 & structure')
cmd.select('T_8_atoms','T_8_atoms id 4357 & structure')
cmd.select('T_8_atoms','T_8_atoms id 4358 & structure')
cmd.select('T_8_atoms','T_8_atoms id 4359 & structure')
cmd.select('T_8_atoms','T_8_atoms id 4360 & structure')
cmd.select('T_8_atoms','T_8_atoms id 4361 & structure')
cmd.select('T_8_atoms','T_8_atoms id 4362 & structure')
cmd.select('T_8_atoms','T_8_atoms id 4363 & structure')
cmd.select('T_8_atoms','T_8_atoms id 4364 & structure')
cmd.select('T_8_atoms','T_8_atoms id 4365 & structure')
cmd.select('T_8_atoms','T_8_atoms id 4406 & structure')
cmd.select('T_8_atoms','T_8_atoms id 4407 & structure')
cmd.select('T_8_atoms','T_8_atoms id 4409 & structure')
cmd.select('T_8_atoms','T_8_atoms id 4410 & structure')
cmd.select('T_8_atoms','T_8_atoms id 4411 & structure')
cmd.select('T_8_atoms','T_8_atoms id 4412 & structure')
cmd.select('T_8_atoms','T_8_atoms id 4415 & structure')
cmd.select('T_8_atoms','T_8_atoms id 4416 & structure')
cmd.select('T_8_atoms','T_8_atoms id 4417 & structure')
cmd.select('T_8_atoms','T_8_atoms id 4418 & structure')
cmd.select('T_8_atoms','T_8_atoms id 4419 & structure')
cmd.select('T_8_atoms','T_8_atoms id 4420 & structure')
cmd.select('T_8_atoms','T_8_atoms id 4431 & structure')
cmd.select('T_8_atoms','T_8_atoms id 4432 & structure')
cmd.select('T_8_atoms','T_8_atoms id 4434 & structure')
cmd.select('T_8_atoms','T_8_atoms id 4435 & structure')
cmd.select('T_8_atoms','T_8_atoms id 4436 & structure')
cmd.select('T_8_atoms','T_8_atoms id 4977 & structure')
cmd.select('T_8_atoms','T_8_atoms id 4978 & structure')
cmd.select('T_8_atoms','T_8_atoms id 4979 & structure')
cmd.select('T_8_atoms','T_8_atoms id 4981 & structure')
cmd.select('T_8_atoms','T_8_atoms id 4982 & structure')
cmd.select('T_8_atoms','T_8_atoms id 4983 & structure')
cmd.select('T_8_atoms','T_8_atoms id 4984 & structure')
cmd.select('T_8_atoms','T_8_atoms id 4985 & structure')
cmd.select('T_8_atoms','T_8_atoms id 4986 & structure')
cmd.select('T_8_atoms','T_8_atoms id 4987 & structure')
cmd.select('T_8_atoms','T_8_atoms id 4988 & structure')
cmd.select('T_8_atoms','T_8_atoms id 4989 & structure')
cmd.select('T_8_atoms','T_8_atoms id 4990 & structure')
cmd.select('T_8_atoms','T_8_atoms id 4991 & structure')
cmd.select('T_8_atoms','T_8_atoms id 4992 & structure')
cmd.select('T_8_atoms','T_8_atoms id 4993 & structure')
cmd.select('T_8_atoms','T_8_atoms id 4994 & structure')
cmd.select('T_8_atoms','T_8_atoms id 4995 & structure')
cmd.select('T_8_atoms','T_8_atoms id 4996 & structure')
cmd.select('T_8_atoms','T_8_atoms id 4997 & structure')
cmd.select('T_8_atoms','T_8_atoms id 4998 & structure')
cmd.select('T_8_atoms','T_8_atoms id 5000 & structure')
cmd.select('T_8_atoms','T_8_atoms id 5002 & structure')
cmd.select('T_8_atoms','T_8_atoms id 5011 & structure')
cmd.select('T_8_atoms','T_8_atoms id 5012 & structure')
cmd.select('T_8_atoms','T_8_atoms id 5013 & structure')
cmd.select('T_8_atoms','T_8_atoms id 5014 & structure')
cmd.select('T_8_atoms','T_8_atoms id 5015 & structure')
cmd.select('T_8_atoms','T_8_atoms id 5016 & structure')
cmd.select('T_8_atoms','T_8_atoms id 5017 & structure')
cmd.select('T_8_atoms','T_8_atoms id 5018 & structure')
cmd.select('T_8_atoms','T_8_atoms id 5019 & structure')
cmd.select('T_8_atoms','T_8_atoms id 5020 & structure')
cmd.select('T_8_atoms','T_8_atoms id 5021 & structure')
cmd.select('T_8_atoms','T_8_atoms id 5022 & structure')
cmd.select('T_8_atoms','T_8_atoms id 5023 & structure')
cmd.select('T_8_atoms','T_8_atoms id 5024 & structure')
cmd.select('T_8_atoms','T_8_atoms id 5025 & structure')
cmd.select('T_8_atoms','T_8_atoms id 5026 & structure')
cmd.select('T_8_atoms','T_8_atoms id 5027 & structure')
cmd.select('T_8_atoms','T_8_atoms id 5028 & structure')
cmd.select('T_8_atoms','T_8_atoms id 5029 & structure')
cmd.select('T_8_atoms','T_8_atoms id 5030 & structure')
cmd.select('T_8_atoms','T_8_atoms id 5031 & structure')
cmd.select('T_8_atoms','T_8_atoms id 5034 & structure')
cmd.select('T_8_atoms','T_8_atoms id 5035 & structure')
cmd.select('T_8_atoms','T_8_atoms id 5074 & structure')
cmd.select('T_8_atoms','T_8_atoms id 5075 & structure')
cmd.select('T_8_atoms','T_8_atoms id 5076 & structure')
cmd.select('T_8_atoms','T_8_atoms id 5078 & structure')
cmd.select('T_8_atoms','T_8_atoms id 5079 & structure')
cmd.select('T_8_atoms','T_8_atoms id 5080 & structure')
cmd.select('T_8_atoms','T_8_atoms id 5081 & structure')
cmd.select('T_8_atoms','T_8_atoms id 5082 & structure')
cmd.select('T_8_atoms','T_8_atoms id 5083 & structure')
cmd.select('T_8_atoms','T_8_atoms id 5084 & structure')
cmd.select('T_8_atoms','T_8_atoms id 5085 & structure')
cmd.select('T_8_atoms','T_8_atoms id 5087 & structure')
cmd.select('T_8_atoms','T_8_atoms id 5088 & structure')
cmd.select('T_8_atoms','T_8_atoms id 5115 & structure')
cmd.select('T_8_atoms','T_8_atoms id 5117 & structure')
cmd.select('T_8_atoms','T_8_atoms id 5118 & structure')
cmd.select('T_8_atoms','T_8_atoms id 5119 & structure')
cmd.select('T_8_atoms','T_8_atoms id 5120 & structure')
cmd.select('T_8_atoms','T_8_atoms id 5121 & structure')
cmd.select('T_8_atoms','T_8_atoms id 5122 & structure')
cmd.select('T_8_atoms','T_8_atoms id 5123 & structure')
cmd.select('T_8_atoms','T_8_atoms id 5124 & structure')
cmd.select('T_8_atoms','T_8_atoms id 5125 & structure')
cmd.select('T_8_atoms','T_8_atoms id 5126 & structure')
cmd.select('T_8_atoms','T_8_atoms id 5127 & structure')
cmd.select('T_8_atoms','T_8_atoms id 5128 & structure')
cmd.select('T_8_atoms','T_8_atoms id 5129 & structure')
cmd.select('T_8_atoms','T_8_atoms id 5130 & structure')
cmd.select('T_8_atoms','T_8_atoms id 5131 & structure')
cmd.select('T_8_atoms','T_8_atoms id 5132 & structure')
cmd.select('T_8_atoms','T_8_atoms id 5133 & structure')
cmd.select('T_8_atoms','T_8_atoms id 5134 & structure')
cmd.select('T_8_atoms','T_8_atoms id 5135 & structure')
cmd.select('T_8_atoms','T_8_atoms id 5136 & structure')
cmd.select('T_8_atoms','T_8_atoms id 5138 & structure')
cmd.select('T_8_atoms','T_8_atoms id 5139 & structure')
cmd.select('T_8_atoms','T_8_atoms id 5187 & structure')
cmd.select('T_8_atoms','T_8_atoms id 5188 & structure')
cmd.select('T_8_atoms','T_8_atoms id 5189 & structure')
cmd.select('T_8_atoms','T_8_atoms id 5190 & structure')
cmd.select('T_8_atoms','T_8_atoms id 5191 & structure')
cmd.select('T_8_atoms','T_8_atoms id 5194 & structure')
cmd.select('T_8_atoms','T_8_atoms id 5195 & structure')
cmd.select('T_8_atoms','T_8_atoms id 5196 & structure')
cmd.select('T_8_atoms','T_8_atoms id 5197 & structure')
cmd.select('T_8_atoms','T_8_atoms id 5198 & structure')
cmd.select('T_8_atoms','T_8_atoms id 5199 & structure')
cmd.select('T_8_atoms','T_8_atoms id 5200 & structure')
cmd.select('T_8_atoms','T_8_atoms id 5201 & structure')
cmd.select('T_8_atoms','T_8_atoms id 5202 & structure')
cmd.select('T_8_atoms','T_8_atoms id 5203 & structure')
cmd.select('T_8_atoms','T_8_atoms id 5204 & structure')
cmd.select('T_8_atoms','T_8_atoms id 5205 & structure')
cmd.select('T_8_atoms','T_8_atoms id 5206 & structure')
cmd.select('T_8_atoms','T_8_atoms id 5208 & structure')
cmd.select('T_8_atoms','T_8_atoms id 5209 & structure')
cmd.select('T_8_atoms','T_8_atoms id 5210 & structure')
cmd.select('T_8_atoms','T_8_atoms id 5211 & structure')
cmd.select('T_8_atoms','T_8_atoms id 5212 & structure')
cmd.select('T_8_atoms','T_8_atoms id 5213 & structure')
cmd.select('T_8_atoms','T_8_atoms id 5214 & structure')
cmd.select('T_8_atoms','T_8_atoms id 5215 & structure')
cmd.select('T_8_atoms','T_8_atoms id 5216 & structure')
cmd.select('T_8_atoms','T_8_atoms id 5217 & structure')
cmd.select('T_8_atoms','T_8_atoms id 5218 & structure')
cmd.select('T_8_atoms','T_8_atoms id 5219 & structure')
cmd.select('T_8_atoms','T_8_atoms id 5227 & structure')
cmd.select('T_8_atoms','T_8_atoms id 5228 & structure')
cmd.select('T_8_atoms','T_8_atoms id 5229 & structure')
cmd.select('T_8_atoms','T_8_atoms id 5230 & structure')
cmd.select('T_8_atoms','T_8_atoms id 5231 & structure')
cmd.select('T_8_atoms','T_8_atoms id 5233 & structure')
cmd.select('T_8_atoms','T_8_atoms id 5234 & structure')
cmd.select('T_8_atoms','T_8_atoms id 5235 & structure')
cmd.select('T_8_atoms','T_8_atoms id 5236 & structure')
cmd.select('T_8_atoms','T_8_atoms id 5237 & structure')
cmd.select('T_8_atoms','T_8_atoms id 5238 & structure')
cmd.select('T_8_atoms','T_8_atoms id 5239 & structure')
cmd.select('T_8_atoms','T_8_atoms id 5241 & structure')
cmd.select('T_8_atoms','T_8_atoms id 5242 & structure')
cmd.select('T_8_atoms','T_8_atoms id 5243 & structure')
cmd.select('T_8_atoms','T_8_atoms id 5244 & structure')
cmd.select('T_8_atoms','T_8_atoms id 5245 & structure')
cmd.select('T_8_atoms','T_8_atoms id 5246 & structure')
cmd.select('T_8_atoms','T_8_atoms id 5247 & structure')
cmd.select('T_8_atoms','T_8_atoms id 5248 & structure')
cmd.select('T_8_atoms','T_8_atoms id 5249 & structure')
cmd.select('T_8_atoms','T_8_atoms id 5250 & structure')
cmd.select('T_8_atoms','T_8_atoms id 5251 & structure')
cmd.select('T_8_atoms','T_8_atoms id 5252 & structure')
cmd.select('T_8_atoms','T_8_atoms id 5253 & structure')
cmd.select('T_8_atoms','T_8_atoms id 5254 & structure')
cmd.select('T_8_atoms','T_8_atoms id 5255 & structure')
cmd.select('T_8_atoms','T_8_atoms id 5256 & structure')
cmd.select('T_8_atoms','T_8_atoms id 5257 & structure')
cmd.select('T_8_atoms','T_8_atoms id 5258 & structure')
cmd.select('T_8_atoms','T_8_atoms id 5260 & structure')
cmd.select('T_8_atoms','T_8_atoms id 5261 & structure')
cmd.select('T_8_atoms','T_8_atoms id 5268 & structure')
cmd.select('T_8_atoms','T_8_atoms id 5269 & structure')
cmd.select('T_8_atoms','T_8_atoms id 5270 & structure')
cmd.select('T_8_atoms','T_8_atoms id 5271 & structure')
cmd.select('T_9_atoms','none')
cmd.select('T_9_atoms','T_9_atoms id 1627 & structure')
cmd.select('T_9_atoms','T_9_atoms id 1689 & structure')
cmd.select('T_9_atoms','T_9_atoms id 2227 & structure')
cmd.select('T_9_atoms','T_9_atoms id 2229 & structure')
cmd.select('T_9_atoms','T_9_atoms id 2231 & structure')
cmd.select('T_9_atoms','T_9_atoms id 2232 & structure')
cmd.select('T_9_atoms','T_9_atoms id 2234 & structure')
cmd.select('T_9_atoms','T_9_atoms id 2235 & structure')
cmd.select('T_9_atoms','T_9_atoms id 2236 & structure')
cmd.select('T_9_atoms','T_9_atoms id 2237 & structure')
cmd.select('T_9_atoms','T_9_atoms id 2238 & structure')
cmd.select('T_9_atoms','T_9_atoms id 2239 & structure')
cmd.select('T_9_atoms','T_9_atoms id 2240 & structure')
cmd.select('T_9_atoms','T_9_atoms id 2242 & structure')
cmd.select('T_9_atoms','T_9_atoms id 2243 & structure')
cmd.select('T_9_atoms','T_9_atoms id 2244 & structure')
cmd.select('T_9_atoms','T_9_atoms id 2245 & structure')
cmd.select('T_9_atoms','T_9_atoms id 2246 & structure')
cmd.select('T_9_atoms','T_9_atoms id 2247 & structure')
cmd.select('T_9_atoms','T_9_atoms id 2248 & structure')
cmd.select('T_9_atoms','T_9_atoms id 2249 & structure')
cmd.select('T_9_atoms','T_9_atoms id 2250 & structure')
cmd.select('T_9_atoms','T_9_atoms id 2251 & structure')
cmd.select('T_9_atoms','T_9_atoms id 2252 & structure')
cmd.select('T_9_atoms','T_9_atoms id 2303 & structure')
cmd.select('T_9_atoms','T_9_atoms id 2305 & structure')
cmd.select('T_9_atoms','T_9_atoms id 2306 & structure')
cmd.select('T_9_atoms','T_9_atoms id 2307 & structure')
cmd.select('T_9_atoms','T_9_atoms id 2308 & structure')
cmd.select('T_9_atoms','T_9_atoms id 2309 & structure')
cmd.select('T_9_atoms','T_9_atoms id 2310 & structure')
cmd.select('T_9_atoms','T_9_atoms id 2311 & structure')
cmd.select('T_9_atoms','T_9_atoms id 2312 & structure')
cmd.select('T_9_atoms','T_9_atoms id 2313 & structure')
cmd.select('T_9_atoms','T_9_atoms id 2314 & structure')
cmd.select('T_9_atoms','T_9_atoms id 2315 & structure')
cmd.select('T_9_atoms','T_9_atoms id 2316 & structure')
cmd.select('T_9_atoms','T_9_atoms id 2363 & structure')
cmd.select('T_9_atoms','T_9_atoms id 2371 & structure')
cmd.select('T_9_atoms','T_9_atoms id 2373 & structure')
cmd.select('T_9_atoms','T_9_atoms id 2374 & structure')
cmd.select('T_9_atoms','T_9_atoms id 2375 & structure')
cmd.select('T_9_atoms','T_9_atoms id 2376 & structure')
cmd.select('T_9_atoms','T_9_atoms id 2377 & structure')
cmd.select('T_9_atoms','T_9_atoms id 2378 & structure')
cmd.select('T_9_atoms','T_9_atoms id 2379 & structure')
cmd.select('T_9_atoms','T_9_atoms id 2380 & structure')
cmd.select('T_9_atoms','T_9_atoms id 2381 & structure')
cmd.select('T_9_atoms','T_9_atoms id 2382 & structure')
cmd.select('T_9_atoms','T_9_atoms id 2383 & structure')
cmd.select('T_9_atoms','T_9_atoms id 2384 & structure')
cmd.select('T_9_atoms','T_9_atoms id 2385 & structure')
cmd.select('T_9_atoms','T_9_atoms id 2386 & structure')
cmd.select('T_9_atoms','T_9_atoms id 2387 & structure')
cmd.select('T_9_atoms','T_9_atoms id 2388 & structure')
cmd.select('T_9_atoms','T_9_atoms id 2389 & structure')
cmd.select('T_9_atoms','T_9_atoms id 2390 & structure')
cmd.select('T_9_atoms','T_9_atoms id 2391 & structure')
cmd.select('T_9_atoms','T_9_atoms id 2392 & structure')
cmd.select('T_9_atoms','T_9_atoms id 2393 & structure')
cmd.select('T_9_atoms','T_9_atoms id 2394 & structure')
cmd.select('T_9_atoms','T_9_atoms id 2395 & structure')
cmd.select('T_9_atoms','T_9_atoms id 2396 & structure')
cmd.select('T_9_atoms','T_9_atoms id 2397 & structure')
cmd.select('T_9_atoms','T_9_atoms id 2398 & structure')
cmd.select('T_9_atoms','T_9_atoms id 2399 & structure')
cmd.select('T_9_atoms','T_9_atoms id 2400 & structure')
cmd.select('T_9_atoms','T_9_atoms id 2401 & structure')
cmd.select('T_9_atoms','T_9_atoms id 2402 & structure')
cmd.select('T_9_atoms','T_9_atoms id 2403 & structure')
cmd.select('T_9_atoms','T_9_atoms id 2404 & structure')
cmd.select('T_9_atoms','T_9_atoms id 2405 & structure')
cmd.select('T_9_atoms','T_9_atoms id 2406 & structure')
cmd.select('T_9_atoms','T_9_atoms id 2407 & structure')
cmd.select('T_9_atoms','T_9_atoms id 2408 & structure')
cmd.select('T_9_atoms','T_9_atoms id 2409 & structure')
cmd.select('T_9_atoms','T_9_atoms id 2410 & structure')
cmd.select('T_9_atoms','T_9_atoms id 2411 & structure')
cmd.select('T_9_atoms','T_9_atoms id 2412 & structure')
cmd.select('T_9_atoms','T_9_atoms id 2413 & structure')
cmd.select('T_9_atoms','T_9_atoms id 2414 & structure')
cmd.select('T_9_atoms','T_9_atoms id 2415 & structure')
cmd.select('T_9_atoms','T_9_atoms id 2416 & structure')
cmd.select('T_9_atoms','T_9_atoms id 2417 & structure')
cmd.select('T_9_atoms','T_9_atoms id 2418 & structure')
cmd.select('T_9_atoms','T_9_atoms id 2419 & structure')
cmd.select('T_9_atoms','T_9_atoms id 2420 & structure')
cmd.select('T_9_atoms','T_9_atoms id 2421 & structure')
cmd.select('T_9_atoms','T_9_atoms id 2422 & structure')
cmd.select('T_9_atoms','T_9_atoms id 2423 & structure')
cmd.select('T_9_atoms','T_9_atoms id 2424 & structure')
cmd.select('T_9_atoms','T_9_atoms id 2425 & structure')
cmd.select('T_9_atoms','T_9_atoms id 2426 & structure')
cmd.select('T_9_atoms','T_9_atoms id 2427 & structure')
cmd.select('T_9_atoms','T_9_atoms id 2429 & structure')
cmd.select('T_9_atoms','T_9_atoms id 2430 & structure')
cmd.select('T_9_atoms','T_9_atoms id 2436 & structure')
cmd.select('T_9_atoms','T_9_atoms id 2438 & structure')
cmd.select('T_9_atoms','T_9_atoms id 2442 & structure')
cmd.select('T_9_atoms','T_9_atoms id 2443 & structure')
cmd.select('T_9_atoms','T_9_atoms id 2454 & structure')
cmd.select('T_9_atoms','T_9_atoms id 2455 & structure')
cmd.select('T_9_atoms','T_9_atoms id 2457 & structure')
cmd.select('T_9_atoms','T_9_atoms id 2458 & structure')
cmd.select('T_9_atoms','T_9_atoms id 2459 & structure')
cmd.select('T_9_atoms','T_9_atoms id 2460 & structure')
cmd.select('T_9_atoms','T_9_atoms id 2461 & structure')
cmd.select('T_9_atoms','T_9_atoms id 2462 & structure')
cmd.select('T_9_atoms','T_9_atoms id 2463 & structure')
cmd.select('T_9_atoms','T_9_atoms id 2465 & structure')
cmd.select('T_9_atoms','T_9_atoms id 2466 & structure')
cmd.select('T_9_atoms','T_9_atoms id 2467 & structure')
cmd.select('T_9_atoms','T_9_atoms id 2471 & structure')
cmd.select('T_9_atoms','T_9_atoms id 2478 & structure')
cmd.select('T_9_atoms','T_9_atoms id 2480 & structure')
cmd.select('T_9_atoms','T_9_atoms id 2481 & structure')
cmd.select('T_9_atoms','T_9_atoms id 2482 & structure')
cmd.select('T_9_atoms','T_9_atoms id 2484 & structure')
cmd.select('T_9_atoms','T_9_atoms id 2485 & structure')
cmd.select('T_9_atoms','T_9_atoms id 2486 & structure')
cmd.select('T_9_atoms','T_9_atoms id 2488 & structure')
cmd.select('T_9_atoms','T_9_atoms id 2489 & structure')
cmd.select('T_9_atoms','T_9_atoms id 2490 & structure')
cmd.select('T_9_atoms','T_9_atoms id 2491 & structure')
cmd.select('T_9_atoms','T_9_atoms id 2492 & structure')
cmd.select('T_9_atoms','T_9_atoms id 2493 & structure')
cmd.select('T_9_atoms','T_9_atoms id 2494 & structure')
cmd.select('T_9_atoms','T_9_atoms id 2495 & structure')
cmd.select('T_9_atoms','T_9_atoms id 2496 & structure')
cmd.select('T_9_atoms','T_9_atoms id 2497 & structure')
cmd.select('T_9_atoms','T_9_atoms id 2498 & structure')
cmd.select('T_9_atoms','T_9_atoms id 2499 & structure')
cmd.select('T_9_atoms','T_9_atoms id 2500 & structure')
cmd.select('T_9_atoms','T_9_atoms id 2501 & structure')
cmd.select('T_9_atoms','T_9_atoms id 2502 & structure')
cmd.select('T_9_atoms','T_9_atoms id 2503 & structure')
cmd.select('T_9_atoms','T_9_atoms id 2504 & structure')
cmd.select('T_9_atoms','T_9_atoms id 2510 & structure')
cmd.select('T_9_atoms','T_9_atoms id 2511 & structure')
cmd.select('T_9_atoms','T_9_atoms id 2512 & structure')
cmd.select('T_9_atoms','T_9_atoms id 2513 & structure')
cmd.select('T_9_atoms','T_9_atoms id 2514 & structure')
cmd.select('T_9_atoms','T_9_atoms id 2515 & structure')
cmd.select('T_9_atoms','T_9_atoms id 2516 & structure')
cmd.select('T_9_atoms','T_9_atoms id 2518 & structure')
cmd.select('T_9_atoms','T_9_atoms id 2519 & structure')
cmd.select('T_9_atoms','T_9_atoms id 2520 & structure')
cmd.select('T_9_atoms','T_9_atoms id 2522 & structure')
cmd.select('T_9_atoms','T_9_atoms id 2524 & structure')
cmd.select('T_9_atoms','T_9_atoms id 2530 & structure')
cmd.select('T_9_atoms','T_9_atoms id 2531 & structure')
cmd.select('T_9_atoms','T_9_atoms id 2532 & structure')
cmd.select('T_9_atoms','T_9_atoms id 2533 & structure')
cmd.select('T_9_atoms','T_9_atoms id 2534 & structure')
cmd.select('T_9_atoms','T_9_atoms id 2535 & structure')
cmd.select('T_9_atoms','T_9_atoms id 2536 & structure')
cmd.select('T_9_atoms','T_9_atoms id 2537 & structure')
cmd.select('T_9_atoms','T_9_atoms id 2538 & structure')
cmd.select('T_9_atoms','T_9_atoms id 2541 & structure')
cmd.select('T_9_atoms','T_9_atoms id 2542 & structure')
cmd.select('T_9_atoms','T_9_atoms id 2543 & structure')
cmd.select('T_9_atoms','T_9_atoms id 3081 & structure')
cmd.select('T_9_atoms','T_9_atoms id 3082 & structure')
cmd.select('T_9_atoms','T_9_atoms id 3083 & structure')
cmd.select('T_9_atoms','T_9_atoms id 3084 & structure')
cmd.select('T_9_atoms','T_9_atoms id 3087 & structure')
cmd.select('T_9_atoms','T_9_atoms id 3088 & structure')
cmd.select('T_9_atoms','T_9_atoms id 3134 & structure')
cmd.select('T_9_atoms','T_9_atoms id 3135 & structure')
cmd.select('T_9_atoms','T_9_atoms id 3136 & structure')
cmd.select('T_9_atoms','T_9_atoms id 3137 & structure')
cmd.select('T_9_atoms','T_9_atoms id 4287 & structure')
cmd.select('T_9_atoms','T_9_atoms id 4288 & structure')
cmd.select('T_9_atoms','T_9_atoms id 4289 & structure')
cmd.select('T_9_atoms','T_9_atoms id 4351 & structure')
cmd.select('T_9_atoms','T_9_atoms id 4353 & structure')
cmd.select('T_9_atoms','T_9_atoms id 4354 & structure')
cmd.select('T_9_atoms','T_9_atoms id 4355 & structure')
cmd.select('T_9_atoms','T_9_atoms id 4356 & structure')
cmd.select('T_9_atoms','T_9_atoms id 4357 & structure')
cmd.select('T_9_atoms','T_9_atoms id 4358 & structure')
cmd.select('T_9_atoms','T_9_atoms id 4359 & structure')
cmd.select('T_9_atoms','T_9_atoms id 4360 & structure')
cmd.select('T_9_atoms','T_9_atoms id 4361 & structure')
cmd.select('T_9_atoms','T_9_atoms id 4362 & structure')
cmd.select('T_9_atoms','T_9_atoms id 4363 & structure')
cmd.select('T_9_atoms','T_9_atoms id 4364 & structure')
cmd.select('T_9_atoms','T_9_atoms id 4365 & structure')
cmd.select('T_9_atoms','T_9_atoms id 4367 & structure')
cmd.select('T_9_atoms','T_9_atoms id 4368 & structure')
cmd.select('T_9_atoms','T_9_atoms id 4380 & structure')
cmd.select('T_9_atoms','T_9_atoms id 4381 & structure')
cmd.select('T_9_atoms','T_9_atoms id 4382 & structure')
cmd.select('T_9_atoms','T_9_atoms id 4383 & structure')
cmd.select('T_9_atoms','T_9_atoms id 4384 & structure')
cmd.select('T_9_atoms','T_9_atoms id 4385 & structure')
cmd.select('T_9_atoms','T_9_atoms id 4411 & structure')
cmd.select('T_9_atoms','T_9_atoms id 4420 & structure')
cmd.select('T_9_atoms','T_9_atoms id 4422 & structure')
cmd.select('T_9_atoms','T_9_atoms id 4423 & structure')
cmd.select('T_9_atoms','T_9_atoms id 4424 & structure')
cmd.select('T_9_atoms','T_9_atoms id 4425 & structure')
cmd.select('T_9_atoms','T_9_atoms id 4426 & structure')
cmd.select('T_9_atoms','T_9_atoms id 4427 & structure')
cmd.select('T_9_atoms','T_9_atoms id 4428 & structure')
cmd.select('T_9_atoms','T_9_atoms id 4429 & structure')
cmd.select('T_9_atoms','T_9_atoms id 4430 & structure')
cmd.select('T_9_atoms','T_9_atoms id 4431 & structure')
cmd.select('T_9_atoms','T_9_atoms id 4432 & structure')
cmd.select('T_9_atoms','T_9_atoms id 4433 & structure')
cmd.select('T_9_atoms','T_9_atoms id 4434 & structure')
cmd.select('T_9_atoms','T_9_atoms id 4435 & structure')
cmd.select('T_9_atoms','T_9_atoms id 4436 & structure')
cmd.select('T_9_atoms','T_9_atoms id 4437 & structure')
cmd.select('T_9_atoms','T_9_atoms id 4438 & structure')
cmd.select('T_9_atoms','T_9_atoms id 4439 & structure')
cmd.select('T_9_atoms','T_9_atoms id 4441 & structure')
cmd.select('T_9_atoms','T_9_atoms id 4442 & structure')
cmd.select('T_9_atoms','T_9_atoms id 4443 & structure')
cmd.select('T_9_atoms','T_9_atoms id 4445 & structure')
cmd.select('T_9_atoms','T_9_atoms id 4446 & structure')
cmd.select('T_9_atoms','T_9_atoms id 4447 & structure')
cmd.select('T_9_atoms','T_9_atoms id 4448 & structure')
cmd.select('T_9_atoms','T_9_atoms id 4449 & structure')
cmd.select('T_9_atoms','T_9_atoms id 4450 & structure')
cmd.select('T_9_atoms','T_9_atoms id 4503 & structure')
cmd.select('T_9_atoms','T_9_atoms id 4504 & structure')
cmd.select('T_9_atoms','T_9_atoms id 4505 & structure')
cmd.select('T_9_atoms','T_9_atoms id 4506 & structure')
cmd.select('T_9_atoms','T_9_atoms id 4525 & structure')
cmd.select('T_9_atoms','T_9_atoms id 4526 & structure')
cmd.select('T_9_atoms','T_9_atoms id 4527 & structure')
cmd.select('T_9_atoms','T_9_atoms id 4528 & structure')
cmd.select('T_9_atoms','T_9_atoms id 4529 & structure')
cmd.select('T_9_atoms','T_9_atoms id 4530 & structure')
cmd.select('T_9_atoms','T_9_atoms id 4531 & structure')
cmd.select('T_9_atoms','T_9_atoms id 4532 & structure')
cmd.select('T_9_atoms','T_9_atoms id 4533 & structure')
cmd.select('T_9_atoms','T_9_atoms id 4534 & structure')
cmd.select('T_9_atoms','T_9_atoms id 4535 & structure')
cmd.select('T_9_atoms','T_9_atoms id 4536 & structure')
cmd.select('T_9_atoms','T_9_atoms id 4537 & structure')
cmd.select('T_9_atoms','T_9_atoms id 4538 & structure')
cmd.select('T_9_atoms','T_9_atoms id 4539 & structure')
cmd.select('T_9_atoms','T_9_atoms id 4540 & structure')
cmd.select('T_9_atoms','T_9_atoms id 4542 & structure')
cmd.select('T_9_atoms','T_9_atoms id 4543 & structure')
cmd.select('T_9_atoms','T_9_atoms id 4544 & structure')
cmd.select('T_9_atoms','T_9_atoms id 4545 & structure')
cmd.select('T_9_atoms','T_9_atoms id 4546 & structure')
cmd.select('T_9_atoms','T_9_atoms id 4547 & structure')
cmd.select('T_9_atoms','T_9_atoms id 4548 & structure')
cmd.select('T_9_atoms','T_9_atoms id 4549 & structure')
cmd.select('T_9_atoms','T_9_atoms id 4550 & structure')
cmd.select('T_9_atoms','T_9_atoms id 4551 & structure')
cmd.select('T_9_atoms','T_9_atoms id 4559 & structure')
cmd.select('T_9_atoms','T_9_atoms id 4560 & structure')
cmd.select('T_9_atoms','T_9_atoms id 4563 & structure')
cmd.select('T_9_atoms','T_9_atoms id 4564 & structure')
cmd.select('T_9_atoms','T_9_atoms id 4565 & structure')
cmd.select('T_9_atoms','T_9_atoms id 4566 & structure')
cmd.select('T_9_atoms','T_9_atoms id 4567 & structure')
cmd.select('T_9_atoms','T_9_atoms id 4568 & structure')
cmd.select('T_9_atoms','T_9_atoms id 4569 & structure')
cmd.select('T_9_atoms','T_9_atoms id 4572 & structure')
cmd.select('T_9_atoms','T_9_atoms id 4574 & structure')
cmd.select('T_9_atoms','T_9_atoms id 4575 & structure')
cmd.select('T_9_atoms','T_9_atoms id 4576 & structure')
cmd.select('T_9_atoms','T_9_atoms id 4577 & structure')
cmd.select('T_9_atoms','T_9_atoms id 4578 & structure')
cmd.select('T_9_atoms','T_9_atoms id 4579 & structure')
cmd.select('T_9_atoms','T_9_atoms id 4580 & structure')
cmd.select('T_9_atoms','T_9_atoms id 4581 & structure')
cmd.select('T_9_atoms','T_9_atoms id 4582 & structure')
cmd.select('T_9_atoms','T_9_atoms id 4583 & structure')
cmd.select('T_9_atoms','T_9_atoms id 4584 & structure')
cmd.select('T_9_atoms','T_9_atoms id 4585 & structure')
cmd.select('T_9_atoms','T_9_atoms id 4586 & structure')
cmd.select('T_9_atoms','T_9_atoms id 4587 & structure')
cmd.select('T_9_atoms','T_9_atoms id 4588 & structure')
cmd.select('T_9_atoms','T_9_atoms id 4614 & structure')
cmd.select('T_9_atoms','T_9_atoms id 4615 & structure')
cmd.select('T_9_atoms','T_9_atoms id 4616 & structure')
cmd.select('T_9_atoms','T_9_atoms id 4617 & structure')
cmd.select('T_9_atoms','T_9_atoms id 4618 & structure')
cmd.select('T_9_atoms','T_9_atoms id 4619 & structure')
cmd.select('T_9_atoms','T_9_atoms id 4620 & structure')
cmd.select('T_9_atoms','T_9_atoms id 4621 & structure')
cmd.select('T_9_atoms','T_9_atoms id 4622 & structure')
cmd.select('T_9_atoms','T_9_atoms id 4623 & structure')
cmd.select('T_9_atoms','T_9_atoms id 4624 & structure')
cmd.select('T_9_atoms','T_9_atoms id 4625 & structure')
cmd.select('T_9_atoms','T_9_atoms id 4626 & structure')
cmd.select('T_9_atoms','T_9_atoms id 4627 & structure')
cmd.select('T_9_atoms','T_9_atoms id 4628 & structure')
cmd.select('T_9_atoms','T_9_atoms id 4629 & structure')
cmd.select('T_9_atoms','T_9_atoms id 4630 & structure')
cmd.select('T_9_atoms','T_9_atoms id 4631 & structure')
cmd.select('T_9_atoms','T_9_atoms id 4632 & structure')
cmd.select('T_9_atoms','T_9_atoms id 4634 & structure')
cmd.select('T_9_atoms','T_9_atoms id 4636 & structure')
cmd.select('T_9_atoms','T_9_atoms id 4637 & structure')
cmd.select('T_9_atoms','T_9_atoms id 4639 & structure')
cmd.select('T_9_atoms','T_9_atoms id 4774 & structure')
cmd.select('T_9_atoms','T_9_atoms id 5081 & structure')
cmd.select('T_9_atoms','T_9_atoms id 5082 & structure')
cmd.select('T_9_atoms','T_9_atoms id 5083 & structure')
cmd.select('T_9_atoms','T_9_atoms id 5084 & structure')
cmd.select('T_9_atoms','T_9_atoms id 5886 & structure')
cmd.select('T_9_atoms','T_9_atoms id 5887 & structure')
cmd.select('T_9_atoms','T_9_atoms id 5889 & structure')
cmd.select('T_9_atoms','T_9_atoms id 5891 & structure')
cmd.select('T_9_atoms','T_9_atoms id 6043 & structure')
cmd.select('T_9_atoms','T_9_atoms id 6045 & structure')
cmd.select('T_9_atoms','T_9_atoms id 6086 & structure')
cmd.select('T_9_atoms','T_9_atoms id 6088 & structure')
cmd.select('T_9_atoms','T_9_atoms id 6089 & structure')
cmd.select('T_9_atoms','T_9_atoms id 6090 & structure')
cmd.select('T_9_atoms','T_9_atoms id 6091 & structure')
cmd.select('T_9_atoms','T_9_atoms id 6092 & structure')
cmd.select('T_9_atoms','T_9_atoms id 6095 & structure')
cmd.select('T_9_atoms','T_9_atoms id 6096 & structure')
