# Supplementary material for: Catalytic Tunnel Dynamics Explain Functional Divergence of FAD2 Homologs Underlying the Oleic-to-Linoleic Ratio in Cornus wilsoniana
Source: Biology (Basel). 2026 Jan 14;15(2):145. doi: 10.3390/biology15020145 (PMC12838259; doi:10.3390/biology15020145)
Supplement: Supplementary file 1 [file biology-15-00145-s001.zip › caver_output/CW02G01750/20 ns/summary_precise_numbers.csv]

Tunnel cluster ID	Priority	Average throughput	Standard deviation
1	0.6696823046567542	0.6696823046567542	0.0
2	0.6601825475130394	0.6601825475130394	0.0
3	0.5599336313880778	0.5599336313880778	0.0
4	0.5449100164393754	0.5449100164393754	0.0
5	0.49670797070062983	0.49670797070062983	0.0
6	0.4518697007875311	0.4518697007875311	0.0
7	0.4510924512565526	0.4510924512565526	0.0
8	0.36337924462321847	0.36337924462321847	0.0
9	0.2420416222699859	0.2420416222699859	0.0
