# Supplementary material for: Catalytic Tunnel Dynamics Explain Functional Divergence of FAD2 Homologs Underlying the Oleic-to-Linoleic Ratio in Cornus wilsoniana
Source: Biology (Basel). 2026 Jan 14;15(2):145. doi: 10.3390/biology15020145 (PMC12838259; doi:10.3390/biology15020145)
Supplement: Supplementary file 1 [file biology-15-00145-s001.zip › caver_output/CW02G01750/40 ns/analysis/atoms.txt]

# Tunnel-lining atoms (atoms wihtin the 3.0 A distnace from individual tunnels)
== Tunnel cluster 1 ==
1681 1683 1684 1686 1687 1688 1689 1690 1691 1731 1734 1735 1736 1737 1738 1739 1740 2165 2166 2167 2168 2169 2170 2171 2176 2177 2178 2179 2236 2238 2239 2240 2241 2242 2243 2244 2245 2246 2247 2248 2249 2250 2251 2252 2253 2255 2256 2301 2302 2303 2305 2306 2307 2308 2309 2310 2311 2312 2313 2314 2315 2316 2317 2318 2319 2320 2321 2322 2323 2324 2325 2326 2331 2332 2333 2334 2366 2491 3083 3084 3087 3088 4277 4278 4280 4281 4282 4284 4285 4286 4287 4288 4289 4290 4291 4292 4294 4295 4296 4297 4299 4300 4332 4333 4334 4335 4336 4337 4338 4339 4340 4341 4342 4344 4345 4347 4348 4349 4350 4351 4352 4353 4354 4355 4356 4357 4358 4359 4360 4361 4362 4363 4364 4409 4410 4411 4412 4413 4414 4415 4416 4429 4430 4432 4433 4434 4435 4661 4662 4668 4669 4670 4671 5019 5020 5021 5022 5030 5031 5035 5040 5042 5075 5076 5078 5079 5080 5081 5082 5083 5084 5085 5088 5117 5118 5119 5120 5121 5123 5130 5131 5132 5133 5134 5135 5136 5137 5138 5139 5140 5141 5142 5143 5144 5145 5146 5147 5148 5149 5185 5186 5187 5188 5189 5190 5191 5192 5193 5194 5195 5196 5197 5198 5199 5200 5201 5202 5203 5204 5205 5206 5207 5208 5209 
== Tunnel cluster 2 ==
1626 1627 1686 1687 1689 1690 1691 2160 2161 2162 2164 2165 2166 2167 2168 2169 2170 2171 2172 2176 2177 2178 2180 2181 2225 2227 2228 2229 2230 2231 2232 2233 2234 2235 2236 2237 2238 2239 2240 2241 2242 2243 2244 2245 2246 2247 2249 2251 2252 2279 2281 2282 2283 2284 2287 2288 2289 2294 2299 2300 2303 2304 2305 2306 2307 2308 2309 2310 2311 2312 2313 2314 2315 2317 2355 2356 2357 2431 2432 2433 2434 2435 2436 2437 2438 2439 2440 2441 2442 2443 2444 2445 2446 2447 2448 2449 2450 2451 2453 2454 2463 2464 2465 2467 2468 2469 2470 2472 2473 2474 2475 2476 2477 2478 2480 2481 2482 2484 2485 2486 2487 2488 2489 2490 2491 2492 2493 2513 3079 3080 3081 3082 3083 3084 3085 3086 3087 3088 3131 3132 3133 3134 3135 3136 3137 3138 3139 3140 3141 3142 3198 3201 3202 3203 3204 3205 3237 3238 3239 3240 3242 3243 3244 3246 3247 3249 3250 3251 3252 3253 3254 3255 3256 3257 3258 3259 3260 3261 3263 3293 3294 3295 3296 3297 3390 3391 3392 3393 3394 3395 3396 3488 3489 3490 3491 3492 3493 3494 3495 3496 3497 3498 3499 3500 3501 3502 3503 3504 3519 3520 3521 4277 4278 4280 4281 4282 4284 4285 4286 4287 4288 4289 4290 4291 4292 4293 4294 4295 4296 4297 4299 4300 4332 4333 4334 4335 4336 4337 4338 4339 4340 4341 4342 4344 4345 4347 4348 4349 4350 4351 4352 4353 4354 4355 4356 4357 4358 4359 4360 4361 4362 4363 4364 4409 4410 4411 4412 4413 4414 4415 4416 4429 4430 4432 4433 4434 4435 5019 5020 5021 5022 5030 5031 5035 5040 5042 5075 5076 5078 5079 5080 5081 5082 5083 5084 5085 5139 5140 5141 5142 5206 5207 5208 5209 
== Tunnel cluster 3 ==
711 712 713 714 716 718 719 720 722 723 733 734 735 737 739 742 743 744 746 747 748 749 750 751 752 753 758 759 796 797 798 799 800 801 802 803 804 805 806 807 842 844 853 854 863 869 870 871 872 1581 1583 1584 1585 1586 1587 1588 1589 1590 1591 1634 1635 1636 1637 1638 1639 1640 1641 1642 1643 1644 1645 1646 1647 1648 1649 1650 1651 1658 1659 1660 1661 1662 1663 1664 1681 1683 1684 1685 1686 1687 1688 1689 1690 1691 1696 1698 1699 1700 1701 1702 1703 1704 1705 1706 2169 2177 2243 2245 2246 2313 4277 4278 4280 4281 4282 4284 4285 4286 4287 4288 4289 4290 4291 4292 4294 4295 4296 4297 4299 4300 4332 4333 4334 4335 4336 4337 4338 4339 4340 4341 4342 4344 4345 4347 4348 4349 4350 4351 4352 4353 4354 4355 4356 4357 4358 4359 4360 4361 4362 4363 4364 4409 4410 4411 4412 4413 4414 4415 4416 4432 4433 4434 4977 4978 4979 4981 4982 4983 4984 4985 4986 4987 4988 4989 4990 4991 4992 4993 4994 4995 5015 5016 5017 5018 5019 5020 5021 5022 5023 5024 5025 5026 5027 5028 5029 5030 5031 5032 5034 5035 5036 5040 5042 5043 5074 5075 5076 5078 5079 5080 5081 5082 5083 5084 5085 5087 5088 5117 5119 5120 5121 5122 5123 5124 5125 5126 5127 5128 5129 5130 5132 5139 5198 5199 5200 5201 5202 5203 5204 5205 5206 5207 5208 5209 5210 5211 5212 5213 5214 5215 5216 5227 5228 5229 5230 5231 5233 5234 5235 5236 5237 5238 5239 5240 5241 5242 5243 5244 5245 5246 5247 5248 5249 5250 5251 5252 5253 5254 5255 5256 5257 5258 5260 5261 5267 5268 5269 5270 5271 5272 5273 5274 5275 5277 5278 
== Tunnel cluster 4 ==
1687 1689 1690 1691 4277 4278 4280 4281 4282 4284 4285 4286 4287 4288 4289 4290 4291 4294 4295 4296 4297 4299 4300 4332 4333 4334 4335 4336 4337 4338 4339 4340 4341 4342 4344 4345 4346 4347 4348 4349 4350 4351 4352 4353 4354 4355 4356 4357 4358 4359 4360 4361 4362 4363 4364 4407 4408 4409 4410 4411 4412 4413 4414 4415 4416 4417 4418 4419 4432 4433 4434 4777 4779 4781 4782 4791 4792 4793 4794 4795 4796 4797 4798 4799 4800 4801 4802 4803 4804 4805 4806 4807 4808 4809 4810 4811 4812 4813 4815 4817 4827 4828 4829 4830 4831 4832 4833 4835 4839 4841 4842 4848 4849 4850 4851 4852 4853 4854 4855 4856 4858 4916 4918 4964 5015 5017 5018 5019 5020 5021 5022 5023 5026 5028 5029 5030 5031 5032 5033 5034 5035 5036 5037 5038 5040 5041 5042 5043 5044 5045 5046 5047 5048 5049 5050 5051 5052 5053 5054 5055 5056 5057 5058 5059 5060 5061 5070 5072 5073 5074 5075 5076 5077 5078 5079 5080 5081 5082 5083 5084 5085 5086 5087 5089 5090 5091 5093 5099 5100 5101 5102 5119 5120 5121 5123 5128 5129 5206 5208 5431 5432 5433 
== Tunnel cluster 5 ==
1626 1627 1686 1687 1689 1690 1691 2160 2161 2162 2164 2165 2166 2167 2168 2169 2170 2171 2172 2176 2177 2178 2180 2181 2227 2228 2229 2230 2231 2232 2233 2234 2235 2236 2237 2238 2239 2240 2241 2242 2243 2244 2245 2246 2247 2249 2251 2252 2303 2305 2306 2307 2308 2309 2310 2311 2312 2313 2314 2315 2317 2337 2339 2340 2341 2344 2345 2346 2347 2348 2349 2350 2351 2352 2353 2354 2355 2356 2358 2359 2360 2361 2362 2363 2364 2365 2366 2367 2368 2369 2370 2371 2372 2373 2374 2375 2376 2377 2378 2381 2382 2383 2384 2385 2386 2387 2388 2389 2390 2391 2392 2393 2394 2395 2396 2397 2398 2399 2408 2409 2412 2413 2414 2415 2416 2417 2418 2419 2420 2421 2422 2424 2425 2426 2427 2428 2429 2430 2431 2432 2433 2434 2435 2436 2437 2438 2439 2440 2441 2442 2443 2444 2445 2446 2451 2452 2453 2455 2456 2463 2465 2466 2467 2468 2469 2470 2471 2472 2473 2474 2475 2476 2477 2478 2479 2480 2481 2482 2484 2485 2486 2487 2488 2489 2490 2491 2492 2493 2494 2495 2496 2498 2500 2502 2510 2511 2512 2513 2514 2515 2516 2517 2518 2519 2520 2521 2522 2523 2524 2525 2530 2533 2534 2535 3079 3080 3081 3082 3083 3084 3085 3086 3087 3088 3131 3132 3133 3134 3135 3136 3137 3138 3139 3141 3142 3393 4277 4278 4280 4281 4282 4284 4285 4286 4287 4288 4289 4290 4291 4292 4293 4294 4295 4296 4297 4299 4300 4332 4333 4334 4335 4336 4337 4338 4339 4340 4341 4342 4344 4345 4347 4348 4349 4350 4351 4352 4353 4354 4355 4356 4357 4358 4359 4360 4361 4362 4363 4364 4409 4410 4411 4412 4413 4414 4415 4416 4422 4424 4425 4426 4427 4428 4429 4430 4431 4432 4433 4434 4435 4436 4437 4438 4531 4532 4534 4535 4536 4537 4538 4539 4540 5019 5020 5021 5022 5030 5031 5035 5040 5042 5075 5076 5078 5079 5080 5081 5082 5083 5084 5085 5139 5140 5141 5142 5206 5207 5208 5209 
== Tunnel cluster 6 ==
1626 1627 1686 1687 1689 1690 1691 2160 2161 2162 2164 2165 2166 2167 2168 2169 2170 2171 2172 2176 2177 2178 2180 2181 2227 2228 2229 2230 2231 2232 2233 2234 2235 2236 2237 2238 2239 2240 2241 2242 2243 2244 2245 2246 2247 2249 2251 2252 2303 2305 2306 2307 2308 2309 2310 2311 2312 2313 2314 2315 2317 2470 2475 2476 2480 2481 2482 2483 2484 2485 2486 2487 2488 2489 2490 2491 2492 2493 2494 2496 2497 2498 2499 2500 2501 2503 2504 2505 2506 2507 2508 2509 2510 2511 2512 2513 2556 2557 2558 2559 2560 2561 2562 2563 2564 2565 2639 2697 2698 2715 2717 2718 2719 2720 2721 2722 2723 2766 2768 2769 2770 2771 2772 2775 2776 2928 2930 2931 2932 2934 2935 2936 2937 2938 2939 2940 2941 2942 2943 2944 2946 2947 2949 2950 2951 2952 2953 2955 2957 2958 2991 2992 2993 2994 2995 2996 2997 2998 2999 3000 3001 3002 3003 3004 3005 3006 3007 3008 3058 3059 3060 3061 3062 3063 3064 3065 3066 3067 3068 3069 3070 3071 3073 3074 3079 3080 3081 3082 3083 3084 3085 3086 3087 3088 3089 3090 3109 3111 3122 3124 3125 3126 3127 3128 3129 3130 3131 3132 3133 3134 3135 3136 3137 3138 3139 3140 3141 3142 3143 3210 3212 3213 3214 3215 3216 3222 3223 3224 3225 3226 3227 3228 3229 3230 3231 3232 3233 3234 3235 3236 3237 4277 4278 4280 4281 4282 4284 4285 4286 4287 4288 4289 4290 4291 4292 4293 4294 4295 4296 4297 4298 4299 4300 4301 4302 4303 4304 4305 4306 4307 4308 4309 4310 4311 4312 4313 4315 4316 4317 4318 4320 4321 4322 4325 4326 4327 4328 4329 4330 4331 4332 4333 4334 4335 4336 4337 4338 4339 4340 4341 4342 4344 4345 4347 4348 4349 4350 4351 4352 4353 4354 4355 4356 4357 4358 4359 4360 4361 4362 4363 4364 4366 4367 4369 4370 4371 4372 4373 4374 4375 4376 4377 4378 4379 4380 4381 4382 4383 4409 4410 4411 4412 4413 4414 4415 4416 4429 4430 4432 4433 4434 4435 5019 5020 5021 5022 5030 5031 5035 5040 5042 5075 5076 5078 5079 5080 5081 5082 5083 5084 5085 5139 5140 5141 5142 5206 5207 5208 5209 5707 5709 5711 5712 5782 5784 5785 5786 5787 5788 5789 5790 
== Tunnel cluster 7 ==
713 714 715 716 717 718 719 720 721 722 723 724 725 726 728 729 748 749 750 751 752 753 754 756 757 1679 1681 1683 1684 1685 1686 1687 1688 1689 1690 1691 1692 1693 1694 1695 1696 1697 1698 1699 1700 1701 1702 1703 1704 1705 1706 1707 1708 1709 1710 1711 1712 1718 1719 1727 1728 1729 1730 1731 1732 1733 1734 1735 1736 1737 1738 1739 1740 1741 1742 1743 1744 1745 1746 1747 1748 1749 1750 1751 1752 1753 1755 1757 1758 1759 1760 1761 1762 1763 1764 1765 1767 1769 1770 1771 1772 1773 1774 1775 1777 1780 1789 2165 2166 2167 2168 2169 2170 2171 2176 2177 2178 2179 2236 2238 2239 2240 2241 2242 2243 2244 2245 2246 2247 2248 2249 2250 2251 2252 2305 2306 2307 2308 2309 2310 2311 2312 2313 2314 2315 2316 2317 2320 2321 2322 2323 2491 3083 3084 3087 3088 4277 4278 4280 4281 4282 4284 4285 4286 4287 4288 4289 4290 4291 4292 4294 4295 4296 4297 4299 4300 4332 4333 4334 4335 4336 4337 4338 4339 4340 4341 4342 4344 4345 4347 4348 4349 4350 4351 4352 4353 4354 4355 4356 4357 4358 4359 4360 4361 4362 4363 4364 4409 4410 4411 4412 4413 4414 4415 4416 4429 4430 4432 4433 4434 4435 5019 5020 5021 5022 5030 5031 5035 5040 5042 5075 5076 5078 5079 5080 5081 5082 5083 5084 5085 5088 5117 5119 5120 5121 5123 5130 5131 5132 5133 5134 5135 5136 5138 5139 5140 5141 5142 5143 5144 5145 5147 5148 5185 5187 5188 5189 5190 5191 5192 5193 5194 5195 5196 5197 5198 5199 5200 5201 5202 5203 5204 5205 5206 5207 5208 5209 5210 5211 
== Tunnel cluster 8 ==
692 694 695 696 697 698 707 708 709 710 711 712 713 714 715 716 717 718 719 720 722 723 731 732 733 734 735 736 737 738 739 740 741 742 743 744 745 746 747 748 749 750 751 752 753 758 759 796 797 798 799 800 801 802 803 804 805 806 807 808 1591 1634 1635 1636 1637 1638 1639 1640 1641 1642 1643 1645 1646 1647 1648 1649 1650 1651 1652 1658 1660 1661 1662 1663 1664 1681 1683 1684 1685 1686 1687 1688 1689 1690 1691 1696 1698 1699 1700 1701 1702 1703 1704 1705 1706 2169 2177 2243 2245 2246 2313 4277 4278 4280 4281 4282 4284 4285 4286 4287 4288 4289 4290 4291 4292 4294 4295 4296 4297 4299 4300 4332 4333 4334 4335 4336 4337 4338 4339 4340 4341 4342 4344 4345 4347 4348 4349 4350 4351 4352 4353 4354 4355 4356 4357 4358 4359 4360 4361 4362 4363 4364 4409 4410 4411 4412 4413 4414 4415 4416 4432 4433 4434 4984 5015 5016 5017 5018 5019 5020 5021 5022 5023 5024 5025 5026 5027 5028 5029 5030 5031 5032 5034 5035 5036 5040 5042 5043 5074 5075 5076 5078 5079 5080 5081 5082 5083 5084 5085 5087 5088 5117 5119 5120 5121 5122 5123 5124 5125 5126 5127 5128 5129 5130 5132 5139 5198 5199 5200 5201 5202 5203 5204 5205 5206 5207 5208 5209 5210 5211 5212 5213 5214 5215 5216 5227 5228 5229 5230 5231 5232 5233 5234 5235 5236 5237 5238 5239 5240 5241 5242 5243 5244 5245 5246 5247 5248 5249 5250 5251 5252 5253 5261 5268 5270 5271 5272 5273 5274 5275 5277 5278 5289 5290 5291 5292 5293 5294 5295 
