# Supplementary material for: Catalytic Tunnel Dynamics Explain Functional Divergence of FAD2 Homologs Underlying the Oleic-to-Linoleic Ratio in Cornus wilsoniana
Source: Biology (Basel). 2026 Jan 14;15(2):145. doi: 10.3390/biology15020145 (PMC12838259; doi:10.3390/biology15020145)
Supplement: Supplementary file 1 [file biology-15-00145-s001.zip › caver_output/CW02G01750/40 ns/analysis/bottlenecks.csv]

Bottleneck residues:	Residues in distance <= 3.0 A from the bottleneck	sorted from the closest.
Snapshot	Tunnel cluster	Tunnel	Throughput	Cost	Bottleneck X	Bottleneck Y	Bottleneck Z	Bottleneck R	Bottleneck residues
40.pdb	1	1	0.8240458600261474	0.19352909524982992	65.83460433180657	64.26451757874298	64.16984842651213	1.7444245681945258	A:266	A:269	A:270	A:273	A:315	A:312	A:267	A:265
40.pdb	2	2	0.682231932345983	0.38238560219802653	65.83460433180657	64.26451757874298	64.16984842651213	1.7444245681945258	A:266	A:269	A:270	A:273	A:315	A:312	A:267	A:265
40.pdb	3	3	0.6193152312622761	0.4791408770207186	69.8611833089816	71.41533971601858	68.51490325320057	1.618495080253026	A:105	A:323	A:311	A:106	A:324	A:102	A:318
40.pdb	4	4	0.5235512291569078	0.6471203945159473	63.935456791580535	69.4698424341069	60.120046235525884	1.203098091535211	A:315	A:312	A:273	A:301	A:269	A:299	A:297	A:311	A:313	A:298	A:314	A:316
40.pdb	5	5	0.5059669056225207	0.6812840157416623	77.30952879283672	57.54832192015408	54.55640642607805	1.2608030051601438	A:153	A:150	A:147	A:155	A:152	A:151	A:146	A:148	A:154
40.pdb	6	6	0.4838235842811584	0.7260349339969215	61.02222848941586	54.66685671161637	60.97485766709445	1.1003697201589475	A:185	A:157	A:268	A:267	A:199	A:271	A:189
40.pdb	7	7	0.4752490019220157	0.743916397727291	74.7187654536354	69.73066782357866	69.92673420435044	1.1074963892212815	A:109	A:323	A:105	A:106	A:141	A:137
40.pdb	8	8	0.43235584135981603	0.8385063229469112	71.42897349703905	80.7419331908737	74.37268040150423	1.109852752949917	A:48	A:327	A:47	A:46	A:325	A:328	A:52	A:49
