# Supplementary material for: Catalytic Tunnel Dynamics Explain Functional Divergence of FAD2 Homologs Underlying the Oleic-to-Linoleic Ratio in Cornus wilsoniana
Source: Biology (Basel). 2026 Jan 14;15(2):145. doi: 10.3390/biology15020145 (PMC12838259; doi:10.3390/biology15020145)
Supplement: Supplementary file 1 [file biology-15-00145-s001.zip › caver_output/CW02G01750/40 ns/analysis/tunnel_characteristics.csv]

Snapshot	Tunnel cluster	Tunnel	Throughput	Cost	Bottleneck radius	Bottleneck R error bound	Length	Curvature
40.pdb	1	1	0.8240458600261474	0.19352909524982992	1.7444245681945258	-	14.771929619382552	1.1880676066166989
40.pdb	2	2	0.682231932345983	0.38238560219802653	1.7444245681945258	-	22.45624637770786	1.283233144178843
40.pdb	3	3	0.6193152312622761	0.4791408770207186	1.618495080253026	-	22.74111608226954	1.4810763367539033
40.pdb	4	4	0.5235512291569078	0.6471203945159473	1.203098091535211	-	17.45378832714564	1.3903880627680092
40.pdb	5	5	0.5059669056225207	0.6812840157416623	1.2608030051601438	-	29.332249568246315	1.6202767338736284
40.pdb	6	6	0.4838235842811584	0.7260349339969215	1.1003697201589475	-	30.81438636630634	2.0617501869186166
40.pdb	7	7	0.4752490019220157	0.743916397727291	1.1074963892212815	-	26.182077161016604	1.4505432522722383
40.pdb	8	8	0.43235584135981603	0.8385063229469112	1.109852752949917	-	26.492594753368373	1.2360004932384325
