# Supplementary material for: Catalytic Tunnel Dynamics Explain Functional Divergence of FAD2 Homologs Underlying the Oleic-to-Linoleic Ratio in Cornus wilsoniana
Source: Biology (Basel). 2026 Jan 14;15(2):145. doi: 10.3390/biology15020145 (PMC12838259; doi:10.3390/biology15020145)
Supplement: Supplementary file 1 [file biology-15-00145-s001.zip › caver_output/CW02G01750/40 ns/analysis/tunnel_profiles.csv]

Snapshot	Tunnel cluster	Tunnel	Throughput	Cost	Bottleneck radius	Average R error bound	Max. R error bound	Bottleneck R error bound	Curvature	Length		Axis	Values...
40.pdb	1	1	0.8240458600261474	0.19352909524982992	1.7444245681945258	-	-	-	1.1880676066166989	14.771929619382552		X	65.83460433180657	66.27292201143548	66.7112396910644	67.14955737069332	67.58309019029754	68.03263992595372	68.48233259190494	68.93202525785615	69.38171792380737	69.83429228647061	70.27446452625774	70.46330210600854	70.77064397623887	70.99832989351425	71.32464560774919	71.65849887675832	71.98768481897218	72.31687076118605	72.64605670339992	73.07061765656678	73.46745109062624	73.85266461870019	74.30822011148017	74.76377560426015	75.21933109704014	75.6456219957742	76.10576852592047	76.55877767583193	76.99422128848228	77.42966490113264	77.8812308496153
40.pdb	1	1	0.8240458600261474	0.19352909524982992	1.7444245681945258	-	-	-	1.1880676066166989	14.771929619382552		Y	64.26451757874298	64.49614605528672	64.72777453183045	64.95940300837418	65.13580299276539	64.92016803250976	64.70430144908873	64.4884348656677	64.27256828224667	64.07685387598764	63.99986034221487	64.2536962618414	64.60012904526796	65.04295157218667	65.14466301008262	65.42969190969129	65.72014590921046	66.01059990872963	66.3010539082488	66.47507524154302	66.75216978414474	67.05734247156715	67.2316278080585	67.40591314454986	67.58019848104122	67.44073403261041	67.46848655978286	67.51377049643281	67.44575457952742	67.37773866262202	67.33855900405608
40.pdb	1	1	0.8240458600261474	0.19352909524982992	1.7444245681945258	-	-	-	1.1880676066166989	14.771929619382552		Z	64.16984842651213	64.23485504601163	64.29986166551113	64.36486828501063	64.45622658737915	64.4913133290587	64.52563714516091	64.55996096126312	64.59428477736533	64.65172988793522	64.82814797524262	65.20889376402623	65.2789228930173	65.31846384844623	65.03959813859188	64.81351508428514	64.57419711669374	64.33487914910232	64.09556118151092	63.944406928857084	63.89297225601296	63.84507814114627	63.73510626073094	63.62513438031561	63.51516249990027	63.32578861875362	63.446918202163516	63.64493663835069	63.88107789956848	64.11721916078626	64.32113120595176
40.pdb	1	1	0.8240458600261474	0.19352909524982992	1.7444245681945258	-	-	-	1.1880676066166989	14.771929619382552		distance	0.0	0.49999999999999445	1.0000000000000013	1.4999999999999958	1.9744248582948571	2.3161557966232853	2.707482299897365	3.1299110425511136	3.5724257675015854	4.032980429270604	4.496193978797783	4.743898755160307	5.0702237228868015	5.346899900529914	5.627759212468536	5.974084503800407	6.3358307412090245	6.715341890324753	7.109773711353375	7.569496541087539	8.032771847404508	8.496742751460438	8.988598792089357	9.481306824789767	9.974740596449623	10.346828283274851	10.783545763949341	11.217890658282009	11.60778651992339	12.005846282668287	12.433576622334723
40.pdb	1	1	0.8240458600261474	0.19352909524982992	1.7444245681945258	-	-	-	1.1880676066166989	14.771929619382552		length	0.0	0.5	1.0	1.5	2.0	2.5	3.0	3.5	4.0	4.5	5.0	5.5	6.0	6.5	7.0	7.5	8.0	8.5	9.0	9.5	10.0	10.5	11.0	11.5	12.0	12.5	13.0	13.5	14.0	14.5	15.0
40.pdb	1	1	0.8240458600261474	0.19352909524982992	1.7444245681945258	-	-	-	1.1880676066166989	14.771929619382552		R	1.7444245681945258	2.0120201253396433	2.330511369955678	2.6874088775411433	3.0267905273329676	3.0371150062306196	3.105485286087414	3.229589543220209	3.404923831519513	3.6240164586601242	3.8577835444999486	3.952712441585092	3.843891876185321	3.669807616402305	3.5382993451721187	3.381774848272782	3.260716820426185	3.193555319305905	3.1827687750518194	3.1010711798205213	2.9998638466532723	2.9495092970910273	2.936294368479924	2.983232577659601	3.088349157294277	3.1807154874781514	3.1090687698030592	3.0283517293341813	2.917313136118665	2.865166241957068	2.857453127141379
40.pdb	1	1	0.8240458600261474	0.19352909524982992	1.7444245681945258	-	-	-	1.1880676066166989	14.771929619382552		Upper limit of R overestimation	-	-	-	-	-	-	-	-	-	-	-	-	-	-	-	-	-	-	-	-	-	-	-	-	-	-	-	-	-	-	-
40.pdb	2	2	0.682231932345983	0.38238560219802653	1.7444245681945258	-	-	-	1.283233144178843	22.45624637770786		X	65.83460433180657	66.27292201143548	66.7112396910644	67.14955737069332	67.58309019029754	68.03263992595372	68.48233259190494	68.93202525785615	69.38171792380737	69.83429228647061	70.23662595230044	70.29380248540032	70.35097901850021	70.45293673601749	70.6436311387083	70.76135709852721	70.9084887135559	71.05874062601923	71.2012637772582	71.30140279020695	71.30299522717	71.46751706676089	71.6963671308593	71.9932167857573	72.31193675630685	72.63606319729129	72.9515561495956	73.36077590106443	73.62144521713977	73.78659813902281	74.07584875810062	74.30833399857613	74.54081923905163	74.65868353231701	74.96242220158432	75.29200998347306	75.45286839527184
40.pdb	2	2	0.682231932345983	0.38238560219802653	1.7444245681945258	-	-	-	1.283233144178843	22.45624637770786		Y	64.26451757874298	64.49614605528672	64.72777453183045	64.95940300837418	65.13580299276539	64.92016803250976	64.70430144908873	64.4884348656677	64.27256828224667	64.07685387598764	63.90124309088851	63.41060519618464	62.91996730148077	62.46093460731308	62.047896280184965	61.647180872590546	61.184029822640156	60.74349907197324	60.31649181546678	59.87870532662938	59.467454681446945	59.26621363243293	58.99622049417458	58.74158699166277	58.42570901242624	58.114164814227884	57.746400132044336	57.47435940925352	57.129370124827	56.686980996571364	56.282976104116344	55.8405210482703	55.39806599242425	54.965554080006534	54.57594372249288	54.21837166695033	53.819242653107324
40.pdb	2	2	0.682231932345983	0.38238560219802653	1.7444245681945258	-	-	-	1.283233144178843	22.45624637770786		Z	64.16984842651213	64.23485504601163	64.29986166551113	64.36486828501063	64.45622658737915	64.4913133290587	64.52563714516091	64.55996096126312	64.59428477736533	64.65172988793522	64.78613797745906	64.863631850399	64.94112572333894	65.07020215027416	65.23704933185988	65.51194524034374	65.60465590750755	65.48320930101855	65.26609528387762	65.05131476731519	64.80920023750399	64.38358948089278	64.04461329747426	63.82685710694357	63.60672074442642	63.38790058350951	63.33898350583208	63.32915338420234	63.358419195311676	63.42827662048896	63.462134771133876	63.448565080005565	63.43499538887726	63.355997102250846	63.376165615196854	63.381630214401476	63.456484900567716
40.pdb	2	2	0.682231932345983	0.38238560219802653	1.7444245681945258	-	-	-	1.283233144178843	22.45624637770786		distance	0.0	0.49999999999999445	1.0000000000000013	1.4999999999999958	1.9744248582948571	2.3161557966232853	2.707482299897365	3.1299110425511136	3.5724257675015854	4.032980429270604	4.45977303362265	4.592923901977969	4.774968526314432	5.039101364182771	5.401765135869525	5.73799338754057	6.1067487292649885	6.43537785465696	6.752014381148157	7.063867029151048	7.3023203273566715	7.533819314108676	7.882315720724178	8.279427073956416	8.738686033832982	9.203158384817444	9.68644386460297	10.171345762029425	10.592621845410461	11.009232257866259	11.494519242800749	11.970299147341894	12.447977776755195	12.845133314439193	13.334746148195856	13.819871826146013	14.217020060012862
40.pdb	2	2	0.682231932345983	0.38238560219802653	1.7444245681945258	-	-	-	1.283233144178843	22.45624637770786		length	0.0	0.5	1.0	1.5	2.0	2.5	3.0	3.5	4.0	4.5	5.0	5.5	6.0	6.5	7.0	7.5	8.0	8.5	9.0	9.5	10.0	10.5	11.0	11.5	12.0	12.5	13.0	13.5	14.0	14.5	15.0	15.5	16.0	16.5	17.0	17.5	18.0
40.pdb	2	2	0.682231932345983	0.38238560219802653	1.7444245681945258	-	-	-	1.283233144178843	22.45624637770786		R	1.7444245681945258	2.0120201253396433	2.330511369955678	2.6874088775411433	3.0267905273329676	3.0371150062306196	3.105485286087414	3.229589543220209	3.404923831519513	3.6240164586601242	3.811829136174042	3.6779252304331234	3.5926900397573105	3.5780783822879094	3.5944045679280574	3.689761901772539	3.706211628853988	3.628156983777088	3.5293608418385185	3.4503220102387253	3.3257759828062623	3.255269049621443	3.0752307215933383	2.9249930776002238	2.74014876465006	2.6083417138883167	2.4065024100109795	2.174015732143342	2.0438677467282247	1.9987862968379402	1.9628328250787457	1.970875802316187	2.0565925793738833	2.148371391504993	2.3700938853226097	2.6168674451949334	2.830323190059305
40.pdb	2	2	0.682231932345983	0.38238560219802653	1.7444245681945258	-	-	-	1.283233144178843	22.45624637770786		Upper limit of R overestimation	-	-	-	-	-	-	-	-	-	-	-	-	-	-	-	-	-	-	-	-	-	-	-	-	-	-	-	-	-	-	-	-	-	-	-	-	-
40.pdb	3	3	0.6193152312622761	0.4791408770207186	1.618495080253026	-	-	-	1.4810763367539033	22.74111608226954		X	65.83460433180657	66.27292201143548	66.7112396910644	67.14955737069332	67.58309019029754	67.56568072916488	67.54666859480771	67.52765646045053	67.83378718833883	68.22210997721956	68.59734714922601	68.85571839957265	69.11408964991931	69.37246090026596	69.48505424128736	69.4658848448878	69.46500981760757	69.4623808552216	69.4601036847325	69.51749603083647	69.35892503475237	69.41632461870049	69.65964954037335	69.8423634047795	70.0001563572195	70.14559903072508	70.22009316219258	70.23262342125729	70.05625906350089	69.8798947057445	69.70353034798812	69.51485110970427	69.48522534444876	69.48337673841421	69.5460975136068	69.60881828879937	69.42770859415305
40.pdb	3	3	0.6193152312622761	0.4791408770207186	1.618495080253026	-	-	-	1.4810763367539033	22.74111608226954		Y	64.26451757874298	64.49614605528672	64.72777453183045	64.95940300837418	65.13580299276539	65.48173965210142	65.82954397532409	66.17734829854675	66.29048702612717	66.56283018434655	66.85721826742552	67.27718175336217	67.69714523929883	68.1171087252355	68.4809139355571	68.79362807814718	69.10935723849576	69.45162472456816	69.79383623353337	70.12655313231289	70.20390473893434	70.51585264033515	70.94033064720756	71.36142545862688	71.81346228947844	72.23333081487394	72.468402350334	72.82451947446253	73.10556012988192	73.38660078530131	73.6676414407207	73.87691199239732	73.83244793367699	74.15637609722182	74.38467684405248	74.61297759088313	74.86978066111872
40.pdb	3	3	0.6193152312622761	0.4791408770207186	1.618495080253026	-	-	-	1.4810763367539033	22.74111608226954		Z	64.16984842651213	64.23485504601163	64.29986166551113	64.36486828501063	64.45622658737915	64.81448838008585	65.17319535171424	65.53190232334262	65.83185547045566	65.91568307060946	65.96328097506792	65.88036555144699	65.79745012782607	65.71453470420515	65.87918808545616	66.26884102783443	66.65625156201565	67.02073209172121	67.38523787591926	67.75402722483706	68.13760132551334	68.30218826557405	68.30833985130465	68.49771680103788	68.64181429481886	68.82903675170418	69.2639988162493	69.54085764476805	69.91490545363025	70.28895326249247	70.66300107135467	71.05683827987902	71.4951580264581	71.81301125418827	72.25340298135376	72.69379470851926	73.07133590132604
40.pdb	3	3	0.6193152312622761	0.4791408770207186	1.618495080253026	-	-	-	1.4810763367539033	22.74111608226954		distance	0.0	0.49999999999999445	1.0000000000000013	1.4999999999999958	1.9744248582948571	2.21219703894241	2.527286433104446	2.8949158348390607	3.2959902472101725	3.7457125683220274	4.191806894707449	4.596644914955191	5.018669535429697	5.45389249412902	5.8331487936638915	6.172909364384227	6.5448083144038	6.942217276826461	7.352301657007686	7.795735357005324	7.964936868763674	8.305669317480515	8.736392976837942	9.228146016929685	9.712716852120359	10.187968175060485	10.60597029131436	11.021068205418441	11.357468129364293	11.705563644291818	12.064342425163787	12.384384197458425	12.590968421446892	13.022301756417486	13.47355407585096	13.928136122057616	14.304491691450034
40.pdb	3	3	0.6193152312622761	0.4791408770207186	1.618495080253026	-	-	-	1.4810763367539033	22.74111608226954		length	0.0	0.5	1.0	1.5	2.0	2.5	3.0	3.5	4.0	4.5	5.0	5.5	6.0	6.5	7.0	7.5	8.0	8.5	9.0	9.5	10.0	10.5	11.0	11.5	12.0	12.5	13.0	13.5	14.0	14.5	15.0	15.5	16.0	16.5	17.0	17.5	18.0
40.pdb	3	3	0.6193152312622761	0.4791408770207186	1.618495080253026	-	-	-	1.4810763367539033	22.74111608226954		R	1.7444245681945258	2.0120201253396433	2.330511369955678	2.6874088775411433	3.0267905273329676	3.065342570710926	3.1609755878677745	3.3103291354887263	3.418141420421632	3.2973138708092646	3.1879661323587447	2.9913469476447547	2.8472869545331783	2.7615242204406503	2.5829486358648115	2.3125343240778413	2.0803586929470725	1.8947217016365834	1.781996049540614	1.7058880877470355	1.6781788307284378	1.6460314026015792	1.6564595191445963	1.618422899519896	1.6578141370462947	1.7543168558836613	1.7755957060423835	1.8537680764831934	1.7992678012384793	1.8274932241284765	1.936211584179521	2.074193193151797	1.940124793345628	1.9830569103838742	1.9593585268511082	2.014224837753421	2.095641882237615
40.pdb	3	3	0.6193152312622761	0.4791408770207186	1.618495080253026	-	-	-	1.4810763367539033	22.74111608226954		Upper limit of R overestimation	-	-	-	-	-	-	-	-	-	-	-	-	-	-	-	-	-	-	-	-	-	-	-	-	-	-	-	-	-	-	-	-	-	-	-	-	-
40.pdb	4	4	0.5235512291569078	0.6471203945159473	1.203098091535211	-	-	-	1.3903880627680092	17.45378832714564		X	65.83460433180657	66.27292201143548	66.7112396910644	67.14955737069332	67.49624106609964	67.31501055936181	67.13378005262399	66.95282304828639	66.749253891789	66.43114989547954	66.19640785681756	65.9616658181556	65.72692377949362	65.4845641223849	65.19217685807988	65.00150349746899	64.83201702434955	64.5615971621699	64.25172296260443	63.94184876303896	63.91677521359261	63.93258158582688	63.956311550301926	63.903716921368954	63.71213805816775	63.5660763848692	63.57401844877129	63.621904862796725	63.59331524372747	63.41717611343101	63.07038349266854	62.69172402223913	62.28966815590354	61.853491039171324	61.531713458500256	61.20548948032994	60.881602807098005
40.pdb	4	4	0.5235512291569078	0.6471203945159473	1.203098091535211	-	-	-	1.3903880627680092	17.45378832714564		Y	64.26451757874298	64.49614605528672	64.72777453183045	64.95940300837418	65.216080767442	65.6101175648835	66.00415436232498	66.38702436341278	66.70231385817809	66.98746195981876	67.16526050223337	67.34305904464797	67.52085758706258	67.68945422766569	68.02536316425861	68.18866790165815	68.28747136333295	68.37306654592221	68.67466099962515	68.9762554533281	69.20813879468955	69.42956469042319	69.64719735725186	69.8678515365544	70.03956842411	70.35153736517324	70.81983900687648	71.3136098625247	71.79687817917362	72.1985696440144	72.49907951282341	72.7845120798217	72.80802518302366	73.00083063173179	73.37762457192335	73.61144766328451	73.81588721762209
40.pdb	4	4	0.5235512291569078	0.6471203945159473	1.203098091535211	-	-	-	1.3903880627680092	17.45378832714564		Z	64.16984842651213	64.23485504601163	64.29986166551113	64.36486828501063	64.45763427183019	64.70641229676326	64.95519032169635	65.11689147378264	64.79388060617681	64.54512394726879	64.14103997876713	63.736956010265445	63.332872041763764	62.929402039640514	62.711406795159675	62.312999267475874	61.85329199195438	61.5756918703464	61.32465648252372	61.07362109470105	60.64956026027282	60.20154158734127	59.75231643044013	59.30784660625434	58.88864333545571	58.54687612925004	58.5064880124633	58.44406018642228	58.40370944796544	58.39274880188194	58.42837830529925	58.58525820139603	58.49457513436125	58.36286178535601	58.295887796282756	58.02430916341712	57.70290304722609
40.pdb	4	4	0.5235512291569078	0.6471203945159473	1.203098091535211	-	-	-	1.3903880627680092	17.45378832714564		distance	0.0	0.49999999999999445	1.0000000000000013	1.4999999999999958	1.936318628636463	2.071265967505029	2.308886221684498	2.579212802821531	2.6774709482757664	2.8126721153467606	2.9233612889192107	3.1114237934832287	3.3639076711104523	3.6594297965733333	4.084571528220953	4.42050919650925	4.749291755252738	5.022984183486304	5.481787629948285	5.947236428136566	6.364737860021485	6.785489028943342	7.2121989924946375	7.665816286263267	8.108464870930185	8.591614887912886	8.952996076182538	9.347213057151244	9.747214561667231	10.107819816277809	10.412175865135573	10.660940433242303	10.8520422785865	11.220228280172615	11.664776141110483	12.106257024684028	12.553177630422352
40.pdb	4	4	0.5235512291569078	0.6471203945159473	1.203098091535211	-	-	-	1.3903880627680092	17.45378832714564		length	0.0	0.5	1.0	1.5	2.0	2.5	3.0	3.5	4.0	4.5	5.0	5.5	6.0	6.5	7.0	7.5	8.0	8.5	9.0	9.5	10.0	10.5	11.0	11.5	12.0	12.5	13.0	13.5	14.0	14.5	15.0	15.5	16.0	16.5	17.0	17.5	18.0
40.pdb	4	4	0.5235512291569078	0.6471203945159473	1.203098091535211	-	-	-	1.3903880627680092	17.45378832714564		R	1.7444245681945258	2.0120201253396433	2.330511369955678	2.6874088775411433	3.0120928560752107	3.0275825308757947	3.1015325039493193	3.167383174371767	2.907093709802533	2.6526909535239707	2.3468479228040007	2.0889257808033204	1.8909440945714835	1.7537898166883623	1.7200828381780002	1.6871582260118678	1.6999742951506798	1.6482473999831793	1.4863542413100268	1.4116058217307337	1.2714787197851083	1.204309872383848	1.2367055399598572	1.3084327602768668	1.409039843678973	1.489136893319688	1.3979760410157522	1.3595091982699967	1.3817713251268524	1.3950118274486198	1.3836690990388212	1.3395113002075687	1.3894331114209153	1.3713222005912955	1.3372580611800344	1.28741741225785	1.315587269095601
40.pdb	4	4	0.5235512291569078	0.6471203945159473	1.203098091535211	-	-	-	1.3903880627680092	17.45378832714564		Upper limit of R overestimation	-	-	-	-	-	-	-	-	-	-	-	-	-	-	-	-	-	-	-	-	-	-	-	-	-	-	-	-	-	-	-	-	-	-	-	-	-
40.pdb	5	5	0.5059669056225207	0.6812840157416623	1.2608030051601438	-	-	-	1.6202767338736284	29.332249568246315		X	65.83460433180657	66.27292201143548	66.7112396910644	67.14955737069332	67.58309019029754	68.03263992595372	68.48233259190494	68.93202525785615	69.38171792380737	69.83429228647061	70.23662595230044	70.29380248540032	70.35097901850021	70.45293673601749	70.6436311387083	70.76135709852721	70.9084887135559	71.05874062601923	71.2012637772582	71.30140279020695	71.30299522717	71.46751706676089	71.41339014651852	71.33643691142221	71.34636612463208	71.32808126921611	71.23593718437398	71.19205392942507	71.0200430499892	70.96385460473667	70.96885997869799	71.02324485895745	71.17038144172336	71.324741787056	71.49945547218215	71.67416915730831	71.84981099182225
40.pdb	5	5	0.5059669056225207	0.6812840157416623	1.2608030051601438	-	-	-	1.6202767338736284	29.332249568246315		Y	64.26451757874298	64.49614605528672	64.72777453183045	64.95940300837418	65.13580299276539	64.92016803250976	64.70430144908873	64.4884348656677	64.27256828224667	64.07685387598764	63.90124309088851	63.41060519618464	62.91996730148077	62.46093460731308	62.047896280184965	61.647180872590546	61.184029822640156	60.74349907197324	60.31649181546678	59.87870532662938	59.467454681446945	59.26621363243293	59.29669529929929	59.37801775145609	59.367052423602736	59.353490734251224	59.398250251604495	59.47470148040702	59.645193735385675	59.65858562581375	59.60615082813619	59.50454424021921	59.31057611202158	59.194519273117116	59.29798168475376	59.4014440963904	59.50441533659954
40.pdb	5	5	0.5059669056225207	0.6812840157416623	1.2608030051601438	-	-	-	1.6202767338736284	29.332249568246315		Z	64.16984842651213	64.23485504601163	64.29986166551113	64.36486828501063	64.45622658737915	64.4913133290587	64.52563714516091	64.55996096126312	64.59428477736533	64.65172988793522	64.78613797745906	64.863631850399	64.94112572333894	65.07020215027416	65.23704933185988	65.51194524034374	65.60465590750755	65.48320930101855	65.26609528387762	65.05131476731519	64.80920023750399	64.38358948089278	63.90521144290585	63.417907781537075	62.9353275827182	62.450432376834215	61.96103882024105	61.47105790603374	61.04723325278156	60.57543305817375	60.078215260600075	59.602014600978876	59.165291357659406	58.72327911624546	58.26636483806194	57.80945055987842	57.352851458974584
40.pdb	5	5	0.5059669056225207	0.6812840157416623	1.2608030051601438	-	-	-	1.6202767338736284	29.332249568246315		distance	0.0	0.49999999999999445	1.0000000000000013	1.4999999999999958	1.9744248582948571	2.3161557966232853	2.707482299897365	3.1299110425511136	3.5724257675015854	4.032980429270604	4.45977303362265	4.592923901977969	4.774968526314432	5.039101364182771	5.401765135869525	5.73799338754057	6.1067487292649885	6.43537785465696	6.752014381148157	7.063867029151048	7.3023203273566715	7.533819314108676	7.474767026447089	7.396854536203911	7.4758761841288965	7.566562302727651	7.598275735991353	7.676462383176573	7.61430581163176	7.774550749562001	8.049995266780401	8.393118762482484	8.835023762153533	9.247248744795426	9.571213909844381	9.909826540756235	10.262199187979743
40.pdb	5	5	0.5059669056225207	0.6812840157416623	1.2608030051601438	-	-	-	1.6202767338736284	29.332249568246315		length	0.0	0.5	1.0	1.5	2.0	2.5	3.0	3.5	4.0	4.5	5.0	5.5	6.0	6.5	7.0	7.5	8.0	8.5	9.0	9.5	10.0	10.5	11.0	11.5	12.0	12.5	13.0	13.5	14.0	14.5	15.0	15.5	16.0	16.5	17.0	17.5	18.0
40.pdb	5	5	0.5059669056225207	0.6812840157416623	1.2608030051601438	-	-	-	1.6202767338736284	29.332249568246315		R	1.7444245681945258	2.0120201253396433	2.330511369955678	2.6874088775411433	3.0267905273329676	3.0371150062306196	3.105485286087414	3.229589543220209	3.404923831519513	3.6240164586601242	3.811829136174042	3.6779252304331234	3.5926900397573105	3.5780783822879094	3.5944045679280574	3.689761901772539	3.706211628853988	3.628156983777088	3.5293608418385185	3.4503220102387253	3.3257759828062623	3.255269049621443	2.983738956837083	2.7213125367952387	2.500166735167494	2.3106425363028498	2.1740123391175796	2.053869936071197	2.0147288127376433	1.915220443673314	1.8371189942881105	1.8023162327930586	1.7786391476456933	1.806165833226016	1.825915604045411	1.926547211982488	2.099959462338523
40.pdb	5	5	0.5059669056225207	0.6812840157416623	1.2608030051601438	-	-	-	1.6202767338736284	29.332249568246315		Upper limit of R overestimation	-	-	-	-	-	-	-	-	-	-	-	-	-	-	-	-	-	-	-	-	-	-	-	-	-	-	-	-	-	-	-	-	-	-	-	-	-
40.pdb	6	6	0.4838235842811584	0.7260349339969215	1.1003697201589475	-	-	-	2.0617501869186166	30.81438636630634		X	65.83460433180657	66.27292201143548	66.7112396910644	67.14955737069332	67.58309019029754	68.03263992595372	68.48233259190494	68.93202525785615	69.38171792380737	69.83429228647061	70.23662595230044	70.29380248540032	70.35097901850021	70.45293673601749	70.6436311387083	70.76135709852721	70.9084887135559	71.05874062601923	71.2012637772582	71.30140279020695	71.21236923182158	70.88774760200896	70.5434901880745	70.09291035991055	69.63728355744591	69.18165675498129	68.72602995251667	68.27040315005203	67.81477634758741	67.45046025646211	67.40113784628196	67.07661250521713	66.81088464214824	66.50809439869492	66.18997396472686	65.8718535307588	65.60114649417895
40.pdb	6	6	0.4838235842811584	0.7260349339969215	1.1003697201589475	-	-	-	2.0617501869186166	30.81438636630634		Y	64.26451757874298	64.49614605528672	64.72777453183045	64.95940300837418	65.13580299276539	64.92016803250976	64.70430144908873	64.4884348656677	64.27256828224667	64.07685387598764	63.90124309088851	63.41060519618464	62.91996730148077	62.46093460731308	62.047896280184965	61.647180872590546	61.184029822640156	60.74349907197324	60.31649181546678	59.87870532662938	59.43928372958352	59.07505863173427	58.72718995697299	58.514915748273474	58.30956461233853	58.10421347640358	57.89886234046864	57.69351120453369	57.488160068598745	57.247533523857236	56.813535516119785	56.44758604600957	56.03453578556433	55.68767356473183	55.37098748274478	55.05430140075774	54.86126077079451
40.pdb	6	6	0.4838235842811584	0.7260349339969215	1.1003697201589475	-	-	-	2.0617501869186166	30.81438636630634		Z	64.16984842651213	64.23485504601163	64.29986166551113	64.36486828501063	64.45622658737915	64.4913133290587	64.52563714516091	64.55996096126312	64.59428477736533	64.65172988793522	64.78613797745906	64.863631850399	64.94112572333894	65.07020215027416	65.23704933185988	65.51194524034374	65.60465590750755	65.48320930101855	65.26609528387762	65.05131476731519	64.86794395207615	64.75857816421491	64.65993805730399	64.64061910409447	64.62528522506508	64.60995134603571	64.59461746700633	64.57928358797695	64.56394970894756	64.55681166371279	64.63072597506498	64.57120349410536	64.48121266967436	64.3003308017998	64.08008249881505	63.8598341958303	63.517672385460244
40.pdb	6	6	0.4838235842811584	0.7260349339969215	1.1003697201589475	-	-	-	2.0617501869186166	30.81438636630634		distance	0.0	0.49999999999999445	1.0000000000000013	1.4999999999999958	1.9744248582948571	2.3161557966232853	2.707482299897365	3.1299110425511136	3.5724257675015854	4.032980429270604	4.45977303362265	4.592923901977969	4.774968526314432	5.039101364182771	5.401765135869525	5.73799338754057	6.1067487292649885	6.43537785465696	6.752014381148157	7.063867029151048	7.258827342051894	7.26714137580493	7.285313379971154	7.170266136538887	7.080201748726824	7.024656371421495	7.004451261193178	7.019891580666243	7.070743817886984	7.21101907796048	7.627815484414087	7.925155442042971	8.293531892525216	8.604235454770917	8.90107988202572	9.215507493961956	9.428736646375334
40.pdb	6	6	0.4838235842811584	0.7260349339969215	1.1003697201589475	-	-	-	2.0617501869186166	30.81438636630634		length	0.0	0.5	1.0	1.5	2.0	2.5	3.0	3.5	4.0	4.5	5.0	5.5	6.0	6.5	7.0	7.5	8.0	8.5	9.0	9.5	10.0	10.5	11.0	11.5	12.0	12.5	13.0	13.5	14.0	14.5	15.0	15.5	16.0	16.5	17.0	17.5	18.0
40.pdb	6	6	0.4838235842811584	0.7260349339969215	1.1003697201589475	-	-	-	2.0617501869186166	30.81438636630634		R	1.7444245681945258	2.0120201253396433	2.330511369955678	2.6874088775411433	3.0267905273329676	3.0371150062306196	3.105485286087414	3.229589543220209	3.404923831519513	3.6240164586601242	3.811829136174042	3.6779252304331234	3.5926900397573105	3.5780783822879094	3.5944045679280574	3.689761901772539	3.706211628853988	3.628156983777088	3.5293608418385185	3.4503220102387253	3.2911404639084045	3.025776115777232	2.7931489808170733	2.5411403794369836	2.338573461833189	2.1980690032614776	2.127498122773731	2.1313082359936235	2.2092499716704816	2.317700394080518	2.143876597943411	2.0186400072663364	1.8911016545500374	1.8246517757714356	1.8330577309565592	1.9225566502392655	1.997560495454579
40.pdb	6	6	0.4838235842811584	0.7260349339969215	1.1003697201589475	-	-	-	2.0617501869186166	30.81438636630634		Upper limit of R overestimation	-	-	-	-	-	-	-	-	-	-	-	-	-	-	-	-	-	-	-	-	-	-	-	-	-	-	-	-	-	-	-	-	-	-	-	-	-
40.pdb	7	7	0.4752490019220157	0.743916397727291	1.1074963892212815	-	-	-	1.4505432522722383	26.182077161016604		X	65.83460433180657	66.27292201143548	66.7112396910644	67.14955737069332	67.58309019029754	68.03263992595372	68.48233259190494	68.93202525785615	69.38171792380737	69.83429228647061	70.27446452625774	70.46330210600854	70.77064397623887	70.99832989351425	71.32464560774919	71.65849887675832	71.98768481897218	72.31687076118605	72.64605670339992	73.07061765656678	73.46745109062624	73.84292561766217	74.24791609724761	74.65290657683305	75.05789705641848	75.4628875360039	75.80717595221773	75.84763406806417	75.88809218391059	75.92855029975702	75.91485746890915	75.79472767493344	75.57159710488645	75.34846653483946	75.12533596479247	74.80094248737397	74.61005301669903
40.pdb	7	7	0.4752490019220157	0.743916397727291	1.1074963892212815	-	-	-	1.4505432522722383	26.182077161016604		Y	64.26451757874298	64.49614605528672	64.72777453183045	64.95940300837418	65.13580299276539	64.92016803250976	64.70430144908873	64.4884348656677	64.27256828224667	64.07685387598764	63.99986034221487	64.2536962618414	64.60012904526796	65.04295157218667	65.14466301008262	65.42969190969129	65.72014590921046	66.01059990872963	66.3010539082488	66.47507524154302	66.75216978414474	67.06705501508674	67.29176799701142	67.5164809789361	67.7411939608608	67.96590694278548	68.18534792410418	68.37840111168595	68.57145429926771	68.76450748684948	69.01059551589735	68.90831780013264	68.88588659556837	68.8634553910041	68.84102418643984	68.81773415919464	69.08200647586057
40.pdb	7	7	0.4752490019220157	0.743916397727291	1.1074963892212815	-	-	-	1.4505432522722383	26.182077161016604		Z	64.16984842651213	64.23485504601163	64.29986166551113	64.36486828501063	64.45622658737915	64.4913133290587	64.52563714516091	64.55996096126312	64.59428477736533	64.65172988793522	64.82814797524262	65.20889376402623	65.2789228930173	65.31846384844623	65.03959813859188	64.81351508428514	64.57419711669374	64.33487914910232	64.09556118151092	63.944406928857084	63.89297225601296	63.902541651150614	64.09092102157018	64.27930039198975	64.46767976240933	64.6560591328289	64.88957715832751	65.34902640212565	65.80847564592376	66.2679248897219	66.63696818838349	67.08392345625579	67.53081224529876	67.97770103434175	68.42458982338472	68.799624357766	69.14412466484121
40.pdb	7	7	0.4752490019220157	0.743916397727291	1.1074963892212815	-	-	-	1.4505432522722383	26.182077161016604		distance	0.0	0.49999999999999445	1.0000000000000013	1.4999999999999958	1.9744248582948571	2.3161557966232853	2.707482299897365	3.1299110425511136	3.5724257675015854	4.032980429270604	4.496193978797783	4.743898755160307	5.0702237228868015	5.346899900529914	5.627759212468536	5.974084503800407	6.3358307412090245	6.715341890324753	7.109773711353375	7.569496541087539	8.032771847404508	8.488750132484187	8.941716249840736	9.399452120926062	9.861293569025166	10.32668976659086	10.739790722762518	10.889226920216608	11.059268559502657	11.248981252648536	11.411548493216245	11.369290689636482	11.289913978586203	11.232254649103073	11.196648219923635	11.070764486795904	11.17855639115522
40.pdb	7	7	0.4752490019220157	0.743916397727291	1.1074963892212815	-	-	-	1.4505432522722383	26.182077161016604		length	0.0	0.5	1.0	1.5	2.0	2.5	3.0	3.5	4.0	4.5	5.0	5.5	6.0	6.5	7.0	7.5	8.0	8.5	9.0	9.5	10.0	10.5	11.0	11.5	12.0	12.5	13.0	13.5	14.0	14.5	15.0	15.5	16.0	16.5	17.0	17.5	18.0
40.pdb	7	7	0.4752490019220157	0.743916397727291	1.1074963892212815	-	-	-	1.4505432522722383	26.182077161016604		R	1.7444245681945258	2.0120201253396433	2.330511369955678	2.6874088775411433	3.0267905273329676	3.0371150062306196	3.105485286087414	3.229589543220209	3.404923831519513	3.6240164586601242	3.8577835444999486	3.952712441585092	3.843891876185321	3.669807616402305	3.5382993451721187	3.381774848272782	3.260716820426185	3.193555319305905	3.1827687750518194	3.1010711798205213	2.9998638466532723	2.908935193127446	2.6773854468690566	2.4993090416809753	2.3826884972228957	2.333613780594013	2.3015349625343333	2.0635624311704763	1.8888399748844893	1.788482062643414	1.6809258090288821	1.5685987800831105	1.4196169778626178	1.361180785562475	1.3994039551333295	1.5084094090224622	1.4144241400531137
40.pdb	7	7	0.4752490019220157	0.743916397727291	1.1074963892212815	-	-	-	1.4505432522722383	26.182077161016604		Upper limit of R overestimation	-	-	-	-	-	-	-	-	-	-	-	-	-	-	-	-	-	-	-	-	-	-	-	-	-	-	-	-	-	-	-	-	-	-	-	-	-
40.pdb	8	8	0.43235584135981603	0.8385063229469112	1.109852752949917	-	-	-	1.2360004932384325	26.492594753368373		X	65.83460433180657	66.27292201143548	66.7112396910644	67.14955737069332	67.58309019029754	67.56568072916488	67.54666859480771	67.52765646045053	67.83378718833883	68.22210997721956	68.59734714922601	68.85571839957265	69.11408964991931	69.37246090026596	69.48505424128736	69.4658848448878	69.46500981760757	69.4623808552216	69.4601036847325	69.51749603083647	69.35892503475237	69.41632461870049	69.65964954037335	69.8423634047795	70.0001563572195	70.14559903072508	70.22009316219258	70.23262342125729	70.05625906350089	69.8798947057445	69.70353034798812	69.51485110970427	69.48522534444876	69.48337673841421	69.5460975136068	69.60881828879937	69.42770859415305
40.pdb	8	8	0.43235584135981603	0.8385063229469112	1.109852752949917	-	-	-	1.2360004932384325	26.492594753368373		Y	64.26451757874298	64.49614605528672	64.72777453183045	64.95940300837418	65.13580299276539	65.48173965210142	65.82954397532409	66.17734829854675	66.29048702612717	66.56283018434655	66.85721826742552	67.27718175336217	67.69714523929883	68.1171087252355	68.4809139355571	68.79362807814718	69.10935723849576	69.45162472456816	69.79383623353337	70.12655313231289	70.20390473893434	70.51585264033515	70.94033064720756	71.36142545862688	71.81346228947844	72.23333081487394	72.468402350334	72.82451947446253	73.10556012988192	73.38660078530131	73.6676414407207	73.87691199239732	73.83244793367699	74.15637609722182	74.38467684405248	74.61297759088313	74.86978066111872
40.pdb	8	8	0.43235584135981603	0.8385063229469112	1.109852752949917	-	-	-	1.2360004932384325	26.492594753368373		Z	64.16984842651213	64.23485504601163	64.29986166551113	64.36486828501063	64.45622658737915	64.81448838008585	65.17319535171424	65.53190232334262	65.83185547045566	65.91568307060946	65.96328097506792	65.88036555144699	65.79745012782607	65.71453470420515	65.87918808545616	66.26884102783443	66.65625156201565	67.02073209172121	67.38523787591926	67.75402722483706	68.13760132551334	68.30218826557405	68.30833985130465	68.49771680103788	68.64181429481886	68.82903675170418	69.2639988162493	69.54085764476805	69.91490545363025	70.28895326249247	70.66300107135467	71.05683827987902	71.4951580264581	71.81301125418827	72.25340298135376	72.69379470851926	73.07133590132604
40.pdb	8	8	0.43235584135981603	0.8385063229469112	1.109852752949917	-	-	-	1.2360004932384325	26.492594753368373		distance	0.0	0.49999999999999445	1.0000000000000013	1.4999999999999958	1.9744248582948571	2.21219703894241	2.527286433104446	2.8949158348390607	3.2959902472101725	3.7457125683220274	4.191806894707449	4.596644914955191	5.018669535429697	5.45389249412902	5.8331487936638915	6.172909364384227	6.5448083144038	6.942217276826461	7.352301657007686	7.795735357005324	7.964936868763674	8.305669317480515	8.736392976837942	9.228146016929685	9.712716852120359	10.187968175060485	10.60597029131436	11.021068205418441	11.357468129364293	11.705563644291818	12.064342425163787	12.384384197458425	12.590968421446892	13.022301756417486	13.47355407585096	13.928136122057616	14.304491691450034
40.pdb	8	8	0.43235584135981603	0.8385063229469112	1.109852752949917	-	-	-	1.2360004932384325	26.492594753368373		length	0.0	0.5	1.0	1.5	2.0	2.5	3.0	3.5	4.0	4.5	5.0	5.5	6.0	6.5	7.0	7.5	8.0	8.5	9.0	9.5	10.0	10.5	11.0	11.5	12.0	12.5	13.0	13.5	14.0	14.5	15.0	15.5	16.0	16.5	17.0	17.5	18.0
40.pdb	8	8	0.43235584135981603	0.8385063229469112	1.109852752949917	-	-	-	1.2360004932384325	26.492594753368373		R	1.7444245681945258	2.0120201253396433	2.330511369955678	2.6874088775411433	3.0267905273329676	3.065342570710926	3.1609755878677745	3.3103291354887263	3.418141420421632	3.2973138708092646	3.1879661323587447	2.9913469476447547	2.8472869545331783	2.7615242204406503	2.5829486358648115	2.3125343240778413	2.0803586929470725	1.8947217016365834	1.781996049540614	1.7058880877470355	1.6781788307284378	1.6460314026015792	1.6564595191445963	1.618422899519896	1.6578141370462947	1.7543168558836613	1.7755957060423835	1.8537680764831934	1.7992678012384793	1.8274932241284765	1.936211584179521	2.074193193151797	1.940124793345628	1.9830569103838742	1.9593585268511082	2.014224837753421	2.095641882237615
40.pdb	8	8	0.43235584135981603	0.8385063229469112	1.109852752949917	-	-	-	1.2360004932384325	26.492594753368373		Upper limit of R overestimation	-	-	-	-	-	-	-	-	-	-	-	-	-	-	-	-	-	-	-	-	-	-	-	-	-	-	-	-	-	-	-	-	-	-	-	-	-
[truncated: 27 more columns]
