# Supplementary material for: Catalytic Tunnel Dynamics Explain Functional Divergence of FAD2 Homologs Underlying the Oleic-to-Linoleic Ratio in Cornus wilsoniana
Source: Biology (Basel). 2026 Jan 14;15(2):145. doi: 10.3390/biology15020145 (PMC12838259; doi:10.3390/biology15020145)
Supplement: Supplementary file 1 [file biology-15-00145-s001.zip › caver_output/CW02G01750/40 ns/data/40.pdb]

CRYST1  122.852  122.852  122.852  90.00  90.00  90.00 P 1           1
ATOM      1  N   MET A   1      41.940  50.160  45.040  1.00  0.00           N  
ATOM      2  H1  MET A   1      41.440  50.930  45.540  1.00  0.00           H  
ATOM      3  H2  MET A   1      41.250  49.660  44.460  1.00  0.00           H  
ATOM      4  H3  MET A   1      42.390  49.490  45.700  1.00  0.00           H  
ATOM      5  CA  MET A   1      42.900  50.810  44.110  1.00  0.00           C  
ATOM      6  HA  MET A   1      43.700  51.240  44.690  1.00  0.00           H  
ATOM      7  CB  MET A   1      43.610  49.690  43.260  1.00  0.00           C  
ATOM      8  HB1 MET A   1      43.970  50.250  42.370  1.00  0.00           H  
ATOM      9  HB2 MET A   1      42.880  49.020  42.750  1.00  0.00           H  
ATOM     10  CG  MET A   1      44.770  48.830  43.880  1.00  0.00           C  
ATOM     11  HG1 MET A   1      45.470  49.630  44.210  1.00  0.00           H  
ATOM     12  HG2 MET A   1      45.290  48.220  43.110  1.00  0.00           H  
ATOM     13  SD  MET A   1      44.490  47.680  45.270  1.00  0.00           S  
ATOM     14  CE  MET A   1      43.060  46.770  44.540  1.00  0.00           C  
ATOM     15  HE1 MET A   1      43.330  46.320  43.560  1.00  0.00           H  
ATOM     16  HE2 MET A   1      42.860  45.850  45.140  1.00  0.00           H  
ATOM     17  HE3 MET A   1      42.120  47.320  44.320  1.00  0.00           H  
ATOM     18  C   MET A   1      42.210  51.880  43.330  1.00  0.00           C  
ATOM     19  O   MET A   1      41.140  52.340  43.700  1.00  0.00           O  
ATOM     20  N   GLY A   2      42.810  52.360  42.220  1.00  0.00           N  
ATOM     21  HN  GLY A   2      43.700  52.010  41.950  1.00  0.00           H  
ATOM     22  CA  GLY A   2      42.340  53.450  41.430  1.00  0.00           C  
ATOM     23  HA1 GLY A   2      42.700  53.340  40.410  1.00  0.00           H  
ATOM     24  HA2 GLY A   2      41.260  53.370  41.390  1.00  0.00           H  
ATOM     25  C   GLY A   2      42.640  54.830  41.970  1.00  0.00           C  
ATOM     26  O   GLY A   2      43.320  55.050  43.040  1.00  0.00           O  
ATOM     27  N   ALA A   3      42.270  55.820  41.130  1.00  0.00           N  
ATOM     28  HN  ALA A   3      41.790  55.610  40.280  1.00  0.00           H  
ATOM     29  CA  ALA A   3      42.630  57.210  41.310  1.00  0.00           C  
ATOM     30  HA  ALA A   3      43.700  57.240  41.430  1.00  0.00           H  
ATOM     31  CB  ALA A   3      42.200  58.030  40.060  1.00  0.00           C  
ATOM     32  HB1 ALA A   3      41.100  58.170  40.010  1.00  0.00           H  
ATOM     33  HB2 ALA A   3      42.720  59.010  40.070  1.00  0.00           H  
ATOM     34  HB3 ALA A   3      42.590  57.650  39.100  1.00  0.00           H  
ATOM     35  C   ALA A   3      42.090  57.810  42.660  1.00  0.00           C  
ATOM     36  O   ALA A   3      41.020  57.450  43.140  1.00  0.00           O  
ATOM     37  N   GLY A   4      42.890  58.560  43.410  1.00  0.00           N  
ATOM     38  HN  GLY A   4      43.810  58.800  43.100  1.00  0.00           H  
ATOM     39  CA  GLY A   4      42.420  59.160  44.650  1.00  0.00           C  
ATOM     40  HA1 GLY A   4      41.910  58.440  45.270  1.00  0.00           H  
ATOM     41  HA2 GLY A   4      43.340  59.580  45.040  1.00  0.00           H  
ATOM     42  C   GLY A   4      41.440  60.300  44.470  1.00  0.00           C  
ATOM     43  O   GLY A   4      40.920  60.590  43.420  1.00  0.00           O  
ATOM     44  N   GLY A   5      41.080  60.920  45.630  1.00  0.00           N  
ATOM     45  HN  GLY A   5      41.630  60.700  46.420  1.00  0.00           H  
ATOM     46  CA  GLY A   5      40.150  62.100  45.600  1.00  0.00           C  
ATOM     47  HA1 GLY A   5      39.220  61.770  45.150  1.00  0.00           H  
ATOM     48  HA2 GLY A   5      39.920  62.310  46.630  1.00  0.00           H  
ATOM     49  C   GLY A   5      40.520  63.350  44.870  1.00  0.00           C  
ATOM     50  O   GLY A   5      41.630  63.540  44.430  1.00  0.00           O  
ATOM     51  N   ARG A   6      39.620  64.230  44.790  1.00  0.00           N  
ATOM     52  HN  ARG A   6      38.750  64.020  45.240  1.00  0.00           H  
ATOM     53  CA  ARG A   6      39.650  65.420  43.960  1.00  0.00           C  
ATOM     54  HA  ARG A   6      40.660  65.740  43.740  1.00  0.00           H  
ATOM     55  CB  ARG A   6      38.720  65.370  42.710  1.00  0.00           C  
ATOM     56  HB1 ARG A   6      38.590  66.410  42.360  1.00  0.00           H  
ATOM     57  HB2 ARG A   6      37.740  64.950  43.050  1.00  0.00           H  
ATOM     58  CG  ARG A   6      38.950  64.310  41.590  1.00  0.00           C  
ATOM     59  HG1 ARG A   6      38.890  63.280  41.990  1.00  0.00           H  
ATOM     60  HG2 ARG A   6      40.000  64.500  41.270  1.00  0.00           H  
ATOM     61  CD  ARG A   6      37.880  64.320  40.450  1.00  0.00           C  
ATOM     62  HD1 ARG A   6      37.850  65.360  40.070  1.00  0.00           H  
ATOM     63  HD2 ARG A   6      36.870  64.030  40.810  1.00  0.00           H  
ATOM     64  NE  ARG A   6      38.220  63.360  39.320  1.00  0.00           N  
ATOM     65  HE  ARG A   6      38.890  62.640  39.490  1.00  0.00           H  
ATOM     66  CZ  ARG A   6      38.000  63.640  38.030  1.00  0.00           C  
ATOM     67  NH1 ARG A   6      37.290  64.610  37.570  1.00  0.00           N1+
ATOM     68 1HH1 ARG A   6      36.520  64.900  38.140  1.00  0.00           H  
ATOM     69 2HH1 ARG A   6      37.260  64.760  36.580  1.00  0.00           H  
ATOM     70  NH2 ARG A   6      38.590  62.900  37.190  1.00  0.00           N  
ATOM     71 1HH2 ARG A   6      38.990  62.060  37.560  1.00  0.00           H  
ATOM     72 2HH2 ARG A   6      38.590  63.080  36.200  1.00  0.00           H  
ATOM     73  C   ARG A   6      39.100  66.490  44.900  1.00  0.00           C  
ATOM     74  O   ARG A   6      38.040  66.410  45.450  1.00  0.00           O  
ATOM     75  N   MET A   7      39.890  67.610  45.110  1.00  0.00           N  
ATOM     76  HN  MET A   7      40.710  67.880  44.610  1.00  0.00           H  
ATOM     77  CA  MET A   7      39.560  68.560  46.160  1.00  0.00           C  
ATOM     78  HA  MET A   7      38.500  68.610  46.300  1.00  0.00           H  
ATOM     79  CB  MET A   7      40.280  68.140  47.500  1.00  0.00           C  
ATOM     80  HB1 MET A   7      40.030  68.960  48.210  1.00  0.00           H  
ATOM     81  HB2 MET A   7      41.380  68.130  47.430  1.00  0.00           H  
ATOM     82  CG  MET A   7      39.880  66.780  48.100  1.00  0.00           C  
ATOM     83  HG1 MET A   7      40.550  66.450  48.920  1.00  0.00           H  
ATOM     84  HG2 MET A   7      39.920  65.980  47.330  1.00  0.00           H  
ATOM     85  SD  MET A   7      38.260  66.650  48.840  1.00  0.00           S  
ATOM     86  CE  MET A   7      38.260  64.870  48.700  1.00  0.00           C  
ATOM     87  HE1 MET A   7      37.330  64.390  49.050  1.00  0.00           H  
ATOM     88  HE2 MET A   7      38.520  64.550  47.670  1.00  0.00           H  
ATOM     89  HE3 MET A   7      39.070  64.370  49.260  1.00  0.00           H  
ATOM     90  C   MET A   7      40.050  69.890  45.760  1.00  0.00           C  
ATOM     91  O   MET A   7      41.190  70.030  45.330  1.00  0.00           O  
ATOM     92  N   SER A   8      39.150  70.950  45.880  1.00  0.00           N  
ATOM     93  HN  SER A   8      38.260  70.680  46.250  1.00  0.00           H  
ATOM     94  CA  SER A   8      39.490  72.360  45.540  1.00  0.00           C  
ATOM     95  HA  SER A   8      39.580  72.510  44.480  1.00  0.00           H  
ATOM     96  CB  SER A   8      38.250  73.320  45.720  1.00  0.00           C  
ATOM     97  HB1 SER A   8      38.020  73.460  46.800  1.00  0.00           H  
ATOM     98  HB2 SER A   8      37.370  72.820  45.250  1.00  0.00           H  
ATOM     99  OG  SER A   8      38.390  74.680  45.150  1.00  0.00           O  
ATOM    100  HG1 SER A   8      38.570  74.530  44.220  1.00  0.00           H  
ATOM    101  C   SER A   8      40.740  72.920  46.240  1.00  0.00           C  
ATOM    102  O   SER A   8      41.080  72.540  47.360  1.00  0.00           O  
ATOM    103  N   ALA A   9      41.410  73.940  45.600  1.00  0.00           N  
ATOM    104  HN  ALA A   9      41.030  74.420  44.810  1.00  0.00           H  
ATOM    105  CA  ALA A   9      42.660  74.490  46.080  1.00  0.00           C  
ATOM    106  HA  ALA A   9      43.040  73.690  46.700  1.00  0.00           H  
ATOM    107  CB  ALA A   9      43.700  74.740  44.940  1.00  0.00           C  
ATOM    108  HB1 ALA A   9      44.720  75.080  45.250  1.00  0.00           H  
ATOM    109  HB2 ALA A   9      43.680  73.860  44.260  1.00  0.00           H  
ATOM    110  HB3 ALA A   9      43.220  75.560  44.360  1.00  0.00           H  
ATOM    111  C   ALA A   9      42.460  75.700  47.060  1.00  0.00           C  
ATOM    112  O   ALA A   9      41.520  76.450  46.760  1.00  0.00           O  
ATOM    113  N   PRO A  10      43.200  75.970  48.160  1.00  0.00           N  
ATOM    114  CD  PRO A  10      44.170  75.050  48.740  1.00  0.00           C  
ATOM    115  HD1 PRO A  10      43.570  74.120  48.720  1.00  0.00           H  
ATOM    116  HD2 PRO A  10      45.100  74.870  48.150  1.00  0.00           H  
ATOM    117  CA  PRO A  10      43.090  77.210  48.980  1.00  0.00           C  
ATOM    118  HA  PRO A  10      42.280  76.940  49.640  1.00  0.00           H  
ATOM    119  CB  PRO A  10      44.360  77.180  49.800  1.00  0.00           C  
ATOM    120  HB1 PRO A  10      44.230  77.780  50.730  1.00  0.00           H  
ATOM    121  HB2 PRO A  10      45.230  77.600  49.250  1.00  0.00           H  
ATOM    122  CG  PRO A  10      44.540  75.680  50.050  1.00  0.00           C  
ATOM    123  HG1 PRO A  10      43.780  75.340  50.780  1.00  0.00           H  
ATOM    124  HG2 PRO A  10      45.520  75.420  50.510  1.00  0.00           H  
ATOM    125  C   PRO A  10      42.770  78.540  48.330  1.00  0.00           C  
ATOM    126  O   PRO A  10      43.250  78.710  47.220  1.00  0.00           O  
ATOM    127  N   PRO A  11      42.100  79.450  49.000  1.00  0.00           N  
ATOM    128  CD  PRO A  11      41.290  79.030  50.210  1.00  0.00           C  
ATOM    129  HD1 PRO A  11      40.530  78.260  49.950  1.00  0.00           H  
ATOM    130  HD2 PRO A  11      42.040  78.650  50.940  1.00  0.00           H  
ATOM    131  CA  PRO A  11      42.000  80.910  48.730  1.00  0.00           C  
ATOM    132  HA  PRO A  11      41.130  80.960  48.080  1.00  0.00           H  
ATOM    133  CB  PRO A  11      41.390  81.380  50.040  1.00  0.00           C  
ATOM    134  HB1 PRO A  11      40.820  82.330  49.940  1.00  0.00           H  
ATOM    135  HB2 PRO A  11      42.210  81.620  50.750  1.00  0.00           H  
ATOM    136  CG  PRO A  11      40.550  80.250  50.590  1.00  0.00           C  
ATOM    137  HG1 PRO A  11      39.570  80.340  50.070  1.00  0.00           H  
ATOM    138  HG2 PRO A  11      40.340  80.370  51.670  1.00  0.00           H  
ATOM    139  C   PRO A  11      43.170  81.600  48.160  1.00  0.00           C  
ATOM    140  O   PRO A  11      44.290  81.420  48.640  1.00  0.00           O  
ATOM    141  N   ALA A  12      42.960  82.350  47.020  1.00  0.00           N  
ATOM    142  HN  ALA A  12      42.030  82.420  46.670  1.00  0.00           H  
ATOM    143  CA  ALA A  12      43.970  83.020  46.220  1.00  0.00           C  
ATOM    144  HA  ALA A  12      44.520  82.240  45.710  1.00  0.00           H  
ATOM    145  CB  ALA A  12      43.330  83.880  45.100  1.00  0.00           C  
ATOM    146  HB1 ALA A  12      42.450  84.520  45.330  1.00  0.00           H  
ATOM    147  HB2 ALA A  12      44.060  84.530  44.580  1.00  0.00           H  
ATOM    148  HB3 ALA A  12      42.880  83.150  44.390  1.00  0.00           H  
ATOM    149  C   ALA A  12      44.960  83.850  47.030  1.00  0.00           C  
ATOM    150  O   ALA A  12      44.560  84.920  47.620  1.00  0.00           O  
ATOM    151  N   SER A  13      46.240  83.390  46.960  1.00  0.00           N  
ATOM    152  HN  SER A  13      46.510  82.760  46.230  1.00  0.00           H  
ATOM    153  CA  SER A  13      47.290  84.020  47.710  1.00  0.00           C  
ATOM    154  HA  SER A  13      46.960  85.040  47.800  1.00  0.00           H  
ATOM    155  CB  SER A  13      47.470  83.380  49.140  1.00  0.00           C  
ATOM    156  HB1 SER A  13      46.510  83.500  49.670  1.00  0.00           H  
ATOM    157  HB2 SER A  13      48.240  83.960  49.690  1.00  0.00           H  
ATOM    158  OG  SER A  13      47.810  81.970  49.070  1.00  0.00           O  
ATOM    159  HG1 SER A  13      47.380  81.700  48.250  1.00  0.00           H  
ATOM    160  C   SER A  13      48.620  83.910  47.060  1.00  0.00           C  
ATOM    161  O   SER A  13      49.620  84.250  47.680  1.00  0.00           O  
ATOM    162  N   LYS A  14      48.720  83.480  45.750  1.00  0.00           N  
ATOM    163  HN  LYS A  14      47.880  83.440  45.210  1.00  0.00           H  
ATOM    164  CA  LYS A  14      49.920  83.100  44.960  1.00  0.00           C  
ATOM    165  HA  LYS A  14      50.200  82.150  45.390  1.00  0.00           H  
ATOM    166  CB  LYS A  14      49.630  82.900  43.470  1.00  0.00           C  
ATOM    167  HB1 LYS A  14      50.450  82.550  42.800  1.00  0.00           H  
ATOM    168  HB2 LYS A  14      49.130  83.850  43.190  1.00  0.00           H  
ATOM    169  CG  LYS A  14      48.570  81.680  43.310  1.00  0.00           C  
ATOM    170  HG1 LYS A  14      48.090  81.990  42.360  1.00  0.00           H  
ATOM    171  HG2 LYS A  14      47.760  81.750  44.070  1.00  0.00           H  
ATOM    172  CD  LYS A  14      49.090  80.250  43.380  1.00  0.00           C  
ATOM    173  HD1 LYS A  14      49.830  80.250  42.550  1.00  0.00           H  
ATOM    174  HD2 LYS A  14      49.750  80.040  44.250  1.00  0.00           H  
ATOM    175  CE  LYS A  14      48.170  79.000  43.170  1.00  0.00           C  
ATOM    176  HE1 LYS A  14      47.460  78.860  44.010  1.00  0.00           H  
ATOM    177  HE2 LYS A  14      48.780  78.070  43.110  1.00  0.00           H  
ATOM    178  NZ  LYS A  14      47.480  79.010  41.860  1.00  0.00           N1+
ATOM    179  HZ1 LYS A  14      48.160  79.170  41.090  1.00  0.00           H  
ATOM    180  HZ2 LYS A  14      46.970  78.100  41.820  1.00  0.00           H  
ATOM    181  HZ3 LYS A  14      46.750  79.740  41.780  1.00  0.00           H  
ATOM    182  C   LYS A  14      51.210  83.890  45.090  1.00  0.00           C  
ATOM    183  O   LYS A  14      51.310  85.120  44.830  1.00  0.00           O  
ATOM    184  N   LYS A  15      52.280  83.310  45.660  1.00  0.00           N  
ATOM    185  HN  LYS A  15      52.240  82.410  46.080  1.00  0.00           H  
ATOM    186  CA  LYS A  15      53.630  83.880  45.780  1.00  0.00           C  
ATOM    187  HA  LYS A  15      53.570  84.950  45.610  1.00  0.00           H  
ATOM    188  CB  LYS A  15      54.030  83.480  47.250  1.00  0.00           C  
ATOM    189  HB1 LYS A  15      53.320  83.910  47.980  1.00  0.00           H  
ATOM    190  HB2 LYS A  15      55.030  83.840  47.570  1.00  0.00           H  
ATOM    191  CG  LYS A  15      54.090  81.950  47.460  1.00  0.00           C  
ATOM    192  HG1 LYS A  15      54.610  81.450  46.610  1.00  0.00           H  
ATOM    193  HG2 LYS A  15      53.070  81.510  47.420  1.00  0.00           H  
ATOM    194  CD  LYS A  15      54.620  81.470  48.850  1.00  0.00           C  
ATOM    195  HD1 LYS A  15      55.730  81.350  48.760  1.00  0.00           H  
ATOM    196  HD2 LYS A  15      54.380  82.280  49.560  1.00  0.00           H  
ATOM    197  CE  LYS A  15      54.000  80.150  49.380  1.00  0.00           C  
ATOM    198  HE1 LYS A  15      53.980  79.430  48.540  1.00  0.00           H  
ATOM    199  HE2 LYS A  15      53.000  80.430  49.760  1.00  0.00           H  
ATOM    200  NZ  LYS A  15      54.820  79.580  50.520  1.00  0.00           N1+
ATOM    201  HZ1 LYS A  15      54.370  78.670  50.740  1.00  0.00           H  
ATOM    202  HZ2 LYS A  15      55.800  79.390  50.210  1.00  0.00           H  
ATOM    203  HZ3 LYS A  15      54.730  80.270  51.300  1.00  0.00           H  
ATOM    204  C   LYS A  15      54.570  83.350  44.730  1.00  0.00           C  
ATOM    205  O   LYS A  15      54.280  82.320  44.090  1.00  0.00           O  
ATOM    206  N   PRO A  16      55.750  83.940  44.560  1.00  0.00           N  
ATOM    207  CD  PRO A  16      56.210  85.180  45.240  1.00  0.00           C  
ATOM    208  HD1 PRO A  16      55.350  85.880  45.140  1.00  0.00           H  
ATOM    209  HD2 PRO A  16      56.440  84.810  46.260  1.00  0.00           H  
ATOM    210  CA  PRO A  16      56.740  83.530  43.580  1.00  0.00           C  
ATOM    211  HA  PRO A  16      56.300  83.680  42.600  1.00  0.00           H  
ATOM    212  CB  PRO A  16      57.980  84.430  43.850  1.00  0.00           C  
ATOM    213  HB1 PRO A  16      58.540  84.560  42.900  1.00  0.00           H  
ATOM    214  HB2 PRO A  16      58.620  84.140  44.710  1.00  0.00           H  
ATOM    215  CG  PRO A  16      57.330  85.770  44.300  1.00  0.00           C  
ATOM    216  HG1 PRO A  16      56.930  86.390  43.460  1.00  0.00           H  
ATOM    217  HG2 PRO A  16      58.060  86.340  44.900  1.00  0.00           H  
ATOM    218  C   PRO A  16      57.200  82.080  43.680  1.00  0.00           C  
ATOM    219  O   PRO A  16      57.290  81.540  42.590  1.00  0.00           O  
ATOM    220  N   GLU A  17      57.520  81.510  44.910  1.00  0.00           N  
ATOM    221  HN  GLU A  17      57.590  82.130  45.690  1.00  0.00           H  
ATOM    222  CA  GLU A  17      57.950  80.150  45.200  1.00  0.00           C  
ATOM    223  HA  GLU A  17      58.970  80.080  44.860  1.00  0.00           H  
ATOM    224  CB  GLU A  17      57.930  79.990  46.740  1.00  0.00           C  
ATOM    225  HB1 GLU A  17      56.930  80.350  47.070  1.00  0.00           H  
ATOM    226  HB2 GLU A  17      58.560  80.720  47.280  1.00  0.00           H  
ATOM    227  CG  GLU A  17      58.090  78.570  47.260  1.00  0.00           C  
ATOM    228  HG1 GLU A  17      59.170  78.300  47.330  1.00  0.00           H  
ATOM    229  HG2 GLU A  17      57.730  77.910  46.450  1.00  0.00           H  
ATOM    230  CD  GLU A  17      57.300  78.210  48.520  1.00  0.00           C  
ATOM    231  OE1 GLU A  17      57.410  78.900  49.520  1.00  0.00           O  
ATOM    232  OE2 GLU A  17      56.500  77.240  48.580  1.00  0.00           O1-
ATOM    233  C   GLU A  17      57.130  79.070  44.460  1.00  0.00           C  
ATOM    234  O   GLU A  17      55.940  79.120  44.320  1.00  0.00           O  
ATOM    235  N   SER A  18      57.950  78.100  43.900  1.00  0.00           N  
ATOM    236  HN  SER A  18      58.890  78.220  44.210  1.00  0.00           H  
ATOM    237  CA  SER A  18      57.580  76.950  43.090  1.00  0.00           C  
ATOM    238  HA  SER A  18      57.180  77.460  42.230  1.00  0.00           H  
ATOM    239  CB  SER A  18      58.850  76.120  42.690  1.00  0.00           C  
ATOM    240  HB1 SER A  18      59.390  75.800  43.610  1.00  0.00           H  
ATOM    241  HB2 SER A  18      59.560  76.850  42.240  1.00  0.00           H  
ATOM    242  OG  SER A  18      58.510  75.100  41.800  1.00  0.00           O  
ATOM    243  HG1 SER A  18      58.200  75.410  40.950  1.00  0.00           H  
ATOM    244  C   SER A  18      56.500  76.010  43.650  1.00  0.00           C  
ATOM    245  O   SER A  18      56.470  75.780  44.860  1.00  0.00           O  
ATOM    246  N   ALA A  19      55.680  75.400  42.730  1.00  0.00           N  
ATOM    247  HN  ALA A  19      55.690  75.730  41.790  1.00  0.00           H  
ATOM    248  CA  ALA A  19      54.900  74.290  43.040  1.00  0.00           C  
ATOM    249  HA  ALA A  19      54.600  74.320  44.070  1.00  0.00           H  
ATOM    250  CB  ALA A  19      53.590  74.340  42.070  1.00  0.00           C  
ATOM    251  HB1 ALA A  19      53.960  74.510  41.030  1.00  0.00           H  
ATOM    252  HB2 ALA A  19      52.890  73.480  42.100  1.00  0.00           H  
ATOM    253  HB3 ALA A  19      53.160  75.360  42.210  1.00  0.00           H  
ATOM    254  C   ALA A  19      55.530  72.990  42.700  1.00  0.00           C  
ATOM    255  O   ALA A  19      55.110  71.990  43.330  1.00  0.00           O  
ATOM    256  N   ASN A  20      56.440  72.900  41.740  1.00  0.00           N  
ATOM    257  HN  ASN A  20      56.830  73.700  41.280  1.00  0.00           H  
ATOM    258  CA  ASN A  20      56.930  71.670  41.170  1.00  0.00           C  
ATOM    259  HA  ASN A  20      56.190  70.890  41.260  1.00  0.00           H  
ATOM    260  CB  ASN A  20      57.310  71.860  39.650  1.00  0.00           C  
ATOM    261  HB1 ASN A  20      57.800  70.940  39.270  1.00  0.00           H  
ATOM    262  HB2 ASN A  20      58.010  72.720  39.550  1.00  0.00           H  
ATOM    263  CG  ASN A  20      55.960  71.970  38.930  1.00  0.00           C  
ATOM    264  OD1 ASN A  20      54.970  71.310  39.180  1.00  0.00           O  
ATOM    265  ND2 ASN A  20      55.810  72.960  38.000  1.00  0.00           N  
ATOM    266 1HD2 ASN A  20      56.570  73.530  37.680  1.00  0.00           H  
ATOM    267 2HD2 ASN A  20      54.860  73.000  37.700  1.00  0.00           H  
ATOM    268  C   ASN A  20      58.220  71.240  41.910  1.00  0.00           C  
ATOM    269  O   ASN A  20      58.830  72.100  42.560  1.00  0.00           O  
ATOM    270  N   LEU A  21      58.590  69.950  41.820  1.00  0.00           N  
ATOM    271  HN  LEU A  21      58.090  69.280  41.270  1.00  0.00           H  
ATOM    272  CA  LEU A  21      59.780  69.310  42.440  1.00  0.00           C  
ATOM    273  HA  LEU A  21      60.010  69.920  43.300  1.00  0.00           H  
ATOM    274  CB  LEU A  21      59.610  67.860  42.830  1.00  0.00           C  
ATOM    275  HB1 LEU A  21      60.560  67.310  43.020  1.00  0.00           H  
ATOM    276  HB2 LEU A  21      59.120  67.250  42.040  1.00  0.00           H  
ATOM    277  CG  LEU A  21      58.920  67.760  44.190  1.00  0.00           C  
ATOM    278  HG  LEU A  21      59.120  68.680  44.790  1.00  0.00           H  
ATOM    279  CD1 LEU A  21      57.370  67.880  44.030  1.00  0.00           C  
ATOM    280 1HD1 LEU A  21      56.880  67.890  45.030  1.00  0.00           H  
ATOM    281 2HD1 LEU A  21      57.000  68.860  43.650  1.00  0.00           H  
ATOM    282 3HD1 LEU A  21      56.920  67.010  43.510  1.00  0.00           H  
ATOM    283  CD2 LEU A  21      59.240  66.480  45.020  1.00  0.00           C  
ATOM    284 1HD2 LEU A  21      59.030  65.510  44.520  1.00  0.00           H  
ATOM    285 2HD2 LEU A  21      60.330  66.390  45.200  1.00  0.00           H  
ATOM    286 3HD2 LEU A  21      58.560  66.430  45.900  1.00  0.00           H  
ATOM    287  C   LEU A  21      60.940  69.420  41.510  1.00  0.00           C  
ATOM    288  O   LEU A  21      61.250  68.440  40.850  1.00  0.00           O  
ATOM    289  N   ARG A  22      61.530  70.620  41.250  1.00  0.00           N  
ATOM    290  HN  ARG A  22      61.340  71.490  41.710  1.00  0.00           H  
ATOM    291  CA  ARG A  22      62.630  70.850  40.400  1.00  0.00           C  
ATOM    292  HA  ARG A  22      62.410  70.210  39.560  1.00  0.00           H  
ATOM    293  CB  ARG A  22      62.940  72.290  40.030  1.00  0.00           C  
ATOM    294  HB1 ARG A  22      63.760  72.380  39.280  1.00  0.00           H  
ATOM    295  HB2 ARG A  22      63.400  72.900  40.840  1.00  0.00           H  
ATOM    296  CG  ARG A  22      61.740  73.120  39.580  1.00  0.00           C  
ATOM    297  HG1 ARG A  22      61.950  74.210  39.580  1.00  0.00           H  
ATOM    298  HG2 ARG A  22      60.920  73.050  40.330  1.00  0.00           H  
ATOM    299  CD  ARG A  22      61.120  72.630  38.260  1.00  0.00           C  
ATOM    300  HD1 ARG A  22      60.190  73.140  37.940  1.00  0.00           H  
ATOM    301  HD2 ARG A  22      60.860  71.550  38.330  1.00  0.00           H  
ATOM    302  NE  ARG A  22      62.250  72.850  37.210  1.00  0.00           N  
ATOM    303  HE  ARG A  22      62.920  73.560  37.430  1.00  0.00           H  
ATOM    304  CZ  ARG A  22      62.300  72.160  36.070  1.00  0.00           C  
ATOM    305  NH1 ARG A  22      61.300  71.380  35.750  1.00  0.00           N1+
ATOM    306 1HH1 ARG A  22      60.610  71.180  36.450  1.00  0.00           H  
ATOM    307 2HH1 ARG A  22      61.200  71.070  34.810  1.00  0.00           H  
ATOM    308  NH2 ARG A  22      63.300  72.350  35.250  1.00  0.00           N  
ATOM    309 1HH2 ARG A  22      63.940  73.120  35.210  1.00  0.00           H  
ATOM    310 2HH2 ARG A  22      63.200  71.920  34.360  1.00  0.00           H  
ATOM    311  C   ARG A  22      63.880  70.170  41.030  1.00  0.00           C  
ATOM    312  O   ARG A  22      64.060  70.290  42.310  1.00  0.00           O  
ATOM    313  N   ARG A  23      64.790  69.520  40.260  1.00  0.00           N  
ATOM    314  HN  ARG A  23      64.550  69.360  39.310  1.00  0.00           H  
ATOM    315  CA  ARG A  23      65.940  68.860  40.880  1.00  0.00           C  
ATOM    316  HA  ARG A  23      65.730  68.660  41.920  1.00  0.00           H  
ATOM    317  CB  ARG A  23      66.400  67.570  40.190  1.00  0.00           C  
ATOM    318  HB1 ARG A  23      67.480  67.310  40.290  1.00  0.00           H  
ATOM    319  HB2 ARG A  23      66.350  67.870  39.120  1.00  0.00           H  
ATOM    320  CG  ARG A  23      65.610  66.310  40.560  1.00  0.00           C  
ATOM    321  HG1 ARG A  23      65.600  66.150  41.660  1.00  0.00           H  
ATOM    322  HG2 ARG A  23      66.120  65.440  40.090  1.00  0.00           H  
ATOM    323  CD  ARG A  23      64.140  66.480  40.160  1.00  0.00           C  
ATOM    324  HD1 ARG A  23      64.050  66.810  39.100  1.00  0.00           H  
ATOM    325  HD2 ARG A  23      63.610  67.080  40.940  1.00  0.00           H  
ATOM    326  NE  ARG A  23      63.490  65.110  40.120  1.00  0.00           N  
ATOM    327  HE  ARG A  23      63.960  64.340  39.670  1.00  0.00           H  
ATOM    328  CZ  ARG A  23      62.340  64.740  40.610  1.00  0.00           C  
ATOM    329  NH1 ARG A  23      61.400  65.600  40.980  1.00  0.00           N1+
ATOM    330 1HH1 ARG A  23      61.460  66.540  40.660  1.00  0.00           H  
ATOM    331 2HH1 ARG A  23      60.590  65.220  41.420  1.00  0.00           H  
ATOM    332  NH2 ARG A  23      61.980  63.490  40.850  1.00  0.00           N  
ATOM    333 1HH2 ARG A  23      62.660  62.760  40.840  1.00  0.00           H  
ATOM    334 2HH2 ARG A  23      61.010  63.250  40.910  1.00  0.00           H  
ATOM    335  C   ARG A  23      67.180  69.820  40.860  1.00  0.00           C  
ATOM    336  O   ARG A  23      67.390  70.490  39.790  1.00  0.00           O  
ATOM    337  N   VAL A  24      68.070  69.830  41.880  1.00  0.00           N  
ATOM    338  HN  VAL A  24      68.080  69.160  42.620  1.00  0.00           H  
ATOM    339  CA  VAL A  24      69.270  70.600  41.930  1.00  0.00           C  
ATOM    340  HA  VAL A  24      68.860  71.590  41.850  1.00  0.00           H  
ATOM    341  CB  VAL A  24      69.930  70.670  43.310  1.00  0.00           C  
ATOM    342  HB  VAL A  24      70.650  71.510  43.360  1.00  0.00           H  
ATOM    343  CG1 VAL A  24      68.850  71.020  44.340  1.00  0.00           C  
ATOM    344 1HG1 VAL A  24      68.120  71.770  43.970  1.00  0.00           H  
ATOM    345 2HG1 VAL A  24      68.250  70.110  44.580  1.00  0.00           H  
ATOM    346 3HG1 VAL A  24      69.310  71.450  45.260  1.00  0.00           H  
ATOM    347  CG2 VAL A  24      70.570  69.340  43.660  1.00  0.00           C  
ATOM    348 1HG2 VAL A  24      71.090  69.430  44.640  1.00  0.00           H  
ATOM    349 2HG2 VAL A  24      69.840  68.500  43.650  1.00  0.00           H  
ATOM    350 3HG2 VAL A  24      71.370  69.170  42.910  1.00  0.00           H  
ATOM    351  C   VAL A  24      70.290  70.410  40.800  1.00  0.00           C  
ATOM    352  O   VAL A  24      70.390  69.360  40.240  1.00  0.00           O  
ATOM    353  N   PRO A  25      71.090  71.460  40.460  1.00  0.00           N  
ATOM    354  CD  PRO A  25      70.890  72.830  40.870  1.00  0.00           C  
ATOM    355  HD1 PRO A  25      69.820  73.120  40.890  1.00  0.00           H  
ATOM    356  HD2 PRO A  25      71.320  73.020  41.870  1.00  0.00           H  
ATOM    357  CA  PRO A  25      72.160  71.310  39.480  1.00  0.00           C  
ATOM    358  HA  PRO A  25      71.700  70.970  38.570  1.00  0.00           H  
ATOM    359  CB  PRO A  25      72.650  72.730  39.230  1.00  0.00           C  
ATOM    360  HB1 PRO A  25      72.890  72.750  38.150  1.00  0.00           H  
ATOM    361  HB2 PRO A  25      73.680  72.790  39.650  1.00  0.00           H  
ATOM    362  CG  PRO A  25      71.630  73.640  39.830  1.00  0.00           C  
ATOM    363  HG1 PRO A  25      70.890  73.820  39.030  1.00  0.00           H  
ATOM    364  HG2 PRO A  25      72.120  74.570  40.200  1.00  0.00           H  
ATOM    365  C   PRO A  25      73.290  70.340  39.930  1.00  0.00           C  
ATOM    366  O   PRO A  25      73.540  70.160  41.100  1.00  0.00           O  
ATOM    367  N   TYR A  26      73.980  69.590  39.000  1.00  0.00           N  
ATOM    368  HN  TYR A  26      73.720  69.660  38.040  1.00  0.00           H  
ATOM    369  CA  TYR A  26      75.030  68.690  39.340  1.00  0.00           C  
ATOM    370  HA  TYR A  26      74.710  68.340  40.310  1.00  0.00           H  
ATOM    371  CB  TYR A  26      75.140  67.450  38.330  1.00  0.00           C  
ATOM    372  HB1 TYR A  26      75.180  67.930  37.330  1.00  0.00           H  
ATOM    373  HB2 TYR A  26      74.300  66.780  38.620  1.00  0.00           H  
ATOM    374  CG  TYR A  26      76.480  66.620  38.410  1.00  0.00           C  
ATOM    375  CD1 TYR A  26      77.320  66.500  37.280  1.00  0.00           C  
ATOM    376  HD1 TYR A  26      76.950  66.850  36.330  1.00  0.00           H  
ATOM    377  CE1 TYR A  26      78.490  65.850  37.210  1.00  0.00           C  
ATOM    378  HE1 TYR A  26      78.830  65.560  36.220  1.00  0.00           H  
ATOM    379  CZ  TYR A  26      78.940  65.210  38.390  1.00  0.00           C  
ATOM    380  OH  TYR A  26      80.110  64.410  38.420  1.00  0.00           O  
ATOM    381  HH  TYR A  26      80.470  64.570  39.300  1.00  0.00           H  
ATOM    382  CD2 TYR A  26      77.020  66.020  39.630  1.00  0.00           C  
ATOM    383  HD2 TYR A  26      76.560  66.050  40.600  1.00  0.00           H  
ATOM    384  CE2 TYR A  26      78.280  65.440  39.570  1.00  0.00           C  
ATOM    385  HE2 TYR A  26      78.820  65.130  40.450  1.00  0.00           H  
ATOM    386  C   TYR A  26      76.390  69.330  39.640  1.00  0.00           C  
ATOM    387  O   TYR A  26      77.190  68.840  40.400  1.00  0.00           O  
ATOM    388  N   SER A  27      76.650  70.500  39.120  1.00  0.00           N  
ATOM    389  HN  SER A  27      76.100  70.870  38.380  1.00  0.00           H  
ATOM    390  CA  SER A  27      77.830  71.260  39.510  1.00  0.00           C  
ATOM    391  HA  SER A  27      78.650  70.610  39.240  1.00  0.00           H  
ATOM    392  CB  SER A  27      78.020  72.610  38.750  1.00  0.00           C  
ATOM    393  HB1 SER A  27      78.380  72.500  37.710  1.00  0.00           H  
ATOM    394  HB2 SER A  27      78.890  73.090  39.250  1.00  0.00           H  
ATOM    395  OG  SER A  27      76.800  73.360  38.610  1.00  0.00           O  
ATOM    396  HG1 SER A  27      76.410  73.010  37.810  1.00  0.00           H  
ATOM    397  C   SER A  27      77.900  71.530  41.030  1.00  0.00           C  
ATOM    398  O   SER A  27      77.000  71.800  41.790  1.00  0.00           O  
ATOM    399  N   LYS A  28      79.160  71.540  41.550  1.00  0.00           N  
ATOM    400  HN  LYS A  28      79.970  71.250  41.050  1.00  0.00           H  
ATOM    401  CA  LYS A  28      79.410  72.040  42.860  1.00  0.00           C  
ATOM    402  HA  LYS A  28      78.840  71.390  43.510  1.00  0.00           H  
ATOM    403  CB  LYS A  28      80.860  71.990  43.220  1.00  0.00           C  
ATOM    404  HB1 LYS A  28      81.150  72.710  44.020  1.00  0.00           H  
ATOM    405  HB2 LYS A  28      81.420  72.210  42.280  1.00  0.00           H  
ATOM    406  CG  LYS A  28      81.270  70.590  43.660  1.00  0.00           C  
ATOM    407  HG1 LYS A  28      81.220  69.770  42.910  1.00  0.00           H  
ATOM    408  HG2 LYS A  28      80.620  70.420  44.550  1.00  0.00           H  
ATOM    409  CD  LYS A  28      82.690  70.650  44.240  1.00  0.00           C  
ATOM    410  HD1 LYS A  28      83.440  70.910  43.460  1.00  0.00           H  
ATOM    411  HD2 LYS A  28      82.820  71.420  45.030  1.00  0.00           H  
ATOM    412  CE  LYS A  28      83.080  69.330  44.850  1.00  0.00           C  
ATOM    413  HE1 LYS A  28      82.690  68.590  44.120  1.00  0.00           H  
ATOM    414  HE2 LYS A  28      82.390  69.200  45.720  1.00  0.00           H  
ATOM    415  NZ  LYS A  28      84.500  69.060  45.180  1.00  0.00           N1+
ATOM    416  HZ1 LYS A  28      84.800  69.340  46.140  1.00  0.00           H  
ATOM    417  HZ2 LYS A  28      84.650  68.040  45.220  1.00  0.00           H  
ATOM    418  HZ3 LYS A  28      85.210  69.390  44.500  1.00  0.00           H  
ATOM    419  C   LYS A  28      78.900  73.510  43.040  1.00  0.00           C  
ATOM    420  O   LYS A  28      79.160  74.360  42.170  1.00  0.00           O  
ATOM    421  N   PRO A  29      78.110  73.820  44.140  1.00  0.00           N  
ATOM    422  CD  PRO A  29      77.880  72.850  45.280  1.00  0.00           C  
ATOM    423  HD1 PRO A  29      77.260  72.000  44.960  1.00  0.00           H  
ATOM    424  HD2 PRO A  29      78.880  72.570  45.680  1.00  0.00           H  
ATOM    425  CA  PRO A  29      77.740  75.220  44.520  1.00  0.00           C  
ATOM    426  HA  PRO A  29      76.890  75.470  43.910  1.00  0.00           H  
ATOM    427  CB  PRO A  29      77.440  75.170  45.990  1.00  0.00           C  
ATOM    428  HB1 PRO A  29      76.650  75.920  46.260  1.00  0.00           H  
ATOM    429  HB2 PRO A  29      78.290  75.370  46.680  1.00  0.00           H  
ATOM    430  CG  PRO A  29      77.040  73.640  46.290  1.00  0.00           C  
ATOM    431  HG1 PRO A  29      75.970  73.510  46.030  1.00  0.00           H  
ATOM    432  HG2 PRO A  29      77.300  73.390  47.340  1.00  0.00           H  
ATOM    433  C   PRO A  29      78.740  76.340  44.150  1.00  0.00           C  
ATOM    434  O   PRO A  29      79.930  76.190  44.450  1.00  0.00           O  
ATOM    435  N   PRO A  30      78.370  77.510  43.560  1.00  0.00           N  
ATOM    436  CD  PRO A  30      77.060  77.820  43.000  1.00  0.00           C  
ATOM    437  HD1 PRO A  30      76.860  77.160  42.120  1.00  0.00           H  
ATOM    438  HD2 PRO A  30      76.280  77.800  43.790  1.00  0.00           H  
ATOM    439  CA  PRO A  30      79.360  78.550  43.350  1.00  0.00           C  
ATOM    440  HA  PRO A  30      80.290  78.240  42.910  1.00  0.00           H  
ATOM    441  CB  PRO A  30      78.620  79.480  42.310  1.00  0.00           C  
ATOM    442  HB1 PRO A  30      78.920  79.180  41.280  1.00  0.00           H  
ATOM    443  HB2 PRO A  30      78.930  80.550  42.360  1.00  0.00           H  
ATOM    444  CG  PRO A  30      77.140  79.210  42.430  1.00  0.00           C  
ATOM    445  HG1 PRO A  30      76.640  79.260  41.440  1.00  0.00           H  
ATOM    446  HG2 PRO A  30      76.580  79.910  43.080  1.00  0.00           H  
ATOM    447  C   PRO A  30      79.650  79.370  44.670  1.00  0.00           C  
ATOM    448  O   PRO A  30      79.890  80.550  44.570  1.00  0.00           O  
ATOM    449  N   PHE A  31      79.640  78.770  45.870  1.00  0.00           N  
ATOM    450  HN  PHE A  31      79.530  77.790  46.020  1.00  0.00           H  
ATOM    451  CA  PHE A  31      79.600  79.450  47.130  1.00  0.00           C  
ATOM    452  HA  PHE A  31      80.200  80.340  47.040  1.00  0.00           H  
ATOM    453  CB  PHE A  31      78.190  79.890  47.670  1.00  0.00           C  
ATOM    454  HB1 PHE A  31      77.910  80.760  47.040  1.00  0.00           H  
ATOM    455  HB2 PHE A  31      78.330  80.140  48.740  1.00  0.00           H  
ATOM    456  CG  PHE A  31      76.990  78.900  47.680  1.00  0.00           C  
ATOM    457  CD1 PHE A  31      76.140  78.780  46.570  1.00  0.00           C  
ATOM    458  HD1 PHE A  31      76.370  79.490  45.780  1.00  0.00           H  
ATOM    459  CE1 PHE A  31      74.950  78.020  46.570  1.00  0.00           C  
ATOM    460  HE1 PHE A  31      74.290  77.980  45.720  1.00  0.00           H  
ATOM    461  CZ  PHE A  31      74.630  77.290  47.750  1.00  0.00           C  
ATOM    462  HZ  PHE A  31      73.730  76.700  47.810  1.00  0.00           H  
ATOM    463  CD2 PHE A  31      76.620  78.150  48.780  1.00  0.00           C  
ATOM    464  HD2 PHE A  31      77.270  78.240  49.640  1.00  0.00           H  
ATOM    465  CE2 PHE A  31      75.520  77.240  48.800  1.00  0.00           C  
ATOM    466  HE2 PHE A  31      75.210  76.770  49.720  1.00  0.00           H  
ATOM    467  C   PHE A  31      80.510  78.650  48.110  1.00  0.00           C  
ATOM    468  O   PHE A  31      80.970  77.540  47.840  1.00  0.00           O  
ATOM    469  N   THR A  32      80.840  79.290  49.230  1.00  0.00           N  
ATOM    470  HN  THR A  32      80.670  80.260  49.370  1.00  0.00           H  
ATOM    471  CA  THR A  32      81.800  78.670  50.150  1.00  0.00           C  
ATOM    472  HA  THR A  32      81.920  77.660  49.790  1.00  0.00           H  
ATOM    473  CB  THR A  32      83.230  79.390  50.310  1.00  0.00           C  
ATOM    474  HB  THR A  32      83.850  78.850  51.050  1.00  0.00           H  
ATOM    475  OG1 THR A  32      83.250  80.680  50.850  1.00  0.00           O  
ATOM    476  HG1 THR A  32      82.950  81.280  50.160  1.00  0.00           H  
ATOM    477  CG2 THR A  32      83.940  79.330  48.930  1.00  0.00           C  
ATOM    478 1HG2 THR A  32      83.890  78.320  48.470  1.00  0.00           H  
ATOM    479 2HG2 THR A  32      83.390  80.060  48.310  1.00  0.00           H  
ATOM    480 3HG2 THR A  32      84.980  79.710  49.060  1.00  0.00           H  
ATOM    481  C   THR A  32      81.180  78.550  51.500  1.00  0.00           C  
ATOM    482  O   THR A  32      80.290  79.280  51.830  1.00  0.00           O  
ATOM    483  N   LEU A  33      81.670  77.600  52.360  1.00  0.00           N  
ATOM    484  HN  LEU A  33      82.250  76.840  52.070  1.00  0.00           H  
ATOM    485  CA  LEU A  33      81.230  77.580  53.770  1.00  0.00           C  
ATOM    486  HA  LEU A  33      80.170  77.380  53.800  1.00  0.00           H  
ATOM    487  CB  LEU A  33      82.010  76.450  54.570  1.00  0.00           C  
ATOM    488  HB1 LEU A  33      81.740  76.400  55.640  1.00  0.00           H  
ATOM    489  HB2 LEU A  33      83.060  76.780  54.350  1.00  0.00           H  
ATOM    490  CG  LEU A  33      81.940  74.980  53.990  1.00  0.00           C  
ATOM    491  HG  LEU A  33      81.970  75.020  52.880  1.00  0.00           H  
ATOM    492  CD1 LEU A  33      83.000  74.110  54.560  1.00  0.00           C  
ATOM    493 1HD1 LEU A  33      84.040  74.340  54.220  1.00  0.00           H  
ATOM    494 2HD1 LEU A  33      83.040  74.080  55.670  1.00  0.00           H  
ATOM    495 3HD1 LEU A  33      82.830  73.060  54.230  1.00  0.00           H  
ATOM    496  CD2 LEU A  33      80.560  74.350  54.340  1.00  0.00           C  
ATOM    497 1HD2 LEU A  33      80.630  73.260  54.180  1.00  0.00           H  
ATOM    498 2HD2 LEU A  33      80.350  74.440  55.420  1.00  0.00           H  
ATOM    499 3HD2 LEU A  33      79.710  74.840  53.810  1.00  0.00           H  
ATOM    500  C   LEU A  33      81.430  78.920  54.420  1.00  0.00           C  
ATOM    501  O   LEU A  33      80.600  79.490  55.090  1.00  0.00           O  
ATOM    502  N   GLY A  34      82.600  79.590  54.170  1.00  0.00           N  
ATOM    503  HN  GLY A  34      83.260  79.270  53.500  1.00  0.00           H  
ATOM    504  CA  GLY A  34      82.830  80.890  54.790  1.00  0.00           C  
ATOM    505  HA1 GLY A  34      82.730  80.660  55.840  1.00  0.00           H  
ATOM    506  HA2 GLY A  34      83.830  81.180  54.530  1.00  0.00           H  
ATOM    507  C   GLY A  34      81.840  81.950  54.420  1.00  0.00           C  
ATOM    508  O   GLY A  34      81.360  82.710  55.230  1.00  0.00           O  
ATOM    509  N   GLU A  35      81.370  82.090  53.150  1.00  0.00           N  
ATOM    510  HN  GLU A  35      81.800  81.580  52.420  1.00  0.00           H  
ATOM    511  CA  GLU A  35      80.400  83.130  52.790  1.00  0.00           C  
ATOM    512  HA  GLU A  35      80.790  84.060  53.170  1.00  0.00           H  
ATOM    513  CB  GLU A  35      80.260  83.320  51.240  1.00  0.00           C  
ATOM    514  HB1 GLU A  35      79.440  84.050  51.070  1.00  0.00           H  
ATOM    515  HB2 GLU A  35      80.030  82.340  50.780  1.00  0.00           H  
ATOM    516  CG  GLU A  35      81.460  83.850  50.520  1.00  0.00           C  
ATOM    517  HG1 GLU A  35      82.410  83.510  50.970  1.00  0.00           H  
ATOM    518  HG2 GLU A  35      81.390  84.960  50.600  1.00  0.00           H  
ATOM    519  CD  GLU A  35      81.680  83.470  49.150  1.00  0.00           C  
ATOM    520  OE1 GLU A  35      81.750  82.230  48.940  1.00  0.00           O  
ATOM    521  OE2 GLU A  35      81.870  84.300  48.180  1.00  0.00           O1-
ATOM    522  C   GLU A  35      79.040  83.000  53.480  1.00  0.00           C  
ATOM    523  O   GLU A  35      78.550  83.970  53.950  1.00  0.00           O  
ATOM    524  N   ILE A  36      78.610  81.730  53.610  1.00  0.00           N  
ATOM    525  HN  ILE A  36      79.080  80.930  53.230  1.00  0.00           H  
ATOM    526  CA  ILE A  36      77.440  81.420  54.450  1.00  0.00           C  
ATOM    527  HA  ILE A  36      76.630  81.940  53.950  1.00  0.00           H  
ATOM    528  CB  ILE A  36      77.100  79.860  54.370  1.00  0.00           C  
ATOM    529  HB  ILE A  36      78.000  79.320  54.740  1.00  0.00           H  
ATOM    530  CG2 ILE A  36      75.840  79.440  55.260  1.00  0.00           C  
ATOM    531 1HG2 ILE A  36      76.010  79.980  56.220  1.00  0.00           H  
ATOM    532 2HG2 ILE A  36      74.900  79.780  54.780  1.00  0.00           H  
ATOM    533 3HG2 ILE A  36      75.800  78.350  55.450  1.00  0.00           H  
ATOM    534  CG1 ILE A  36      76.870  79.470  52.870  1.00  0.00           C  
ATOM    535 1HG1 ILE A  36      77.850  79.460  52.350  1.00  0.00           H  
ATOM    536 2HG1 ILE A  36      76.220  80.310  52.550  1.00  0.00           H  
ATOM    537  CD  ILE A  36      76.150  78.170  52.590  1.00  0.00           C  
ATOM    538  HD1 ILE A  36      75.160  78.280  53.070  1.00  0.00           H  
ATOM    539  HD2 ILE A  36      76.100  77.860  51.520  1.00  0.00           H  
ATOM    540  HD3 ILE A  36      76.590  77.290  53.100  1.00  0.00           H  
ATOM    541  C   ILE A  36      77.620  81.860  55.900  1.00  0.00           C  
ATOM    542  O   ILE A  36      76.830  82.510  56.600  1.00  0.00           O  
ATOM    543  N   LYS A  37      78.810  81.490  56.470  1.00  0.00           N  
ATOM    544  HN  LYS A  37      79.470  80.970  55.930  1.00  0.00           H  
ATOM    545  CA  LYS A  37      79.190  81.810  57.800  1.00  0.00           C  
ATOM    546  HA  LYS A  37      78.550  81.370  58.560  1.00  0.00           H  
ATOM    547  CB  LYS A  37      80.560  81.210  58.200  1.00  0.00           C  
ATOM    548  HB1 LYS A  37      80.970  81.780  59.060  1.00  0.00           H  
ATOM    549  HB2 LYS A  37      81.320  81.380  57.410  1.00  0.00           H  
ATOM    550  CG  LYS A  37      80.500  79.720  58.510  1.00  0.00           C  
ATOM    551  HG1 LYS A  37      80.090  79.260  57.580  1.00  0.00           H  
ATOM    552  HG2 LYS A  37      79.780  79.410  59.290  1.00  0.00           H  
ATOM    553  CD  LYS A  37      81.940  79.280  58.910  1.00  0.00           C  
ATOM    554  HD1 LYS A  37      82.640  79.680  58.150  1.00  0.00           H  
ATOM    555  HD2 LYS A  37      82.200  79.760  59.880  1.00  0.00           H  
ATOM    556  CE  LYS A  37      82.080  77.770  58.970  1.00  0.00           C  
ATOM    557  HE1 LYS A  37      82.100  77.180  58.030  1.00  0.00           H  
ATOM    558  HE2 LYS A  37      81.300  77.350  59.640  1.00  0.00           H  
ATOM    559  NZ  LYS A  37      83.410  77.650  59.610  1.00  0.00           N1+
ATOM    560  HZ1 LYS A  37      84.170  78.140  59.100  1.00  0.00           H  
ATOM    561  HZ2 LYS A  37      83.390  77.880  60.630  1.00  0.00           H  
ATOM    562  HZ3 LYS A  37      83.690  76.650  59.670  1.00  0.00           H  
ATOM    563  C   LYS A  37      79.250  83.320  58.120  1.00  0.00           C  
ATOM    564  O   LYS A  37      78.890  83.700  59.210  1.00  0.00           O  
ATOM    565  N   LYS A  38      79.750  84.140  57.100  1.00  0.00           N  
ATOM    566  HN  LYS A  38      80.030  83.650  56.290  1.00  0.00           H  
ATOM    567  CA  LYS A  38      79.720  85.600  57.150  1.00  0.00           C  
ATOM    568  HA  LYS A  38      80.200  85.970  58.040  1.00  0.00           H  
ATOM    569  CB  LYS A  38      80.530  86.200  56.020  1.00  0.00           C  
ATOM    570  HB1 LYS A  38      80.520  87.310  56.100  1.00  0.00           H  
ATOM    571  HB2 LYS A  38      80.090  85.830  55.070  1.00  0.00           H  
ATOM    572  CG  LYS A  38      82.030  85.910  55.990  1.00  0.00           C  
ATOM    573  HG1 LYS A  38      82.250  84.820  56.000  1.00  0.00           H  
ATOM    574  HG2 LYS A  38      82.400  86.240  56.980  1.00  0.00           H  
ATOM    575  CD  LYS A  38      82.790  86.590  54.810  1.00  0.00           C  
ATOM    576  HD1 LYS A  38      83.780  86.080  54.840  1.00  0.00           H  
ATOM    577  HD2 LYS A  38      82.370  86.160  53.870  1.00  0.00           H  
ATOM    578  CE  LYS A  38      82.880  88.110  54.760  1.00  0.00           C  
ATOM    579  HE1 LYS A  38      83.450  88.530  55.620  1.00  0.00           H  
ATOM    580  HE2 LYS A  38      81.900  88.590  54.940  1.00  0.00           H  
ATOM    581  NZ  LYS A  38      83.580  88.550  53.540  1.00  0.00           N1+
ATOM    582  HZ1 LYS A  38      83.010  88.430  52.680  1.00  0.00           H  
ATOM    583  HZ2 LYS A  38      83.860  89.540  53.710  1.00  0.00           H  
ATOM    584  HZ3 LYS A  38      84.420  87.950  53.400  1.00  0.00           H  
ATOM    585  C   LYS A  38      78.310  86.180  57.270  1.00  0.00           C  
ATOM    586  O   LYS A  38      78.150  87.290  57.800  1.00  0.00           O  
ATOM    587  N   ALA A  39      77.210  85.560  56.690  1.00  0.00           N  
ATOM    588  HN  ALA A  39      77.350  84.620  56.390  1.00  0.00           H  
ATOM    589  CA  ALA A  39      75.900  86.140  56.550  1.00  0.00           C  
ATOM    590  HA  ALA A  39      76.060  87.190  56.340  1.00  0.00           H  
ATOM    591  CB  ALA A  39      75.140  85.400  55.420  1.00  0.00           C  
ATOM    592  HB1 ALA A  39      74.780  84.420  55.790  1.00  0.00           H  
ATOM    593  HB2 ALA A  39      74.220  85.970  55.180  1.00  0.00           H  
ATOM    594  HB3 ALA A  39      75.670  85.220  54.460  1.00  0.00           H  
ATOM    595  C   ALA A  39      75.080  86.230  57.820  1.00  0.00           C  
ATOM    596  O   ALA A  39      74.070  86.920  57.900  1.00  0.00           O  
ATOM    597  N   ILE A  40      75.490  85.430  58.830  1.00  0.00           N  
ATOM    598  HN  ILE A  40      76.300  84.860  58.690  1.00  0.00           H  
ATOM    599  CA  ILE A  40      74.770  85.180  60.090  1.00  0.00           C  
ATOM    600  HA  ILE A  40      73.710  85.060  59.910  1.00  0.00           H  
ATOM    601  CB  ILE A  40      75.350  83.970  60.770  1.00  0.00           C  
ATOM    602  HB  ILE A  40      76.460  84.010  60.840  1.00  0.00           H  
ATOM    603  CG2 ILE A  40      74.710  83.720  62.110  1.00  0.00           C  
ATOM    604 1HG2 ILE A  40      75.310  84.210  62.900  1.00  0.00           H  
ATOM    605 2HG2 ILE A  40      73.640  84.030  62.110  1.00  0.00           H  
ATOM    606 3HG2 ILE A  40      74.660  82.640  62.370  1.00  0.00           H  
ATOM    607  CG1 ILE A  40      75.220  82.740  59.760  1.00  0.00           C  
ATOM    608 1HG1 ILE A  40      75.950  82.920  58.940  1.00  0.00           H  
ATOM    609 2HG1 ILE A  40      74.210  82.740  59.290  1.00  0.00           H  
ATOM    610  CD  ILE A  40      75.500  81.310  60.360  1.00  0.00           C  
ATOM    611  HD1 ILE A  40      74.590  80.900  60.860  1.00  0.00           H  
ATOM    612  HD2 ILE A  40      75.670  80.520  59.600  1.00  0.00           H  
ATOM    613  HD3 ILE A  40      76.340  81.360  61.090  1.00  0.00           H  
ATOM    614  C   ILE A  40      75.030  86.410  60.990  1.00  0.00           C  
ATOM    615  O   ILE A  40      76.230  86.730  61.200  1.00  0.00           O  
ATOM    616  N   PRO A  41      73.970  87.040  61.540  1.00  0.00           N  
ATOM    617  CD  PRO A  41      72.550  86.870  61.340  1.00  0.00           C  
ATOM    618  HD1 PRO A  41      72.280  86.700  60.280  1.00  0.00           H  
ATOM    619  HD2 PRO A  41      72.180  86.050  62.000  1.00  0.00           H  
ATOM    620  CA  PRO A  41      74.200  88.050  62.610  1.00  0.00           C  
ATOM    621  HA  PRO A  41      74.570  88.950  62.150  1.00  0.00           H  
ATOM    622  CB  PRO A  41      72.770  88.470  63.020  1.00  0.00           C  
ATOM    623  HB1 PRO A  41      72.710  89.560  63.220  1.00  0.00           H  
ATOM    624  HB2 PRO A  41      72.420  87.850  63.870  1.00  0.00           H  
ATOM    625  CG  PRO A  41      71.790  88.080  61.830  1.00  0.00           C  
ATOM    626  HG1 PRO A  41      71.830  88.950  61.140  1.00  0.00           H  
ATOM    627  HG2 PRO A  41      70.720  87.960  62.100  1.00  0.00           H  
ATOM    628  C   PRO A  41      75.190  87.610  63.760  1.00  0.00           C  
ATOM    629  O   PRO A  41      75.010  86.570  64.340  1.00  0.00           O  
ATOM    630  N   PRO A  42      76.240  88.350  64.140  1.00  0.00           N  
ATOM    631  CD  PRO A  42      76.310  89.770  63.780  1.00  0.00           C  
ATOM    632  HD1 PRO A  42      76.640  89.850  62.720  1.00  0.00           H  
ATOM    633  HD2 PRO A  42      75.370  90.290  64.070  1.00  0.00           H  
ATOM    634  CA  PRO A  42      77.380  87.860  64.900  1.00  0.00           C  
ATOM    635  HA  PRO A  42      77.810  87.000  64.410  1.00  0.00           H  
ATOM    636  CB  PRO A  42      78.400  88.990  64.740  1.00  0.00           C  
ATOM    637  HB1 PRO A  42      78.920  88.770  63.790  1.00  0.00           H  
ATOM    638  HB2 PRO A  42      79.180  88.980  65.540  1.00  0.00           H  
ATOM    639  CG  PRO A  42      77.490  90.260  64.670  1.00  0.00           C  
ATOM    640  HG1 PRO A  42      77.970  91.200  64.330  1.00  0.00           H  
ATOM    641  HG2 PRO A  42      77.100  90.350  65.700  1.00  0.00           H  
ATOM    642  C   PRO A  42      77.100  87.610  66.370  1.00  0.00           C  
ATOM    643  O   PRO A  42      78.000  87.310  67.140  1.00  0.00           O  
ATOM    644  N   HIS A  43      75.810  87.670  66.800  1.00  0.00           N  
ATOM    645  HN  HIS A  43      75.210  87.960  66.060  1.00  0.00           H  
ATOM    646  CA  HIS A  43      75.230  87.380  68.090  1.00  0.00           C  
ATOM    647  HA  HIS A  43      76.000  87.410  68.860  1.00  0.00           H  
ATOM    648  CB  HIS A  43      74.280  88.530  68.460  1.00  0.00           C  
ATOM    649  HB1 HIS A  43      74.820  89.450  68.160  1.00  0.00           H  
ATOM    650  HB2 HIS A  43      74.040  88.420  69.540  1.00  0.00           H  
ATOM    651  ND1 HIS A  43      72.890  89.430  66.720  1.00  0.00           N  
ATOM    652  CG  HIS A  43      73.080  88.530  67.780  1.00  0.00           C  
ATOM    653  CE1 HIS A  43      71.650  89.250  66.320  1.00  0.00           C  
ATOM    654  HE1 HIS A  43      71.170  89.710  65.450  1.00  0.00           H  
ATOM    655  NE2 HIS A  43      70.990  88.250  67.020  1.00  0.00           N  
ATOM    656  HE2 HIS A  43      70.030  88.110  66.810  1.00  0.00           H  
ATOM    657  CD2 HIS A  43      71.910  87.860  68.020  1.00  0.00           C  
ATOM    658  HD2 HIS A  43      71.650  87.090  68.740  1.00  0.00           H  
ATOM    659  C   HIS A  43      74.570  86.030  68.220  1.00  0.00           C  
ATOM    660  O   HIS A  43      73.860  85.710  69.160  1.00  0.00           O  
ATOM    661  N   CYS A  44      74.800  85.230  67.150  1.00  0.00           N  
ATOM    662  HN  CYS A  44      75.400  85.420  66.380  1.00  0.00           H  
ATOM    663  CA  CYS A  44      74.000  84.000  67.090  1.00  0.00           C  
ATOM    664  HA  CYS A  44      73.100  84.050  67.690  1.00  0.00           H  
ATOM    665  CB  CYS A  44      73.770  83.470  65.650  1.00  0.00           C  
ATOM    666  HB1 CYS A  44      73.500  82.400  65.540  1.00  0.00           H  
ATOM    667  HB2 CYS A  44      74.790  83.560  65.210  1.00  0.00           H  
ATOM    668  SG  CYS A  44      72.460  84.600  64.910  1.00  0.00           S  
ATOM    669  HG1 CYS A  44      73.140  85.730  64.840  1.00  0.00           H  
ATOM    670  C   CYS A  44      74.610  82.770  67.770  1.00  0.00           C  
ATOM    671  O   CYS A  44      73.860  81.810  68.070  1.00  0.00           O  
ATOM    672  N   PHE A  45      75.870  82.870  68.110  1.00  0.00           N  
ATOM    673  HN  PHE A  45      76.440  83.620  67.800  1.00  0.00           H  
ATOM    674  CA  PHE A  45      76.620  81.880  68.760  1.00  0.00           C  
ATOM    675  HA  PHE A  45      76.180  80.920  68.510  1.00  0.00           H  
ATOM    676  CB  PHE A  45      78.100  81.920  68.180  1.00  0.00           C  
ATOM    677  HB1 PHE A  45      78.620  80.970  68.430  1.00  0.00           H  
ATOM    678  HB2 PHE A  45      78.800  82.730  68.470  1.00  0.00           H  
ATOM    679  CG  PHE A  45      78.080  81.970  66.650  1.00  0.00           C  
ATOM    680  CD1 PHE A  45      78.450  83.180  66.010  1.00  0.00           C  
ATOM    681  HD1 PHE A  45      78.870  83.950  66.640  1.00  0.00           H  
ATOM    682  CE1 PHE A  45      78.160  83.410  64.650  1.00  0.00           C  
ATOM    683  HE1 PHE A  45      78.260  84.410  64.260  1.00  0.00           H  
ATOM    684  CZ  PHE A  45      77.760  82.340  63.860  1.00  0.00           C  
ATOM    685  HZ  PHE A  45      77.680  82.430  62.790  1.00  0.00           H  
ATOM    686  CD2 PHE A  45      77.600  80.920  65.830  1.00  0.00           C  
ATOM    687  HD2 PHE A  45      77.450  79.960  66.300  1.00  0.00           H  
ATOM    688  CE2 PHE A  45      77.410  81.060  64.480  1.00  0.00           C  
ATOM    689  HE2 PHE A  45      77.200  80.230  63.830  1.00  0.00           H  
ATOM    690  C   PHE A  45      76.620  82.010  70.300  1.00  0.00           C  
ATOM    691  O   PHE A  45      77.530  81.620  71.050  1.00  0.00           O  
ATOM    692  N   GLN A  46      75.530  82.600  70.940  1.00  0.00           N  
ATOM    693  HN  GLN A  46      74.770  82.800  70.320  1.00  0.00           H  
ATOM    694  CA  GLN A  46      75.440  82.690  72.350  1.00  0.00           C  
ATOM    695  HA  GLN A  46      76.400  82.580  72.820  1.00  0.00           H  
ATOM    696  CB  GLN A  46      74.990  84.180  72.680  1.00  0.00           C  
ATOM    697  HB1 GLN A  46      74.770  84.270  73.770  1.00  0.00           H  
ATOM    698  HB2 GLN A  46      74.040  84.460  72.170  1.00  0.00           H  
ATOM    699  CG  GLN A  46      76.060  85.280  72.310  1.00  0.00           C  
ATOM    700  HG1 GLN A  46      75.820  86.230  72.840  1.00  0.00           H  
ATOM    701  HG2 GLN A  46      75.920  85.600  71.260  1.00  0.00           H  
ATOM    702  CD  GLN A  46      77.510  84.910  72.560  1.00  0.00           C  
ATOM    703  OE1 GLN A  46      78.380  84.820  71.700  1.00  0.00           O  
ATOM    704  NE2 GLN A  46      77.880  84.770  73.820  1.00  0.00           N  
ATOM    705 1HE2 GLN A  46      77.210  85.140  74.460  1.00  0.00           H  
ATOM    706 2HE2 GLN A  46      78.690  84.240  74.030  1.00  0.00           H  
ATOM    707  C   GLN A  46      74.510  81.630  73.010  1.00  0.00           C  
ATOM    708  O   GLN A  46      73.330  81.680  72.830  1.00  0.00           O  
ATOM    709  N   ARG A  47      75.150  80.770  73.870  1.00  0.00           N  
ATOM    710  HN  ARG A  47      76.130  80.840  74.000  1.00  0.00           H  
ATOM    711  CA  ARG A  47      74.470  79.770  74.630  1.00  0.00           C  
ATOM    712  HA  ARG A  47      73.570  79.560  74.080  1.00  0.00           H  
ATOM    713  CB  ARG A  47      75.110  78.390  74.540  1.00  0.00           C  
ATOM    714  HB1 ARG A  47      74.540  77.680  75.170  1.00  0.00           H  
ATOM    715  HB2 ARG A  47      76.180  78.380  74.850  1.00  0.00           H  
ATOM    716  CG  ARG A  47      75.280  77.960  73.100  1.00  0.00           C  
ATOM    717  HG1 ARG A  47      75.840  78.730  72.520  1.00  0.00           H  
ATOM    718  HG2 ARG A  47      74.200  77.910  72.860  1.00  0.00           H  
ATOM    719  CD  ARG A  47      75.910  76.590  72.770  1.00  0.00           C  
ATOM    720  HD1 ARG A  47      75.400  75.810  73.370  1.00  0.00           H  
ATOM    721  HD2 ARG A  47      76.980  76.570  73.070  1.00  0.00           H  
ATOM    722  NE  ARG A  47      75.780  76.330  71.300  1.00  0.00           N  
ATOM    723  HE  ARG A  47      74.970  75.830  70.990  1.00  0.00           H  
ATOM    724  CZ  ARG A  47      76.340  77.120  70.380  1.00  0.00           C  
ATOM    725  NH1 ARG A  47      77.320  77.890  70.640  1.00  0.00           N1+
ATOM    726 1HH1 ARG A  47      77.690  77.770  71.560  1.00  0.00           H  
ATOM    727 2HH1 ARG A  47      77.760  78.320  69.850  1.00  0.00           H  
ATOM    728  NH2 ARG A  47      75.970  77.030  69.110  1.00  0.00           N  
ATOM    729 1HH2 ARG A  47      75.480  76.200  68.840  1.00  0.00           H  
ATOM    730 2HH2 ARG A  47      76.730  77.210  68.480  1.00  0.00           H  
ATOM    731  C   ARG A  47      74.230  80.180  75.980  1.00  0.00           C  
ATOM    732  O   ARG A  47      75.090  80.850  76.630  1.00  0.00           O  
ATOM    733  N   SER A  48      73.110  79.820  76.490  1.00  0.00           N  
ATOM    734  HN  SER A  48      72.490  79.340  75.870  1.00  0.00           H  
ATOM    735  CA  SER A  48      72.750  79.830  77.920  1.00  0.00           C  
ATOM    736  HA  SER A  48      73.620  80.130  78.490  1.00  0.00           H  
ATOM    737  CB  SER A  48      71.560  80.840  78.230  1.00  0.00           C  
ATOM    738  HB1 SER A  48      71.480  80.970  79.330  1.00  0.00           H  
ATOM    739  HB2 SER A  48      70.650  80.500  77.700  1.00  0.00           H  
ATOM    740  OG  SER A  48      71.860  82.150  77.740  1.00  0.00           O  
ATOM    741  HG1 SER A  48      71.140  82.360  77.140  1.00  0.00           H  
ATOM    742  C   SER A  48      72.230  78.540  78.470  1.00  0.00           C  
ATOM    743  O   SER A  48      71.090  78.410  78.870  1.00  0.00           O  
ATOM    744  N   VAL A  49      72.980  77.460  78.460  1.00  0.00           N  
ATOM    745  HN  VAL A  49      73.950  77.500  78.250  1.00  0.00           H  
ATOM    746  CA  VAL A  49      72.520  76.160  78.880  1.00  0.00           C  
ATOM    747  HA  VAL A  49      71.690  75.960  78.220  1.00  0.00           H  
ATOM    748  CB  VAL A  49      73.470  75.000  78.310  1.00  0.00           C  
ATOM    749  HB  VAL A  49      73.040  74.030  78.640  1.00  0.00           H  
ATOM    750  CG1 VAL A  49      73.620  75.010  76.780  1.00  0.00           C  
ATOM    751 1HG1 VAL A  49      74.110  75.950  76.470  1.00  0.00           H  
ATOM    752 2HG1 VAL A  49      74.050  74.110  76.290  1.00  0.00           H  
ATOM    753 3HG1 VAL A  49      72.620  75.170  76.330  1.00  0.00           H  
ATOM    754  CG2 VAL A  49      74.850  75.260  78.960  1.00  0.00           C  
ATOM    755 1HG2 VAL A  49      74.800  75.220  80.070  1.00  0.00           H  
ATOM    756 2HG2 VAL A  49      75.670  74.540  78.700  1.00  0.00           H  
ATOM    757 3HG2 VAL A  49      75.230  76.230  78.590  1.00  0.00           H  
ATOM    758  C   VAL A  49      72.140  75.890  80.270  1.00  0.00           C  
ATOM    759  O   VAL A  49      71.160  75.230  80.530  1.00  0.00           O  
ATOM    760  N   LEU A  50      72.870  76.500  81.190  1.00  0.00           N  
ATOM    761  HN  LEU A  50      73.700  77.010  80.980  1.00  0.00           H  
ATOM    762  CA  LEU A  50      72.580  76.400  82.650  1.00  0.00           C  
ATOM    763  HA  LEU A  50      72.520  75.370  82.960  1.00  0.00           H  
ATOM    764  CB  LEU A  50      73.660  77.150  83.470  1.00  0.00           C  
ATOM    765  HB1 LEU A  50      73.360  77.270  84.530  1.00  0.00           H  
ATOM    766  HB2 LEU A  50      73.770  78.200  83.130  1.00  0.00           H  
ATOM    767  CG  LEU A  50      75.110  76.520  83.580  1.00  0.00           C  
ATOM    768  HG  LEU A  50      75.520  76.510  82.540  1.00  0.00           H  
ATOM    769  CD1 LEU A  50      76.100  77.440  84.370  1.00  0.00           C  
ATOM    770 1HD1 LEU A  50      76.230  78.370  83.770  1.00  0.00           H  
ATOM    771 2HD1 LEU A  50      75.850  77.610  85.440  1.00  0.00           H  
ATOM    772 3HD1 LEU A  50      77.080  76.920  84.420  1.00  0.00           H  
ATOM    773  CD2 LEU A  50      75.300  75.140  84.190  1.00  0.00           C  
ATOM    774 1HD2 LEU A  50      75.070  75.300  85.270  1.00  0.00           H  
ATOM    775 2HD2 LEU A  50      74.670  74.280  83.860  1.00  0.00           H  
ATOM    776 3HD2 LEU A  50      76.370  74.950  84.400  1.00  0.00           H  
ATOM    777  C   LEU A  50      71.290  76.980  83.080  1.00  0.00           C  
ATOM    778  O   LEU A  50      70.540  76.330  83.720  1.00  0.00           O  
ATOM    779  N   HIS A  51      70.950  78.180  82.510  1.00  0.00           N  
ATOM    780  HN  HIS A  51      71.480  78.660  81.810  1.00  0.00           H  
ATOM    781  CA  HIS A  51      69.670  78.850  82.720  1.00  0.00           C  
ATOM    782  HA  HIS A  51      69.370  78.780  83.760  1.00  0.00           H  
ATOM    783  CB  HIS A  51      69.700  80.330  82.350  1.00  0.00           C  
ATOM    784  HB1 HIS A  51      68.660  80.670  82.530  1.00  0.00           H  
ATOM    785  HB2 HIS A  51      70.120  80.610  81.360  1.00  0.00           H  
ATOM    786  ND1 HIS A  51      69.850  82.230  84.010  1.00  0.00           N  
ATOM    787  CG  HIS A  51      70.410  81.170  83.380  1.00  0.00           C  
ATOM    788  CE1 HIS A  51      70.670  82.690  84.910  1.00  0.00           C  
ATOM    789  HE1 HIS A  51      70.490  83.450  85.670  1.00  0.00           H  
ATOM    790  NE2 HIS A  51      71.760  81.930  84.950  1.00  0.00           N  
ATOM    791  HE2 HIS A  51      72.530  81.910  85.590  1.00  0.00           H  
ATOM    792  CD2 HIS A  51      71.590  80.950  83.960  1.00  0.00           C  
ATOM    793  HD2 HIS A  51      72.280  80.130  83.820  1.00  0.00           H  
ATOM    794  C   HIS A  51      68.620  78.240  81.820  1.00  0.00           C  
ATOM    795  O   HIS A  51      67.410  78.200  82.200  1.00  0.00           O  
ATOM    796  N   SER A  52      68.910  77.680  80.700  1.00  0.00           N  
ATOM    797  HN  SER A  52      69.790  77.620  80.250  1.00  0.00           H  
ATOM    798  CA  SER A  52      67.880  77.150  79.860  1.00  0.00           C  
ATOM    799  HA  SER A  52      67.050  77.840  79.900  1.00  0.00           H  
ATOM    800  CB  SER A  52      68.190  76.830  78.440  1.00  0.00           C  
ATOM    801  HB1 SER A  52      67.390  76.330  77.860  1.00  0.00           H  
ATOM    802  HB2 SER A  52      69.100  76.200  78.280  1.00  0.00           H  
ATOM    803  OG  SER A  52      68.400  78.060  77.810  1.00  0.00           O  
ATOM    804  HG1 SER A  52      68.940  78.540  78.450  1.00  0.00           H  
ATOM    805  C   SER A  52      67.310  75.900  80.410  1.00  0.00           C  
ATOM    806  O   SER A  52      66.130  75.580  80.330  1.00  0.00           O  
ATOM    807  N   PHE A  53      68.170  75.070  81.060  1.00  0.00           N  
ATOM    808  HN  PHE A  53      69.130  75.340  80.950  1.00  0.00           H  
ATOM    809  CA  PHE A  53      67.850  73.960  82.020  1.00  0.00           C  
ATOM    810  HA  PHE A  53      67.210  73.320  81.420  1.00  0.00           H  
ATOM    811  CB  PHE A  53      69.120  73.310  82.380  1.00  0.00           C  
ATOM    812  HB1 PHE A  53      69.720  74.000  83.000  1.00  0.00           H  
ATOM    813  HB2 PHE A  53      69.680  73.010  81.470  1.00  0.00           H  
ATOM    814  CG  PHE A  53      68.890  72.020  83.100  1.00  0.00           C  
ATOM    815  CD1 PHE A  53      67.640  71.260  83.010  1.00  0.00           C  
ATOM    816  HD1 PHE A  53      67.000  71.480  82.160  1.00  0.00           H  
ATOM    817  CE1 PHE A  53      67.370  70.150  83.740  1.00  0.00           C  
ATOM    818  HE1 PHE A  53      66.510  69.510  83.590  1.00  0.00           H  
ATOM    819  CZ  PHE A  53      68.350  69.760  84.730  1.00  0.00           C  
ATOM    820  HZ  PHE A  53      68.260  68.930  85.410  1.00  0.00           H  
ATOM    821  CD2 PHE A  53      69.870  71.450  83.970  1.00  0.00           C  
ATOM    822  HD2 PHE A  53      70.830  71.940  84.030  1.00  0.00           H  
ATOM    823  CE2 PHE A  53      69.680  70.370  84.740  1.00  0.00           C  
ATOM    824  HE2 PHE A  53      70.420  70.110  85.480  1.00  0.00           H  
ATOM    825  C   PHE A  53      67.010  74.420  83.180  1.00  0.00           C  
ATOM    826  O   PHE A  53      65.960  73.880  83.470  1.00  0.00           O  
ATOM    827  N   SER A  54      67.380  75.550  83.850  1.00  0.00           N  
ATOM    828  HN  SER A  54      68.210  76.050  83.610  1.00  0.00           H  
ATOM    829  CA  SER A  54      66.570  76.070  84.910  1.00  0.00           C  
ATOM    830  HA  SER A  54      66.520  75.340  85.710  1.00  0.00           H  
ATOM    831  CB  SER A  54      67.130  77.340  85.590  1.00  0.00           C  
ATOM    832  HB1 SER A  54      66.320  77.700  86.260  1.00  0.00           H  
ATOM    833  HB2 SER A  54      67.380  78.160  84.890  1.00  0.00           H  
ATOM    834  OG  SER A  54      68.320  76.970  86.350  1.00  0.00           O  
ATOM    835  HG1 SER A  54      68.110  76.420  87.110  1.00  0.00           H  
ATOM    836  C   SER A  54      65.180  76.520  84.430  1.00  0.00           C  
ATOM    837  O   SER A  54      64.250  76.410  85.150  1.00  0.00           O  
ATOM    838  N   TYR A  55      65.000  77.060  83.270  1.00  0.00           N  
ATOM    839  HN  TYR A  55      65.650  77.230  82.530  1.00  0.00           H  
ATOM    840  CA  TYR A  55      63.620  77.220  82.770  1.00  0.00           C  
ATOM    841  HA  TYR A  55      63.020  77.810  83.450  1.00  0.00           H  
ATOM    842  CB  TYR A  55      63.590  77.890  81.370  1.00  0.00           C  
ATOM    843  HB1 TYR A  55      62.540  78.170  81.130  1.00  0.00           H  
ATOM    844  HB2 TYR A  55      64.070  77.250  80.600  1.00  0.00           H  
ATOM    845  CG  TYR A  55      64.320  79.200  81.340  1.00  0.00           C  
ATOM    846  CD1 TYR A  55      64.530  79.980  82.500  1.00  0.00           C  
ATOM    847  HD1 TYR A  55      64.160  79.670  83.460  1.00  0.00           H  
ATOM    848  CE1 TYR A  55      65.020  81.290  82.300  1.00  0.00           C  
ATOM    849  HE1 TYR A  55      65.230  81.890  83.170  1.00  0.00           H  
ATOM    850  CZ  TYR A  55      65.430  81.760  81.010  1.00  0.00           C  
ATOM    851  OH  TYR A  55      65.990  83.080  80.950  1.00  0.00           O  
ATOM    852  HH  TYR A  55      66.040  83.320  80.020  1.00  0.00           H  
ATOM    853  CD2 TYR A  55      64.640  79.680  80.070  1.00  0.00           C  
ATOM    854  HD2 TYR A  55      64.370  79.140  79.170  1.00  0.00           H  
ATOM    855  CE2 TYR A  55      65.160  80.950  79.890  1.00  0.00           C  
ATOM    856  HE2 TYR A  55      65.460  81.310  78.920  1.00  0.00           H  
ATOM    857  C   TYR A  55      62.890  75.880  82.630  1.00  0.00           C  
ATOM    858  O   TYR A  55      61.730  75.810  83.030  1.00  0.00           O  
ATOM    859  N   VAL A  56      63.550  74.820  82.070  1.00  0.00           N  
ATOM    860  HN  VAL A  56      64.530  74.940  81.950  1.00  0.00           H  
ATOM    861  CA  VAL A  56      62.980  73.430  82.020  1.00  0.00           C  
ATOM    862  HA  VAL A  56      62.030  73.450  81.510  1.00  0.00           H  
ATOM    863  CB  VAL A  56      63.870  72.550  81.180  1.00  0.00           C  
ATOM    864  HB  VAL A  56      64.920  72.550  81.550  1.00  0.00           H  
ATOM    865  CG1 VAL A  56      63.320  71.130  81.080  1.00  0.00           C  
ATOM    866 1HG1 VAL A  56      62.240  71.250  80.840  1.00  0.00           H  
ATOM    867 2HG1 VAL A  56      63.800  70.490  80.320  1.00  0.00           H  
ATOM    868 3HG1 VAL A  56      63.500  70.500  81.990  1.00  0.00           H  
ATOM    869  CG2 VAL A  56      63.850  73.200  79.770  1.00  0.00           C  
ATOM    870 1HG2 VAL A  56      62.820  73.180  79.350  1.00  0.00           H  
ATOM    871 2HG2 VAL A  56      64.180  74.260  79.700  1.00  0.00           H  
ATOM    872 3HG2 VAL A  56      64.560  72.570  79.200  1.00  0.00           H  
ATOM    873  C   VAL A  56      62.620  72.790  83.340  1.00  0.00           C  
ATOM    874  O   VAL A  56      61.500  72.200  83.540  1.00  0.00           O  
ATOM    875  N   ILE A  57      63.460  72.970  84.340  1.00  0.00           N  
ATOM    876  HN  ILE A  57      64.350  73.360  84.160  1.00  0.00           H  
ATOM    877  CA  ILE A  57      63.100  72.620  85.700  1.00  0.00           C  
ATOM    878  HA  ILE A  57      62.870  71.560  85.690  1.00  0.00           H  
ATOM    879  CB  ILE A  57      64.360  72.780  86.650  1.00  0.00           C  
ATOM    880  HB  ILE A  57      64.780  73.750  86.310  1.00  0.00           H  
ATOM    881  CG2 ILE A  57      64.040  72.850  88.160  1.00  0.00           C  
ATOM    882 1HG2 ILE A  57      63.320  72.060  88.470  1.00  0.00           H  
ATOM    883 2HG2 ILE A  57      64.990  72.590  88.700  1.00  0.00           H  
ATOM    884 3HG2 ILE A  57      63.540  73.780  88.480  1.00  0.00           H  
ATOM    885  CG1 ILE A  57      65.530  71.710  86.300  1.00  0.00           C  
ATOM    886 1HG1 ILE A  57      66.470  71.940  86.840  1.00  0.00           H  
ATOM    887 2HG1 ILE A  57      65.860  71.800  85.250  1.00  0.00           H  
ATOM    888  CD  ILE A  57      64.970  70.240  86.550  1.00  0.00           C  
ATOM    889  HD1 ILE A  57      65.850  69.580  86.700  1.00  0.00           H  
ATOM    890  HD2 ILE A  57      64.320  70.190  87.450  1.00  0.00           H  
ATOM    891  HD3 ILE A  57      64.340  69.860  85.710  1.00  0.00           H  
ATOM    892  C   ILE A  57      61.980  73.260  86.420  1.00  0.00           C  
ATOM    893  O   ILE A  57      61.190  72.540  87.100  1.00  0.00           O  
ATOM    894  N   TYR A  58      61.720  74.590  86.340  1.00  0.00           N  
ATOM    895  HN  TYR A  58      62.320  75.200  85.830  1.00  0.00           H  
ATOM    896  CA  TYR A  58      60.500  75.200  86.820  1.00  0.00           C  
ATOM    897  HA  TYR A  58      60.420  74.900  87.850  1.00  0.00           H  
ATOM    898  CB  TYR A  58      60.590  76.770  86.890  1.00  0.00           C  
ATOM    899  HB1 TYR A  58      59.580  77.220  86.940  1.00  0.00           H  
ATOM    900  HB2 TYR A  58      61.030  77.120  85.940  1.00  0.00           H  
ATOM    901  CG  TYR A  58      61.460  77.220  88.090  1.00  0.00           C  
ATOM    902  CD1 TYR A  58      61.040  76.920  89.380  1.00  0.00           C  
ATOM    903  HD1 TYR A  58      60.060  76.460  89.390  1.00  0.00           H  
ATOM    904  CE1 TYR A  58      61.790  77.370  90.510  1.00  0.00           C  
ATOM    905  HE1 TYR A  58      61.400  77.090  91.480  1.00  0.00           H  
ATOM    906  CZ  TYR A  58      62.950  78.140  90.310  1.00  0.00           C  
ATOM    907  OH  TYR A  58      63.720  78.570  91.420  1.00  0.00           O  
ATOM    908  HH  TYR A  58      64.630  78.760  91.180  1.00  0.00           H  
ATOM    909  CD2 TYR A  58      62.600  77.960  87.840  1.00  0.00           C  
ATOM    910  HD2 TYR A  58      62.920  78.300  86.870  1.00  0.00           H  
ATOM    911  CE2 TYR A  58      63.400  78.300  88.980  1.00  0.00           C  
ATOM    912  HE2 TYR A  58      64.290  78.890  88.770  1.00  0.00           H  
ATOM    913  C   TYR A  58      59.240  74.750  86.120  1.00  0.00           C  
ATOM    914  O   TYR A  58      58.270  74.350  86.770  1.00  0.00           O  
ATOM    915  N   ASP A  59      59.170  74.860  84.770  1.00  0.00           N  
ATOM    916  HN  ASP A  59      59.980  75.240  84.340  1.00  0.00           H  
ATOM    917  CA  ASP A  59      58.020  74.290  83.920  1.00  0.00           C  
ATOM    918  HA  ASP A  59      57.110  74.730  84.300  1.00  0.00           H  
ATOM    919  CB  ASP A  59      58.080  74.730  82.370  1.00  0.00           C  
ATOM    920  HB1 ASP A  59      57.230  74.210  81.870  1.00  0.00           H  
ATOM    921  HB2 ASP A  59      59.060  74.440  81.940  1.00  0.00           H  
ATOM    922  CG  ASP A  59      57.960  76.210  81.930  1.00  0.00           C  
ATOM    923  OD1 ASP A  59      58.150  77.150  82.740  1.00  0.00           O  
ATOM    924  OD2 ASP A  59      57.700  76.290  80.700  1.00  0.00           O1-
ATOM    925  C   ASP A  59      57.740  72.760  84.160  1.00  0.00           C  
ATOM    926  O   ASP A  59      56.580  72.440  84.280  1.00  0.00           O  
ATOM    927  N   LEU A  60      58.730  71.890  84.300  1.00  0.00           N  
ATOM    928  HN  LEU A  60      59.670  72.180  84.160  1.00  0.00           H  
ATOM    929  CA  LEU A  60      58.570  70.520  84.890  1.00  0.00           C  
ATOM    930  HA  LEU A  60      57.890  70.030  84.210  1.00  0.00           H  
ATOM    931  CB  LEU A  60      60.010  69.820  84.940  1.00  0.00           C  
ATOM    932  HB1 LEU A  60      60.630  70.560  85.490  1.00  0.00           H  
ATOM    933  HB2 LEU A  60      60.410  69.630  83.930  1.00  0.00           H  
ATOM    934  CG  LEU A  60      59.980  68.480  85.690  1.00  0.00           C  
ATOM    935  HG  LEU A  60      59.460  68.470  86.670  1.00  0.00           H  
ATOM    936  CD1 LEU A  60      59.320  67.360  84.870  1.00  0.00           C  
ATOM    937 1HD1 LEU A  60      58.260  67.620  84.660  1.00  0.00           H  
ATOM    938 2HD1 LEU A  60      59.930  67.290  83.940  1.00  0.00           H  
ATOM    939 3HD1 LEU A  60      59.400  66.420  85.460  1.00  0.00           H  
ATOM    940  CD2 LEU A  60      61.440  68.050  85.990  1.00  0.00           C  
ATOM    941 1HD2 LEU A  60      62.070  68.110  85.080  1.00  0.00           H  
ATOM    942 2HD2 LEU A  60      61.860  68.720  86.760  1.00  0.00           H  
ATOM    943 3HD2 LEU A  60      61.540  67.060  86.470  1.00  0.00           H  
ATOM    944  C   LEU A  60      57.970  70.440  86.310  1.00  0.00           C  
ATOM    945  O   LEU A  60      57.070  69.580  86.500  1.00  0.00           O  
ATOM    946  N   THR A  61      58.400  71.360  87.240  1.00  0.00           N  
ATOM    947  HN  THR A  61      59.170  71.980  87.090  1.00  0.00           H  
ATOM    948  CA  THR A  61      57.890  71.430  88.640  1.00  0.00           C  
ATOM    949  HA  THR A  61      57.810  70.440  89.050  1.00  0.00           H  
ATOM    950  CB  THR A  61      58.730  72.310  89.450  1.00  0.00           C  
ATOM    951  HB  THR A  61      58.750  73.350  89.050  1.00  0.00           H  
ATOM    952  OG1 THR A  61      60.070  71.790  89.490  1.00  0.00           O  
ATOM    953  HG1 THR A  61      60.590  72.190  88.790  1.00  0.00           H  
ATOM    954  CG2 THR A  61      58.310  72.520  90.920  1.00  0.00           C  
ATOM    955 1HG2 THR A  61      59.130  72.970  91.510  1.00  0.00           H  
ATOM    956 2HG2 THR A  61      57.370  73.100  91.050  1.00  0.00           H  
ATOM    957 3HG2 THR A  61      58.290  71.570  91.490  1.00  0.00           H  
ATOM    958  C   THR A  61      56.500  71.930  88.710  1.00  0.00           C  
ATOM    959  O   THR A  61      55.710  71.380  89.450  1.00  0.00           O  
ATOM    960  N   ILE A  62      56.150  72.920  87.820  1.00  0.00           N  
ATOM    961  HN  ILE A  62      56.830  73.430  87.300  1.00  0.00           H  
ATOM    962  CA  ILE A  62      54.800  73.410  87.650  1.00  0.00           C  
ATOM    963  HA  ILE A  62      54.390  73.440  88.650  1.00  0.00           H  
ATOM    964  CB  ILE A  62      54.880  74.930  87.120  1.00  0.00           C  
ATOM    965  HB  ILE A  62      55.710  74.960  86.390  1.00  0.00           H  
ATOM    966  CG2 ILE A  62      53.530  75.300  86.480  1.00  0.00           C  
ATOM    967 1HG2 ILE A  62      52.750  75.270  87.280  1.00  0.00           H  
ATOM    968 2HG2 ILE A  62      53.590  76.370  86.180  1.00  0.00           H  
ATOM    969 3HG2 ILE A  62      53.350  74.680  85.580  1.00  0.00           H  
ATOM    970  CG1 ILE A  62      55.210  76.000  88.230  1.00  0.00           C  
ATOM    971 1HG1 ILE A  62      54.340  75.960  88.920  1.00  0.00           H  
ATOM    972 2HG1 ILE A  62      55.180  76.950  87.660  1.00  0.00           H  
ATOM    973  CD  ILE A  62      56.620  75.970  88.910  1.00  0.00           C  
ATOM    974  HD1 ILE A  62      56.770  76.840  89.570  1.00  0.00           H  
ATOM    975  HD2 ILE A  62      56.760  75.000  89.440  1.00  0.00           H  
ATOM    976  HD3 ILE A  62      57.350  76.070  88.070  1.00  0.00           H  
ATOM    977  C   ILE A  62      53.830  72.470  86.960  1.00  0.00           C  
ATOM    978  O   ILE A  62      52.670  72.320  87.390  1.00  0.00           O  
ATOM    979  N   ALA A  63      54.330  71.640  86.040  1.00  0.00           N  
ATOM    980  HN  ALA A  63      55.270  71.660  85.730  1.00  0.00           H  
ATOM    981  CA  ALA A  63      53.580  70.500  85.510  1.00  0.00           C  
ATOM    982  HA  ALA A  63      52.590  70.810  85.190  1.00  0.00           H  
ATOM    983  CB  ALA A  63      54.360  69.890  84.370  1.00  0.00           C  
ATOM    984  HB1 ALA A  63      55.380  69.590  84.710  1.00  0.00           H  
ATOM    985  HB2 ALA A  63      53.840  68.990  83.970  1.00  0.00           H  
ATOM    986  HB3 ALA A  63      54.480  70.590  83.520  1.00  0.00           H  
ATOM    987  C   ALA A  63      53.050  69.470  86.450  1.00  0.00           C  
ATOM    988  O   ALA A  63      51.940  68.920  86.300  1.00  0.00           O  
ATOM    989  N   PHE A  64      53.890  69.090  87.430  1.00  0.00           N  
ATOM    990  HN  PHE A  64      54.800  69.490  87.520  1.00  0.00           H  
ATOM    991  CA  PHE A  64      53.460  68.080  88.390  1.00  0.00           C  
ATOM    992  HA  PHE A  64      53.180  67.210  87.810  1.00  0.00           H  
ATOM    993  CB  PHE A  64      54.710  67.730  89.370  1.00  0.00           C  
ATOM    994  HB1 PHE A  64      54.370  67.150  90.250  1.00  0.00           H  
ATOM    995  HB2 PHE A  64      55.150  68.710  89.670  1.00  0.00           H  
ATOM    996  CG  PHE A  64      55.800  67.020  88.700  1.00  0.00           C  
ATOM    997  CD1 PHE A  64      55.640  65.770  88.060  1.00  0.00           C  
ATOM    998  HD1 PHE A  64      54.670  65.300  87.930  1.00  0.00           H  
ATOM    999  CE1 PHE A  64      56.690  65.050  87.590  1.00  0.00           C  
ATOM   1000  HE1 PHE A  64      56.390  64.090  87.190  1.00  0.00           H  
ATOM   1001  CZ  PHE A  64      57.990  65.540  87.690  1.00  0.00           C  
ATOM   1002  HZ  PHE A  64      58.760  64.900  87.290  1.00  0.00           H  
ATOM   1003  CD2 PHE A  64      57.150  67.450  88.880  1.00  0.00           C  
ATOM   1004  HD2 PHE A  64      57.390  68.290  89.510  1.00  0.00           H  
ATOM   1005  CE2 PHE A  64      58.230  66.740  88.310  1.00  0.00           C  
ATOM   1006  HE2 PHE A  64      59.260  67.050  88.380  1.00  0.00           H  
ATOM   1007  C   PHE A  64      52.260  68.550  89.290  1.00  0.00           C  
ATOM   1008  O   PHE A  64      51.350  67.750  89.510  1.00  0.00           O  
ATOM   1009  N   ILE A  65      52.180  69.850  89.710  1.00  0.00           N  
ATOM   1010  HN  ILE A  65      52.940  70.480  89.540  1.00  0.00           H  
ATOM   1011  CA  ILE A  65      51.070  70.480  90.340  1.00  0.00           C  
ATOM   1012  HA  ILE A  65      50.820  69.800  91.130  1.00  0.00           H  
ATOM   1013  CB  ILE A  65      51.440  71.670  91.180  1.00  0.00           C  
ATOM   1014  HB  ILE A  65      52.340  71.410  91.770  1.00  0.00           H  
ATOM   1015  CG2 ILE A  65      51.990  72.790  90.230  1.00  0.00           C  
ATOM   1016 1HG2 ILE A  65      52.310  73.670  90.820  1.00  0.00           H  
ATOM   1017 2HG2 ILE A  65      52.920  72.460  89.720  1.00  0.00           H  
ATOM   1018 3HG2 ILE A  65      51.200  73.300  89.640  1.00  0.00           H  
ATOM   1019  CG1 ILE A  65      50.250  72.110  92.150  1.00  0.00           C  
ATOM   1020 1HG1 ILE A  65      49.650  71.180  92.300  1.00  0.00           H  
ATOM   1021 2HG1 ILE A  65      49.570  72.800  91.610  1.00  0.00           H  
ATOM   1022  CD  ILE A  65      50.670  72.640  93.550  1.00  0.00           C  
ATOM   1023  HD1 ILE A  65      51.480  73.390  93.470  1.00  0.00           H  
ATOM   1024  HD2 ILE A  65      49.780  73.110  94.030  1.00  0.00           H  
ATOM   1025  HD3 ILE A  65      50.960  71.720  94.100  1.00  0.00           H  
ATOM   1026  C   ILE A  65      49.910  70.740  89.480  1.00  0.00           C  
ATOM   1027  O   ILE A  65      48.770  70.590  89.840  1.00  0.00           O  
ATOM   1028  N   PHE A  66      50.110  71.100  88.210  1.00  0.00           N  
ATOM   1029  HN  PHE A  66      51.040  71.390  88.000  1.00  0.00           H  
ATOM   1030  CA  PHE A  66      49.050  71.220  87.180  1.00  0.00           C  
ATOM   1031  HA  PHE A  66      48.290  71.900  87.530  1.00  0.00           H  
ATOM   1032  CB  PHE A  66      49.720  71.780  85.970  1.00  0.00           C  
ATOM   1033  HB1 PHE A  66      50.570  71.120  85.680  1.00  0.00           H  
ATOM   1034  HB2 PHE A  66      50.180  72.760  86.200  1.00  0.00           H  
ATOM   1035  CG  PHE A  66      48.960  71.990  84.670  1.00  0.00           C  
ATOM   1036  CD1 PHE A  66      49.660  71.920  83.500  1.00  0.00           C  
ATOM   1037  HD1 PHE A  66      50.730  71.780  83.560  1.00  0.00           H  
ATOM   1038  CE1 PHE A  66      49.020  71.950  82.220  1.00  0.00           C  
ATOM   1039  HE1 PHE A  66      49.510  71.780  81.270  1.00  0.00           H  
ATOM   1040  CZ  PHE A  66      47.600  71.960  82.280  1.00  0.00           C  
ATOM   1041  HZ  PHE A  66      47.060  72.040  81.350  1.00  0.00           H  
ATOM   1042  CD2 PHE A  66      47.560  72.050  84.650  1.00  0.00           C  
ATOM   1043  HD2 PHE A  66      47.080  72.190  85.610  1.00  0.00           H  
ATOM   1044  CE2 PHE A  66      46.890  72.100  83.440  1.00  0.00           C  
ATOM   1045  HE2 PHE A  66      45.820  72.160  83.310  1.00  0.00           H  
ATOM   1046  C   PHE A  66      48.270  69.900  86.890  1.00  0.00           C  
ATOM   1047  O   PHE A  66      47.080  69.830  86.730  1.00  0.00           O  
ATOM   1048  N   TYR A  67      49.070  68.820  86.830  1.00  0.00           N  
ATOM   1049  HN  TYR A  67      50.050  68.990  86.790  1.00  0.00           H  
ATOM   1050  CA  TYR A  67      48.590  67.450  86.910  1.00  0.00           C  
ATOM   1051  HA  TYR A  67      47.930  67.370  86.060  1.00  0.00           H  
ATOM   1052  CB  TYR A  67      49.700  66.460  86.570  1.00  0.00           C  
ATOM   1053  HB1 TYR A  67      50.480  66.370  87.350  1.00  0.00           H  
ATOM   1054  HB2 TYR A  67      50.180  66.850  85.640  1.00  0.00           H  
ATOM   1055  CG  TYR A  67      49.260  65.050  86.240  1.00  0.00           C  
ATOM   1056  CD1 TYR A  67      48.670  64.710  85.010  1.00  0.00           C  
ATOM   1057  HD1 TYR A  67      48.720  65.540  84.320  1.00  0.00           H  
ATOM   1058  CE1 TYR A  67      48.200  63.440  84.730  1.00  0.00           C  
ATOM   1059  HE1 TYR A  67      47.800  63.190  83.760  1.00  0.00           H  
ATOM   1060  CZ  TYR A  67      48.230  62.410  85.760  1.00  0.00           C  
ATOM   1061  OH  TYR A  67      47.870  61.060  85.500  1.00  0.00           O  
ATOM   1062  HH  TYR A  67      48.010  60.680  86.370  1.00  0.00           H  
ATOM   1063  CD2 TYR A  67      49.440  64.000  87.160  1.00  0.00           C  
ATOM   1064  HD2 TYR A  67      50.010  64.260  88.040  1.00  0.00           H  
ATOM   1065  CE2 TYR A  67      48.880  62.750  86.960  1.00  0.00           C  
ATOM   1066  HE2 TYR A  67      49.090  61.940  87.630  1.00  0.00           H  
ATOM   1067  C   TYR A  67      47.750  67.040  88.060  1.00  0.00           C  
ATOM   1068  O   TYR A  67      46.700  66.400  87.920  1.00  0.00           O  
ATOM   1069  N   TYR A  68      48.120  67.620  89.240  1.00  0.00           N  
ATOM   1070  HN  TYR A  68      48.990  68.100  89.310  1.00  0.00           H  
ATOM   1071  CA  TYR A  68      47.260  67.380  90.410  1.00  0.00           C  
ATOM   1072  HA  TYR A  68      47.040  66.340  90.580  1.00  0.00           H  
ATOM   1073  CB  TYR A  68      48.110  67.810  91.660  1.00  0.00           C  
ATOM   1074  HB1 TYR A  68      48.370  68.890  91.710  1.00  0.00           H  
ATOM   1075  HB2 TYR A  68      49.020  67.170  91.600  1.00  0.00           H  
ATOM   1076  CG  TYR A  68      47.340  67.620  92.900  1.00  0.00           C  
ATOM   1077  CD1 TYR A  68      47.540  66.480  93.610  1.00  0.00           C  
ATOM   1078  HD1 TYR A  68      48.200  65.690  93.280  1.00  0.00           H  
ATOM   1079  CE1 TYR A  68      46.900  66.270  94.820  1.00  0.00           C  
ATOM   1080  HE1 TYR A  68      47.040  65.310  95.300  1.00  0.00           H  
ATOM   1081  CZ  TYR A  68      46.070  67.170  95.320  1.00  0.00           C  
ATOM   1082  OH  TYR A  68      45.360  66.940  96.450  1.00  0.00           O  
ATOM   1083  HH  TYR A  68      45.040  67.790  96.770  1.00  0.00           H  
ATOM   1084  CD2 TYR A  68      46.490  68.640  93.400  1.00  0.00           C  
ATOM   1085  HD2 TYR A  68      46.490  69.520  92.780  1.00  0.00           H  
ATOM   1086  CE2 TYR A  68      45.860  68.410  94.620  1.00  0.00           C  
ATOM   1087  HE2 TYR A  68      45.100  69.110  94.960  1.00  0.00           H  
ATOM   1088  C   TYR A  68      45.920  68.110  90.400  1.00  0.00           C  
ATOM   1089  O   TYR A  68      44.850  67.620  90.700  1.00  0.00           O  
ATOM   1090  N   ILE A  69      45.950  69.350  89.920  1.00  0.00           N  
ATOM   1091  HN  ILE A  69      46.790  69.810  89.650  1.00  0.00           H  
ATOM   1092  CA  ILE A  69      44.800  70.170  89.680  1.00  0.00           C  
ATOM   1093  HA  ILE A  69      44.280  70.160  90.620  1.00  0.00           H  
ATOM   1094  CB  ILE A  69      45.200  71.660  89.260  1.00  0.00           C  
ATOM   1095  HB  ILE A  69      45.930  71.660  88.420  1.00  0.00           H  
ATOM   1096  CG2 ILE A  69      43.960  72.470  88.820  1.00  0.00           C  
ATOM   1097 1HG2 ILE A  69      43.190  72.460  89.620  1.00  0.00           H  
ATOM   1098 2HG2 ILE A  69      44.210  73.550  88.730  1.00  0.00           H  
ATOM   1099 3HG2 ILE A  69      43.440  72.060  87.930  1.00  0.00           H  
ATOM   1100  CG1 ILE A  69      45.870  72.440  90.470  1.00  0.00           C  
ATOM   1101 1HG1 ILE A  69      46.530  71.670  90.930  1.00  0.00           H  
ATOM   1102 2HG1 ILE A  69      45.110  72.640  91.250  1.00  0.00           H  
ATOM   1103  CD  ILE A  69      46.760  73.610  90.190  1.00  0.00           C  
ATOM   1104  HD1 ILE A  69      47.570  73.450  89.440  1.00  0.00           H  
ATOM   1105  HD2 ILE A  69      46.090  74.370  89.730  1.00  0.00           H  
ATOM   1106  HD3 ILE A  69      47.170  74.040  91.130  1.00  0.00           H  
ATOM   1107  C   ILE A  69      43.790  69.650  88.660  1.00  0.00           C  
ATOM   1108  O   ILE A  69      42.670  69.380  88.970  1.00  0.00           O  
ATOM   1109  N   ALA A  70      44.310  69.340  87.470  1.00  0.00           N  
ATOM   1110  HN  ALA A  70      45.260  69.640  87.370  1.00  0.00           H  
ATOM   1111  CA  ALA A  70      43.580  68.630  86.430  1.00  0.00           C  
ATOM   1112  HA  ALA A  70      42.720  69.270  86.340  1.00  0.00           H  
ATOM   1113  CB  ALA A  70      44.470  68.520  85.140  1.00  0.00           C  
ATOM   1114  HB1 ALA A  70      43.990  67.950  84.310  1.00  0.00           H  
ATOM   1115  HB2 ALA A  70      44.720  69.520  84.730  1.00  0.00           H  
ATOM   1116  HB3 ALA A  70      45.470  68.070  85.330  1.00  0.00           H  
ATOM   1117  C   ALA A  70      43.070  67.230  86.800  1.00  0.00           C  
ATOM   1118  O   ALA A  70      41.980  66.920  86.420  1.00  0.00           O  
ATOM   1119  N   THR A  71      43.790  66.360  87.670  1.00  0.00           N  
ATOM   1120  HN  THR A  71      44.750  66.540  87.900  1.00  0.00           H  
ATOM   1121  CA  THR A  71      43.240  65.130  88.180  1.00  0.00           C  
ATOM   1122  HA  THR A  71      42.700  64.670  87.370  1.00  0.00           H  
ATOM   1123  CB  THR A  71      44.220  64.100  88.660  1.00  0.00           C  
ATOM   1124  HB  THR A  71      43.660  63.280  89.160  1.00  0.00           H  
ATOM   1125  OG1 THR A  71      45.180  64.680  89.630  1.00  0.00           O  
ATOM   1126  HG1 THR A  71      45.840  65.220  89.190  1.00  0.00           H  
ATOM   1127  CG2 THR A  71      45.080  63.560  87.500  1.00  0.00           C  
ATOM   1128 1HG2 THR A  71      44.450  62.990  86.790  1.00  0.00           H  
ATOM   1129 2HG2 THR A  71      45.710  64.340  87.020  1.00  0.00           H  
ATOM   1130 3HG2 THR A  71      45.790  62.910  88.060  1.00  0.00           H  
ATOM   1131  C   THR A  71      42.150  65.380  89.240  1.00  0.00           C  
ATOM   1132  O   THR A  71      41.010  64.790  89.180  1.00  0.00           O  
ATOM   1133  N   ASN A  72      42.370  66.300  90.180  1.00  0.00           N  
ATOM   1134  HN  ASN A  72      43.300  66.640  90.290  1.00  0.00           H  
ATOM   1135  CA  ASN A  72      41.450  66.620  91.150  1.00  0.00           C  
ATOM   1136  HA  ASN A  72      41.100  65.760  91.700  1.00  0.00           H  
ATOM   1137  CB  ASN A  72      41.990  67.540  92.310  1.00  0.00           C  
ATOM   1138  HB1 ASN A  72      41.120  67.890  92.890  1.00  0.00           H  
ATOM   1139  HB2 ASN A  72      42.520  68.390  91.830  1.00  0.00           H  
ATOM   1140  CG  ASN A  72      42.770  66.690  93.270  1.00  0.00           C  
ATOM   1141  OD1 ASN A  72      42.430  66.640  94.440  1.00  0.00           O  
ATOM   1142  ND2 ASN A  72      43.820  65.950  92.820  1.00  0.00           N  
ATOM   1143 1HD2 ASN A  72      44.120  65.980  91.870  1.00  0.00           H  
ATOM   1144 2HD2 ASN A  72      44.450  65.580  93.500  1.00  0.00           H  
ATOM   1145  C   ASN A  72      40.110  67.240  90.740  1.00  0.00           C  
ATOM   1146  O   ASN A  72      39.060  67.000  91.390  1.00  0.00           O  
ATOM   1147  N   TYR A  73      40.010  67.980  89.660  1.00  0.00           N  
ATOM   1148  HN  TYR A  73      40.890  68.320  89.330  1.00  0.00           H  
ATOM   1149  CA  TYR A  73      38.760  68.540  89.090  1.00  0.00           C  
ATOM   1150  HA  TYR A  73      38.010  68.440  89.850  1.00  0.00           H  
ATOM   1151  CB  TYR A  73      39.130  70.030  88.870  1.00  0.00           C  
ATOM   1152  HB1 TYR A  73      38.270  70.700  88.640  1.00  0.00           H  
ATOM   1153  HB2 TYR A  73      39.840  70.190  88.020  1.00  0.00           H  
ATOM   1154  CG  TYR A  73      39.620  70.740  90.100  1.00  0.00           C  
ATOM   1155  CD1 TYR A  73      40.840  71.330  90.130  1.00  0.00           C  
ATOM   1156  HD1 TYR A  73      41.370  71.360  89.190  1.00  0.00           H  
ATOM   1157  CE1 TYR A  73      41.350  71.970  91.300  1.00  0.00           C  
ATOM   1158  HE1 TYR A  73      42.330  72.390  91.410  1.00  0.00           H  
ATOM   1159  CZ  TYR A  73      40.510  72.030  92.460  1.00  0.00           C  
ATOM   1160  OH  TYR A  73      41.000  72.620  93.630  1.00  0.00           O  
ATOM   1161  HH  TYR A  73      40.300  72.600  94.290  1.00  0.00           H  
ATOM   1162  CD2 TYR A  73      38.760  70.830  91.260  1.00  0.00           C  
ATOM   1163  HD2 TYR A  73      37.800  70.330  91.240  1.00  0.00           H  
ATOM   1164  CE2 TYR A  73      39.260  71.440  92.440  1.00  0.00           C  
ATOM   1165  HE2 TYR A  73      38.630  71.420  93.320  1.00  0.00           H  
ATOM   1166  C   TYR A  73      38.300  67.910  87.770  1.00  0.00           C  
ATOM   1167  O   TYR A  73      37.450  68.400  87.000  1.00  0.00           O  
ATOM   1168  N   ILE A  74      38.860  66.740  87.320  1.00  0.00           N  
ATOM   1169  HN  ILE A  74      39.370  66.150  87.930  1.00  0.00           H  
ATOM   1170  CA  ILE A  74      38.520  66.040  86.070  1.00  0.00           C  
ATOM   1171  HA  ILE A  74      38.860  66.730  85.300  1.00  0.00           H  
ATOM   1172  CB  ILE A  74      39.340  64.800  85.760  1.00  0.00           C  
ATOM   1173  HB  ILE A  74      40.420  65.020  85.900  1.00  0.00           H  
ATOM   1174  CG2 ILE A  74      39.020  63.640  86.720  1.00  0.00           C  
ATOM   1175 1HG2 ILE A  74      37.940  63.390  86.600  1.00  0.00           H  
ATOM   1176 2HG2 ILE A  74      39.690  62.830  86.360  1.00  0.00           H  
ATOM   1177 3HG2 ILE A  74      39.340  63.830  87.770  1.00  0.00           H  
ATOM   1178  CG1 ILE A  74      39.190  64.390  84.230  1.00  0.00           C  
ATOM   1179 1HG1 ILE A  74      38.820  65.310  83.720  1.00  0.00           H  
ATOM   1180 2HG1 ILE A  74      38.390  63.620  84.200  1.00  0.00           H  
ATOM   1181  CD  ILE A  74      40.440  63.810  83.550  1.00  0.00           C  
ATOM   1182  HD1 ILE A  74      41.370  64.420  83.540  1.00  0.00           H  
ATOM   1183  HD2 ILE A  74      40.690  62.850  84.050  1.00  0.00           H  
ATOM   1184  HD3 ILE A  74      40.130  63.480  82.540  1.00  0.00           H  
ATOM   1185  C   ILE A  74      37.050  65.840  85.730  1.00  0.00           C  
ATOM   1186  O   ILE A  74      36.560  65.860  84.590  1.00  0.00           O  
ATOM   1187  N   HIS A  75      36.260  65.490  86.770  1.00  0.00           N  
ATOM   1188  HN  HIS A  75      36.670  65.600  87.670  1.00  0.00           H  
ATOM   1189  CA  HIS A  75      34.890  64.970  86.760  1.00  0.00           C  
ATOM   1190  HA  HIS A  75      34.720  64.790  85.710  1.00  0.00           H  
ATOM   1191  CB  HIS A  75      34.690  63.720  87.740  1.00  0.00           C  
ATOM   1192  HB1 HIS A  75      33.670  63.260  87.740  1.00  0.00           H  
ATOM   1193  HB2 HIS A  75      34.960  64.040  88.770  1.00  0.00           H  
ATOM   1194  ND1 HIS A  75      36.050  61.700  88.280  1.00  0.00           N  
ATOM   1195  CG  HIS A  75      35.480  62.460  87.250  1.00  0.00           C  
ATOM   1196  CE1 HIS A  75      36.520  60.630  87.700  1.00  0.00           C  
ATOM   1197  HE1 HIS A  75      36.800  59.680  88.170  1.00  0.00           H  
ATOM   1198  NE2 HIS A  75      36.310  60.600  86.370  1.00  0.00           N  
ATOM   1199  HE2 HIS A  75      36.310  59.850  85.710  1.00  0.00           H  
ATOM   1200  CD2 HIS A  75      35.630  61.780  86.050  1.00  0.00           C  
ATOM   1201  HD2 HIS A  75      35.300  62.150  85.090  1.00  0.00           H  
ATOM   1202  C   HIS A  75      34.000  66.110  87.080  1.00  0.00           C  
ATOM   1203  O   HIS A  75      32.820  66.170  86.920  1.00  0.00           O  
ATOM   1204  N   LEU A  76      34.570  67.220  87.560  1.00  0.00           N  
ATOM   1205  HN  LEU A  76      35.560  67.150  87.640  1.00  0.00           H  
ATOM   1206  CA  LEU A  76      33.860  68.490  87.860  1.00  0.00           C  
ATOM   1207  HA  LEU A  76      32.880  68.300  88.280  1.00  0.00           H  
ATOM   1208  CB  LEU A  76      34.710  69.380  88.860  1.00  0.00           C  
ATOM   1209  HB1 LEU A  76      35.730  69.480  88.430  1.00  0.00           H  
ATOM   1210  HB2 LEU A  76      34.820  68.910  89.870  1.00  0.00           H  
ATOM   1211  CG  LEU A  76      34.210  70.810  89.140  1.00  0.00           C  
ATOM   1212  HG  LEU A  76      34.110  71.350  88.170  1.00  0.00           H  
ATOM   1213  CD1 LEU A  76      32.830  70.840  89.740  1.00  0.00           C  
ATOM   1214 1HD1 LEU A  76      32.720  70.530  90.800  1.00  0.00           H  
ATOM   1215 2HD1 LEU A  76      32.530  71.910  89.750  1.00  0.00           H  
ATOM   1216 3HD1 LEU A  76      32.100  70.190  89.220  1.00  0.00           H  
ATOM   1217  CD2 LEU A  76      35.230  71.660  90.000  1.00  0.00           C  
ATOM   1218 1HD2 LEU A  76      36.300  71.680  89.710  1.00  0.00           H  
ATOM   1219 2HD2 LEU A  76      34.950  72.730  89.940  1.00  0.00           H  
ATOM   1220 3HD2 LEU A  76      35.190  71.260  91.030  1.00  0.00           H  
ATOM   1221  C   LEU A  76      33.660  69.290  86.580  1.00  0.00           C  
ATOM   1222  O   LEU A  76      32.690  70.010  86.430  1.00  0.00           O  
ATOM   1223  N   ILE A  77      34.580  69.100  85.590  1.00  0.00           N  
ATOM   1224  HN  ILE A  77      35.400  68.580  85.810  1.00  0.00           H  
ATOM   1225  CA  ILE A  77      34.500  69.810  84.330  1.00  0.00           C  
ATOM   1226  HA  ILE A  77      33.940  70.710  84.500  1.00  0.00           H  
ATOM   1227  CB  ILE A  77      35.940  70.200  83.900  1.00  0.00           C  
ATOM   1228  HB  ILE A  77      35.810  70.740  82.940  1.00  0.00           H  
ATOM   1229  CG2 ILE A  77      36.590  71.170  84.890  1.00  0.00           C  
ATOM   1230 1HG2 ILE A  77      37.600  71.480  84.530  1.00  0.00           H  
ATOM   1231 2HG2 ILE A  77      35.930  72.050  84.970  1.00  0.00           H  
ATOM   1232 3HG2 ILE A  77      36.640  70.730  85.910  1.00  0.00           H  
ATOM   1233  CG1 ILE A  77      36.810  68.920  83.570  1.00  0.00           C  
ATOM   1234 1HG1 ILE A  77      36.200  68.220  82.980  1.00  0.00           H  
ATOM   1235 2HG1 ILE A  77      36.960  68.380  84.530  1.00  0.00           H  
ATOM   1236  CD  ILE A  77      38.180  69.100  82.890  1.00  0.00           C  
ATOM   1237  HD1 ILE A  77      38.090  69.710  81.960  1.00  0.00           H  
ATOM   1238  HD2 ILE A  77      38.960  69.690  83.430  1.00  0.00           H  
ATOM   1239  HD3 ILE A  77      38.710  68.140  82.740  1.00  0.00           H  
ATOM   1240  C   ILE A  77      33.910  68.990  83.160  1.00  0.00           C  
ATOM   1241  O   ILE A  77      33.940  67.760  83.260  1.00  0.00           O  
ATOM   1242  N   PRO A  78      33.310  69.590  82.150  1.00  0.00           N  
ATOM   1243  CD  PRO A  78      33.090  71.010  82.030  1.00  0.00           C  
ATOM   1244  HD1 PRO A  78      32.900  71.600  82.950  1.00  0.00           H  
ATOM   1245  HD2 PRO A  78      33.890  71.490  81.430  1.00  0.00           H  
ATOM   1246  CA  PRO A  78      32.530  68.860  81.120  1.00  0.00           C  
ATOM   1247  HA  PRO A  78      31.760  68.350  81.670  1.00  0.00           H  
ATOM   1248  CB  PRO A  78      31.990  69.940  80.190  1.00  0.00           C  
ATOM   1249  HB1 PRO A  78      31.010  69.670  79.740  1.00  0.00           H  
ATOM   1250  HB2 PRO A  78      32.720  69.970  79.360  1.00  0.00           H  
ATOM   1251  CG  PRO A  78      31.900  71.170  81.040  1.00  0.00           C  
ATOM   1252  HG1 PRO A  78      31.040  71.120  81.740  1.00  0.00           H  
ATOM   1253  HG2 PRO A  78      32.070  72.180  80.630  1.00  0.00           H  
ATOM   1254  C   PRO A  78      33.220  67.710  80.350  1.00  0.00           C  
ATOM   1255  O   PRO A  78      34.440  67.750  80.250  1.00  0.00           O  
ATOM   1256  N   SER A  79      32.410  66.830  79.770  1.00  0.00           N  
ATOM   1257  HN  SER A  79      31.420  66.960  79.830  1.00  0.00           H  
ATOM   1258  CA  SER A  79      32.860  65.670  79.020  1.00  0.00           C  
ATOM   1259  HA  SER A  79      33.430  65.050  79.690  1.00  0.00           H  
ATOM   1260  CB  SER A  79      31.640  64.740  78.770  1.00  0.00           C  
ATOM   1261  HB1 SER A  79      30.940  64.760  79.630  1.00  0.00           H  
ATOM   1262  HB2 SER A  79      32.040  63.710  78.690  1.00  0.00           H  
ATOM   1263  OG  SER A  79      30.920  65.210  77.590  1.00  0.00           O  
ATOM   1264  HG1 SER A  79      30.440  65.980  77.900  1.00  0.00           H  
ATOM   1265  C   SER A  79      33.810  65.820  77.840  1.00  0.00           C  
ATOM   1266  O   SER A  79      34.750  65.020  77.760  1.00  0.00           O  
ATOM   1267  N   PRO A  80      33.810  66.790  76.910  1.00  0.00           N  
ATOM   1268  CD  PRO A  80      32.800  67.850  76.850  1.00  0.00           C  
ATOM   1269  HD1 PRO A  80      31.780  67.500  77.130  1.00  0.00           H  
ATOM   1270  HD2 PRO A  80      33.020  68.640  77.610  1.00  0.00           H  
ATOM   1271  CA  PRO A  80      34.910  67.050  75.950  1.00  0.00           C  
ATOM   1272  HA  PRO A  80      35.120  66.090  75.510  1.00  0.00           H  
ATOM   1273  CB  PRO A  80      34.380  68.170  75.010  1.00  0.00           C  
ATOM   1274  HB1 PRO A  80      34.400  67.920  73.930  1.00  0.00           H  
ATOM   1275  HB2 PRO A  80      35.010  69.080  75.080  1.00  0.00           H  
ATOM   1276  CG  PRO A  80      32.890  68.340  75.360  1.00  0.00           C  
ATOM   1277  HG1 PRO A  80      32.240  67.650  74.770  1.00  0.00           H  
ATOM   1278  HG2 PRO A  80      32.540  69.390  75.260  1.00  0.00           H  
ATOM   1279  C   PRO A  80      36.170  67.500  76.680  1.00  0.00           C  
ATOM   1280  O   PRO A  80      37.230  67.000  76.370  1.00  0.00           O  
ATOM   1281  N   LEU A  81      36.110  68.510  77.660  1.00  0.00           N  
ATOM   1282  HN  LEU A  81      35.210  68.880  77.890  1.00  0.00           H  
ATOM   1283  CA  LEU A  81      37.290  69.070  78.420  1.00  0.00           C  
ATOM   1284  HA  LEU A  81      37.880  69.450  77.600  1.00  0.00           H  
ATOM   1285  CB  LEU A  81      37.130  70.340  79.310  1.00  0.00           C  
ATOM   1286  HB1 LEU A  81      37.970  70.440  80.030  1.00  0.00           H  
ATOM   1287  HB2 LEU A  81      36.230  70.150  79.930  1.00  0.00           H  
ATOM   1288  CG  LEU A  81      36.990  71.620  78.470  1.00  0.00           C  
ATOM   1289  HG  LEU A  81      37.310  71.530  77.410  1.00  0.00           H  
ATOM   1290  CD1 LEU A  81      35.550  72.150  78.470  1.00  0.00           C  
ATOM   1291 1HD1 LEU A  81      34.870  71.330  78.150  1.00  0.00           H  
ATOM   1292 2HD1 LEU A  81      35.150  72.520  79.440  1.00  0.00           H  
ATOM   1293 3HD1 LEU A  81      35.430  72.930  77.690  1.00  0.00           H  
ATOM   1294  CD2 LEU A  81      37.820  72.740  79.110  1.00  0.00           C  
ATOM   1295 1HD2 LEU A  81      38.890  72.480  78.960  1.00  0.00           H  
ATOM   1296 2HD2 LEU A  81      37.550  73.760  78.760  1.00  0.00           H  
ATOM   1297 3HD2 LEU A  81      37.640  72.670  80.210  1.00  0.00           H  
ATOM   1298  C   LEU A  81      37.990  68.010  79.250  1.00  0.00           C  
ATOM   1299  O   LEU A  81      39.160  67.760  79.060  1.00  0.00           O  
ATOM   1300  N   SER A  82      37.230  67.210  80.050  1.00  0.00           N  
ATOM   1301  HN  SER A  82      36.280  67.460  80.250  1.00  0.00           H  
ATOM   1302  CA  SER A  82      37.580  65.870  80.640  1.00  0.00           C  
ATOM   1303  HA  SER A  82      38.260  66.010  81.470  1.00  0.00           H  
ATOM   1304  CB  SER A  82      36.340  65.380  81.320  1.00  0.00           C  
ATOM   1305  HB1 SER A  82      35.500  65.240  80.620  1.00  0.00           H  
ATOM   1306  HB2 SER A  82      35.990  66.130  82.070  1.00  0.00           H  
ATOM   1307  OG  SER A  82      36.590  64.260  82.120  1.00  0.00           O  
ATOM   1308  HG1 SER A  82      36.620  64.750  82.950  1.00  0.00           H  
ATOM   1309  C   SER A  82      38.150  64.810  79.690  1.00  0.00           C  
ATOM   1310  O   SER A  82      39.230  64.290  79.990  1.00  0.00           O  
ATOM   1311  N   PHE A  83      37.580  64.590  78.480  1.00  0.00           N  
ATOM   1312  HN  PHE A  83      36.700  64.990  78.230  1.00  0.00           H  
ATOM   1313  CA  PHE A  83      38.210  63.770  77.430  1.00  0.00           C  
ATOM   1314  HA  PHE A  83      38.560  62.900  77.960  1.00  0.00           H  
ATOM   1315  CB  PHE A  83      37.210  63.430  76.280  1.00  0.00           C  
ATOM   1316  HB1 PHE A  83      36.810  64.350  75.800  1.00  0.00           H  
ATOM   1317  HB2 PHE A  83      36.350  62.950  76.800  1.00  0.00           H  
ATOM   1318  CG  PHE A  83      37.660  62.630  75.170  1.00  0.00           C  
ATOM   1319  CD1 PHE A  83      38.030  63.300  73.940  1.00  0.00           C  
ATOM   1320  HD1 PHE A  83      38.100  64.370  73.850  1.00  0.00           H  
ATOM   1321  CE1 PHE A  83      38.230  62.570  72.770  1.00  0.00           C  
ATOM   1322  HE1 PHE A  83      38.320  63.100  71.830  1.00  0.00           H  
ATOM   1323  CZ  PHE A  83      38.230  61.080  72.850  1.00  0.00           C  
ATOM   1324  HZ  PHE A  83      38.440  60.460  71.990  1.00  0.00           H  
ATOM   1325  CD2 PHE A  83      37.760  61.250  75.190  1.00  0.00           C  
ATOM   1326  HD2 PHE A  83      37.390  60.650  76.010  1.00  0.00           H  
ATOM   1327  CE2 PHE A  83      38.030  60.460  74.080  1.00  0.00           C  
ATOM   1328  HE2 PHE A  83      38.220  59.400  74.200  1.00  0.00           H  
ATOM   1329  C   PHE A  83      39.530  64.340  76.820  1.00  0.00           C  
ATOM   1330  O   PHE A  83      40.440  63.660  76.430  1.00  0.00           O  
ATOM   1331  N   LEU A  84      39.650  65.640  76.680  1.00  0.00           N  
ATOM   1332  HN  LEU A  84      38.800  66.160  76.750  1.00  0.00           H  
ATOM   1333  CA  LEU A  84      40.750  66.260  76.030  1.00  0.00           C  
ATOM   1334  HA  LEU A  84      41.170  65.610  75.280  1.00  0.00           H  
ATOM   1335  CB  LEU A  84      40.260  67.520  75.320  1.00  0.00           C  
ATOM   1336  HB1 LEU A  84      41.110  68.100  74.900  1.00  0.00           H  
ATOM   1337  HB2 LEU A  84      39.750  68.280  75.950  1.00  0.00           H  
ATOM   1338  CG  LEU A  84      39.180  67.280  74.140  1.00  0.00           C  
ATOM   1339  HG  LEU A  84      38.520  66.450  74.450  1.00  0.00           H  
ATOM   1340  CD1 LEU A  84      38.330  68.510  73.800  1.00  0.00           C  
ATOM   1341 1HD1 LEU A  84      37.530  68.210  73.090  1.00  0.00           H  
ATOM   1342 2HD1 LEU A  84      37.890  68.900  74.740  1.00  0.00           H  
ATOM   1343 3HD1 LEU A  84      39.060  69.280  73.480  1.00  0.00           H  
ATOM   1344  CD2 LEU A  84      40.080  66.830  72.980  1.00  0.00           C  
ATOM   1345 1HD2 LEU A  84      40.820  67.590  72.660  1.00  0.00           H  
ATOM   1346 2HD2 LEU A  84      40.650  65.890  73.170  1.00  0.00           H  
ATOM   1347 3HD2 LEU A  84      39.490  66.620  72.050  1.00  0.00           H  
ATOM   1348  C   LEU A  84      41.900  66.620  76.930  1.00  0.00           C  
ATOM   1349  O   LEU A  84      42.940  67.080  76.480  1.00  0.00           O  
ATOM   1350  N   ALA A  85      41.690  66.410  78.240  1.00  0.00           N  
ATOM   1351  HN  ALA A  85      40.770  66.150  78.510  1.00  0.00           H  
ATOM   1352  CA  ALA A  85      42.550  66.800  79.340  1.00  0.00           C  
ATOM   1353  HA  ALA A  85      42.750  67.840  79.130  1.00  0.00           H  
ATOM   1354  CB  ALA A  85      41.830  66.490  80.680  1.00  0.00           C  
ATOM   1355  HB1 ALA A  85      41.390  65.470  80.600  1.00  0.00           H  
ATOM   1356  HB2 ALA A  85      42.540  66.520  81.530  1.00  0.00           H  
ATOM   1357  HB3 ALA A  85      40.910  67.070  80.850  1.00  0.00           H  
ATOM   1358  C   ALA A  85      43.860  66.120  79.360  1.00  0.00           C  
ATOM   1359  O   ALA A  85      44.840  66.830  79.590  1.00  0.00           O  
ATOM   1360  N   TRP A  86      43.890  64.790  79.100  1.00  0.00           N  
ATOM   1361  HN  TRP A  86      43.140  64.180  78.890  1.00  0.00           H  
ATOM   1362  CA  TRP A  86      45.190  64.260  78.940  1.00  0.00           C  
ATOM   1363  HA  TRP A  86      45.880  64.680  79.660  1.00  0.00           H  
ATOM   1364  CB  TRP A  86      45.330  62.750  79.370  1.00  0.00           C  
ATOM   1365  HB1 TRP A  86      46.390  62.420  79.290  1.00  0.00           H  
ATOM   1366  HB2 TRP A  86      44.750  62.070  78.710  1.00  0.00           H  
ATOM   1367  CG  TRP A  86      44.890  62.570  80.810  1.00  0.00           C  
ATOM   1368  CD1 TRP A  86      44.170  61.530  81.250  1.00  0.00           C  
ATOM   1369  HD1 TRP A  86      43.760  60.780  80.590  1.00  0.00           H  
ATOM   1370  NE1 TRP A  86      43.620  61.760  82.470  1.00  0.00           N  
ATOM   1371  HE1 TRP A  86      42.930  61.260  82.950  1.00  0.00           H  
ATOM   1372  CE2 TRP A  86      44.090  62.860  82.950  1.00  0.00           C  
ATOM   1373  CD2 TRP A  86      44.920  63.430  81.970  1.00  0.00           C  
ATOM   1374  CE3 TRP A  86      45.440  64.730  82.200  1.00  0.00           C  
ATOM   1375  HE3 TRP A  86      46.170  65.190  81.550  1.00  0.00           H  
ATOM   1376  CZ3 TRP A  86      45.260  65.360  83.420  1.00  0.00           C  
ATOM   1377  HZ3 TRP A  86      45.790  66.280  83.630  1.00  0.00           H  
ATOM   1378  CZ2 TRP A  86      43.950  63.500  84.210  1.00  0.00           C  
ATOM   1379  HZ2 TRP A  86      43.310  62.990  84.920  1.00  0.00           H  
ATOM   1380  CH2 TRP A  86      44.470  64.800  84.460  1.00  0.00           C  
ATOM   1381  HH2 TRP A  86      44.290  65.340  85.380  1.00  0.00           H  
ATOM   1382  C   TRP A  86      45.750  64.400  77.520  1.00  0.00           C  
ATOM   1383  O   TRP A  86      46.920  64.760  77.550  1.00  0.00           O  
ATOM   1384  N   PRO A  87      45.210  64.280  76.300  1.00  0.00           N  
ATOM   1385  CD  PRO A  87      43.910  63.720  76.060  1.00  0.00           C  
ATOM   1386  HD1 PRO A  87      43.690  62.750  76.560  1.00  0.00           H  
ATOM   1387  HD2 PRO A  87      43.210  64.510  76.420  1.00  0.00           H  
ATOM   1388  CA  PRO A  87      45.800  64.800  75.040  1.00  0.00           C  
ATOM   1389  HA  PRO A  87      46.650  64.140  74.910  1.00  0.00           H  
ATOM   1390  CB  PRO A  87      44.680  64.700  74.010  1.00  0.00           C  
ATOM   1391  HB1 PRO A  87      45.050  64.560  72.970  1.00  0.00           H  
ATOM   1392  HB2 PRO A  87      44.090  65.650  74.000  1.00  0.00           H  
ATOM   1393  CG  PRO A  87      43.870  63.520  74.540  1.00  0.00           C  
ATOM   1394  HG1 PRO A  87      44.260  62.520  74.250  1.00  0.00           H  
ATOM   1395  HG2 PRO A  87      42.840  63.600  74.140  1.00  0.00           H  
ATOM   1396  C   PRO A  87      46.450  66.170  75.140  1.00  0.00           C  
ATOM   1397  O   PRO A  87      47.630  66.320  74.850  1.00  0.00           O  
ATOM   1398  N   VAL A  88      45.790  67.210  75.710  1.00  0.00           N  
ATOM   1399  HN  VAL A  88      44.830  67.080  75.960  1.00  0.00           H  
ATOM   1400  CA  VAL A  88      46.450  68.480  75.960  1.00  0.00           C  
ATOM   1401  HA  VAL A  88      46.840  68.910  75.050  1.00  0.00           H  
ATOM   1402  CB  VAL A  88      45.560  69.520  76.720  1.00  0.00           C  
ATOM   1403  HB  VAL A  88      45.140  68.950  77.570  1.00  0.00           H  
ATOM   1404  CG1 VAL A  88      46.350  70.800  77.170  1.00  0.00           C  
ATOM   1405 1HG1 VAL A  88      47.220  70.550  77.820  1.00  0.00           H  
ATOM   1406 2HG1 VAL A  88      46.800  71.400  76.350  1.00  0.00           H  
ATOM   1407 3HG1 VAL A  88      45.650  71.450  77.730  1.00  0.00           H  
ATOM   1408  CG2 VAL A  88      44.330  69.930  75.850  1.00  0.00           C  
ATOM   1409 1HG2 VAL A  88      44.730  70.620  75.080  1.00  0.00           H  
ATOM   1410 2HG2 VAL A  88      43.710  69.100  75.450  1.00  0.00           H  
ATOM   1411 3HG2 VAL A  88      43.640  70.380  76.590  1.00  0.00           H  
ATOM   1412  C   VAL A  88      47.760  68.390  76.760  1.00  0.00           C  
ATOM   1413  O   VAL A  88      48.860  68.810  76.360  1.00  0.00           O  
ATOM   1414  N   TYR A  89      47.660  67.580  77.890  1.00  0.00           N  
ATOM   1415  HN  TYR A  89      46.810  67.100  78.060  1.00  0.00           H  
ATOM   1416  CA  TYR A  89      48.730  67.430  78.820  1.00  0.00           C  
ATOM   1417  HA  TYR A  89      49.230  68.370  78.980  1.00  0.00           H  
ATOM   1418  CB  TYR A  89      48.280  66.810  80.240  1.00  0.00           C  
ATOM   1419  HB1 TYR A  89      48.080  65.750  79.960  1.00  0.00           H  
ATOM   1420  HB2 TYR A  89      47.370  67.330  80.590  1.00  0.00           H  
ATOM   1421  CG  TYR A  89      49.430  66.940  81.160  1.00  0.00           C  
ATOM   1422  CD1 TYR A  89      50.290  65.850  81.350  1.00  0.00           C  
ATOM   1423  HD1 TYR A  89      50.240  64.970  80.740  1.00  0.00           H  
ATOM   1424  CE1 TYR A  89      51.250  65.970  82.350  1.00  0.00           C  
ATOM   1425  HE1 TYR A  89      51.700  65.070  82.750  1.00  0.00           H  
ATOM   1426  CZ  TYR A  89      51.360  67.000  83.230  1.00  0.00           C  
ATOM   1427  OH  TYR A  89      52.220  66.820  84.350  1.00  0.00           O  
ATOM   1428  HH  TYR A  89      52.090  67.510  85.010  1.00  0.00           H  
ATOM   1429  CD2 TYR A  89      49.460  67.990  82.170  1.00  0.00           C  
ATOM   1430  HD2 TYR A  89      48.670  68.720  82.270  1.00  0.00           H  
ATOM   1431  CE2 TYR A  89      50.390  67.980  83.160  1.00  0.00           C  
ATOM   1432  HE2 TYR A  89      50.370  68.700  83.960  1.00  0.00           H  
ATOM   1433  C   TYR A  89      49.840  66.610  78.260  1.00  0.00           C  
ATOM   1434  O   TYR A  89      51.010  66.920  78.560  1.00  0.00           O  
ATOM   1435  N   TRP A  90      49.560  65.530  77.410  1.00  0.00           N  
ATOM   1436  HN  TRP A  90      48.650  65.220  77.130  1.00  0.00           H  
ATOM   1437  CA  TRP A  90      50.570  64.620  76.800  1.00  0.00           C  
ATOM   1438  HA  TRP A  90      51.040  64.320  77.720  1.00  0.00           H  
ATOM   1439  CB  TRP A  90      49.940  63.370  76.230  1.00  0.00           C  
ATOM   1440  HB1 TRP A  90      50.830  62.840  75.840  1.00  0.00           H  
ATOM   1441  HB2 TRP A  90      49.240  63.580  75.390  1.00  0.00           H  
ATOM   1442  CG  TRP A  90      49.250  62.380  77.200  1.00  0.00           C  
ATOM   1443  CD1 TRP A  90      49.510  62.130  78.550  1.00  0.00           C  
ATOM   1444  HD1 TRP A  90      50.090  62.780  79.200  1.00  0.00           H  
ATOM   1445  NE1 TRP A  90      48.620  61.220  78.990  1.00  0.00           N  
ATOM   1446  HE1 TRP A  90      48.340  61.180  79.930  1.00  0.00           H  
ATOM   1447  CE2 TRP A  90      47.730  60.830  78.060  1.00  0.00           C  
ATOM   1448  CD2 TRP A  90      48.150  61.530  76.880  1.00  0.00           C  
ATOM   1449  CE3 TRP A  90      47.440  61.390  75.720  1.00  0.00           C  
ATOM   1450  HE3 TRP A  90      47.510  62.000  74.830  1.00  0.00           H  
ATOM   1451  CZ3 TRP A  90      46.330  60.560  75.820  1.00  0.00           C  
ATOM   1452  HZ3 TRP A  90      45.770  60.370  74.910  1.00  0.00           H  
ATOM   1453  CZ2 TRP A  90      46.680  60.020  78.100  1.00  0.00           C  
ATOM   1454  HZ2 TRP A  90      46.300  59.520  78.980  1.00  0.00           H  
ATOM   1455  CH2 TRP A  90      45.880  59.950  76.950  1.00  0.00           C  
ATOM   1456  HH2 TRP A  90      45.070  59.250  76.820  1.00  0.00           H  
ATOM   1457  C   TRP A  90      51.600  65.290  75.930  1.00  0.00           C  
ATOM   1458  O   TRP A  90      52.750  65.120  76.070  1.00  0.00           O  
ATOM   1459  N   ILE A  91      51.040  66.200  75.070  1.00  0.00           N  
ATOM   1460  HN  ILE A  91      50.040  66.160  75.050  1.00  0.00           H  
ATOM   1461  CA  ILE A  91      51.780  67.150  74.240  1.00  0.00           C  
ATOM   1462  HA  ILE A  91      52.450  66.490  73.710  1.00  0.00           H  
ATOM   1463  CB  ILE A  91      50.650  67.800  73.330  1.00  0.00           C  
ATOM   1464  HB  ILE A  91      49.710  67.900  73.910  1.00  0.00           H  
ATOM   1465  CG2 ILE A  91      50.950  69.210  72.930  1.00  0.00           C  
ATOM   1466 1HG2 ILE A  91      51.840  69.300  72.270  1.00  0.00           H  
ATOM   1467 2HG2 ILE A  91      50.070  69.580  72.370  1.00  0.00           H  
ATOM   1468 3HG2 ILE A  91      51.080  69.900  73.800  1.00  0.00           H  
ATOM   1469  CG1 ILE A  91      50.250  66.850  72.120  1.00  0.00           C  
ATOM   1470 1HG1 ILE A  91      49.340  67.220  71.610  1.00  0.00           H  
ATOM   1471 2HG1 ILE A  91      50.010  65.940  72.700  1.00  0.00           H  
ATOM   1472  CD  ILE A  91      51.330  66.470  71.120  1.00  0.00           C  
ATOM   1473  HD1 ILE A  91      52.300  66.230  71.620  1.00  0.00           H  
ATOM   1474  HD2 ILE A  91      50.920  65.650  70.490  1.00  0.00           H  
ATOM   1475  HD3 ILE A  91      51.590  67.330  70.470  1.00  0.00           H  
ATOM   1476  C   ILE A  91      52.630  68.140  75.050  1.00  0.00           C  
ATOM   1477  O   ILE A  91      53.810  68.350  74.830  1.00  0.00           O  
ATOM   1478  N   PHE A  92      52.010  68.820  76.080  1.00  0.00           N  
ATOM   1479  HN  PHE A  92      51.010  68.790  76.110  1.00  0.00           H  
ATOM   1480  CA  PHE A  92      52.670  69.700  76.920  1.00  0.00           C  
ATOM   1481  HA  PHE A  92      52.990  70.580  76.380  1.00  0.00           H  
ATOM   1482  CB  PHE A  92      51.660  70.340  77.960  1.00  0.00           C  
ATOM   1483  HB1 PHE A  92      51.030  69.500  78.320  1.00  0.00           H  
ATOM   1484  HB2 PHE A  92      51.100  71.200  77.540  1.00  0.00           H  
ATOM   1485  CG  PHE A  92      52.260  70.830  79.330  1.00  0.00           C  
ATOM   1486  CD1 PHE A  92      52.000  70.170  80.530  1.00  0.00           C  
ATOM   1487  HD1 PHE A  92      51.540  69.200  80.400  1.00  0.00           H  
ATOM   1488  CE1 PHE A  92      52.470  70.700  81.710  1.00  0.00           C  
ATOM   1489  HE1 PHE A  92      52.210  70.120  82.580  1.00  0.00           H  
ATOM   1490  CZ  PHE A  92      53.020  71.940  81.760  1.00  0.00           C  
ATOM   1491  HZ  PHE A  92      53.380  72.260  82.730  1.00  0.00           H  
ATOM   1492  CD2 PHE A  92      52.790  72.150  79.420  1.00  0.00           C  
ATOM   1493  HD2 PHE A  92      52.860  72.710  78.490  1.00  0.00           H  
ATOM   1494  CE2 PHE A  92      53.230  72.670  80.620  1.00  0.00           C  
ATOM   1495  HE2 PHE A  92      53.640  73.670  80.660  1.00  0.00           H  
ATOM   1496  C   PHE A  92      53.880  69.110  77.730  1.00  0.00           C  
ATOM   1497  O   PHE A  92      55.060  69.620  77.630  1.00  0.00           O  
ATOM   1498  N   GLN A  93      53.610  67.950  78.310  1.00  0.00           N  
ATOM   1499  HN  GLN A  93      52.680  67.570  78.370  1.00  0.00           H  
ATOM   1500  CA  GLN A  93      54.630  67.240  78.980  1.00  0.00           C  
ATOM   1501  HA  GLN A  93      54.960  67.930  79.740  1.00  0.00           H  
ATOM   1502  CB  GLN A  93      53.930  66.000  79.700  1.00  0.00           C  
ATOM   1503  HB1 GLN A  93      53.480  65.450  78.850  1.00  0.00           H  
ATOM   1504  HB2 GLN A  93      53.100  66.430  80.310  1.00  0.00           H  
ATOM   1505  CG  GLN A  93      54.790  65.120  80.650  1.00  0.00           C  
ATOM   1506  HG1 GLN A  93      55.480  64.460  80.080  1.00  0.00           H  
ATOM   1507  HG2 GLN A  93      54.060  64.440  81.150  1.00  0.00           H  
ATOM   1508  CD  GLN A  93      55.540  65.930  81.730  1.00  0.00           C  
ATOM   1509  OE1 GLN A  93      56.760  65.910  81.890  1.00  0.00           O  
ATOM   1510  NE2 GLN A  93      54.810  66.590  82.600  1.00  0.00           N  
ATOM   1511 1HE2 GLN A  93      53.820  66.470  82.610  1.00  0.00           H  
ATOM   1512 2HE2 GLN A  93      55.180  67.110  83.370  1.00  0.00           H  
ATOM   1513  C   GLN A  93      55.760  66.790  78.060  1.00  0.00           C  
ATOM   1514  O   GLN A  93      56.910  66.670  78.440  1.00  0.00           O  
ATOM   1515  N   GLY A  94      55.460  66.520  76.800  1.00  0.00           N  
ATOM   1516  HN  GLY A  94      54.510  66.440  76.510  1.00  0.00           H  
ATOM   1517  CA  GLY A  94      56.430  66.010  75.820  1.00  0.00           C  
ATOM   1518  HA1 GLY A  94      57.090  65.290  76.290  1.00  0.00           H  
ATOM   1519  HA2 GLY A  94      55.860  65.650  74.980  1.00  0.00           H  
ATOM   1520  C   GLY A  94      57.310  67.150  75.360  1.00  0.00           C  
ATOM   1521  O   GLY A  94      58.530  67.000  75.080  1.00  0.00           O  
ATOM   1522  N   CYS A  95      56.820  68.380  75.360  1.00  0.00           N  
ATOM   1523  HN  CYS A  95      55.910  68.540  75.730  1.00  0.00           H  
ATOM   1524  CA  CYS A  95      57.650  69.630  75.250  1.00  0.00           C  
ATOM   1525  HA  CYS A  95      58.250  69.430  74.370  1.00  0.00           H  
ATOM   1526  CB  CYS A  95      56.660  70.810  74.910  1.00  0.00           C  
ATOM   1527  HB1 CYS A  95      55.770  70.890  75.580  1.00  0.00           H  
ATOM   1528  HB2 CYS A  95      56.210  70.640  73.910  1.00  0.00           H  
ATOM   1529  SG  CYS A  95      57.560  72.350  74.860  1.00  0.00           S  
ATOM   1530  HG1 CYS A  95      57.660  72.630  73.560  1.00  0.00           H  
ATOM   1531  C   CYS A  95      58.590  69.910  76.450  1.00  0.00           C  
ATOM   1532  O   CYS A  95      59.710  70.370  76.380  1.00  0.00           O  
ATOM   1533  N   ILE A  96      58.170  69.510  77.710  1.00  0.00           N  
ATOM   1534  HN  ILE A  96      57.210  69.250  77.800  1.00  0.00           H  
ATOM   1535  CA  ILE A  96      59.110  69.450  78.870  1.00  0.00           C  
ATOM   1536  HA  ILE A  96      59.630  70.380  79.000  1.00  0.00           H  
ATOM   1537  CB  ILE A  96      58.270  69.290  80.140  1.00  0.00           C  
ATOM   1538  HB  ILE A  96      57.490  68.520  79.950  1.00  0.00           H  
ATOM   1539  CG2 ILE A  96      59.170  68.870  81.360  1.00  0.00           C  
ATOM   1540 1HG2 ILE A  96      60.040  69.550  81.490  1.00  0.00           H  
ATOM   1541 2HG2 ILE A  96      58.550  68.870  82.280  1.00  0.00           H  
ATOM   1542 3HG2 ILE A  96      59.580  67.830  81.340  1.00  0.00           H  
ATOM   1543  CG1 ILE A  96      57.580  70.660  80.500  1.00  0.00           C  
ATOM   1544 1HG1 ILE A  96      57.360  71.070  79.490  1.00  0.00           H  
ATOM   1545 2HG1 ILE A  96      58.320  71.340  80.960  1.00  0.00           H  
ATOM   1546  CD  ILE A  96      56.340  70.530  81.310  1.00  0.00           C  
ATOM   1547  HD1 ILE A  96      56.440  70.120  82.340  1.00  0.00           H  
ATOM   1548  HD2 ILE A  96      55.900  71.530  81.490  1.00  0.00           H  
ATOM   1549  HD3 ILE A  96      55.570  70.000  80.710  1.00  0.00           H  
ATOM   1550  C   ILE A  96      60.180  68.440  78.670  1.00  0.00           C  
ATOM   1551  O   ILE A  96      61.400  68.720  78.620  1.00  0.00           O  
ATOM   1552  N   LEU A  97      59.890  67.070  78.380  1.00  0.00           N  
ATOM   1553  HN  LEU A  97      58.910  66.900  78.520  1.00  0.00           H  
ATOM   1554  CA  LEU A  97      60.860  66.020  78.100  1.00  0.00           C  
ATOM   1555  HA  LEU A  97      61.530  65.910  78.940  1.00  0.00           H  
ATOM   1556  CB  LEU A  97      60.230  64.640  77.860  1.00  0.00           C  
ATOM   1557  HB1 LEU A  97      61.000  63.870  77.650  1.00  0.00           H  
ATOM   1558  HB2 LEU A  97      59.660  64.630  76.900  1.00  0.00           H  
ATOM   1559  CG  LEU A  97      59.360  64.150  79.130  1.00  0.00           C  
ATOM   1560  HG  LEU A  97      58.670  64.970  79.400  1.00  0.00           H  
ATOM   1561  CD1 LEU A  97      58.560  62.980  78.570  1.00  0.00           C  
ATOM   1562 1HD1 LEU A  97      59.280  62.190  78.270  1.00  0.00           H  
ATOM   1563 2HD1 LEU A  97      57.940  62.640  79.430  1.00  0.00           H  
ATOM   1564 3HD1 LEU A  97      57.830  63.180  77.760  1.00  0.00           H  
ATOM   1565  CD2 LEU A  97      60.210  63.680  80.310  1.00  0.00           C  
ATOM   1566 1HD2 LEU A  97      60.570  64.610  80.810  1.00  0.00           H  
ATOM   1567 2HD2 LEU A  97      59.810  63.030  81.120  1.00  0.00           H  
ATOM   1568 3HD2 LEU A  97      61.130  63.240  79.850  1.00  0.00           H  
ATOM   1569  C   LEU A  97      61.770  66.260  76.890  1.00  0.00           C  
ATOM   1570  O   LEU A  97      62.960  65.990  76.890  1.00  0.00           O  
ATOM   1571  N   THR A  98      61.200  66.960  75.840  1.00  0.00           N  
ATOM   1572  HN  THR A  98      60.210  67.100  75.810  1.00  0.00           H  
ATOM   1573  CA  THR A  98      62.100  67.500  74.780  1.00  0.00           C  
ATOM   1574  HA  THR A  98      62.780  66.810  74.300  1.00  0.00           H  
ATOM   1575  CB  THR A  98      61.340  67.990  73.590  1.00  0.00           C  
ATOM   1576  HB  THR A  98      60.580  68.700  73.990  1.00  0.00           H  
ATOM   1577  OG1 THR A  98      60.660  66.870  73.050  1.00  0.00           O  
ATOM   1578  HG1 THR A  98      60.260  66.660  73.900  1.00  0.00           H  
ATOM   1579  CG2 THR A  98      62.330  68.590  72.520  1.00  0.00           C  
ATOM   1580 1HG2 THR A  98      61.760  68.840  71.610  1.00  0.00           H  
ATOM   1581 2HG2 THR A  98      62.900  69.500  72.830  1.00  0.00           H  
ATOM   1582 3HG2 THR A  98      63.040  67.780  72.260  1.00  0.00           H  
ATOM   1583  C   THR A  98      63.090  68.540  75.210  1.00  0.00           C  
ATOM   1584  O   THR A  98      64.270  68.450  74.890  1.00  0.00           O  
ATOM   1585  N   GLY A  99      62.730  69.500  76.110  1.00  0.00           N  
ATOM   1586  HN  GLY A  99      61.770  69.650  76.330  1.00  0.00           H  
ATOM   1587  CA  GLY A  99      63.660  70.350  76.770  1.00  0.00           C  
ATOM   1588  HA1 GLY A  99      64.070  71.060  76.050  1.00  0.00           H  
ATOM   1589  HA2 GLY A  99      63.030  70.880  77.460  1.00  0.00           H  
ATOM   1590  C   GLY A  99      64.820  69.650  77.490  1.00  0.00           C  
ATOM   1591  O   GLY A  99      65.990  69.990  77.270  1.00  0.00           O  
ATOM   1592  N   VAL A 100      64.450  68.640  78.320  1.00  0.00           N  
ATOM   1593  HN  VAL A 100      63.490  68.420  78.520  1.00  0.00           H  
ATOM   1594  CA  VAL A 100      65.370  67.870  79.130  1.00  0.00           C  
ATOM   1595  HA  VAL A 100      66.030  68.510  79.700  1.00  0.00           H  
ATOM   1596  CB  VAL A 100      64.520  66.860  79.900  1.00  0.00           C  
ATOM   1597  HB  VAL A 100      63.870  66.270  79.210  1.00  0.00           H  
ATOM   1598  CG1 VAL A 100      65.460  65.920  80.730  1.00  0.00           C  
ATOM   1599 1HG1 VAL A 100      66.190  66.530  81.300  1.00  0.00           H  
ATOM   1600 2HG1 VAL A 100      64.890  65.370  81.500  1.00  0.00           H  
ATOM   1601 3HG1 VAL A 100      66.180  65.230  80.230  1.00  0.00           H  
ATOM   1602  CG2 VAL A 100      63.610  67.640  80.870  1.00  0.00           C  
ATOM   1603 1HG2 VAL A 100      62.910  68.320  80.350  1.00  0.00           H  
ATOM   1604 2HG2 VAL A 100      63.060  67.050  81.630  1.00  0.00           H  
ATOM   1605 3HG2 VAL A 100      64.280  68.230  81.530  1.00  0.00           H  
ATOM   1606  C   VAL A 100      66.380  67.180  78.270  1.00  0.00           C  
ATOM   1607  O   VAL A 100      67.570  67.270  78.430  1.00  0.00           O  
ATOM   1608  N   TRP A 101      65.840  66.450  77.250  1.00  0.00           N  
ATOM   1609  HN  TRP A 101      64.860  66.280  77.210  1.00  0.00           H  
ATOM   1610  CA  TRP A 101      66.660  65.670  76.330  1.00  0.00           C  
ATOM   1611  HA  TRP A 101      67.270  65.060  76.980  1.00  0.00           H  
ATOM   1612  CB  TRP A 101      65.770  64.880  75.370  1.00  0.00           C  
ATOM   1613  HB1 TRP A 101      65.310  65.580  74.640  1.00  0.00           H  
ATOM   1614  HB2 TRP A 101      65.030  64.590  76.150  1.00  0.00           H  
ATOM   1615  CG  TRP A 101      66.360  63.580  74.770  1.00  0.00           C  
ATOM   1616  CD1 TRP A 101      67.690  63.180  74.950  1.00  0.00           C  
ATOM   1617  HD1 TRP A 101      68.410  63.680  75.580  1.00  0.00           H  
ATOM   1618  NE1 TRP A 101      67.960  62.100  74.180  1.00  0.00           N  
ATOM   1619  HE1 TRP A 101      68.830  61.660  74.240  1.00  0.00           H  
ATOM   1620  CE2 TRP A 101      66.800  61.780  73.470  1.00  0.00           C  
ATOM   1621  CD2 TRP A 101      65.790  62.690  73.740  1.00  0.00           C  
ATOM   1622  CE3 TRP A 101      64.570  62.590  73.070  1.00  0.00           C  
ATOM   1623  HE3 TRP A 101      63.760  63.290  73.200  1.00  0.00           H  
ATOM   1624  CZ3 TRP A 101      64.390  61.490  72.250  1.00  0.00           C  
ATOM   1625  HZ3 TRP A 101      63.440  61.320  71.750  1.00  0.00           H  
ATOM   1626  CZ2 TRP A 101      66.600  60.710  72.660  1.00  0.00           C  
ATOM   1627  HZ2 TRP A 101      67.420  60.020  72.520  1.00  0.00           H  
ATOM   1628  CH2 TRP A 101      65.340  60.500  72.060  1.00  0.00           C  
ATOM   1629  HH2 TRP A 101      65.300  59.750  71.290  1.00  0.00           H  
ATOM   1630  C   TRP A 101      67.580  66.540  75.410  1.00  0.00           C  
ATOM   1631  O   TRP A 101      68.630  66.090  74.980  1.00  0.00           O  
ATOM   1632  N   VAL A 102      67.060  67.750  75.070  1.00  0.00           N  
ATOM   1633  HN  VAL A 102      66.160  68.060  75.360  1.00  0.00           H  
ATOM   1634  CA  VAL A 102      67.910  68.860  74.570  1.00  0.00           C  
ATOM   1635  HA  VAL A 102      68.410  68.500  73.680  1.00  0.00           H  
ATOM   1636  CB  VAL A 102      67.220  70.150  74.050  1.00  0.00           C  
ATOM   1637  HB  VAL A 102      66.520  70.530  74.820  1.00  0.00           H  
ATOM   1638  CG1 VAL A 102      68.190  71.340  73.690  1.00  0.00           C  
ATOM   1639 1HG1 VAL A 102      68.610  71.850  74.590  1.00  0.00           H  
ATOM   1640 2HG1 VAL A 102      69.060  71.120  73.020  1.00  0.00           H  
ATOM   1641 3HG1 VAL A 102      67.510  72.020  73.130  1.00  0.00           H  
ATOM   1642  CG2 VAL A 102      66.390  69.710  72.760  1.00  0.00           C  
ATOM   1643 1HG2 VAL A 102      67.050  69.300  71.970  1.00  0.00           H  
ATOM   1644 2HG2 VAL A 102      65.670  68.910  73.040  1.00  0.00           H  
ATOM   1645 3HG2 VAL A 102      65.830  70.540  72.270  1.00  0.00           H  
ATOM   1646  C   VAL A 102      69.060  69.320  75.450  1.00  0.00           C  
ATOM   1647  O   VAL A 102      70.180  69.470  74.960  1.00  0.00           O  
ATOM   1648  N   ILE A 103      68.830  69.590  76.720  1.00  0.00           N  
ATOM   1649  HN  ILE A 103      67.890  69.560  77.050  1.00  0.00           H  
ATOM   1650  CA  ILE A 103      69.930  69.820  77.660  1.00  0.00           C  
ATOM   1651  HA  ILE A 103      70.530  70.670  77.360  1.00  0.00           H  
ATOM   1652  CB  ILE A 103      69.440  70.270  79.010  1.00  0.00           C  
ATOM   1653  HB  ILE A 103      68.920  69.400  79.450  1.00  0.00           H  
ATOM   1654  CG2 ILE A 103      70.590  70.490  80.030  1.00  0.00           C  
ATOM   1655 1HG2 ILE A 103      71.320  69.670  80.170  1.00  0.00           H  
ATOM   1656 2HG2 ILE A 103      71.110  71.420  79.700  1.00  0.00           H  
ATOM   1657 3HG2 ILE A 103      70.220  70.610  81.070  1.00  0.00           H  
ATOM   1658  CG1 ILE A 103      68.520  71.560  78.880  1.00  0.00           C  
ATOM   1659 1HG1 ILE A 103      68.130  71.760  79.900  1.00  0.00           H  
ATOM   1660 2HG1 ILE A 103      67.650  71.380  78.210  1.00  0.00           H  
ATOM   1661  CD  ILE A 103      69.190  72.810  78.350  1.00  0.00           C  
ATOM   1662  HD1 ILE A 103      68.410  73.530  78.030  1.00  0.00           H  
ATOM   1663  HD2 ILE A 103      69.640  73.210  79.280  1.00  0.00           H  
ATOM   1664  HD3 ILE A 103      69.790  72.600  77.440  1.00  0.00           H  
ATOM   1665  C   ILE A 103      70.820  68.600  77.710  1.00  0.00           C  
ATOM   1666  O   ILE A 103      72.060  68.730  77.610  1.00  0.00           O  
ATOM   1667  N   ALA A 104      70.290  67.350  77.620  1.00  0.00           N  
ATOM   1668  HN  ALA A 104      69.310  67.180  77.520  1.00  0.00           H  
ATOM   1669  CA  ALA A 104      71.090  66.160  77.440  1.00  0.00           C  
ATOM   1670  HA  ALA A 104      71.760  66.140  78.290  1.00  0.00           H  
ATOM   1671  CB  ALA A 104      70.320  64.780  77.530  1.00  0.00           C  
ATOM   1672  HB1 ALA A 104      70.990  64.000  77.950  1.00  0.00           H  
ATOM   1673  HB2 ALA A 104      69.300  64.840  77.950  1.00  0.00           H  
ATOM   1674  HB3 ALA A 104      70.080  64.450  76.490  1.00  0.00           H  
ATOM   1675  C   ALA A 104      72.040  66.090  76.280  1.00  0.00           C  
ATOM   1676  O   ALA A 104      73.200  65.680  76.370  1.00  0.00           O  
ATOM   1677  N   HIS A 105      71.520  66.490  75.110  1.00  0.00           N  
ATOM   1678  HN  HIS A 105      70.530  66.550  75.100  1.00  0.00           H  
ATOM   1679  CA  HIS A 105      72.140  66.670  73.900  1.00  0.00           C  
ATOM   1680  HA  HIS A 105      72.620  65.740  73.670  1.00  0.00           H  
ATOM   1681  CB  HIS A 105      70.980  66.950  72.910  1.00  0.00           C  
ATOM   1682  HB1 HIS A 105      70.240  67.610  73.410  1.00  0.00           H  
ATOM   1683  HB2 HIS A 105      70.440  66.030  72.600  1.00  0.00           H  
ATOM   1684  ND1 HIS A 105      71.530  69.030  71.480  1.00  0.00           N  
ATOM   1685  HD1 HIS A 105      71.510  69.790  72.120  1.00  0.00           H  
ATOM   1686  CG  HIS A 105      71.320  67.650  71.590  1.00  0.00           C  
ATOM   1687  CE1 HIS A 105      71.750  69.290  70.200  1.00  0.00           C  
ATOM   1688  HE1 HIS A 105      72.100  70.210  69.730  1.00  0.00           H  
ATOM   1689  NE2 HIS A 105      71.540  68.200  69.420  1.00  0.00           N  
ATOM   1690  CD2 HIS A 105      71.340  67.130  70.330  1.00  0.00           C  
ATOM   1691  HD2 HIS A 105      71.400  66.080  70.060  1.00  0.00           H  
ATOM   1692  C   HIS A 105      73.210  67.810  73.910  1.00  0.00           C  
ATOM   1693  O   HIS A 105      74.250  67.730  73.210  1.00  0.00           O  
ATOM   1694  N   GLU A 106      72.810  68.890  74.580  1.00  0.00           N  
ATOM   1695  HN  GLU A 106      71.860  69.020  74.860  1.00  0.00           H  
ATOM   1696  CA  GLU A 106      73.680  70.080  74.640  1.00  0.00           C  
ATOM   1697  HA  GLU A 106      73.980  70.170  73.610  1.00  0.00           H  
ATOM   1698  CB  GLU A 106      73.020  71.390  75.220  1.00  0.00           C  
ATOM   1699  HB1 GLU A 106      73.820  72.170  75.310  1.00  0.00           H  
ATOM   1700  HB2 GLU A 106      72.590  71.170  76.220  1.00  0.00           H  
ATOM   1701  CG  GLU A 106      71.880  72.020  74.300  1.00  0.00           C  
ATOM   1702  HG1 GLU A 106      71.670  73.050  74.660  1.00  0.00           H  
ATOM   1703  HG2 GLU A 106      70.940  71.440  74.150  1.00  0.00           H  
ATOM   1704  CD  GLU A 106      72.450  72.350  72.990  1.00  0.00           C  
ATOM   1705  OE1 GLU A 106      73.300  73.280  72.970  1.00  0.00           O  
ATOM   1706  OE2 GLU A 106      72.140  71.660  72.020  1.00  0.00           O1-
ATOM   1707  C   GLU A 106      74.950  69.740  75.410  1.00  0.00           C  
ATOM   1708  O   GLU A 106      76.060  70.080  75.020  1.00  0.00           O  
ATOM   1709  N   CYS A 107      74.840  68.990  76.600  1.00  0.00           N  
ATOM   1710  HN  CYS A 107      73.970  68.820  77.040  1.00  0.00           H  
ATOM   1711  CA  CYS A 107      75.940  68.390  77.360  1.00  0.00           C  
ATOM   1712  HA  CYS A 107      76.650  69.170  77.580  1.00  0.00           H  
ATOM   1713  CB  CYS A 107      75.590  67.710  78.680  1.00  0.00           C  
ATOM   1714  HB1 CYS A 107      76.470  67.300  79.230  1.00  0.00           H  
ATOM   1715  HB2 CYS A 107      74.940  66.840  78.460  1.00  0.00           H  
ATOM   1716  SG  CYS A 107      74.700  68.950  79.760  1.00  0.00           S  
ATOM   1717  HG1 CYS A 107      73.810  69.220  78.820  1.00  0.00           H  
ATOM   1718  C   CYS A 107      76.700  67.340  76.550  1.00  0.00           C  
ATOM   1719  O   CYS A 107      77.930  67.280  76.670  1.00  0.00           O  
ATOM   1720  N   GLY A 108      75.990  66.570  75.760  1.00  0.00           N  
ATOM   1721  HN  GLY A 108      75.000  66.660  75.810  1.00  0.00           H  
ATOM   1722  CA  GLY A 108      76.530  65.550  74.850  1.00  0.00           C  
ATOM   1723  HA1 GLY A 108      76.990  64.820  75.510  1.00  0.00           H  
ATOM   1724  HA2 GLY A 108      75.620  65.110  74.460  1.00  0.00           H  
ATOM   1725  C   GLY A 108      77.440  66.000  73.800  1.00  0.00           C  
ATOM   1726  O   GLY A 108      78.440  65.330  73.490  1.00  0.00           O  
ATOM   1727  N   HIS A 109      77.060  67.100  73.080  1.00  0.00           N  
ATOM   1728  HN  HIS A 109      76.170  67.490  73.320  1.00  0.00           H  
ATOM   1729  CA  HIS A 109      77.810  67.730  72.090  1.00  0.00           C  
ATOM   1730  HA  HIS A 109      78.030  66.950  71.370  1.00  0.00           H  
ATOM   1731  CB  HIS A 109      76.860  68.830  71.500  1.00  0.00           C  
ATOM   1732  HB1 HIS A 109      76.720  69.660  72.210  1.00  0.00           H  
ATOM   1733  HB2 HIS A 109      75.920  68.280  71.260  1.00  0.00           H  
ATOM   1734  ND1 HIS A 109      77.900  68.700  69.350  1.00  0.00           N  
ATOM   1735  CG  HIS A 109      77.420  69.490  70.390  1.00  0.00           C  
ATOM   1736  CE1 HIS A 109      78.560  69.560  68.560  1.00  0.00           C  
ATOM   1737  HE1 HIS A 109      79.130  69.260  67.680  1.00  0.00           H  
ATOM   1738  NE2 HIS A 109      78.590  70.840  69.050  1.00  0.00           N  
ATOM   1739  HE2 HIS A 109      79.040  71.610  68.610  1.00  0.00           H  
ATOM   1740  CD2 HIS A 109      77.800  70.810  70.200  1.00  0.00           C  
ATOM   1741  HD2 HIS A 109      77.440  71.680  70.750  1.00  0.00           H  
ATOM   1742  C   HIS A 109      79.110  68.400  72.530  1.00  0.00           C  
ATOM   1743  O   HIS A 109      80.240  68.160  72.020  1.00  0.00           O  
ATOM   1744  N   HIS A 110      79.060  69.260  73.610  1.00  0.00           N  
ATOM   1745  HN  HIS A 110      78.220  69.480  74.090  1.00  0.00           H  
ATOM   1746  CA  HIS A 110      80.170  70.000  74.040  1.00  0.00           C  
ATOM   1747  HA  HIS A 110      81.040  69.360  74.060  1.00  0.00           H  
ATOM   1748  CB  HIS A 110      80.610  71.110  73.080  1.00  0.00           C  
ATOM   1749  HB1 HIS A 110      79.760  71.810  72.920  1.00  0.00           H  
ATOM   1750  HB2 HIS A 110      80.730  70.760  72.040  1.00  0.00           H  
ATOM   1751  ND1 HIS A 110      82.940  71.400  73.990  1.00  0.00           N  
ATOM   1752  CG  HIS A 110      81.810  71.970  73.440  1.00  0.00           C  
ATOM   1753  CE1 HIS A 110      83.850  72.300  74.010  1.00  0.00           C  
ATOM   1754  HE1 HIS A 110      84.850  72.210  74.440  1.00  0.00           H  
ATOM   1755  NE2 HIS A 110      83.370  73.480  73.610  1.00  0.00           N  
ATOM   1756  HE2 HIS A 110      83.910  74.300  73.430  1.00  0.00           H  
ATOM   1757  CD2 HIS A 110      82.070  73.310  73.270  1.00  0.00           C  
ATOM   1758  HD2 HIS A 110      81.420  74.090  72.900  1.00  0.00           H  
ATOM   1759  C   HIS A 110      79.840  70.500  75.390  1.00  0.00           C  
ATOM   1760  O   HIS A 110      78.740  70.320  75.900  1.00  0.00           O  
ATOM   1761  N   ALA A 111      80.790  71.120  76.040  1.00  0.00           N  
ATOM   1762  HN  ALA A 111      81.670  71.220  75.580  1.00  0.00           H  
ATOM   1763  CA  ALA A 111      80.830  71.600  77.400  1.00  0.00           C  
ATOM   1764  HA  ALA A 111      80.870  70.780  78.100  1.00  0.00           H  
ATOM   1765  CB  ALA A 111      82.160  72.300  77.690  1.00  0.00           C  
ATOM   1766  HB1 ALA A 111      82.930  71.810  77.050  1.00  0.00           H  
ATOM   1767  HB2 ALA A 111      82.140  73.340  77.310  1.00  0.00           H  
ATOM   1768  HB3 ALA A 111      82.380  72.270  78.780  1.00  0.00           H  
ATOM   1769  C   ALA A 111      79.650  72.380  77.920  1.00  0.00           C  
ATOM   1770  O   ALA A 111      79.280  73.380  77.340  1.00  0.00           O  
ATOM   1771  N   PHE A 112      79.130  72.020  79.130  1.00  0.00           N  
ATOM   1772  HN  PHE A 112      79.370  71.180  79.600  1.00  0.00           H  
ATOM   1773  CA  PHE A 112      78.050  72.650  79.840  1.00  0.00           C  
ATOM   1774  HA  PHE A 112      77.520  73.220  79.100  1.00  0.00           H  
ATOM   1775  CB  PHE A 112      77.120  71.480  80.260  1.00  0.00           C  
ATOM   1776  HB1 PHE A 112      77.590  70.600  80.750  1.00  0.00           H  
ATOM   1777  HB2 PHE A 112      76.630  71.050  79.360  1.00  0.00           H  
ATOM   1778  CG  PHE A 112      75.990  71.820  81.170  1.00  0.00           C  
ATOM   1779  CD1 PHE A 112      74.770  72.410  80.660  1.00  0.00           C  
ATOM   1780  HD1 PHE A 112      74.760  72.660  79.610  1.00  0.00           H  
ATOM   1781  CE1 PHE A 112      73.650  72.600  81.440  1.00  0.00           C  
ATOM   1782  HE1 PHE A 112      72.760  73.080  81.050  1.00  0.00           H  
ATOM   1783  CZ  PHE A 112      73.660  72.200  82.780  1.00  0.00           C  
ATOM   1784  HZ  PHE A 112      72.840  72.430  83.440  1.00  0.00           H  
ATOM   1785  CD2 PHE A 112      75.930  71.410  82.520  1.00  0.00           C  
ATOM   1786  HD2 PHE A 112      76.820  70.940  82.900  1.00  0.00           H  
ATOM   1787  CE2 PHE A 112      74.780  71.460  83.260  1.00  0.00           C  
ATOM   1788  HE2 PHE A 112      74.790  71.150  84.290  1.00  0.00           H  
ATOM   1789  C   PHE A 112      78.490  73.650  80.940  1.00  0.00           C  
ATOM   1790  O   PHE A 112      78.290  74.850  80.800  1.00  0.00           O  
ATOM   1791  N   SER A 113      78.950  73.210  82.150  1.00  0.00           N  
ATOM   1792  HN  SER A 113      78.990  72.220  82.270  1.00  0.00           H  
ATOM   1793  CA  SER A 113      79.410  74.070  83.210  1.00  0.00           C  
ATOM   1794  HA  SER A 113      78.950  75.030  83.070  1.00  0.00           H  
ATOM   1795  CB  SER A 113      79.020  73.360  84.550  1.00  0.00           C  
ATOM   1796  HB1 SER A 113      77.970  73.000  84.440  1.00  0.00           H  
ATOM   1797  HB2 SER A 113      79.220  74.080  85.370  1.00  0.00           H  
ATOM   1798  OG  SER A 113      79.870  72.250  84.810  1.00  0.00           O  
ATOM   1799  HG1 SER A 113      79.750  71.580  84.130  1.00  0.00           H  
ATOM   1800  C   SER A 113      80.930  74.230  83.160  1.00  0.00           C  
ATOM   1801  O   SER A 113      81.570  75.010  83.890  1.00  0.00           O  
ATOM   1802  N   ASP A 114      81.510  73.500  82.220  1.00  0.00           N  
ATOM   1803  HN  ASP A 114      80.920  72.870  81.740  1.00  0.00           H  
ATOM   1804  CA  ASP A 114      82.940  73.550  81.850  1.00  0.00           C  
ATOM   1805  HA  ASP A 114      83.060  73.150  80.860  1.00  0.00           H  
ATOM   1806  CB  ASP A 114      83.540  74.890  81.770  1.00  0.00           C  
ATOM   1807  HB1 ASP A 114      84.580  74.870  81.400  1.00  0.00           H  
ATOM   1808  HB2 ASP A 114      83.590  75.440  82.730  1.00  0.00           H  
ATOM   1809  CG  ASP A 114      82.920  75.750  80.650  1.00  0.00           C  
ATOM   1810  OD1 ASP A 114      82.490  75.250  79.600  1.00  0.00           O  
ATOM   1811  OD2 ASP A 114      82.950  76.980  80.880  1.00  0.00           O1-
ATOM   1812  C   ASP A 114      83.810  72.640  82.760  1.00  0.00           C  
ATOM   1813  O   ASP A 114      85.000  72.870  83.030  1.00  0.00           O  
ATOM   1814  N   TYR A 115      83.240  71.510  83.260  1.00  0.00           N  
ATOM   1815  HN  TYR A 115      82.260  71.440  83.140  1.00  0.00           H  
ATOM   1816  CA  TYR A 115      84.090  70.520  84.020  1.00  0.00           C  
ATOM   1817  HA  TYR A 115      85.110  70.770  83.800  1.00  0.00           H  
ATOM   1818  CB  TYR A 115      83.850  70.820  85.570  1.00  0.00           C  
ATOM   1819  HB1 TYR A 115      82.790  70.580  85.800  1.00  0.00           H  
ATOM   1820  HB2 TYR A 115      84.080  71.860  85.880  1.00  0.00           H  
ATOM   1821  CG  TYR A 115      84.690  69.890  86.440  1.00  0.00           C  
ATOM   1822  CD1 TYR A 115      86.090  69.940  86.160  1.00  0.00           C  
ATOM   1823  HD1 TYR A 115      86.490  70.700  85.500  1.00  0.00           H  
ATOM   1824  CE1 TYR A 115      87.050  69.160  86.890  1.00  0.00           C  
ATOM   1825  HE1 TYR A 115      88.100  69.340  86.730  1.00  0.00           H  
ATOM   1826  CZ  TYR A 115      86.570  68.370  87.960  1.00  0.00           C  
ATOM   1827  OH  TYR A 115      87.510  67.740  88.780  1.00  0.00           O  
ATOM   1828  HH  TYR A 115      87.050  67.080  89.320  1.00  0.00           H  
ATOM   1829  CD2 TYR A 115      84.250  69.000  87.440  1.00  0.00           C  
ATOM   1830  HD2 TYR A 115      83.210  68.850  87.670  1.00  0.00           H  
ATOM   1831  CE2 TYR A 115      85.180  68.290  88.210  1.00  0.00           C  
ATOM   1832  HE2 TYR A 115      84.810  67.900  89.150  1.00  0.00           H  
ATOM   1833  C   TYR A 115      83.800  69.090  83.600  1.00  0.00           C  
ATOM   1834  O   TYR A 115      82.640  68.760  83.550  1.00  0.00           O  
ATOM   1835  N   GLN A 116      84.750  68.390  83.030  1.00  0.00           N  
ATOM   1836  HN  GLN A 116      85.700  68.650  83.160  1.00  0.00           H  
ATOM   1837  CA  GLN A 116      84.530  67.280  82.120  1.00  0.00           C  
ATOM   1838  HA  GLN A 116      83.970  67.470  81.220  1.00  0.00           H  
ATOM   1839  CB  GLN A 116      85.840  66.770  81.500  1.00  0.00           C  
ATOM   1840  HB1 GLN A 116      85.750  65.820  80.920  1.00  0.00           H  
ATOM   1841  HB2 GLN A 116      86.430  66.450  82.390  1.00  0.00           H  
ATOM   1842  CG  GLN A 116      86.350  67.890  80.540  1.00  0.00           C  
ATOM   1843  HG1 GLN A 116      86.290  68.890  81.020  1.00  0.00           H  
ATOM   1844  HG2 GLN A 116      85.830  67.990  79.560  1.00  0.00           H  
ATOM   1845  CD  GLN A 116      87.840  67.690  80.390  1.00  0.00           C  
ATOM   1846  OE1 GLN A 116      88.550  68.650  80.640  1.00  0.00           O  
ATOM   1847  NE2 GLN A 116      88.340  66.470  79.950  1.00  0.00           N  
ATOM   1848 1HE2 GLN A 116      87.790  65.640  79.880  1.00  0.00           H  
ATOM   1849 2HE2 GLN A 116      89.290  66.530  79.640  1.00  0.00           H  
ATOM   1850  C   GLN A 116      83.700  66.120  82.670  1.00  0.00           C  
ATOM   1851  O   GLN A 116      82.770  65.520  82.130  1.00  0.00           O  
ATOM   1852  N   SER A 117      84.020  65.730  83.920  1.00  0.00           N  
ATOM   1853  HN  SER A 117      84.820  66.070  84.410  1.00  0.00           H  
ATOM   1854  CA  SER A 117      83.220  64.760  84.730  1.00  0.00           C  
ATOM   1855  HA  SER A 117      83.170  63.850  84.150  1.00  0.00           H  
ATOM   1856  CB  SER A 117      84.030  64.560  86.060  1.00  0.00           C  
ATOM   1857  HB1 SER A 117      84.950  63.990  85.780  1.00  0.00           H  
ATOM   1858  HB2 SER A 117      83.400  63.890  86.690  1.00  0.00           H  
ATOM   1859  OG  SER A 117      84.240  65.820  86.680  1.00  0.00           O  
ATOM   1860  HG1 SER A 117      84.910  66.350  86.230  1.00  0.00           H  
ATOM   1861  C   SER A 117      81.750  65.240  85.000  1.00  0.00           C  
ATOM   1862  O   SER A 117      80.850  64.540  84.590  1.00  0.00           O  
ATOM   1863  N   LEU A 118      81.600  66.450  85.490  1.00  0.00           N  
ATOM   1864  HN  LEU A 118      82.430  66.890  85.840  1.00  0.00           H  
ATOM   1865  CA  LEU A 118      80.320  67.070  85.940  1.00  0.00           C  
ATOM   1866  HA  LEU A 118      79.900  66.430  86.690  1.00  0.00           H  
ATOM   1867  CB  LEU A 118      80.730  68.380  86.700  1.00  0.00           C  
ATOM   1868  HB1 LEU A 118      81.530  68.850  86.080  1.00  0.00           H  
ATOM   1869  HB2 LEU A 118      81.130  68.110  87.700  1.00  0.00           H  
ATOM   1870  CG  LEU A 118      79.520  69.290  87.020  1.00  0.00           C  
ATOM   1871  HG  LEU A 118      79.110  69.540  86.020  1.00  0.00           H  
ATOM   1872  CD1 LEU A 118      78.520  68.540  87.940  1.00  0.00           C  
ATOM   1873 1HD1 LEU A 118      78.910  68.370  88.970  1.00  0.00           H  
ATOM   1874 2HD1 LEU A 118      77.570  69.020  88.260  1.00  0.00           H  
ATOM   1875 3HD1 LEU A 118      78.350  67.530  87.520  1.00  0.00           H  
ATOM   1876  CD2 LEU A 118      79.900  70.620  87.750  1.00  0.00           C  
ATOM   1877 1HD2 LEU A 118      80.180  70.350  88.800  1.00  0.00           H  
ATOM   1878 2HD2 LEU A 118      80.760  71.240  87.430  1.00  0.00           H  
ATOM   1879 3HD2 LEU A 118      79.050  71.330  87.840  1.00  0.00           H  
ATOM   1880  C   LEU A 118      79.370  67.120  84.720  1.00  0.00           C  
ATOM   1881  O   LEU A 118      78.260  66.680  84.720  1.00  0.00           O  
ATOM   1882  N   ASP A 119      79.870  67.660  83.600  1.00  0.00           N  
ATOM   1883  HN  ASP A 119      80.790  68.020  83.510  1.00  0.00           H  
ATOM   1884  CA  ASP A 119      79.100  67.720  82.440  1.00  0.00           C  
ATOM   1885  HA  ASP A 119      78.230  68.250  82.810  1.00  0.00           H  
ATOM   1886  CB  ASP A 119      79.840  68.430  81.340  1.00  0.00           C  
ATOM   1887  HB1 ASP A 119      79.280  68.460  80.380  1.00  0.00           H  
ATOM   1888  HB2 ASP A 119      80.880  68.040  81.260  1.00  0.00           H  
ATOM   1889  CG  ASP A 119      80.090  69.870  81.740  1.00  0.00           C  
ATOM   1890  OD1 ASP A 119      80.620  70.610  80.820  1.00  0.00           O  
ATOM   1891  OD2 ASP A 119      79.580  70.460  82.770  1.00  0.00           O1-
ATOM   1892  C   ASP A 119      78.720  66.320  81.870  1.00  0.00           C  
ATOM   1893  O   ASP A 119      77.590  66.050  81.520  1.00  0.00           O  
ATOM   1894  N   ASP A 120      79.670  65.340  81.810  1.00  0.00           N  
ATOM   1895  HN  ASP A 120      80.550  65.460  82.270  1.00  0.00           H  
ATOM   1896  CA  ASP A 120      79.410  63.960  81.300  1.00  0.00           C  
ATOM   1897  HA  ASP A 120      78.910  64.090  80.350  1.00  0.00           H  
ATOM   1898  CB  ASP A 120      80.700  63.160  81.170  1.00  0.00           C  
ATOM   1899  HB1 ASP A 120      80.510  62.070  81.260  1.00  0.00           H  
ATOM   1900  HB2 ASP A 120      81.510  63.420  81.890  1.00  0.00           H  
ATOM   1901  CG  ASP A 120      81.290  63.270  79.770  1.00  0.00           C  
ATOM   1902  OD1 ASP A 120      82.530  62.930  79.770  1.00  0.00           O  
ATOM   1903  OD2 ASP A 120      80.650  63.560  78.760  1.00  0.00           O1-
ATOM   1904  C   ASP A 120      78.460  63.260  82.200  1.00  0.00           C  
ATOM   1905  O   ASP A 120      77.540  62.550  81.760  1.00  0.00           O  
ATOM   1906  N   THR A 121      78.600  63.340  83.500  1.00  0.00           N  
ATOM   1907  HN  THR A 121      79.300  63.990  83.760  1.00  0.00           H  
ATOM   1908  CA  THR A 121      77.630  62.750  84.430  1.00  0.00           C  
ATOM   1909  HA  THR A 121      77.530  61.700  84.200  1.00  0.00           H  
ATOM   1910  CB  THR A 121      78.090  62.850  85.870  1.00  0.00           C  
ATOM   1911  HB  THR A 121      78.060  63.900  86.230  1.00  0.00           H  
ATOM   1912  OG1 THR A 121      79.390  62.280  86.070  1.00  0.00           O  
ATOM   1913  HG1 THR A 121      79.950  62.910  86.520  1.00  0.00           H  
ATOM   1914  CG2 THR A 121      77.080  62.020  86.790  1.00  0.00           C  
ATOM   1915 1HG2 THR A 121      77.600  61.910  87.760  1.00  0.00           H  
ATOM   1916 2HG2 THR A 121      76.160  62.620  86.940  1.00  0.00           H  
ATOM   1917 3HG2 THR A 121      76.840  61.030  86.330  1.00  0.00           H  
ATOM   1918  C   THR A 121      76.250  63.340  84.360  1.00  0.00           C  
ATOM   1919  O   THR A 121      75.230  62.640  84.470  1.00  0.00           O  
ATOM   1920  N   VAL A 122      76.160  64.710  84.210  1.00  0.00           N  
ATOM   1921  HN  VAL A 122      76.990  65.270  84.210  1.00  0.00           H  
ATOM   1922  CA  VAL A 122      74.970  65.470  83.920  1.00  0.00           C  
ATOM   1923  HA  VAL A 122      74.280  65.200  84.710  1.00  0.00           H  
ATOM   1924  CB  VAL A 122      75.180  67.020  84.080  1.00  0.00           C  
ATOM   1925  HB  VAL A 122      76.040  67.310  83.430  1.00  0.00           H  
ATOM   1926  CG1 VAL A 122      73.960  67.750  83.560  1.00  0.00           C  
ATOM   1927 1HG1 VAL A 122      73.770  67.570  82.480  1.00  0.00           H  
ATOM   1928 2HG1 VAL A 122      73.090  67.520  84.220  1.00  0.00           H  
ATOM   1929 3HG1 VAL A 122      74.070  68.860  83.620  1.00  0.00           H  
ATOM   1930  CG2 VAL A 122      75.340  67.180  85.590  1.00  0.00           C  
ATOM   1931 1HG2 VAL A 122      75.500  68.250  85.840  1.00  0.00           H  
ATOM   1932 2HG2 VAL A 122      74.400  66.840  86.080  1.00  0.00           H  
ATOM   1933 3HG2 VAL A 122      76.170  66.590  86.030  1.00  0.00           H  
ATOM   1934  C   VAL A 122      74.310  65.010  82.630  1.00  0.00           C  
ATOM   1935  O   VAL A 122      73.070  64.770  82.710  1.00  0.00           O  
ATOM   1936  N   GLY A 123      75.000  64.780  81.480  1.00  0.00           N  
ATOM   1937  HN  GLY A 123      75.980  64.970  81.460  1.00  0.00           H  
ATOM   1938  CA  GLY A 123      74.460  64.100  80.310  1.00  0.00           C  
ATOM   1939  HA1 GLY A 123      73.610  64.650  79.930  1.00  0.00           H  
ATOM   1940  HA2 GLY A 123      75.220  64.160  79.540  1.00  0.00           H  
ATOM   1941  C   GLY A 123      74.020  62.680  80.520  1.00  0.00           C  
ATOM   1942  O   GLY A 123      72.940  62.300  80.030  1.00  0.00           O  
ATOM   1943  N   LEU A 124      74.770  61.890  81.400  1.00  0.00           N  
ATOM   1944  HN  LEU A 124      75.580  62.250  81.850  1.00  0.00           H  
ATOM   1945  CA  LEU A 124      74.440  60.480  81.690  1.00  0.00           C  
ATOM   1946  HA  LEU A 124      74.280  60.040  80.720  1.00  0.00           H  
ATOM   1947  CB  LEU A 124      75.640  59.800  82.350  1.00  0.00           C  
ATOM   1948  HB1 LEU A 124      76.240  60.550  82.920  1.00  0.00           H  
ATOM   1949  HB2 LEU A 124      76.310  59.380  81.570  1.00  0.00           H  
ATOM   1950  CG  LEU A 124      75.550  58.580  83.290  1.00  0.00           C  
ATOM   1951  HG  LEU A 124      74.760  58.650  84.070  1.00  0.00           H  
ATOM   1952  CD1 LEU A 124      75.180  57.230  82.580  1.00  0.00           C  
ATOM   1953 1HD1 LEU A 124      75.870  57.000  81.740  1.00  0.00           H  
ATOM   1954 2HD1 LEU A 124      75.080  56.390  83.290  1.00  0.00           H  
ATOM   1955 3HD1 LEU A 124      74.210  57.500  82.120  1.00  0.00           H  
ATOM   1956  CD2 LEU A 124      76.840  58.360  84.180  1.00  0.00           C  
ATOM   1957 1HD2 LEU A 124      77.700  58.180  83.510  1.00  0.00           H  
ATOM   1958 2HD2 LEU A 124      76.990  59.250  84.820  1.00  0.00           H  
ATOM   1959 3HD2 LEU A 124      76.620  57.480  84.820  1.00  0.00           H  
ATOM   1960  C   LEU A 124      73.090  60.320  82.360  1.00  0.00           C  
ATOM   1961  O   LEU A 124      72.220  59.630  81.810  1.00  0.00           O  
ATOM   1962  N   ILE A 125      72.780  61.140  83.370  1.00  0.00           N  
ATOM   1963  HN  ILE A 125      73.510  61.700  83.760  1.00  0.00           H  
ATOM   1964  CA  ILE A 125      71.450  61.280  84.010  1.00  0.00           C  
ATOM   1965  HA  ILE A 125      71.120  60.270  84.170  1.00  0.00           H  
ATOM   1966  CB  ILE A 125      71.560  61.910  85.390  1.00  0.00           C  
ATOM   1967  HB  ILE A 125      70.600  61.940  85.940  1.00  0.00           H  
ATOM   1968  CG2 ILE A 125      72.580  61.010  86.130  1.00  0.00           C  
ATOM   1969 1HG2 ILE A 125      73.650  61.080  85.820  1.00  0.00           H  
ATOM   1970 2HG2 ILE A 125      72.500  61.200  87.230  1.00  0.00           H  
ATOM   1971 3HG2 ILE A 125      72.250  59.990  85.840  1.00  0.00           H  
ATOM   1972  CG1 ILE A 125      72.170  63.240  85.470  1.00  0.00           C  
ATOM   1973 1HG1 ILE A 125      71.640  64.020  84.890  1.00  0.00           H  
ATOM   1974 2HG1 ILE A 125      73.220  63.180  85.120  1.00  0.00           H  
ATOM   1975  CD  ILE A 125      72.310  63.760  86.920  1.00  0.00           C  
ATOM   1976  HD1 ILE A 125      73.280  63.440  87.360  1.00  0.00           H  
ATOM   1977  HD2 ILE A 125      72.210  64.860  87.000  1.00  0.00           H  
ATOM   1978  HD3 ILE A 125      71.700  63.290  87.720  1.00  0.00           H  
ATOM   1979  C   ILE A 125      70.440  61.830  83.100  1.00  0.00           C  
ATOM   1980  O   ILE A 125      69.320  61.290  83.070  1.00  0.00           O  
ATOM   1981  N   LEU A 126      70.670  62.930  82.310  1.00  0.00           N  
ATOM   1982  HN  LEU A 126      71.600  63.290  82.310  1.00  0.00           H  
ATOM   1983  CA  LEU A 126      69.700  63.530  81.390  1.00  0.00           C  
ATOM   1984  HA  LEU A 126      68.940  63.730  82.130  1.00  0.00           H  
ATOM   1985  CB  LEU A 126      70.230  64.950  80.900  1.00  0.00           C  
ATOM   1986  HB1 LEU A 126      69.560  65.370  80.120  1.00  0.00           H  
ATOM   1987  HB2 LEU A 126      71.210  64.900  80.370  1.00  0.00           H  
ATOM   1988  CG  LEU A 126      70.240  65.980  82.080  1.00  0.00           C  
ATOM   1989  HG  LEU A 126      70.970  65.590  82.820  1.00  0.00           H  
ATOM   1990  CD1 LEU A 126      71.010  67.280  81.520  1.00  0.00           C  
ATOM   1991 1HD1 LEU A 126      71.940  66.940  81.020  1.00  0.00           H  
ATOM   1992 2HD1 LEU A 126      70.270  67.760  80.840  1.00  0.00           H  
ATOM   1993 3HD1 LEU A 126      71.400  67.830  82.400  1.00  0.00           H  
ATOM   1994  CD2 LEU A 126      68.870  66.330  82.680  1.00  0.00           C  
ATOM   1995 1HD2 LEU A 126      68.260  66.550  81.780  1.00  0.00           H  
ATOM   1996 2HD2 LEU A 126      68.510  65.450  83.250  1.00  0.00           H  
ATOM   1997 3HD2 LEU A 126      69.040  67.180  83.380  1.00  0.00           H  
ATOM   1998  C   LEU A 126      69.260  62.540  80.310  1.00  0.00           C  
ATOM   1999  O   LEU A 126      68.020  62.420  80.120  1.00  0.00           O  
ATOM   2000  N   HIS A 127      70.180  61.830  79.680  1.00  0.00           N  
ATOM   2001  HN  HIS A 127      71.150  62.000  79.850  1.00  0.00           H  
ATOM   2002  CA  HIS A 127      69.820  60.820  78.660  1.00  0.00           C  
ATOM   2003  HA  HIS A 127      69.120  61.240  77.950  1.00  0.00           H  
ATOM   2004  CB  HIS A 127      71.140  60.380  77.840  1.00  0.00           C  
ATOM   2005  HB1 HIS A 127      70.970  59.360  77.450  1.00  0.00           H  
ATOM   2006  HB2 HIS A 127      72.030  60.330  78.500  1.00  0.00           H  
ATOM   2007  ND1 HIS A 127      70.940  61.140  75.520  1.00  0.00           N  
ATOM   2008  CG  HIS A 127      71.550  61.320  76.760  1.00  0.00           C  
ATOM   2009  CE1 HIS A 127      71.590  61.990  74.730  1.00  0.00           C  
ATOM   2010  HE1 HIS A 127      71.440  62.220  73.680  1.00  0.00           H  
ATOM   2011  NE2 HIS A 127      72.660  62.550  75.400  1.00  0.00           N  
ATOM   2012  HE2 HIS A 127      73.250  63.260  75.000  1.00  0.00           H  
ATOM   2013  CD2 HIS A 127      72.580  62.180  76.710  1.00  0.00           C  
ATOM   2014  HD2 HIS A 127      73.380  62.330  77.430  1.00  0.00           H  
ATOM   2015  C   HIS A 127      69.150  59.600  79.210  1.00  0.00           C  
ATOM   2016  O   HIS A 127      68.050  59.200  78.800  1.00  0.00           O  
ATOM   2017  N   SER A 128      69.660  59.040  80.340  1.00  0.00           N  
ATOM   2018  HN  SER A 128      70.570  59.270  80.680  1.00  0.00           H  
ATOM   2019  CA  SER A 128      69.110  57.910  81.080  1.00  0.00           C  
ATOM   2020  HA  SER A 128      69.080  57.120  80.350  1.00  0.00           H  
ATOM   2021  CB  SER A 128      69.830  57.450  82.290  1.00  0.00           C  
ATOM   2022  HB1 SER A 128      69.380  56.520  82.690  1.00  0.00           H  
ATOM   2023  HB2 SER A 128      69.880  58.220  83.090  1.00  0.00           H  
ATOM   2024  OG  SER A 128      71.200  57.070  81.860  1.00  0.00           O  
ATOM   2025  HG1 SER A 128      71.650  57.900  82.030  1.00  0.00           H  
ATOM   2026  C   SER A 128      67.710  58.190  81.540  1.00  0.00           C  
ATOM   2027  O   SER A 128      66.900  57.270  81.640  1.00  0.00           O  
ATOM   2028  N   ALA A 129      67.380  59.450  81.860  1.00  0.00           N  
ATOM   2029  HN  ALA A 129      68.050  60.170  82.020  1.00  0.00           H  
ATOM   2030  CA  ALA A 129      66.100  59.900  82.350  1.00  0.00           C  
ATOM   2031  HA  ALA A 129      65.840  59.340  83.240  1.00  0.00           H  
ATOM   2032  CB  ALA A 129      66.070  61.450  82.730  1.00  0.00           C  
ATOM   2033  HB1 ALA A 129      66.940  61.590  83.400  1.00  0.00           H  
ATOM   2034  HB2 ALA A 129      66.180  62.110  81.840  1.00  0.00           H  
ATOM   2035  HB3 ALA A 129      65.120  61.700  83.240  1.00  0.00           H  
ATOM   2036  C   ALA A 129      64.970  59.680  81.320  1.00  0.00           C  
ATOM   2037  O   ALA A 129      63.860  59.400  81.760  1.00  0.00           O  
ATOM   2038  N   LEU A 130      65.390  59.690  80.030  1.00  0.00           N  
ATOM   2039  HN  LEU A 130      66.280  60.060  79.790  1.00  0.00           H  
ATOM   2040  CA  LEU A 130      64.610  59.290  78.890  1.00  0.00           C  
ATOM   2041  HA  LEU A 130      63.600  59.390  79.250  1.00  0.00           H  
ATOM   2042  CB  LEU A 130      64.890  60.360  77.720  1.00  0.00           C  
ATOM   2043  HB1 LEU A 130      64.630  59.920  76.740  1.00  0.00           H  
ATOM   2044  HB2 LEU A 130      65.970  60.610  77.640  1.00  0.00           H  
ATOM   2045  CG  LEU A 130      64.170  61.700  78.120  1.00  0.00           C  
ATOM   2046  HG  LEU A 130      63.360  61.380  78.810  1.00  0.00           H  
ATOM   2047  CD1 LEU A 130      65.120  62.750  78.690  1.00  0.00           C  
ATOM   2048 1HD1 LEU A 130      65.860  63.100  77.940  1.00  0.00           H  
ATOM   2049 2HD1 LEU A 130      64.500  63.590  79.060  1.00  0.00           H  
ATOM   2050 3HD1 LEU A 130      65.650  62.350  79.590  1.00  0.00           H  
ATOM   2051  CD2 LEU A 130      63.620  62.410  76.900  1.00  0.00           C  
ATOM   2052 1HD2 LEU A 130      64.500  62.470  76.230  1.00  0.00           H  
ATOM   2053 2HD2 LEU A 130      62.880  61.910  76.230  1.00  0.00           H  
ATOM   2054 3HD2 LEU A 130      63.280  63.450  77.070  1.00  0.00           H  
ATOM   2055  C   LEU A 130      64.830  57.830  78.380  1.00  0.00           C  
ATOM   2056  O   LEU A 130      64.220  57.370  77.470  1.00  0.00           O  
ATOM   2057  N   LEU A 131      65.800  57.150  78.970  1.00  0.00           N  
ATOM   2058  HN  LEU A 131      66.420  57.720  79.500  1.00  0.00           H  
ATOM   2059  CA  LEU A 131      66.040  55.730  78.840  1.00  0.00           C  
ATOM   2060  HA  LEU A 131      66.520  55.490  79.780  1.00  0.00           H  
ATOM   2061  CB  LEU A 131      64.820  54.680  78.770  1.00  0.00           C  
ATOM   2062  HB1 LEU A 131      65.150  53.630  78.670  1.00  0.00           H  
ATOM   2063  HB2 LEU A 131      64.240  55.010  77.880  1.00  0.00           H  
ATOM   2064  CG  LEU A 131      63.950  54.690  80.020  1.00  0.00           C  
ATOM   2065  HG  LEU A 131      63.500  55.700  80.160  1.00  0.00           H  
ATOM   2066  CD1 LEU A 131      62.750  53.760  79.840  1.00  0.00           C  
ATOM   2067 1HD1 LEU A 131      63.080  52.710  79.690  1.00  0.00           H  
ATOM   2068 2HD1 LEU A 131      62.100  53.840  80.730  1.00  0.00           H  
ATOM   2069 3HD1 LEU A 131      62.190  54.060  78.930  1.00  0.00           H  
ATOM   2070  CD2 LEU A 131      64.820  54.260  81.190  1.00  0.00           C  
ATOM   2071 1HD2 LEU A 131      65.260  53.240  81.130  1.00  0.00           H  
ATOM   2072 2HD2 LEU A 131      65.690  54.890  81.460  1.00  0.00           H  
ATOM   2073 3HD2 LEU A 131      64.170  54.290  82.090  1.00  0.00           H  
ATOM   2074  C   LEU A 131      67.010  55.440  77.690  1.00  0.00           C  
ATOM   2075  O   LEU A 131      67.090  54.290  77.190  1.00  0.00           O  
ATOM   2076  N   VAL A 132      67.870  56.400  77.270  1.00  0.00           N  
ATOM   2077  HN  VAL A 132      67.890  57.280  77.730  1.00  0.00           H  
ATOM   2078  CA  VAL A 132      68.880  56.460  76.190  1.00  0.00           C  
ATOM   2079  HA  VAL A 132      68.640  55.610  75.580  1.00  0.00           H  
ATOM   2080  CB  VAL A 132      68.900  57.790  75.520  1.00  0.00           C  
ATOM   2081  HB  VAL A 132      69.150  58.620  76.230  1.00  0.00           H  
ATOM   2082  CG1 VAL A 132      69.830  57.940  74.360  1.00  0.00           C  
ATOM   2083 1HG1 VAL A 132      69.740  58.910  73.820  1.00  0.00           H  
ATOM   2084 2HG1 VAL A 132      70.860  57.770  74.740  1.00  0.00           H  
ATOM   2085 3HG1 VAL A 132      69.620  57.150  73.600  1.00  0.00           H  
ATOM   2086  CG2 VAL A 132      67.420  58.020  75.060  1.00  0.00           C  
ATOM   2087 1HG2 VAL A 132      67.050  57.120  74.520  1.00  0.00           H  
ATOM   2088 2HG2 VAL A 132      66.740  58.380  75.860  1.00  0.00           H  
ATOM   2089 3HG2 VAL A 132      67.370  58.910  74.400  1.00  0.00           H  
ATOM   2090  C   VAL A 132      70.280  56.240  76.770  1.00  0.00           C  
ATOM   2091  O   VAL A 132      70.680  56.980  77.720  1.00  0.00           O  
ATOM   2092  N   PRO A 133      71.040  55.210  76.240  1.00  0.00           N  
ATOM   2093  CD  PRO A 133      70.620  54.110  75.300  1.00  0.00           C  
ATOM   2094  HD1 PRO A 133      69.710  53.610  75.710  1.00  0.00           H  
ATOM   2095  HD2 PRO A 133      70.310  54.580  74.350  1.00  0.00           H  
ATOM   2096  CA  PRO A 133      72.420  55.110  76.580  1.00  0.00           C  
ATOM   2097  HA  PRO A 133      72.490  55.190  77.660  1.00  0.00           H  
ATOM   2098  CB  PRO A 133      72.710  53.710  76.160  1.00  0.00           C  
ATOM   2099  HB1 PRO A 133      72.710  53.010  77.030  1.00  0.00           H  
ATOM   2100  HB2 PRO A 133      73.750  53.510  75.840  1.00  0.00           H  
ATOM   2101  CG  PRO A 133      71.790  53.280  75.080  1.00  0.00           C  
ATOM   2102  HG1 PRO A 133      71.510  52.210  75.160  1.00  0.00           H  
ATOM   2103  HG2 PRO A 133      72.200  53.580  74.090  1.00  0.00           H  
ATOM   2104  C   PRO A 133      73.430  56.140  75.980  1.00  0.00           C  
ATOM   2105  O   PRO A 133      73.750  56.140  74.810  1.00  0.00           O  
ATOM   2106  N   TYR A 134      74.020  56.980  76.940  1.00  0.00           N  
ATOM   2107  HN  TYR A 134      73.970  56.880  77.930  1.00  0.00           H  
ATOM   2108  CA  TYR A 134      74.820  58.140  76.540  1.00  0.00           C  
ATOM   2109  HA  TYR A 134      74.230  58.830  75.960  1.00  0.00           H  
ATOM   2110  CB  TYR A 134      75.220  58.940  77.840  1.00  0.00           C  
ATOM   2111  HB1 TYR A 134      75.620  58.200  78.560  1.00  0.00           H  
ATOM   2112  HB2 TYR A 134      74.280  59.380  78.230  1.00  0.00           H  
ATOM   2113  CG  TYR A 134      76.060  60.170  77.740  1.00  0.00           C  
ATOM   2114  CD1 TYR A 134      77.110  60.440  78.670  1.00  0.00           C  
ATOM   2115  HD1 TYR A 134      77.350  59.770  79.480  1.00  0.00           H  
ATOM   2116  CE1 TYR A 134      78.000  61.490  78.500  1.00  0.00           C  
ATOM   2117  HE1 TYR A 134      78.870  61.590  79.130  1.00  0.00           H  
ATOM   2118  CZ  TYR A 134      77.780  62.310  77.410  1.00  0.00           C  
ATOM   2119  OH  TYR A 134      78.490  63.550  77.430  1.00  0.00           O  
ATOM   2120  HH  TYR A 134      79.230  63.390  78.010  1.00  0.00           H  
ATOM   2121  CD2 TYR A 134      75.900  61.060  76.670  1.00  0.00           C  
ATOM   2122  HD2 TYR A 134      75.130  60.950  75.920  1.00  0.00           H  
ATOM   2123  CE2 TYR A 134      76.730  62.170  76.550  1.00  0.00           C  
ATOM   2124  HE2 TYR A 134      76.460  62.890  75.790  1.00  0.00           H  
ATOM   2125  C   TYR A 134      76.120  57.900  75.760  1.00  0.00           C  
ATOM   2126  O   TYR A 134      76.370  58.520  74.760  1.00  0.00           O  
ATOM   2127  N   PHE A 135      76.990  56.940  76.180  1.00  0.00           N  
ATOM   2128  HN  PHE A 135      76.760  56.310  76.920  1.00  0.00           H  
ATOM   2129  CA  PHE A 135      78.230  56.670  75.530  1.00  0.00           C  
ATOM   2130  HA  PHE A 135      78.660  57.650  75.390  1.00  0.00           H  
ATOM   2131  CB  PHE A 135      79.340  55.920  76.350  1.00  0.00           C  
ATOM   2132  HB1 PHE A 135      80.230  55.610  75.760  1.00  0.00           H  
ATOM   2133  HB2 PHE A 135      78.930  55.040  76.880  1.00  0.00           H  
ATOM   2134  CG  PHE A 135      79.880  56.890  77.420  1.00  0.00           C  
ATOM   2135  CD1 PHE A 135      80.700  57.960  76.990  1.00  0.00           C  
ATOM   2136  HD1 PHE A 135      80.890  57.910  75.930  1.00  0.00           H  
ATOM   2137  CE1 PHE A 135      81.030  59.010  77.880  1.00  0.00           C  
ATOM   2138  HE1 PHE A 135      81.560  59.860  77.470  1.00  0.00           H  
ATOM   2139  CZ  PHE A 135      80.540  59.060  79.160  1.00  0.00           C  
ATOM   2140  HZ  PHE A 135      80.730  59.900  79.810  1.00  0.00           H  
ATOM   2141  CD2 PHE A 135      79.470  56.840  78.700  1.00  0.00           C  
ATOM   2142  HD2 PHE A 135      78.700  56.150  79.020  1.00  0.00           H  
ATOM   2143  CE2 PHE A 135      79.780  57.930  79.580  1.00  0.00           C  
ATOM   2144  HE2 PHE A 135      79.300  57.910  80.560  1.00  0.00           H  
ATOM   2145  C   PHE A 135      78.010  56.150  74.140  1.00  0.00           C  
ATOM   2146  O   PHE A 135      78.680  56.590  73.200  1.00  0.00           O  
ATOM   2147  N   SER A 136      76.980  55.280  74.050  1.00  0.00           N  
ATOM   2148  HN  SER A 136      76.640  54.700  74.780  1.00  0.00           H  
ATOM   2149  CA  SER A 136      76.430  54.810  72.850  1.00  0.00           C  
ATOM   2150  HA  SER A 136      77.170  54.230  72.320  1.00  0.00           H  
ATOM   2151  CB  SER A 136      75.320  53.760  73.040  1.00  0.00           C  
ATOM   2152  HB1 SER A 136      75.030  53.220  72.110  1.00  0.00           H  
ATOM   2153  HB2 SER A 136      74.460  54.390  73.370  1.00  0.00           H  
ATOM   2154  OG  SER A 136      75.600  52.690  74.060  1.00  0.00           O  
ATOM   2155  HG1 SER A 136      74.960  51.980  73.940  1.00  0.00           H  
ATOM   2156  C   SER A 136      75.900  55.890  71.890  1.00  0.00           C  
ATOM   2157  O   SER A 136      76.120  55.860  70.680  1.00  0.00           O  
ATOM   2158  N   TRP A 137      75.120  56.880  72.420  1.00  0.00           N  
ATOM   2159  HN  TRP A 137      74.880  56.970  73.380  1.00  0.00           H  
ATOM   2160  CA  TRP A 137      74.710  58.000  71.560  1.00  0.00           C  
ATOM   2161  HA  TRP A 137      74.390  57.760  70.550  1.00  0.00           H  
ATOM   2162  CB  TRP A 137      73.670  58.780  72.420  1.00  0.00           C  
ATOM   2163  HB1 TRP A 137      74.020  58.780  73.470  1.00  0.00           H  
ATOM   2164  HB2 TRP A 137      72.830  58.060  72.500  1.00  0.00           H  
ATOM   2165  CG  TRP A 137      73.090  60.080  71.990  1.00  0.00           C  
ATOM   2166  CD1 TRP A 137      72.010  60.370  71.270  1.00  0.00           C  
ATOM   2167  HD1 TRP A 137      71.490  59.510  70.860  1.00  0.00           H  
ATOM   2168  NE1 TRP A 137      72.020  61.740  70.900  1.00  0.00           N  
ATOM   2169  HE1 TRP A 137      71.420  62.280  70.360  1.00  0.00           H  
ATOM   2170  CE2 TRP A 137      73.070  62.390  71.410  1.00  0.00           C  
ATOM   2171  CD2 TRP A 137      73.800  61.360  72.120  1.00  0.00           C  
ATOM   2172  CE3 TRP A 137      74.920  61.860  72.840  1.00  0.00           C  
ATOM   2173  HE3 TRP A 137      75.430  61.160  73.480  1.00  0.00           H  
ATOM   2174  CZ3 TRP A 137      75.450  63.160  72.600  1.00  0.00           C  
ATOM   2175  HZ3 TRP A 137      76.250  63.430  73.270  1.00  0.00           H  
ATOM   2176  CZ2 TRP A 137      73.560  63.720  71.290  1.00  0.00           C  
ATOM   2177  HZ2 TRP A 137      72.990  64.290  70.570  1.00  0.00           H  
ATOM   2178  CH2 TRP A 137      74.760  64.080  71.830  1.00  0.00           C  
ATOM   2179  HH2 TRP A 137      75.040  65.100  71.610  1.00  0.00           H  
ATOM   2180  C   TRP A 137      75.910  58.870  71.230  1.00  0.00           C  
ATOM   2181  O   TRP A 137      76.030  59.350  70.130  1.00  0.00           O  
ATOM   2182  N   LYS A 138      76.830  59.140  72.190  1.00  0.00           N  
ATOM   2183  HN  LYS A 138      76.850  58.660  73.060  1.00  0.00           H  
ATOM   2184  CA  LYS A 138      77.850  60.130  72.020  1.00  0.00           C  
ATOM   2185  HA  LYS A 138      77.370  61.020  71.640  1.00  0.00           H  
ATOM   2186  CB  LYS A 138      78.540  60.440  73.430  1.00  0.00           C  
ATOM   2187  HB1 LYS A 138      79.120  59.570  73.810  1.00  0.00           H  
ATOM   2188  HB2 LYS A 138      77.660  60.610  74.080  1.00  0.00           H  
ATOM   2189  CG  LYS A 138      79.380  61.800  73.450  1.00  0.00           C  
ATOM   2190  HG1 LYS A 138      78.550  62.530  73.430  1.00  0.00           H  
ATOM   2191  HG2 LYS A 138      80.010  61.780  72.530  1.00  0.00           H  
ATOM   2192  CD  LYS A 138      80.110  62.000  74.810  1.00  0.00           C  
ATOM   2193  HD1 LYS A 138      79.510  61.490  75.600  1.00  0.00           H  
ATOM   2194  HD2 LYS A 138      81.070  61.460  74.660  1.00  0.00           H  
ATOM   2195  CE  LYS A 138      80.420  63.480  75.090  1.00  0.00           C  
ATOM   2196  HE1 LYS A 138      79.450  63.990  75.290  1.00  0.00           H  
ATOM   2197  HE2 LYS A 138      80.890  63.870  74.160  1.00  0.00           H  
ATOM   2198  NZ  LYS A 138      81.360  63.680  76.230  1.00  0.00           N1+
ATOM   2199  HZ1 LYS A 138      82.150  63.020  76.100  1.00  0.00           H  
ATOM   2200  HZ2 LYS A 138      81.820  64.610  76.200  1.00  0.00           H  
ATOM   2201  HZ3 LYS A 138      80.980  63.630  77.200  1.00  0.00           H  
ATOM   2202  C   LYS A 138      78.860  59.700  70.920  1.00  0.00           C  
ATOM   2203  O   LYS A 138      79.180  60.430  70.000  1.00  0.00           O  
ATOM   2204  N   TYR A 139      79.380  58.480  71.110  1.00  0.00           N  
ATOM   2205  HN  TYR A 139      79.220  57.900  71.910  1.00  0.00           H  
ATOM   2206  CA  TYR A 139      80.310  57.780  70.210  1.00  0.00           C  
ATOM   2207  HA  TYR A 139      81.210  58.370  70.090  1.00  0.00           H  
ATOM   2208  CB  TYR A 139      80.660  56.410  70.760  1.00  0.00           C  
ATOM   2209  HB1 TYR A 139      81.250  55.730  70.120  1.00  0.00           H  
ATOM   2210  HB2 TYR A 139      79.690  55.910  70.950  1.00  0.00           H  
ATOM   2211  CG  TYR A 139      81.400  56.480  72.130  1.00  0.00           C  
ATOM   2212  CD1 TYR A 139      82.050  57.660  72.600  1.00  0.00           C  
ATOM   2213  HD1 TYR A 139      82.020  58.550  71.990  1.00  0.00           H  
ATOM   2214  CE1 TYR A 139      82.770  57.590  73.830  1.00  0.00           C  
ATOM   2215  HE1 TYR A 139      83.340  58.390  74.280  1.00  0.00           H  
ATOM   2216  CZ  TYR A 139      83.000  56.330  74.410  1.00  0.00           C  
ATOM   2217  OH  TYR A 139      83.950  56.220  75.430  1.00  0.00           O  
ATOM   2218  HH  TYR A 139      84.270  57.120  75.530  1.00  0.00           H  
ATOM   2219  CD2 TYR A 139      81.570  55.260  72.830  1.00  0.00           C  
ATOM   2220  HD2 TYR A 139      81.040  54.390  72.460  1.00  0.00           H  
ATOM   2221  CE2 TYR A 139      82.300  55.160  74.030  1.00  0.00           C  
ATOM   2222  HE2 TYR A 139      82.360  54.260  74.630  1.00  0.00           H  
ATOM   2223  C   TYR A 139      79.680  57.610  68.820  1.00  0.00           C  
ATOM   2224  O   TYR A 139      80.270  57.890  67.790  1.00  0.00           O  
ATOM   2225  N   SER A 140      78.380  57.350  68.870  1.00  0.00           N  
ATOM   2226  HN  SER A 140      77.880  57.230  69.720  1.00  0.00           H  
ATOM   2227  CA  SER A 140      77.540  57.450  67.660  1.00  0.00           C  
ATOM   2228  HA  SER A 140      77.860  56.720  66.930  1.00  0.00           H  
ATOM   2229  CB  SER A 140      76.150  56.850  67.860  1.00  0.00           C  
ATOM   2230  HB1 SER A 140      75.610  57.470  68.600  1.00  0.00           H  
ATOM   2231  HB2 SER A 140      76.200  55.800  68.220  1.00  0.00           H  
ATOM   2232  OG  SER A 140      75.360  56.730  66.610  1.00  0.00           O  
ATOM   2233  HG1 SER A 140      75.180  57.570  66.170  1.00  0.00           H  
ATOM   2234  C   SER A 140      77.420  58.760  66.900  1.00  0.00           C  
ATOM   2235  O   SER A 140      77.790  58.920  65.730  1.00  0.00           O  
ATOM   2236  N   HIS A 141      77.100  59.870  67.610  1.00  0.00           N  
ATOM   2237  HN  HIS A 141      76.820  59.810  68.560  1.00  0.00           H  
ATOM   2238  CA  HIS A 141      77.100  61.250  67.150  1.00  0.00           C  
ATOM   2239  HA  HIS A 141      76.310  61.350  66.420  1.00  0.00           H  
ATOM   2240  CB  HIS A 141      76.580  62.050  68.360  1.00  0.00           C  
ATOM   2241  HB1 HIS A 141      77.130  61.880  69.310  1.00  0.00           H  
ATOM   2242  HB2 HIS A 141      75.510  61.880  68.590  1.00  0.00           H  
ATOM   2243  ND1 HIS A 141      75.600  64.160  67.530  1.00  0.00           N  
ATOM   2244  CG  HIS A 141      76.660  63.540  68.130  1.00  0.00           C  
ATOM   2245  CE1 HIS A 141      75.700  65.460  67.780  1.00  0.00           C  
ATOM   2246  HE1 HIS A 141      75.050  66.330  67.760  1.00  0.00           H  
ATOM   2247  NE2 HIS A 141      76.850  65.700  68.480  1.00  0.00           N  
ATOM   2248  HE2 HIS A 141      77.240  66.560  68.830  1.00  0.00           H  
ATOM   2249  CD2 HIS A 141      77.480  64.450  68.700  1.00  0.00           C  
ATOM   2250  HD2 HIS A 141      78.350  64.290  69.320  1.00  0.00           H  
ATOM   2251  C   HIS A 141      78.510  61.650  66.640  1.00  0.00           C  
ATOM   2252  O   HIS A 141      78.710  62.310  65.640  1.00  0.00           O  
ATOM   2253  N   ARG A 142      79.530  61.170  67.370  1.00  0.00           N  
ATOM   2254  HN  ARG A 142      79.400  60.810  68.290  1.00  0.00           H  
ATOM   2255  CA  ARG A 142      80.910  61.340  67.070  1.00  0.00           C  
ATOM   2256  HA  ARG A 142      81.050  62.410  66.940  1.00  0.00           H  
ATOM   2257  CB  ARG A 142      81.870  61.000  68.240  1.00  0.00           C  
ATOM   2258  HB1 ARG A 142      82.930  61.000  67.910  1.00  0.00           H  
ATOM   2259  HB2 ARG A 142      81.580  60.010  68.660  1.00  0.00           H  
ATOM   2260  CG  ARG A 142      81.780  62.060  69.320  1.00  0.00           C  
ATOM   2261  HG1 ARG A 142      80.840  62.270  69.870  1.00  0.00           H  
ATOM   2262  HG2 ARG A 142      81.960  63.040  68.820  1.00  0.00           H  
ATOM   2263  CD  ARG A 142      82.830  61.770  70.440  1.00  0.00           C  
ATOM   2264  HD1 ARG A 142      83.850  61.960  70.060  1.00  0.00           H  
ATOM   2265  HD2 ARG A 142      82.590  60.730  70.760  1.00  0.00           H  
ATOM   2266  NE  ARG A 142      82.590  62.700  71.580  1.00  0.00           N  
ATOM   2267  HE  ARG A 142      81.830  63.330  71.430  1.00  0.00           H  
ATOM   2268  CZ  ARG A 142      83.580  63.230  72.290  1.00  0.00           C  
ATOM   2269  NH1 ARG A 142      84.680  62.480  72.440  1.00  0.00           N1+
ATOM   2270 1HH1 ARG A 142      84.690  61.560  72.060  1.00  0.00           H  
ATOM   2271 2HH1 ARG A 142      85.500  62.910  72.810  1.00  0.00           H  
ATOM   2272  NH2 ARG A 142      83.490  64.410  72.880  1.00  0.00           N  
ATOM   2273 1HH2 ARG A 142      82.660  64.970  72.830  1.00  0.00           H  
ATOM   2274 2HH2 ARG A 142      84.220  64.750  73.460  1.00  0.00           H  
ATOM   2275  C   ARG A 142      81.400  60.710  65.730  1.00  0.00           C  
ATOM   2276  O   ARG A 142      82.210  61.280  65.000  1.00  0.00           O  
ATOM   2277  N   ARG A 143      80.830  59.570  65.340  1.00  0.00           N  
ATOM   2278  HN  ARG A 143      80.080  59.160  65.860  1.00  0.00           H  
ATOM   2279  CA  ARG A 143      81.030  58.800  64.150  1.00  0.00           C  
ATOM   2280  HA  ARG A 143      82.030  58.890  63.740  1.00  0.00           H  
ATOM   2281  CB  ARG A 143      80.800  57.250  64.380  1.00  0.00           C  
ATOM   2282  HB1 ARG A 143      80.670  56.640  63.460  1.00  0.00           H  
ATOM   2283  HB2 ARG A 143      79.920  57.110  65.040  1.00  0.00           H  
ATOM   2284  CG  ARG A 143      82.080  56.520  65.010  1.00  0.00           C  
ATOM   2285  HG1 ARG A 143      82.530  57.200  65.770  1.00  0.00           H  
ATOM   2286  HG2 ARG A 143      82.870  56.430  64.240  1.00  0.00           H  
ATOM   2287  CD  ARG A 143      81.850  55.210  65.740  1.00  0.00           C  
ATOM   2288  HD1 ARG A 143      81.720  54.320  65.080  1.00  0.00           H  
ATOM   2289  HD2 ARG A 143      80.890  55.280  66.300  1.00  0.00           H  
ATOM   2290  NE  ARG A 143      82.950  55.010  66.760  1.00  0.00           N  
ATOM   2291  HE  ARG A 143      83.800  55.480  66.560  1.00  0.00           H  
ATOM   2292  CZ  ARG A 143      82.950  54.090  67.650  1.00  0.00           C  
ATOM   2293  NH1 ARG A 143      81.890  53.500  68.100  1.00  0.00           N1+
ATOM   2294 1HH1 ARG A 143      80.950  53.680  67.790  1.00  0.00           H  
ATOM   2295 2HH1 ARG A 143      81.990  53.120  69.020  1.00  0.00           H  
ATOM   2296  NH2 ARG A 143      84.090  53.840  68.210  1.00  0.00           N  
ATOM   2297 1HH2 ARG A 143      84.880  54.250  67.760  1.00  0.00           H  
ATOM   2298 2HH2 ARG A 143      84.180  53.150  68.930  1.00  0.00           H  
ATOM   2299  C   ARG A 143      80.120  59.260  62.970  1.00  0.00           C  
ATOM   2300  O   ARG A 143      79.860  58.640  61.910  1.00  0.00           O  
ATOM   2301  N   HIS A 144      79.470  60.390  63.240  1.00  0.00           N  
ATOM   2302  HN  HIS A 144      79.590  60.750  64.160  1.00  0.00           H  
ATOM   2303  CA  HIS A 144      78.460  60.960  62.430  1.00  0.00           C  
ATOM   2304  HA  HIS A 144      78.410  60.500  61.450  1.00  0.00           H  
ATOM   2305  CB  HIS A 144      77.180  60.860  63.070  1.00  0.00           C  
ATOM   2306  HB1 HIS A 144      77.110  61.640  63.870  1.00  0.00           H  
ATOM   2307  HB2 HIS A 144      77.060  59.920  63.640  1.00  0.00           H  
ATOM   2308  ND1 HIS A 144      75.730  60.270  61.060  1.00  0.00           N  
ATOM   2309  CG  HIS A 144      75.990  61.120  62.070  1.00  0.00           C  
ATOM   2310  CE1 HIS A 144      74.590  60.660  60.560  1.00  0.00           C  
ATOM   2311  HE1 HIS A 144      73.930  60.230  59.810  1.00  0.00           H  
ATOM   2312  NE2 HIS A 144      74.090  61.750  61.210  1.00  0.00           N  
ATOM   2313  HE2 HIS A 144      73.140  62.060  61.140  1.00  0.00           H  
ATOM   2314  CD2 HIS A 144      74.980  62.020  62.240  1.00  0.00           C  
ATOM   2315  HD2 HIS A 144      74.890  62.670  63.100  1.00  0.00           H  
ATOM   2316  C   HIS A 144      78.640  62.460  62.020  1.00  0.00           C  
ATOM   2317  O   HIS A 144      77.920  63.380  62.490  1.00  0.00           O  
ATOM   2318  N   HIS A 145      79.560  62.790  61.090  1.00  0.00           N  
ATOM   2319  HN  HIS A 145      80.150  62.170  60.570  1.00  0.00           H  
ATOM   2320  CA  HIS A 145      79.570  64.170  60.540  1.00  0.00           C  
ATOM   2321  HA  HIS A 145      78.630  64.670  60.740  1.00  0.00           H  
ATOM   2322  CB  HIS A 145      80.750  64.900  61.240  1.00  0.00           C  
ATOM   2323  HB1 HIS A 145      80.480  64.950  62.320  1.00  0.00           H  
ATOM   2324  HB2 HIS A 145      80.940  65.950  60.930  1.00  0.00           H  
ATOM   2325  ND1 HIS A 145      82.910  64.360  60.140  1.00  0.00           N  
ATOM   2326  CG  HIS A 145      82.030  64.100  61.120  1.00  0.00           C  
ATOM   2327  CE1 HIS A 145      83.980  63.720  60.420  1.00  0.00           C  
ATOM   2328  HE1 HIS A 145      84.780  63.630  59.680  1.00  0.00           H  
ATOM   2329  NE2 HIS A 145      83.860  62.990  61.590  1.00  0.00           N  
ATOM   2330  HE2 HIS A 145      84.710  62.720  62.050  1.00  0.00           H  
ATOM   2331  CD2 HIS A 145      82.600  63.180  62.050  1.00  0.00           C  
ATOM   2332  HD2 HIS A 145      82.240  62.840  63.010  1.00  0.00           H  
ATOM   2333  C   HIS A 145      79.780  64.290  58.970  1.00  0.00           C  
ATOM   2334  O   HIS A 145      79.510  65.340  58.470  1.00  0.00           O  
ATOM   2335  N   SER A 146      80.210  63.240  58.270  1.00  0.00           N  
ATOM   2336  HN  SER A 146      80.430  62.420  58.790  1.00  0.00           H  
ATOM   2337  CA  SER A 146      80.430  63.210  56.800  1.00  0.00           C  
ATOM   2338  HA  SER A 146      80.350  64.210  56.410  1.00  0.00           H  
ATOM   2339  CB  SER A 146      81.910  62.810  56.480  1.00  0.00           C  
ATOM   2340  HB1 SER A 146      82.000  63.010  55.390  1.00  0.00           H  
ATOM   2341  HB2 SER A 146      82.130  61.780  56.830  1.00  0.00           H  
ATOM   2342  OG  SER A 146      82.880  63.660  56.990  1.00  0.00           O  
ATOM   2343  HG1 SER A 146      82.520  63.870  57.850  1.00  0.00           H  
ATOM   2344  C   SER A 146      79.580  62.280  55.980  1.00  0.00           C  
ATOM   2345  O   SER A 146      79.910  61.850  54.900  1.00  0.00           O  
ATOM   2346  N   ASN A 147      78.410  61.830  56.540  1.00  0.00           N  
ATOM   2347  HN  ASN A 147      78.050  62.050  57.440  1.00  0.00           H  
ATOM   2348  CA  ASN A 147      77.700  60.680  55.930  1.00  0.00           C  
ATOM   2349  HA  ASN A 147      78.340  60.110  55.270  1.00  0.00           H  
ATOM   2350  CB  ASN A 147      77.220  59.740  57.090  1.00  0.00           C  
ATOM   2351  HB1 ASN A 147      76.820  58.830  56.600  1.00  0.00           H  
ATOM   2352  HB2 ASN A 147      76.300  60.100  57.610  1.00  0.00           H  
ATOM   2353  CG  ASN A 147      78.390  59.340  58.040  1.00  0.00           C  
ATOM   2354  OD1 ASN A 147      79.580  59.290  57.820  1.00  0.00           O  
ATOM   2355  ND2 ASN A 147      77.970  59.190  59.350  1.00  0.00           N  
ATOM   2356 1HD2 ASN A 147      77.010  59.330  59.600  1.00  0.00           H  
ATOM   2357 2HD2 ASN A 147      78.600  59.020  60.110  1.00  0.00           H  
ATOM   2358  C   ASN A 147      76.400  61.210  55.120  1.00  0.00           C  
ATOM   2359  O   ASN A 147      75.840  60.430  54.360  1.00  0.00           O  
ATOM   2360  N   THR A 148      75.940  62.510  55.310  1.00  0.00           N  
ATOM   2361  HN  THR A 148      76.370  63.140  55.950  1.00  0.00           H  
ATOM   2362  CA  THR A 148      74.900  63.170  54.560  1.00  0.00           C  
ATOM   2363  HA  THR A 148      73.910  62.850  54.840  1.00  0.00           H  
ATOM   2364  CB  THR A 148      74.790  64.650  54.890  1.00  0.00           C  
ATOM   2365  HB  THR A 148      75.470  65.260  54.250  1.00  0.00           H  
ATOM   2366  OG1 THR A 148      75.180  64.980  56.220  1.00  0.00           O  
ATOM   2367  HG1 THR A 148      76.130  65.010  56.080  1.00  0.00           H  
ATOM   2368  CG2 THR A 148      73.260  65.080  54.830  1.00  0.00           C  
ATOM   2369 1HG2 THR A 148      72.770  64.560  55.680  1.00  0.00           H  
ATOM   2370 2HG2 THR A 148      73.220  66.180  54.990  1.00  0.00           H  
ATOM   2371 3HG2 THR A 148      72.800  64.880  53.840  1.00  0.00           H  
ATOM   2372  C   THR A 148      75.190  63.090  53.090  1.00  0.00           C  
ATOM   2373  O   THR A 148      76.210  63.540  52.610  1.00  0.00           O  
ATOM   2374  N   ALA A 149      74.220  62.440  52.400  1.00  0.00           N  
ATOM   2375  HN  ALA A 149      73.410  62.060  52.840  1.00  0.00           H  
ATOM   2376  CA  ALA A 149      74.090  62.330  50.930  1.00  0.00           C  
ATOM   2377  HA  ALA A 149      73.190  61.770  50.770  1.00  0.00           H  
ATOM   2378  CB  ALA A 149      73.950  63.590  50.140  1.00  0.00           C  
ATOM   2379  HB1 ALA A 149      74.900  64.100  49.890  1.00  0.00           H  
ATOM   2380  HB2 ALA A 149      73.430  63.430  49.170  1.00  0.00           H  
ATOM   2381  HB3 ALA A 149      73.340  64.200  50.840  1.00  0.00           H  
ATOM   2382  C   ALA A 149      75.150  61.450  50.400  1.00  0.00           C  
ATOM   2383  O   ALA A 149      75.640  61.590  49.270  1.00  0.00           O  
ATOM   2384  N   SER A 150      75.520  60.340  51.130  1.00  0.00           N  
ATOM   2385  HN  SER A 150      75.070  60.100  51.980  1.00  0.00           H  
ATOM   2386  CA  SER A 150      76.540  59.410  50.710  1.00  0.00           C  
ATOM   2387  HA  SER A 150      76.830  59.620  49.690  1.00  0.00           H  
ATOM   2388  CB  SER A 150      77.640  59.450  51.740  1.00  0.00           C  
ATOM   2389  HB1 SER A 150      77.260  59.230  52.760  1.00  0.00           H  
ATOM   2390  HB2 SER A 150      78.180  60.420  51.880  1.00  0.00           H  
ATOM   2391  OG  SER A 150      78.660  58.480  51.370  1.00  0.00           O  
ATOM   2392  HG1 SER A 150      79.310  58.730  50.700  1.00  0.00           H  
ATOM   2393  C   SER A 150      75.910  58.040  50.790  1.00  0.00           C  
ATOM   2394  O   SER A 150      75.010  57.940  51.600  1.00  0.00           O  
ATOM   2395  N   LEU A 151      76.320  57.060  50.020  1.00  0.00           N  
ATOM   2396  HN  LEU A 151      76.890  57.220  49.220  1.00  0.00           H  
ATOM   2397  CA  LEU A 151      75.800  55.730  50.060  1.00  0.00           C  
ATOM   2398  HA  LEU A 151      75.070  55.660  50.850  1.00  0.00           H  
ATOM   2399  CB  LEU A 151      75.280  55.360  48.650  1.00  0.00           C  
ATOM   2400  HB1 LEU A 151      74.740  54.380  48.630  1.00  0.00           H  
ATOM   2401  HB2 LEU A 151      76.180  55.260  48.020  1.00  0.00           H  
ATOM   2402  CG  LEU A 151      74.330  56.340  47.940  1.00  0.00           C  
ATOM   2403  HG  LEU A 151      74.810  57.340  48.000  1.00  0.00           H  
ATOM   2404  CD1 LEU A 151      74.240  55.920  46.430  1.00  0.00           C  
ATOM   2405 1HD1 LEU A 151      73.640  56.590  45.790  1.00  0.00           H  
ATOM   2406 2HD1 LEU A 151      75.220  55.800  45.930  1.00  0.00           H  
ATOM   2407 3HD1 LEU A 151      73.890  54.870  46.350  1.00  0.00           H  
ATOM   2408  CD2 LEU A 151      72.930  56.320  48.510  1.00  0.00           C  
ATOM   2409 1HD2 LEU A 151      72.830  56.920  49.440  1.00  0.00           H  
ATOM   2410 2HD2 LEU A 151      72.200  56.630  47.720  1.00  0.00           H  
ATOM   2411 3HD2 LEU A 151      72.680  55.280  48.780  1.00  0.00           H  
ATOM   2412  C   LEU A 151      76.890  54.800  50.510  1.00  0.00           C  
ATOM   2413  O   LEU A 151      76.720  53.580  50.590  1.00  0.00           O  
ATOM   2414  N   GLU A 152      78.050  55.460  50.910  1.00  0.00           N  
ATOM   2415  HN  GLU A 152      78.280  56.430  50.870  1.00  0.00           H  
ATOM   2416  CA  GLU A 152      79.170  54.650  51.410  1.00  0.00           C  
ATOM   2417  HA  GLU A 152      79.380  53.910  50.650  1.00  0.00           H  
ATOM   2418  CB  GLU A 152      80.490  55.450  51.600  1.00  0.00           C  
ATOM   2419  HB1 GLU A 152      81.220  54.690  51.950  1.00  0.00           H  
ATOM   2420  HB2 GLU A 152      80.260  56.280  52.300  1.00  0.00           H  
ATOM   2421  CG  GLU A 152      81.070  56.000  50.280  1.00  0.00           C  
ATOM   2422  HG1 GLU A 152      80.260  56.520  49.720  1.00  0.00           H  
ATOM   2423  HG2 GLU A 152      81.400  55.120  49.690  1.00  0.00           H  
ATOM   2424  CD  GLU A 152      82.200  56.900  50.500  1.00  0.00           C  
ATOM   2425  OE1 GLU A 152      82.570  57.680  49.590  1.00  0.00           O  
ATOM   2426  OE2 GLU A 152      82.770  56.820  51.600  1.00  0.00           O1-
ATOM   2427  C   GLU A 152      78.920  53.890  52.730  1.00  0.00           C  
ATOM   2428  O   GLU A 152      79.520  52.830  52.960  1.00  0.00           O  
ATOM   2429  N   ARG A 153      77.960  54.380  53.530  1.00  0.00           N  
ATOM   2430  HN  ARG A 153      77.570  55.280  53.350  1.00  0.00           H  
ATOM   2431  CA  ARG A 153      77.590  53.610  54.660  1.00  0.00           C  
ATOM   2432  HA  ARG A 153      78.170  52.720  54.810  1.00  0.00           H  
ATOM   2433  CB  ARG A 153      77.790  54.380  55.990  1.00  0.00           C  
ATOM   2434  HB1 ARG A 153      77.220  54.010  56.870  1.00  0.00           H  
ATOM   2435  HB2 ARG A 153      77.510  55.440  55.810  1.00  0.00           H  
ATOM   2436  CG  ARG A 153      79.350  54.490  56.460  1.00  0.00           C  
ATOM   2437  HG1 ARG A 153      80.090  54.680  55.650  1.00  0.00           H  
ATOM   2438  HG2 ARG A 153      79.780  53.500  56.730  1.00  0.00           H  
ATOM   2439  CD  ARG A 153      79.660  55.730  57.290  1.00  0.00           C  
ATOM   2440  HD1 ARG A 153      79.080  56.610  56.930  1.00  0.00           H  
ATOM   2441  HD2 ARG A 153      80.720  55.860  57.570  1.00  0.00           H  
ATOM   2442  NE  ARG A 153      78.860  55.540  58.540  1.00  0.00           N  
ATOM   2443  HE  ARG A 153      77.870  55.550  58.360  1.00  0.00           H  
ATOM   2444  CZ  ARG A 153      79.100  55.960  59.730  1.00  0.00           C  
ATOM   2445  NH1 ARG A 153      80.160  56.630  60.060  1.00  0.00           N1+
ATOM   2446 1HH1 ARG A 153      80.900  56.530  59.410  1.00  0.00           H  
ATOM   2447 2HH1 ARG A 153      80.180  57.330  60.780  1.00  0.00           H  
ATOM   2448  NH2 ARG A 153      78.180  55.970  60.670  1.00  0.00           N  
ATOM   2449 1HH2 ARG A 153      77.260  55.710  60.390  1.00  0.00           H  
ATOM   2450 2HH2 ARG A 153      78.270  56.530  61.490  1.00  0.00           H  
ATOM   2451  C   ARG A 153      76.110  53.330  54.600  1.00  0.00           C  
ATOM   2452  O   ARG A 153      75.320  54.160  54.090  1.00  0.00           O  
ATOM   2453  N   ASP A 154      75.620  52.150  55.030  1.00  0.00           N  
ATOM   2454  HN  ASP A 154      76.190  51.350  55.170  1.00  0.00           H  
ATOM   2455  CA  ASP A 154      74.240  51.730  55.130  1.00  0.00           C  
ATOM   2456  HA  ASP A 154      73.750  52.150  54.260  1.00  0.00           H  
ATOM   2457  CB  ASP A 154      74.200  50.180  55.030  1.00  0.00           C  
ATOM   2458  HB1 ASP A 154      73.170  49.810  55.210  1.00  0.00           H  
ATOM   2459  HB2 ASP A 154      74.890  49.730  55.780  1.00  0.00           H  
ATOM   2460  CG  ASP A 154      74.640  49.730  53.650  1.00  0.00           C  
ATOM   2461  OD1 ASP A 154      74.680  50.620  52.710  1.00  0.00           O  
ATOM   2462  OD2 ASP A 154      74.870  48.520  53.450  1.00  0.00           O1-
ATOM   2463  C   ASP A 154      73.470  52.260  56.380  1.00  0.00           C  
ATOM   2464  O   ASP A 154      73.020  51.510  57.250  1.00  0.00           O  
ATOM   2465  N   GLU A 155      73.200  53.640  56.420  1.00  0.00           N  
ATOM   2466  HN  GLU A 155      73.430  54.230  55.660  1.00  0.00           H  
ATOM   2467  CA  GLU A 155      72.700  54.380  57.560  1.00  0.00           C  
ATOM   2468  HA  GLU A 155      73.080  53.950  58.480  1.00  0.00           H  
ATOM   2469  CB  GLU A 155      72.930  55.890  57.530  1.00  0.00           C  
ATOM   2470  HB1 GLU A 155      72.400  56.410  58.360  1.00  0.00           H  
ATOM   2471  HB2 GLU A 155      72.620  56.280  56.540  1.00  0.00           H  
ATOM   2472  CG  GLU A 155      74.440  56.370  57.690  1.00  0.00           C  
ATOM   2473  HG1 GLU A 155      74.510  57.470  57.580  1.00  0.00           H  
ATOM   2474  HG2 GLU A 155      75.080  55.900  56.920  1.00  0.00           H  
ATOM   2475  CD  GLU A 155      74.970  55.910  59.010  1.00  0.00           C  
ATOM   2476  OE1 GLU A 155      74.540  56.460  60.050  1.00  0.00           O  
ATOM   2477  OE2 GLU A 155      75.960  55.150  59.040  1.00  0.00           O1-
ATOM   2478  C   GLU A 155      71.180  54.100  57.700  1.00  0.00           C  
ATOM   2479  O   GLU A 155      70.530  53.490  56.850  1.00  0.00           O  
ATOM   2480  N   VAL A 156      70.560  54.480  58.760  1.00  0.00           N  
ATOM   2481  HN  VAL A 156      71.160  54.840  59.470  1.00  0.00           H  
ATOM   2482  CA  VAL A 156      69.150  54.540  58.940  1.00  0.00           C  
ATOM   2483  HA  VAL A 156      68.770  53.540  58.830  1.00  0.00           H  
ATOM   2484  CB  VAL A 156      68.610  55.140  60.200  1.00  0.00           C  
ATOM   2485  HB  VAL A 156      67.510  55.250  60.220  1.00  0.00           H  
ATOM   2486  CG1 VAL A 156      68.960  54.280  61.360  1.00  0.00           C  
ATOM   2487 1HG1 VAL A 156      70.050  54.130  61.490  1.00  0.00           H  
ATOM   2488 2HG1 VAL A 156      68.550  54.720  62.290  1.00  0.00           H  
ATOM   2489 3HG1 VAL A 156      68.560  53.240  61.260  1.00  0.00           H  
ATOM   2490  CG2 VAL A 156      69.170  56.500  60.410  1.00  0.00           C  
ATOM   2491 1HG2 VAL A 156      69.040  56.890  61.440  1.00  0.00           H  
ATOM   2492 2HG2 VAL A 156      70.230  56.660  60.150  1.00  0.00           H  
ATOM   2493 3HG2 VAL A 156      68.680  57.270  59.770  1.00  0.00           H  
ATOM   2494  C   VAL A 156      68.420  55.310  57.790  1.00  0.00           C  
ATOM   2495  O   VAL A 156      68.790  56.430  57.490  1.00  0.00           O  
ATOM   2496  N   PHE A 157      67.470  54.600  57.160  1.00  0.00           N  
ATOM   2497  HN  PHE A 157      67.170  53.660  57.310  1.00  0.00           H  
ATOM   2498  CA  PHE A 157      66.690  55.180  56.100  1.00  0.00           C  
ATOM   2499  HA  PHE A 157      65.980  54.450  55.740  1.00  0.00           H  
ATOM   2500  CB  PHE A 157      65.940  56.480  56.490  1.00  0.00           C  
ATOM   2501  HB1 PHE A 157      65.130  56.750  55.780  1.00  0.00           H  
ATOM   2502  HB2 PHE A 157      66.580  57.380  56.620  1.00  0.00           H  
ATOM   2503  CG  PHE A 157      65.390  56.280  57.870  1.00  0.00           C  
ATOM   2504  CD1 PHE A 157      64.330  55.390  58.010  1.00  0.00           C  
ATOM   2505  HD1 PHE A 157      63.860  54.900  57.160  1.00  0.00           H  
ATOM   2506  CE1 PHE A 157      63.650  55.270  59.250  1.00  0.00           C  
ATOM   2507  HE1 PHE A 157      62.780  54.680  59.490  1.00  0.00           H  
ATOM   2508  CZ  PHE A 157      64.050  55.940  60.350  1.00  0.00           C  
ATOM   2509  HZ  PHE A 157      63.430  55.870  61.230  1.00  0.00           H  
ATOM   2510  CD2 PHE A 157      65.740  57.010  59.060  1.00  0.00           C  
ATOM   2511  HD2 PHE A 157      66.460  57.790  58.850  1.00  0.00           H  
ATOM   2512  CE2 PHE A 157      65.100  56.800  60.280  1.00  0.00           C  
ATOM   2513  HE2 PHE A 157      65.370  57.400  61.140  1.00  0.00           H  
ATOM   2514  C   PHE A 157      67.380  55.320  54.730  1.00  0.00           C  
ATOM   2515  O   PHE A 157      66.910  56.070  53.890  1.00  0.00           O  
ATOM   2516  N   VAL A 158      68.530  54.650  54.520  1.00  0.00           N  
ATOM   2517  HN  VAL A 158      69.000  54.160  55.250  1.00  0.00           H  
ATOM   2518  CA  VAL A 158      69.080  54.580  53.140  1.00  0.00           C  
ATOM   2519  HA  VAL A 158      69.400  55.610  53.040  1.00  0.00           H  
ATOM   2520  CB  VAL A 158      70.340  53.730  53.160  1.00  0.00           C  
ATOM   2521  HB  VAL A 158      70.690  53.400  52.160  1.00  0.00           H  
ATOM   2522  CG1 VAL A 158      71.510  54.520  53.840  1.00  0.00           C  
ATOM   2523 1HG1 VAL A 158      71.650  55.430  53.230  1.00  0.00           H  
ATOM   2524 2HG1 VAL A 158      71.220  54.930  54.830  1.00  0.00           H  
ATOM   2525 3HG1 VAL A 158      72.400  53.860  53.950  1.00  0.00           H  
ATOM   2526  CG2 VAL A 158      69.890  52.380  53.860  1.00  0.00           C  
ATOM   2527 1HG2 VAL A 158      68.980  51.930  53.420  1.00  0.00           H  
ATOM   2528 2HG2 VAL A 158      70.600  51.560  53.620  1.00  0.00           H  
ATOM   2529 3HG2 VAL A 158      69.880  52.410  54.970  1.00  0.00           H  
ATOM   2530  C   VAL A 158      68.140  54.180  51.970  1.00  0.00           C  
ATOM   2531  O   VAL A 158      67.130  53.500  52.280  1.00  0.00           O  
ATOM   2532  N   PRO A 159      68.400  54.430  50.690  1.00  0.00           N  
ATOM   2533  CD  PRO A 159      69.420  55.370  50.240  1.00  0.00           C  
ATOM   2534  HD1 PRO A 159      69.340  56.400  50.660  1.00  0.00           H  
ATOM   2535  HD2 PRO A 159      70.450  55.040  50.480  1.00  0.00           H  
ATOM   2536  CA  PRO A 159      67.810  53.580  49.610  1.00  0.00           C  
ATOM   2537  HA  PRO A 159      66.770  53.800  49.410  1.00  0.00           H  
ATOM   2538  CB  PRO A 159      68.760  54.050  48.420  1.00  0.00           C  
ATOM   2539  HB1 PRO A 159      68.250  53.850  47.450  1.00  0.00           H  
ATOM   2540  HB2 PRO A 159      69.650  53.390  48.350  1.00  0.00           H  
ATOM   2541  CG  PRO A 159      69.200  55.440  48.730  1.00  0.00           C  
ATOM   2542  HG1 PRO A 159      68.380  56.120  48.400  1.00  0.00           H  
ATOM   2543  HG2 PRO A 159      70.030  55.860  48.130  1.00  0.00           H  
ATOM   2544  C   PRO A 159      67.760  52.150  49.750  1.00  0.00           C  
ATOM   2545  O   PRO A 159      68.730  51.720  50.350  1.00  0.00           O  
ATOM   2546  N   LYS A 160      66.790  51.300  49.340  1.00  0.00           N  
ATOM   2547  HN  LYS A 160      65.930  51.720  49.060  1.00  0.00           H  
ATOM   2548  CA  LYS A 160      66.730  49.850  49.610  1.00  0.00           C  
ATOM   2549  HA  LYS A 160      67.050  49.680  50.620  1.00  0.00           H  
ATOM   2550  CB  LYS A 160      65.340  49.240  49.290  1.00  0.00           C  
ATOM   2551  HB1 LYS A 160      65.470  48.260  48.770  1.00  0.00           H  
ATOM   2552  HB2 LYS A 160      64.870  49.900  48.520  1.00  0.00           H  
ATOM   2553  CG  LYS A 160      64.460  49.040  50.520  1.00  0.00           C  
ATOM   2554  HG1 LYS A 160      65.160  48.630  51.270  1.00  0.00           H  
ATOM   2555  HG2 LYS A 160      63.590  48.450  50.150  1.00  0.00           H  
ATOM   2556  CD  LYS A 160      63.880  50.390  51.050  1.00  0.00           C  
ATOM   2557  HD1 LYS A 160      64.710  51.100  51.200  1.00  0.00           H  
ATOM   2558  HD2 LYS A 160      63.280  50.830  50.230  1.00  0.00           H  
ATOM   2559  CE  LYS A 160      62.940  50.410  52.240  1.00  0.00           C  
ATOM   2560  HE1 LYS A 160      62.180  49.600  52.180  1.00  0.00           H  
ATOM   2561  HE2 LYS A 160      62.460  51.400  52.250  1.00  0.00           H  
ATOM   2562  NZ  LYS A 160      63.620  50.100  53.460  1.00  0.00           N1+
ATOM   2563  HZ1 LYS A 160      63.680  49.060  53.520  1.00  0.00           H  
ATOM   2564  HZ2 LYS A 160      64.530  50.600  53.470  1.00  0.00           H  
ATOM   2565  HZ3 LYS A 160      62.990  50.400  54.220  1.00  0.00           H  
ATOM   2566  C   LYS A 160      67.760  49.020  48.850  1.00  0.00           C  
ATOM   2567  O   LYS A 160      67.960  49.320  47.640  1.00  0.00           O  
ATOM   2568  N   HIS A 161      68.370  47.960  49.520  1.00  0.00           N  
ATOM   2569  HN  HIS A 161      68.350  47.800  50.500  1.00  0.00           H  
ATOM   2570  CA  HIS A 161      69.020  46.900  48.970  1.00  0.00           C  
ATOM   2571  HA  HIS A 161      69.680  47.280  48.210  1.00  0.00           H  
ATOM   2572  CB  HIS A 161      69.910  46.170  50.030  1.00  0.00           C  
ATOM   2573  HB1 HIS A 161      70.100  45.090  49.850  1.00  0.00           H  
ATOM   2574  HB2 HIS A 161      69.280  46.180  50.940  1.00  0.00           H  
ATOM   2575  ND1 HIS A 161      72.370  46.510  49.720  1.00  0.00           N  
ATOM   2576  CG  HIS A 161      71.220  46.820  50.400  1.00  0.00           C  
ATOM   2577  CE1 HIS A 161      73.340  47.030  50.410  1.00  0.00           C  
ATOM   2578  HE1 HIS A 161      74.410  47.010  50.230  1.00  0.00           H  
ATOM   2579  NE2 HIS A 161      72.890  47.530  51.570  1.00  0.00           N  
ATOM   2580  HE2 HIS A 161      73.430  47.950  52.310  1.00  0.00           H  
ATOM   2581  CD2 HIS A 161      71.530  47.500  51.580  1.00  0.00           C  
ATOM   2582  HD2 HIS A 161      70.850  47.770  52.380  1.00  0.00           H  
ATOM   2583  C   HIS A 161      68.050  45.900  48.260  1.00  0.00           C  
ATOM   2584  O   HIS A 161      66.840  46.040  48.360  1.00  0.00           O  
ATOM   2585  N   LYS A 162      68.620  44.870  47.600  1.00  0.00           N  
ATOM   2586  HN  LYS A 162      69.610  44.830  47.560  1.00  0.00           H  
ATOM   2587  CA  LYS A 162      67.850  43.910  46.750  1.00  0.00           C  
ATOM   2588  HA  LYS A 162      67.240  44.590  46.170  1.00  0.00           H  
ATOM   2589  CB  LYS A 162      68.670  43.030  45.820  1.00  0.00           C  
ATOM   2590  HB1 LYS A 162      67.980  42.310  45.340  1.00  0.00           H  
ATOM   2591  HB2 LYS A 162      69.370  42.410  46.430  1.00  0.00           H  
ATOM   2592  CG  LYS A 162      69.500  43.860  44.880  1.00  0.00           C  
ATOM   2593  HG1 LYS A 162      70.160  43.160  44.330  1.00  0.00           H  
ATOM   2594  HG2 LYS A 162      70.230  44.420  45.500  1.00  0.00           H  
ATOM   2595  CD  LYS A 162      68.740  44.710  43.850  1.00  0.00           C  
ATOM   2596  HD1 LYS A 162      68.140  43.980  43.270  1.00  0.00           H  
ATOM   2597  HD2 LYS A 162      68.110  45.450  44.390  1.00  0.00           H  
ATOM   2598  CE  LYS A 162      69.650  45.430  42.830  1.00  0.00           C  
ATOM   2599  HE1 LYS A 162      68.900  46.000  42.240  1.00  0.00           H  
ATOM   2600  HE2 LYS A 162      70.190  44.630  42.280  1.00  0.00           H  
ATOM   2601  NZ  LYS A 162      70.620  46.400  43.460  1.00  0.00           N1+
ATOM   2602  HZ1 LYS A 162      70.940  47.130  42.790  1.00  0.00           H  
ATOM   2603  HZ2 LYS A 162      70.040  46.950  44.130  1.00  0.00           H  
ATOM   2604  HZ3 LYS A 162      71.450  45.940  43.900  1.00  0.00           H  
ATOM   2605  C   LYS A 162      66.870  43.010  47.550  1.00  0.00           C  
ATOM   2606  O   LYS A 162      65.740  42.840  47.150  1.00  0.00           O  
ATOM   2607  N   PHE A 163      67.340  42.580  48.720  1.00  0.00           N  
ATOM   2608  HN  PHE A 163      68.290  42.710  48.980  1.00  0.00           H  
ATOM   2609  CA  PHE A 163      66.560  41.720  49.630  1.00  0.00           C  
ATOM   2610  HA  PHE A 163      66.400  40.760  49.150  1.00  0.00           H  
ATOM   2611  CB  PHE A 163      67.460  41.270  50.750  1.00  0.00           C  
ATOM   2612  HB1 PHE A 163      68.050  42.160  51.050  1.00  0.00           H  
ATOM   2613  HB2 PHE A 163      68.210  40.540  50.360  1.00  0.00           H  
ATOM   2614  CG  PHE A 163      66.830  40.820  52.060  1.00  0.00           C  
ATOM   2615  CD1 PHE A 163      66.640  39.480  52.360  1.00  0.00           C  
ATOM   2616  HD1 PHE A 163      67.090  38.670  51.800  1.00  0.00           H  
ATOM   2617  CE1 PHE A 163      65.960  39.030  53.440  1.00  0.00           C  
ATOM   2618  HE1 PHE A 163      66.000  37.960  53.600  1.00  0.00           H  
ATOM   2619  CZ  PHE A 163      65.350  40.000  54.300  1.00  0.00           C  
ATOM   2620  HZ  PHE A 163      64.870  39.620  55.200  1.00  0.00           H  
ATOM   2621  CD2 PHE A 163      66.350  41.730  53.000  1.00  0.00           C  
ATOM   2622  HD2 PHE A 163      66.470  42.790  52.820  1.00  0.00           H  
ATOM   2623  CE2 PHE A 163      65.550  41.360  54.150  1.00  0.00           C  
ATOM   2624  HE2 PHE A 163      65.280  42.020  54.960  1.00  0.00           H  
ATOM   2625  C   PHE A 163      65.190  42.300  50.140  1.00  0.00           C  
ATOM   2626  O   PHE A 163      64.350  41.520  50.550  1.00  0.00           O  
ATOM   2627  N   GLU A 164      64.880  43.620  50.040  1.00  0.00           N  
ATOM   2628  HN  GLU A 164      65.490  44.310  49.660  1.00  0.00           H  
ATOM   2629  CA  GLU A 164      63.680  44.080  50.710  1.00  0.00           C  
ATOM   2630  HA  GLU A 164      63.330  43.530  51.570  1.00  0.00           H  
ATOM   2631  CB  GLU A 164      63.900  45.470  51.430  1.00  0.00           C  
ATOM   2632  HB1 GLU A 164      62.940  46.020  51.520  1.00  0.00           H  
ATOM   2633  HB2 GLU A 164      64.530  46.070  50.740  1.00  0.00           H  
ATOM   2634  CG  GLU A 164      64.550  45.470  52.820  1.00  0.00           C  
ATOM   2635  HG1 GLU A 164      65.560  45.000  52.790  1.00  0.00           H  
ATOM   2636  HG2 GLU A 164      63.870  44.810  53.400  1.00  0.00           H  
ATOM   2637  CD  GLU A 164      64.650  46.870  53.520  1.00  0.00           C  
ATOM   2638  OE1 GLU A 164      65.780  47.200  53.960  1.00  0.00           O  
ATOM   2639  OE2 GLU A 164      63.610  47.560  53.630  1.00  0.00           O1-
ATOM   2640  C   GLU A 164      62.460  44.280  49.750  1.00  0.00           C  
ATOM   2641  O   GLU A 164      61.330  44.310  50.130  1.00  0.00           O  
ATOM   2642  N   MET A 165      62.770  44.340  48.440  1.00  0.00           N  
ATOM   2643  HN  MET A 165      63.640  44.040  48.060  1.00  0.00           H  
ATOM   2644  CA  MET A 165      61.920  44.690  47.290  1.00  0.00           C  
ATOM   2645  HA  MET A 165      61.530  45.640  47.610  1.00  0.00           H  
ATOM   2646  CB  MET A 165      62.720  44.600  45.940  1.00  0.00           C  
ATOM   2647  HB1 MET A 165      62.000  44.820  45.120  1.00  0.00           H  
ATOM   2648  HB2 MET A 165      62.860  43.520  45.750  1.00  0.00           H  
ATOM   2649  CG  MET A 165      63.900  45.520  45.860  1.00  0.00           C  
ATOM   2650  HG1 MET A 165      64.260  45.330  44.820  1.00  0.00           H  
ATOM   2651  HG2 MET A 165      64.710  45.380  46.610  1.00  0.00           H  
ATOM   2652  SD  MET A 165      63.470  47.250  45.950  1.00  0.00           S  
ATOM   2653  CE  MET A 165      65.180  47.660  45.260  1.00  0.00           C  
ATOM   2654  HE1 MET A 165      65.620  48.390  45.970  1.00  0.00           H  
ATOM   2655  HE2 MET A 165      65.930  46.840  45.220  1.00  0.00           H  
ATOM   2656  HE3 MET A 165      65.090  48.050  44.230  1.00  0.00           H  
ATOM   2657  C   MET A 165      60.660  43.870  47.170  1.00  0.00           C  
ATOM   2658  O   MET A 165      59.580  44.350  46.920  1.00  0.00           O  
ATOM   2659  N   LYS A 166      60.830  42.530  47.310  1.00  0.00           N  
ATOM   2660  HN  LYS A 166      61.700  42.050  47.390  1.00  0.00           H  
ATOM   2661  CA  LYS A 166      59.720  41.580  47.280  1.00  0.00           C  
ATOM   2662  HA  LYS A 166      59.250  41.840  46.340  1.00  0.00           H  
ATOM   2663  CB  LYS A 166      60.200  40.120  47.180  1.00  0.00           C  
ATOM   2664  HB1 LYS A 166      59.600  39.370  47.720  1.00  0.00           H  
ATOM   2665  HB2 LYS A 166      61.230  39.980  47.580  1.00  0.00           H  
ATOM   2666  CG  LYS A 166      60.220  39.580  45.690  1.00  0.00           C  
ATOM   2667  HG1 LYS A 166      59.190  39.730  45.310  1.00  0.00           H  
ATOM   2668  HG2 LYS A 166      60.520  38.520  45.820  1.00  0.00           H  
ATOM   2669  CD  LYS A 166      61.140  40.330  44.730  1.00  0.00           C  
ATOM   2670  HD1 LYS A 166      61.030  41.380  45.070  1.00  0.00           H  
ATOM   2671  HD2 LYS A 166      62.180  40.020  44.950  1.00  0.00           H  
ATOM   2672  CE  LYS A 166      60.930  40.100  43.190  1.00  0.00           C  
ATOM   2673  HE1 LYS A 166      59.910  40.490  42.980  1.00  0.00           H  
ATOM   2674  HE2 LYS A 166      61.070  39.020  43.000  1.00  0.00           H  
ATOM   2675  NZ  LYS A 166      61.830  40.800  42.330  1.00  0.00           N1+
ATOM   2676  HZ1 LYS A 166      61.830  41.830  42.360  1.00  0.00           H  
ATOM   2677  HZ2 LYS A 166      62.770  40.570  42.720  1.00  0.00           H  
ATOM   2678  HZ3 LYS A 166      61.800  40.440  41.350  1.00  0.00           H  
ATOM   2679  C   LYS A 166      58.600  41.620  48.330  1.00  0.00           C  
ATOM   2680  O   LYS A 166      57.440  41.400  47.950  1.00  0.00           O  
ATOM   2681  N   TRP A 167      58.910  41.840  49.610  1.00  0.00           N  
ATOM   2682  HN  TRP A 167      59.860  42.040  49.840  1.00  0.00           H  
ATOM   2683  CA  TRP A 167      57.890  42.260  50.610  1.00  0.00           C  
ATOM   2684  HA  TRP A 167      56.990  41.680  50.510  1.00  0.00           H  
ATOM   2685  CB  TRP A 167      58.470  42.250  52.040  1.00  0.00           C  
ATOM   2686  HB1 TRP A 167      59.410  42.850  52.030  1.00  0.00           H  
ATOM   2687  HB2 TRP A 167      58.800  41.200  52.140  1.00  0.00           H  
ATOM   2688  CG  TRP A 167      57.610  42.560  53.290  1.00  0.00           C  
ATOM   2689  CD1 TRP A 167      57.080  41.570  54.080  1.00  0.00           C  
ATOM   2690  HD1 TRP A 167      56.890  40.540  53.830  1.00  0.00           H  
ATOM   2691  NE1 TRP A 167      56.420  42.170  55.130  1.00  0.00           N  
ATOM   2692  HE1 TRP A 167      55.840  41.650  55.720  1.00  0.00           H  
ATOM   2693  CE2 TRP A 167      56.490  43.540  55.030  1.00  0.00           C  
ATOM   2694  CD2 TRP A 167      57.290  43.820  53.880  1.00  0.00           C  
ATOM   2695  CE3 TRP A 167      57.600  45.160  53.530  1.00  0.00           C  
ATOM   2696  HE3 TRP A 167      58.190  45.360  52.650  1.00  0.00           H  
ATOM   2697  CZ3 TRP A 167      57.300  46.180  54.440  1.00  0.00           C  
ATOM   2698  HZ3 TRP A 167      57.540  47.210  54.220  1.00  0.00           H  
ATOM   2699  CZ2 TRP A 167      56.110  44.570  55.860  1.00  0.00           C  
ATOM   2700  HZ2 TRP A 167      55.630  44.430  56.820  1.00  0.00           H  
ATOM   2701  CH2 TRP A 167      56.520  45.900  55.610  1.00  0.00           C  
ATOM   2702  HH2 TRP A 167      56.170  46.570  56.380  1.00  0.00           H  
ATOM   2703  C   TRP A 167      57.470  43.680  50.350  1.00  0.00           C  
ATOM   2704  O   TRP A 167      56.300  44.030  50.540  1.00  0.00           O  
ATOM   2705  N   TYR A 168      58.310  44.620  49.920  1.00  0.00           N  
ATOM   2706  HN  TYR A 168      59.260  44.350  49.860  1.00  0.00           H  
ATOM   2707  CA  TYR A 168      57.980  45.970  49.610  1.00  0.00           C  
ATOM   2708  HA  TYR A 168      57.500  46.370  50.490  1.00  0.00           H  
ATOM   2709  CB  TYR A 168      59.200  46.690  49.080  1.00  0.00           C  
ATOM   2710  HB1 TYR A 168      59.380  46.540  48.000  1.00  0.00           H  
ATOM   2711  HB2 TYR A 168      60.080  46.140  49.480  1.00  0.00           H  
ATOM   2712  CG  TYR A 168      59.160  48.110  49.480  1.00  0.00           C  
ATOM   2713  CD1 TYR A 168      58.510  49.070  48.720  1.00  0.00           C  
ATOM   2714  HD1 TYR A 168      58.100  48.850  47.750  1.00  0.00           H  
ATOM   2715  CE1 TYR A 168      58.350  50.350  49.180  1.00  0.00           C  
ATOM   2716  HE1 TYR A 168      58.060  51.090  48.450  1.00  0.00           H  
ATOM   2717  CZ  TYR A 168      58.890  50.740  50.440  1.00  0.00           C  
ATOM   2718  OH  TYR A 168      58.720  52.100  50.790  1.00  0.00           O  
ATOM   2719  HH  TYR A 168      58.400  52.600  50.040  1.00  0.00           H  
ATOM   2720  CD2 TYR A 168      59.660  48.470  50.790  1.00  0.00           C  
ATOM   2721  HD2 TYR A 168      60.180  47.720  51.370  1.00  0.00           H  
ATOM   2722  CE2 TYR A 168      59.530  49.780  51.270  1.00  0.00           C  
ATOM   2723  HE2 TYR A 168      59.990  50.060  52.200  1.00  0.00           H  
ATOM   2724  C   TYR A 168      56.820  46.010  48.540  1.00  0.00           C  
ATOM   2725  O   TYR A 168      55.840  46.750  48.630  1.00  0.00           O  
ATOM   2726  N   ALA A 169      56.870  45.100  47.540  1.00  0.00           N  
ATOM   2727  HN  ALA A 169      57.690  44.540  47.410  1.00  0.00           H  
ATOM   2728  CA  ALA A 169      55.920  44.820  46.440  1.00  0.00           C  
ATOM   2729  HA  ALA A 169      55.700  45.730  45.910  1.00  0.00           H  
ATOM   2730  CB  ALA A 169      56.550  43.800  45.510  1.00  0.00           C  
ATOM   2731  HB1 ALA A 169      56.840  42.910  46.100  1.00  0.00           H  
ATOM   2732  HB2 ALA A 169      55.790  43.590  44.730  1.00  0.00           H  
ATOM   2733  HB3 ALA A 169      57.530  44.060  45.040  1.00  0.00           H  
ATOM   2734  C   ALA A 169      54.560  44.360  47.020  1.00  0.00           C  
ATOM   2735  O   ALA A 169      53.550  44.980  46.700  1.00  0.00           O  
ATOM   2736  N   LYS A 170      54.550  43.460  48.070  1.00  0.00           N  
ATOM   2737  HN  LYS A 170      55.400  43.200  48.530  1.00  0.00           H  
ATOM   2738  CA  LYS A 170      53.360  43.230  48.830  1.00  0.00           C  
ATOM   2739  HA  LYS A 170      52.520  43.000  48.200  1.00  0.00           H  
ATOM   2740  CB  LYS A 170      53.600  41.880  49.650  1.00  0.00           C  
ATOM   2741  HB1 LYS A 170      52.660  41.780  50.240  1.00  0.00           H  
ATOM   2742  HB2 LYS A 170      54.470  42.040  50.320  1.00  0.00           H  
ATOM   2743  CG  LYS A 170      53.700  40.650  48.700  1.00  0.00           C  
ATOM   2744  HG1 LYS A 170      53.430  39.750  49.300  1.00  0.00           H  
ATOM   2745  HG2 LYS A 170      54.720  40.430  48.330  1.00  0.00           H  
ATOM   2746  CD  LYS A 170      52.830  40.580  47.370  1.00  0.00           C  
ATOM   2747  HD1 LYS A 170      51.760  40.780  47.600  1.00  0.00           H  
ATOM   2748  HD2 LYS A 170      53.020  41.450  46.700  1.00  0.00           H  
ATOM   2749  CE  LYS A 170      52.890  39.210  46.600  1.00  0.00           C  
ATOM   2750  HE1 LYS A 170      53.900  39.030  46.190  1.00  0.00           H  
ATOM   2751  HE2 LYS A 170      52.080  39.400  45.860  1.00  0.00           H  
ATOM   2752  NZ  LYS A 170      52.480  38.140  47.480  1.00  0.00           N1+
ATOM   2753  HZ1 LYS A 170      52.050  37.400  46.900  1.00  0.00           H  
ATOM   2754  HZ2 LYS A 170      53.340  37.730  47.900  1.00  0.00           H  
ATOM   2755  HZ3 LYS A 170      51.710  38.460  48.110  1.00  0.00           H  
ATOM   2756  C   LYS A 170      52.850  44.320  49.770  1.00  0.00           C  
ATOM   2757  O   LYS A 170      51.660  44.440  50.150  1.00  0.00           O  
ATOM   2758  N   TYR A 171      53.770  45.190  50.220  1.00  0.00           N  
ATOM   2759  HN  TYR A 171      54.740  45.010  50.020  1.00  0.00           H  
ATOM   2760  CA  TYR A 171      53.530  46.330  51.020  1.00  0.00           C  
ATOM   2761  HA  TYR A 171      52.830  46.070  51.800  1.00  0.00           H  
ATOM   2762  CB  TYR A 171      54.830  46.770  51.760  1.00  0.00           C  
ATOM   2763  HB1 TYR A 171      55.700  46.760  51.080  1.00  0.00           H  
ATOM   2764  HB2 TYR A 171      55.130  46.090  52.590  1.00  0.00           H  
ATOM   2765  CG  TYR A 171      54.760  48.240  52.300  1.00  0.00           C  
ATOM   2766  CD1 TYR A 171      54.850  48.370  53.700  1.00  0.00           C  
ATOM   2767  HD1 TYR A 171      54.660  47.540  54.360  1.00  0.00           H  
ATOM   2768  CE1 TYR A 171      55.080  49.640  54.240  1.00  0.00           C  
ATOM   2769  HE1 TYR A 171      55.220  49.810  55.300  1.00  0.00           H  
ATOM   2770  CZ  TYR A 171      55.260  50.720  53.350  1.00  0.00           C  
ATOM   2771  OH  TYR A 171      55.600  52.000  53.810  1.00  0.00           O  
ATOM   2772  HH  TYR A 171      55.810  51.940  54.740  1.00  0.00           H  
ATOM   2773  CD2 TYR A 171      54.930  49.350  51.430  1.00  0.00           C  
ATOM   2774  HD2 TYR A 171      54.870  49.330  50.350  1.00  0.00           H  
ATOM   2775  CE2 TYR A 171      55.170  50.580  51.960  1.00  0.00           C  
ATOM   2776  HE2 TYR A 171      55.420  51.430  51.340  1.00  0.00           H  
ATOM   2777  C   TYR A 171      52.770  47.490  50.290  1.00  0.00           C  
ATOM   2778  O   TYR A 171      51.900  48.140  50.980  1.00  0.00           O  
ATOM   2779  N   LEU A 172      52.850  47.690  48.990  1.00  0.00           N  
ATOM   2780  HN  LEU A 172      53.510  47.290  48.370  1.00  0.00           H  
ATOM   2781  CA  LEU A 172      52.090  48.720  48.300  1.00  0.00           C  
ATOM   2782  HA  LEU A 172      52.070  49.620  48.900  1.00  0.00           H  
ATOM   2783  CB  LEU A 172      52.810  49.210  46.990  1.00  0.00           C  
ATOM   2784  HB1 LEU A 172      52.170  49.860  46.350  1.00  0.00           H  
ATOM   2785  HB2 LEU A 172      52.970  48.300  46.380  1.00  0.00           H  
ATOM   2786  CG  LEU A 172      54.220  49.800  47.290  1.00  0.00           C  
ATOM   2787  HG  LEU A 172      54.900  49.120  47.850  1.00  0.00           H  
ATOM   2788  CD1 LEU A 172      54.890  50.000  45.960  1.00  0.00           C  
ATOM   2789 1HD1 LEU A 172      55.990  50.010  46.140  1.00  0.00           H  
ATOM   2790 2HD1 LEU A 172      54.700  49.040  45.420  1.00  0.00           H  
ATOM   2791 3HD1 LEU A 172      54.500  50.730  45.230  1.00  0.00           H  
ATOM   2792  CD2 LEU A 172      54.090  51.210  47.930  1.00  0.00           C  
ATOM   2793 1HD2 LEU A 172      55.040  51.790  47.930  1.00  0.00           H  
ATOM   2794 2HD2 LEU A 172      53.410  51.770  47.250  1.00  0.00           H  
ATOM   2795 3HD2 LEU A 172      53.550  51.180  48.910  1.00  0.00           H  
ATOM   2796  C   LEU A 172      50.670  48.290  47.900  1.00  0.00           C  
ATOM   2797  O   LEU A 172      49.920  49.170  47.520  1.00  0.00           O  
ATOM   2798  N   ASN A 173      50.400  46.970  48.040  1.00  0.00           N  
ATOM   2799  HN  ASN A 173      51.110  46.390  48.430  1.00  0.00           H  
ATOM   2800  CA  ASN A 173      49.140  46.310  47.630  1.00  0.00           C  
ATOM   2801  HA  ASN A 173      48.760  46.780  46.740  1.00  0.00           H  
ATOM   2802  CB  ASN A 173      49.440  44.850  47.370  1.00  0.00           C  
ATOM   2803  HB1 ASN A 173      48.480  44.290  47.430  1.00  0.00           H  
ATOM   2804  HB2 ASN A 173      50.140  44.470  48.150  1.00  0.00           H  
ATOM   2805  CG  ASN A 173      50.040  44.580  45.990  1.00  0.00           C  
ATOM   2806  OD1 ASN A 173      50.040  45.450  45.120  1.00  0.00           O  
ATOM   2807  ND2 ASN A 173      50.500  43.350  45.790  1.00  0.00           N  
ATOM   2808 1HD2 ASN A 173      50.110  42.730  46.460  1.00  0.00           H  
ATOM   2809 2HD2 ASN A 173      51.140  43.150  45.050  1.00  0.00           H  
ATOM   2810  C   ASN A 173      48.160  46.450  48.760  1.00  0.00           C  
ATOM   2811  O   ASN A 173      46.990  46.460  48.490  1.00  0.00           O  
ATOM   2812  N   ASN A 174      48.580  46.720  50.030  1.00  0.00           N  
ATOM   2813  HN  ASN A 174      49.570  46.730  50.110  1.00  0.00           H  
ATOM   2814  CA  ASN A 174      47.770  46.800  51.210  1.00  0.00           C  
ATOM   2815  HA  ASN A 174      46.740  46.620  50.940  1.00  0.00           H  
ATOM   2816  CB  ASN A 174      48.290  45.630  52.140  1.00  0.00           C  
ATOM   2817  HB1 ASN A 174      49.390  45.660  52.220  1.00  0.00           H  
ATOM   2818  HB2 ASN A 174      48.010  44.670  51.650  1.00  0.00           H  
ATOM   2819  CG  ASN A 174      47.750  45.650  53.530  1.00  0.00           C  
ATOM   2820  OD1 ASN A 174      46.980  46.490  53.990  1.00  0.00           O  
ATOM   2821  ND2 ASN A 174      48.110  44.570  54.270  1.00  0.00           N  
ATOM   2822 1HD2 ASN A 174      48.820  43.920  54.010  1.00  0.00           H  
ATOM   2823 2HD2 ASN A 174      47.670  44.510  55.170  1.00  0.00           H  
ATOM   2824  C   ASN A 174      47.820  48.210  51.800  1.00  0.00           C  
ATOM   2825  O   ASN A 174      48.830  48.470  52.400  1.00  0.00           O  
ATOM   2826  N   PRO A 175      46.820  49.140  51.730  1.00  0.00           N  
ATOM   2827  CD  PRO A 175      45.780  49.170  50.680  1.00  0.00           C  
ATOM   2828  HD1 PRO A 175      46.140  48.780  49.710  1.00  0.00           H  
ATOM   2829  HD2 PRO A 175      44.930  48.590  51.090  1.00  0.00           H  
ATOM   2830  CA  PRO A 175      46.900  50.420  52.380  1.00  0.00           C  
ATOM   2831  HA  PRO A 175      47.750  50.870  51.890  1.00  0.00           H  
ATOM   2832  CB  PRO A 175      45.640  51.190  51.970  1.00  0.00           C  
ATOM   2833  HB1 PRO A 175      45.990  52.250  51.980  1.00  0.00           H  
ATOM   2834  HB2 PRO A 175      44.830  50.990  52.700  1.00  0.00           H  
ATOM   2835  CG  PRO A 175      45.300  50.620  50.600  1.00  0.00           C  
ATOM   2836  HG1 PRO A 175      45.950  51.140  49.860  1.00  0.00           H  
ATOM   2837  HG2 PRO A 175      44.250  50.760  50.270  1.00  0.00           H  
ATOM   2838  C   PRO A 175      47.060  50.410  53.890  1.00  0.00           C  
ATOM   2839  O   PRO A 175      47.800  51.240  54.400  1.00  0.00           O  
ATOM   2840  N   LEU A 176      46.320  49.600  54.680  1.00  0.00           N  
ATOM   2841  HN  LEU A 176      45.690  48.920  54.320  1.00  0.00           H  
ATOM   2842  CA  LEU A 176      46.470  49.430  56.120  1.00  0.00           C  
ATOM   2843  HA  LEU A 176      46.480  50.400  56.590  1.00  0.00           H  
ATOM   2844  CB  LEU A 176      45.430  48.390  56.640  1.00  0.00           C  
ATOM   2845  HB1 LEU A 176      45.620  47.520  55.980  1.00  0.00           H  
ATOM   2846  HB2 LEU A 176      44.450  48.800  56.290  1.00  0.00           H  
ATOM   2847  CG  LEU A 176      45.420  48.250  58.170  1.00  0.00           C  
ATOM   2848  HG  LEU A 176      46.280  47.660  58.550  1.00  0.00           H  
ATOM   2849  CD1 LEU A 176      45.360  49.590  58.980  1.00  0.00           C  
ATOM   2850 1HD1 LEU A 176      46.310  50.160  58.970  1.00  0.00           H  
ATOM   2851 2HD1 LEU A 176      44.500  50.170  58.580  1.00  0.00           H  
ATOM   2852 3HD1 LEU A 176      45.100  49.340  60.030  1.00  0.00           H  
ATOM   2853  CD2 LEU A 176      44.110  47.440  58.470  1.00  0.00           C  
ATOM   2854 1HD2 LEU A 176      43.980  46.430  58.010  1.00  0.00           H  
ATOM   2855 2HD2 LEU A 176      44.030  47.230  59.550  1.00  0.00           H  
ATOM   2856 3HD2 LEU A 176      43.330  48.110  58.050  1.00  0.00           H  
ATOM   2857  C   LEU A 176      47.780  48.900  56.480  1.00  0.00           C  
ATOM   2858  O   LEU A 176      48.390  49.400  57.430  1.00  0.00           O  
ATOM   2859  N   GLY A 177      48.370  47.960  55.810  1.00  0.00           N  
ATOM   2860  HN  GLY A 177      47.910  47.600  55.010  1.00  0.00           H  
ATOM   2861  CA  GLY A 177      49.710  47.520  56.100  1.00  0.00           C  
ATOM   2862  HA1 GLY A 177      49.790  47.050  57.070  1.00  0.00           H  
ATOM   2863  HA2 GLY A 177      49.910  46.730  55.380  1.00  0.00           H  
ATOM   2864  C   GLY A 177      50.830  48.580  55.980  1.00  0.00           C  
ATOM   2865  O   GLY A 177      51.660  48.680  56.790  1.00  0.00           O  
ATOM   2866  N   ARG A 178      50.600  49.590  55.070  1.00  0.00           N  
ATOM   2867  HN  ARG A 178      49.760  49.570  54.530  1.00  0.00           H  
ATOM   2868  CA  ARG A 178      51.290  50.840  55.050  1.00  0.00           C  
ATOM   2869  HA  ARG A 178      52.330  50.580  54.960  1.00  0.00           H  
ATOM   2870  CB  ARG A 178      51.010  51.680  53.790  1.00  0.00           C  
ATOM   2871  HB1 ARG A 178      51.630  52.600  53.770  1.00  0.00           H  
ATOM   2872  HB2 ARG A 178      50.050  52.240  53.830  1.00  0.00           H  
ATOM   2873  CG  ARG A 178      51.300  50.850  52.470  1.00  0.00           C  
ATOM   2874  HG1 ARG A 178      50.840  49.840  52.370  1.00  0.00           H  
ATOM   2875  HG2 ARG A 178      52.390  50.630  52.490  1.00  0.00           H  
ATOM   2876  CD  ARG A 178      50.970  51.560  51.130  1.00  0.00           C  
ATOM   2877  HD1 ARG A 178      49.880  51.750  51.080  1.00  0.00           H  
ATOM   2878  HD2 ARG A 178      51.270  50.870  50.310  1.00  0.00           H  
ATOM   2879  NE  ARG A 178      51.790  52.860  51.190  1.00  0.00           N  
ATOM   2880  HE  ARG A 178      52.270  53.120  52.030  1.00  0.00           H  
ATOM   2881  CZ  ARG A 178      52.010  53.710  50.130  1.00  0.00           C  
ATOM   2882  NH1 ARG A 178      51.450  53.610  48.950  1.00  0.00           N1+
ATOM   2883 1HH1 ARG A 178      50.650  53.020  48.860  1.00  0.00           H  
ATOM   2884 2HH1 ARG A 178      51.480  54.430  48.370  1.00  0.00           H  
ATOM   2885  NH2 ARG A 178      52.840  54.680  50.370  1.00  0.00           N  
ATOM   2886 1HH2 ARG A 178      53.070  54.840  51.330  1.00  0.00           H  
ATOM   2887 2HH2 ARG A 178      52.940  55.430  49.710  1.00  0.00           H  
ATOM   2888  C   ARG A 178      51.230  51.710  56.290  1.00  0.00           C  
ATOM   2889  O   ARG A 178      52.230  52.030  56.940  1.00  0.00           O  
ATOM   2890  N   VAL A 179      49.920  51.900  56.750  1.00  0.00           N  
ATOM   2891  HN  VAL A 179      49.180  51.540  56.200  1.00  0.00           H  
ATOM   2892  CA  VAL A 179      49.670  52.690  57.910  1.00  0.00           C  
ATOM   2893  HA  VAL A 179      50.270  53.590  57.880  1.00  0.00           H  
ATOM   2894  CB  VAL A 179      48.210  53.040  57.980  1.00  0.00           C  
ATOM   2895  HB  VAL A 179      47.570  52.130  57.990  1.00  0.00           H  
ATOM   2896  CG1 VAL A 179      48.020  53.870  59.280  1.00  0.00           C  
ATOM   2897 1HG1 VAL A 179      46.910  53.960  59.270  1.00  0.00           H  
ATOM   2898 2HG1 VAL A 179      48.320  53.450  60.260  1.00  0.00           H  
ATOM   2899 3HG1 VAL A 179      48.370  54.920  59.150  1.00  0.00           H  
ATOM   2900  CG2 VAL A 179      47.900  53.940  56.830  1.00  0.00           C  
ATOM   2901 1HG2 VAL A 179      48.560  54.830  56.800  1.00  0.00           H  
ATOM   2902 2HG2 VAL A 179      48.240  53.510  55.860  1.00  0.00           H  
ATOM   2903 3HG2 VAL A 179      46.860  54.230  56.550  1.00  0.00           H  
ATOM   2904  C   VAL A 179      50.250  51.910  59.140  1.00  0.00           C  
ATOM   2905  O   VAL A 179      50.930  52.450  60.000  1.00  0.00           O  
ATOM   2906  N   PHE A 180      49.990  50.570  59.160  1.00  0.00           N  
ATOM   2907  HN  PHE A 180      49.500  50.170  58.380  1.00  0.00           H  
ATOM   2908  CA  PHE A 180      50.410  49.720  60.270  1.00  0.00           C  
ATOM   2909  HA  PHE A 180      49.990  50.010  61.220  1.00  0.00           H  
ATOM   2910  CB  PHE A 180      49.980  48.300  59.880  1.00  0.00           C  
ATOM   2911  HB1 PHE A 180      50.400  48.100  58.870  1.00  0.00           H  
ATOM   2912  HB2 PHE A 180      48.880  48.180  59.800  1.00  0.00           H  
ATOM   2913  CG  PHE A 180      50.350  47.200  60.790  1.00  0.00           C  
ATOM   2914  CD1 PHE A 180      51.670  46.640  60.710  1.00  0.00           C  
ATOM   2915  HD1 PHE A 180      52.370  46.940  59.950  1.00  0.00           H  
ATOM   2916  CE1 PHE A 180      51.940  45.490  61.440  1.00  0.00           C  
ATOM   2917  HE1 PHE A 180      52.870  44.960  61.340  1.00  0.00           H  
ATOM   2918  CZ  PHE A 180      51.110  45.090  62.440  1.00  0.00           C  
ATOM   2919  HZ  PHE A 180      51.470  44.280  63.050  1.00  0.00           H  
ATOM   2920  CD2 PHE A 180      49.450  46.740  61.760  1.00  0.00           C  
ATOM   2921  HD2 PHE A 180      48.460  47.150  61.880  1.00  0.00           H  
ATOM   2922  CE2 PHE A 180      49.820  45.630  62.540  1.00  0.00           C  
ATOM   2923  HE2 PHE A 180      49.130  45.320  63.320  1.00  0.00           H  
ATOM   2924  C   PHE A 180      51.900  49.750  60.500  1.00  0.00           C  
ATOM   2925  O   PHE A 180      52.430  49.990  61.540  1.00  0.00           O  
ATOM   2926  N   THR A 181      52.690  49.700  59.370  1.00  0.00           N  
ATOM   2927  HN  THR A 181      52.200  49.560  58.520  1.00  0.00           H  
ATOM   2928  CA  THR A 181      54.170  49.780  59.390  1.00  0.00           C  
ATOM   2929  HA  THR A 181      54.520  48.960  59.990  1.00  0.00           H  
ATOM   2930  CB  THR A 181      54.740  49.720  57.930  1.00  0.00           C  
ATOM   2931  HB  THR A 181      54.390  50.590  57.330  1.00  0.00           H  
ATOM   2932  OG1 THR A 181      54.410  48.520  57.330  1.00  0.00           O  
ATOM   2933  HG1 THR A 181      53.560  48.680  56.910  1.00  0.00           H  
ATOM   2934  CG2 THR A 181      56.300  49.600  57.900  1.00  0.00           C  
ATOM   2935 1HG2 THR A 181      56.850  50.560  58.050  1.00  0.00           H  
ATOM   2936 2HG2 THR A 181      56.650  48.840  58.630  1.00  0.00           H  
ATOM   2937 3HG2 THR A 181      56.670  49.240  56.920  1.00  0.00           H  
ATOM   2938  C   THR A 181      54.710  51.070  59.940  1.00  0.00           C  
ATOM   2939  O   THR A 181      55.450  51.140  60.910  1.00  0.00           O  
ATOM   2940  N   LEU A 182      54.100  52.250  59.480  1.00  0.00           N  
ATOM   2941  HN  LEU A 182      53.350  52.230  58.820  1.00  0.00           H  
ATOM   2942  CA  LEU A 182      54.270  53.580  60.020  1.00  0.00           C  
ATOM   2943  HA  LEU A 182      55.330  53.710  59.890  1.00  0.00           H  
ATOM   2944  CB  LEU A 182      53.600  54.620  59.100  1.00  0.00           C  
ATOM   2945  HB1 LEU A 182      52.540  54.330  58.890  1.00  0.00           H  
ATOM   2946  HB2 LEU A 182      54.000  54.580  58.070  1.00  0.00           H  
ATOM   2947  CG  LEU A 182      53.760  56.130  59.600  1.00  0.00           C  
ATOM   2948  HG  LEU A 182      53.220  56.200  60.570  1.00  0.00           H  
ATOM   2949  CD1 LEU A 182      55.250  56.420  59.700  1.00  0.00           C  
ATOM   2950 1HD1 LEU A 182      55.450  57.510  59.770  1.00  0.00           H  
ATOM   2951 2HD1 LEU A 182      55.710  56.070  60.650  1.00  0.00           H  
ATOM   2952 3HD1 LEU A 182      55.820  56.110  58.800  1.00  0.00           H  
ATOM   2953  CD2 LEU A 182      53.080  57.090  58.580  1.00  0.00           C  
ATOM   2954 1HD2 LEU A 182      53.220  58.120  58.950  1.00  0.00           H  
ATOM   2955 2HD2 LEU A 182      53.570  57.070  57.580  1.00  0.00           H  
ATOM   2956 3HD2 LEU A 182      51.990  56.880  58.520  1.00  0.00           H  
ATOM   2957  C   LEU A 182      53.880  53.830  61.450  1.00  0.00           C  
ATOM   2958  O   LEU A 182      54.680  54.380  62.200  1.00  0.00           O  
ATOM   2959  N   VAL A 183      52.730  53.270  61.890  1.00  0.00           N  
ATOM   2960  HN  VAL A 183      52.060  52.910  61.240  1.00  0.00           H  
ATOM   2961  CA  VAL A 183      52.390  53.120  63.300  1.00  0.00           C  
ATOM   2962  HA  VAL A 183      52.360  54.150  63.620  1.00  0.00           H  
ATOM   2963  CB  VAL A 183      51.020  52.570  63.520  1.00  0.00           C  
ATOM   2964  HB  VAL A 183      50.890  51.550  63.090  1.00  0.00           H  
ATOM   2965  CG1 VAL A 183      50.680  52.420  65.010  1.00  0.00           C  
ATOM   2966 1HG1 VAL A 183      51.330  51.770  65.640  1.00  0.00           H  
ATOM   2967 2HG1 VAL A 183      50.600  53.360  65.590  1.00  0.00           H  
ATOM   2968 3HG1 VAL A 183      49.700  51.900  65.060  1.00  0.00           H  
ATOM   2969  CG2 VAL A 183      49.960  53.580  62.990  1.00  0.00           C  
ATOM   2970 1HG2 VAL A 183      48.890  53.380  63.200  1.00  0.00           H  
ATOM   2971 2HG2 VAL A 183      50.240  54.570  63.410  1.00  0.00           H  
ATOM   2972 3HG2 VAL A 183      50.000  53.480  61.880  1.00  0.00           H  
ATOM   2973  C   VAL A 183      53.450  52.400  64.140  1.00  0.00           C  
ATOM   2974  O   VAL A 183      53.830  52.840  65.220  1.00  0.00           O  
ATOM   2975  N   VAL A 184      53.960  51.230  63.670  1.00  0.00           N  
ATOM   2976  HN  VAL A 184      53.790  50.820  62.770  1.00  0.00           H  
ATOM   2977  CA  VAL A 184      55.000  50.530  64.400  1.00  0.00           C  
ATOM   2978  HA  VAL A 184      54.780  50.330  65.440  1.00  0.00           H  
ATOM   2979  CB  VAL A 184      55.370  49.120  63.870  1.00  0.00           C  
ATOM   2980  HB  VAL A 184      55.720  49.100  62.820  1.00  0.00           H  
ATOM   2981  CG1 VAL A 184      56.590  48.490  64.650  1.00  0.00           C  
ATOM   2982 1HG1 VAL A 184      56.700  47.410  64.430  1.00  0.00           H  
ATOM   2983 2HG1 VAL A 184      57.590  48.900  64.390  1.00  0.00           H  
ATOM   2984 3HG1 VAL A 184      56.330  48.640  65.720  1.00  0.00           H  
ATOM   2985  CG2 VAL A 184      54.070  48.150  64.060  1.00  0.00           C  
ATOM   2986 1HG2 VAL A 184      54.400  47.090  64.170  1.00  0.00           H  
ATOM   2987 2HG2 VAL A 184      53.520  48.300  65.010  1.00  0.00           H  
ATOM   2988 3HG2 VAL A 184      53.370  48.220  63.200  1.00  0.00           H  
ATOM   2989  C   VAL A 184      56.290  51.410  64.530  1.00  0.00           C  
ATOM   2990  O   VAL A 184      56.830  51.530  65.600  1.00  0.00           O  
ATOM   2991  N   GLN A 185      56.700  52.180  63.500  1.00  0.00           N  
ATOM   2992  HN  GLN A 185      56.280  52.060  62.600  1.00  0.00           H  
ATOM   2993  CA  GLN A 185      57.780  53.140  63.600  1.00  0.00           C  
ATOM   2994  HA  GLN A 185      58.610  52.590  64.010  1.00  0.00           H  
ATOM   2995  CB  GLN A 185      58.390  53.630  62.200  1.00  0.00           C  
ATOM   2996  HB1 GLN A 185      59.210  54.370  62.360  1.00  0.00           H  
ATOM   2997  HB2 GLN A 185      57.590  54.270  61.770  1.00  0.00           H  
ATOM   2998  CG  GLN A 185      58.910  52.480  61.230  1.00  0.00           C  
ATOM   2999  HG1 GLN A 185      59.860  52.700  60.700  1.00  0.00           H  
ATOM   3000  HG2 GLN A 185      58.220  52.300  60.380  1.00  0.00           H  
ATOM   3001  CD  GLN A 185      59.150  51.050  61.910  1.00  0.00           C  
ATOM   3002  OE1 GLN A 185      58.440  50.010  61.850  1.00  0.00           O  
ATOM   3003  NE2 GLN A 185      60.290  51.000  62.590  1.00  0.00           N  
ATOM   3004 1HE2 GLN A 185      61.030  51.660  62.470  1.00  0.00           H  
ATOM   3005 2HE2 GLN A 185      60.520  50.200  63.150  1.00  0.00           H  
ATOM   3006  C   GLN A 185      57.570  54.420  64.520  1.00  0.00           C  
ATOM   3007  O   GLN A 185      58.450  54.820  65.320  1.00  0.00           O  
ATOM   3008  N   LEU A 186      56.380  54.950  64.480  1.00  0.00           N  
ATOM   3009  HN  LEU A 186      55.680  54.630  63.840  1.00  0.00           H  
ATOM   3010  CA  LEU A 186      55.780  55.950  65.330  1.00  0.00           C  
ATOM   3011  HA  LEU A 186      56.540  56.720  65.320  1.00  0.00           H  
ATOM   3012  CB  LEU A 186      54.410  56.460  64.810  1.00  0.00           C  
ATOM   3013  HB1 LEU A 186      53.850  55.510  64.670  1.00  0.00           H  
ATOM   3014  HB2 LEU A 186      54.610  56.860  63.800  1.00  0.00           H  
ATOM   3015  CG  LEU A 186      53.570  57.450  65.640  1.00  0.00           C  
ATOM   3016  HG  LEU A 186      53.250  56.940  66.580  1.00  0.00           H  
ATOM   3017  CD1 LEU A 186      54.510  58.670  66.040  1.00  0.00           C  
ATOM   3018 1HD1 LEU A 186      55.490  58.360  66.460  1.00  0.00           H  
ATOM   3019 2HD1 LEU A 186      54.820  59.110  65.070  1.00  0.00           H  
ATOM   3020 3HD1 LEU A 186      54.020  59.420  66.690  1.00  0.00           H  
ATOM   3021  CD2 LEU A 186      52.340  57.910  64.830  1.00  0.00           C  
ATOM   3022 1HD2 LEU A 186      51.520  57.160  64.870  1.00  0.00           H  
ATOM   3023 2HD2 LEU A 186      51.800  58.780  65.260  1.00  0.00           H  
ATOM   3024 3HD2 LEU A 186      52.670  58.110  63.790  1.00  0.00           H  
ATOM   3025  C   LEU A 186      55.730  55.500  66.780  1.00  0.00           C  
ATOM   3026  O   LEU A 186      55.910  56.280  67.750  1.00  0.00           O  
ATOM   3027  N   THR A 187      55.360  54.160  67.110  1.00  0.00           N  
ATOM   3028  HN  THR A 187      55.210  53.470  66.410  1.00  0.00           H  
ATOM   3029  CA  THR A 187      55.080  53.810  68.490  1.00  0.00           C  
ATOM   3030  HA  THR A 187      54.940  54.730  69.030  1.00  0.00           H  
ATOM   3031  CB  THR A 187      53.810  52.970  68.500  1.00  0.00           C  
ATOM   3032  HB  THR A 187      53.580  52.580  69.510  1.00  0.00           H  
ATOM   3033  OG1 THR A 187      53.930  51.840  67.760  1.00  0.00           O  
ATOM   3034  HG1 THR A 187      53.950  52.140  66.840  1.00  0.00           H  
ATOM   3035  CG2 THR A 187      52.530  53.730  67.970  1.00  0.00           C  
ATOM   3036 1HG2 THR A 187      52.530  53.970  66.890  1.00  0.00           H  
ATOM   3037 2HG2 THR A 187      51.590  53.160  68.140  1.00  0.00           H  
ATOM   3038 3HG2 THR A 187      52.440  54.680  68.550  1.00  0.00           H  
ATOM   3039  C   THR A 187      56.260  52.990  69.100  1.00  0.00           C  
ATOM   3040  O   THR A 187      56.330  52.790  70.320  1.00  0.00           O  
ATOM   3041  N   LEU A 188      57.250  52.620  68.220  1.00  0.00           N  
ATOM   3042  HN  LEU A 188      56.990  52.520  67.260  1.00  0.00           H  
ATOM   3043  CA  LEU A 188      58.320  51.700  68.700  1.00  0.00           C  
ATOM   3044  HA  LEU A 188      58.540  51.870  69.740  1.00  0.00           H  
ATOM   3045  CB  LEU A 188      57.880  50.200  68.620  1.00  0.00           C  
ATOM   3046  HB1 LEU A 188      58.740  49.500  68.540  1.00  0.00           H  
ATOM   3047  HB2 LEU A 188      57.340  50.130  67.650  1.00  0.00           H  
ATOM   3048  CG  LEU A 188      56.900  49.640  69.710  1.00  0.00           C  
ATOM   3049  HG  LEU A 188      56.080  50.380  69.770  1.00  0.00           H  
ATOM   3050  CD1 LEU A 188      56.380  48.340  69.180  1.00  0.00           C  
ATOM   3051 1HD1 LEU A 188      55.870  48.450  68.200  1.00  0.00           H  
ATOM   3052 2HD1 LEU A 188      57.240  47.650  69.000  1.00  0.00           H  
ATOM   3053 3HD1 LEU A 188      55.800  47.750  69.930  1.00  0.00           H  
ATOM   3054  CD2 LEU A 188      57.570  49.270  71.020  1.00  0.00           C  
ATOM   3055 1HD2 LEU A 188      56.820  49.280  71.830  1.00  0.00           H  
ATOM   3056 2HD2 LEU A 188      58.170  48.340  70.990  1.00  0.00           H  
ATOM   3057 3HD2 LEU A 188      58.380  50.020  71.150  1.00  0.00           H  
ATOM   3058  C   LEU A 188      59.690  51.830  67.970  1.00  0.00           C  
ATOM   3059  O   LEU A 188      60.610  51.120  68.300  1.00  0.00           O  
ATOM   3060  N   GLY A 189      59.770  52.750  66.920  1.00  0.00           N  
ATOM   3061  HN  GLY A 189      59.010  53.360  66.740  1.00  0.00           H  
ATOM   3062  CA  GLY A 189      60.900  52.920  66.000  1.00  0.00           C  
ATOM   3063  HA1 GLY A 189      60.860  52.060  65.340  1.00  0.00           H  
ATOM   3064  HA2 GLY A 189      60.640  53.790  65.430  1.00  0.00           H  
ATOM   3065  C   GLY A 189      62.280  53.110  66.670  1.00  0.00           C  
ATOM   3066  O   GLY A 189      63.190  52.390  66.390  1.00  0.00           O  
ATOM   3067  N   TRP A 190      62.420  54.050  67.630  1.00  0.00           N  
ATOM   3068  HN  TRP A 190      61.660  54.610  67.950  1.00  0.00           H  
ATOM   3069  CA  TRP A 190      63.660  54.190  68.420  1.00  0.00           C  
ATOM   3070  HA  TRP A 190      64.470  54.270  67.710  1.00  0.00           H  
ATOM   3071  CB  TRP A 190      63.630  55.530  69.150  1.00  0.00           C  
ATOM   3072  HB1 TRP A 190      62.570  55.620  69.470  1.00  0.00           H  
ATOM   3073  HB2 TRP A 190      63.760  56.320  68.380  1.00  0.00           H  
ATOM   3074  CG  TRP A 190      64.580  55.950  70.130  1.00  0.00           C  
ATOM   3075  CD1 TRP A 190      64.340  56.040  71.480  1.00  0.00           C  
ATOM   3076  HD1 TRP A 190      63.440  55.800  72.020  1.00  0.00           H  
ATOM   3077  NE1 TRP A 190      65.490  56.670  72.030  1.00  0.00           N  
ATOM   3078  HE1 TRP A 190      65.480  56.970  72.960  1.00  0.00           H  
ATOM   3079  CE2 TRP A 190      66.480  56.850  71.100  1.00  0.00           C  
ATOM   3080  CD2 TRP A 190      65.900  56.440  69.880  1.00  0.00           C  
ATOM   3081  CE3 TRP A 190      66.740  56.610  68.720  1.00  0.00           C  
ATOM   3082  HE3 TRP A 190      66.330  56.320  67.760  1.00  0.00           H  
ATOM   3083  CZ3 TRP A 190      68.010  57.220  68.750  1.00  0.00           C  
ATOM   3084  HZ3 TRP A 190      68.630  57.320  67.870  1.00  0.00           H  
ATOM   3085  CZ2 TRP A 190      67.720  57.540  71.130  1.00  0.00           C  
ATOM   3086  HZ2 TRP A 190      68.100  57.970  72.050  1.00  0.00           H  
ATOM   3087  CH2 TRP A 190      68.470  57.670  69.950  1.00  0.00           C  
ATOM   3088  HH2 TRP A 190      69.460  58.100  69.960  1.00  0.00           H  
ATOM   3089  C   TRP A 190      64.060  53.050  69.340  1.00  0.00           C  
ATOM   3090  O   TRP A 190      65.160  52.580  69.300  1.00  0.00           O  
ATOM   3091  N   PRO A 191      63.190  52.450  70.180  1.00  0.00           N  
ATOM   3092  CD  PRO A 191      61.910  53.090  70.640  1.00  0.00           C  
ATOM   3093  HD1 PRO A 191      62.070  54.190  70.760  1.00  0.00           H  
ATOM   3094  HD2 PRO A 191      61.140  52.900  69.870  1.00  0.00           H  
ATOM   3095  CA  PRO A 191      63.530  51.310  71.050  1.00  0.00           C  
ATOM   3096  HA  PRO A 191      64.330  51.600  71.720  1.00  0.00           H  
ATOM   3097  CB  PRO A 191      62.250  50.990  71.830  1.00  0.00           C  
ATOM   3098  HB1 PRO A 191      62.390  50.600  72.860  1.00  0.00           H  
ATOM   3099  HB2 PRO A 191      61.580  50.340  71.230  1.00  0.00           H  
ATOM   3100  CG  PRO A 191      61.550  52.340  71.940  1.00  0.00           C  
ATOM   3101  HG1 PRO A 191      62.010  52.900  72.780  1.00  0.00           H  
ATOM   3102  HG2 PRO A 191      60.460  52.280  72.160  1.00  0.00           H  
ATOM   3103  C   PRO A 191      63.940  50.070  70.280  1.00  0.00           C  
ATOM   3104  O   PRO A 191      64.890  49.420  70.650  1.00  0.00           O  
ATOM   3105  N   LEU A 192      63.150  49.780  69.190  1.00  0.00           N  
ATOM   3106  HN  LEU A 192      62.350  50.340  68.970  1.00  0.00           H  
ATOM   3107  CA  LEU A 192      63.570  48.810  68.210  1.00  0.00           C  
ATOM   3108  HA  LEU A 192      63.750  47.870  68.710  1.00  0.00           H  
ATOM   3109  CB  LEU A 192      62.480  48.490  67.170  1.00  0.00           C  
ATOM   3110  HB1 LEU A 192      62.930  47.870  66.370  1.00  0.00           H  
ATOM   3111  HB2 LEU A 192      62.270  49.460  66.680  1.00  0.00           H  
ATOM   3112  CG  LEU A 192      61.150  47.820  67.570  1.00  0.00           C  
ATOM   3113  HG  LEU A 192      60.660  48.320  68.430  1.00  0.00           H  
ATOM   3114  CD1 LEU A 192      60.140  47.760  66.350  1.00  0.00           C  
ATOM   3115 1HD1 LEU A 192      60.470  47.180  65.470  1.00  0.00           H  
ATOM   3116 2HD1 LEU A 192      59.230  47.240  66.710  1.00  0.00           H  
ATOM   3117 3HD1 LEU A 192      59.950  48.750  65.880  1.00  0.00           H  
ATOM   3118  CD2 LEU A 192      61.390  46.390  67.970  1.00  0.00           C  
ATOM   3119 1HD2 LEU A 192      61.720  45.780  67.110  1.00  0.00           H  
ATOM   3120 2HD2 LEU A 192      62.070  46.390  68.850  1.00  0.00           H  
ATOM   3121 3HD2 LEU A 192      60.430  45.900  68.240  1.00  0.00           H  
ATOM   3122  C   LEU A 192      64.850  49.030  67.490  1.00  0.00           C  
ATOM   3123  O   LEU A 192      65.520  48.160  66.980  1.00  0.00           O  
ATOM   3124  N   TYR A 193      65.140  50.340  67.260  1.00  0.00           N  
ATOM   3125  HN  TYR A 193      64.600  51.180  67.330  1.00  0.00           H  
ATOM   3126  CA  TYR A 193      66.440  50.780  66.790  1.00  0.00           C  
ATOM   3127  HA  TYR A 193      66.570  50.180  65.890  1.00  0.00           H  
ATOM   3128  CB  TYR A 193      66.490  52.240  66.210  1.00  0.00           C  
ATOM   3129  HB1 TYR A 193      65.990  53.010  66.820  1.00  0.00           H  
ATOM   3130  HB2 TYR A 193      65.950  52.190  65.240  1.00  0.00           H  
ATOM   3131  CG  TYR A 193      67.900  52.910  65.950  1.00  0.00           C  
ATOM   3132  CD1 TYR A 193      68.360  53.930  66.830  1.00  0.00           C  
ATOM   3133  HD1 TYR A 193      67.790  54.300  67.670  1.00  0.00           H  
ATOM   3134  CE1 TYR A 193      69.680  54.430  66.630  1.00  0.00           C  
ATOM   3135  HE1 TYR A 193      70.050  55.140  67.350  1.00  0.00           H  
ATOM   3136  CZ  TYR A 193      70.430  53.930  65.590  1.00  0.00           C  
ATOM   3137  OH  TYR A 193      71.640  54.610  65.280  1.00  0.00           O  
ATOM   3138  HH  TYR A 193      71.680  55.140  66.080  1.00  0.00           H  
ATOM   3139  CD2 TYR A 193      68.630  52.530  64.890  1.00  0.00           C  
ATOM   3140  HD2 TYR A 193      68.260  51.860  64.130  1.00  0.00           H  
ATOM   3141  CE2 TYR A 193      69.850  53.020  64.720  1.00  0.00           C  
ATOM   3142  HE2 TYR A 193      70.420  52.610  63.900  1.00  0.00           H  
ATOM   3143  C   TYR A 193      67.580  50.450  67.800  1.00  0.00           C  
ATOM   3144  O   TYR A 193      68.580  49.820  67.550  1.00  0.00           O  
ATOM   3145  N   LEU A 194      67.380  50.820  69.090  1.00  0.00           N  
ATOM   3146  HN  LEU A 194      66.620  51.420  69.330  1.00  0.00           H  
ATOM   3147  CA  LEU A 194      68.280  50.560  70.180  1.00  0.00           C  
ATOM   3148  HA  LEU A 194      69.230  50.930  69.840  1.00  0.00           H  
ATOM   3149  CB  LEU A 194      67.950  51.280  71.550  1.00  0.00           C  
ATOM   3150  HB1 LEU A 194      68.820  51.160  72.230  1.00  0.00           H  
ATOM   3151  HB2 LEU A 194      67.110  50.740  72.030  1.00  0.00           H  
ATOM   3152  CG  LEU A 194      67.870  52.790  71.370  1.00  0.00           C  
ATOM   3153  HG  LEU A 194      67.380  52.970  70.390  1.00  0.00           H  
ATOM   3154  CD1 LEU A 194      66.990  53.270  72.480  1.00  0.00           C  
ATOM   3155 1HD1 LEU A 194      67.300  52.940  73.500  1.00  0.00           H  
ATOM   3156 2HD1 LEU A 194      67.100  54.370  72.480  1.00  0.00           H  
ATOM   3157 3HD1 LEU A 194      65.900  53.070  72.360  1.00  0.00           H  
ATOM   3158  CD2 LEU A 194      69.200  53.450  71.490  1.00  0.00           C  
ATOM   3159 1HD2 LEU A 194      69.880  53.050  70.710  1.00  0.00           H  
ATOM   3160 2HD2 LEU A 194      69.180  54.560  71.440  1.00  0.00           H  
ATOM   3161 3HD2 LEU A 194      69.770  53.220  72.420  1.00  0.00           H  
ATOM   3162  C   LEU A 194      68.560  49.050  70.430  1.00  0.00           C  
ATOM   3163  O   LEU A 194      69.650  48.630  70.750  1.00  0.00           O  
ATOM   3164  N   LEU A 195      67.510  48.260  70.340  1.00  0.00           N  
ATOM   3165  HN  LEU A 195      66.690  48.740  70.030  1.00  0.00           H  
ATOM   3166  CA  LEU A 195      67.510  46.840  70.780  1.00  0.00           C  
ATOM   3167  HA  LEU A 195      68.290  46.680  71.500  1.00  0.00           H  
ATOM   3168  CB  LEU A 195      66.230  46.480  71.550  1.00  0.00           C  
ATOM   3169  HB1 LEU A 195      66.120  45.460  71.960  1.00  0.00           H  
ATOM   3170  HB2 LEU A 195      65.420  46.450  70.780  1.00  0.00           H  
ATOM   3171  CG  LEU A 195      66.150  47.290  72.800  1.00  0.00           C  
ATOM   3172  HG  LEU A 195      66.320  48.370  72.580  1.00  0.00           H  
ATOM   3173  CD1 LEU A 195      64.760  47.220  73.430  1.00  0.00           C  
ATOM   3174 1HD1 LEU A 195      64.750  47.740  74.410  1.00  0.00           H  
ATOM   3175 2HD1 LEU A 195      63.920  47.570  72.790  1.00  0.00           H  
ATOM   3176 3HD1 LEU A 195      64.360  46.200  73.580  1.00  0.00           H  
ATOM   3177  CD2 LEU A 195      67.340  46.940  73.790  1.00  0.00           C  
ATOM   3178 1HD2 LEU A 195      67.450  45.860  74.030  1.00  0.00           H  
ATOM   3179 2HD2 LEU A 195      68.370  47.180  73.440  1.00  0.00           H  
ATOM   3180 3HD2 LEU A 195      67.300  47.500  74.750  1.00  0.00           H  
ATOM   3181  C   LEU A 195      67.690  45.840  69.620  1.00  0.00           C  
ATOM   3182  O   LEU A 195      68.340  44.800  69.750  1.00  0.00           O  
ATOM   3183  N   CYS A 196      67.280  46.120  68.410  1.00  0.00           N  
ATOM   3184  HN  CYS A 196      66.740  46.940  68.220  1.00  0.00           H  
ATOM   3185  CA  CYS A 196      67.440  45.180  67.250  1.00  0.00           C  
ATOM   3186  HA  CYS A 196      68.110  44.380  67.530  1.00  0.00           H  
ATOM   3187  CB  CYS A 196      65.970  44.600  67.040  1.00  0.00           C  
ATOM   3188  HB1 CYS A 196      65.930  44.000  66.100  1.00  0.00           H  
ATOM   3189  HB2 CYS A 196      65.350  45.500  66.860  1.00  0.00           H  
ATOM   3190  SG  CYS A 196      65.180  43.610  68.400  1.00  0.00           S  
ATOM   3191  HG1 CYS A 196      66.160  42.720  68.460  1.00  0.00           H  
ATOM   3192  C   CYS A 196      67.940  45.870  66.050  1.00  0.00           C  
ATOM   3193  O   CYS A 196      68.160  45.220  65.000  1.00  0.00           O  
ATOM   3194  N   ASN A 197      68.330  47.140  66.140  1.00  0.00           N  
ATOM   3195  HN  ASN A 197      68.330  47.720  66.960  1.00  0.00           H  
ATOM   3196  CA  ASN A 197      68.760  47.990  65.020  1.00  0.00           C  
ATOM   3197  HA  ASN A 197      68.680  49.010  65.380  1.00  0.00           H  
ATOM   3198  CB  ASN A 197      70.290  47.770  64.870  1.00  0.00           C  
ATOM   3199  HB1 ASN A 197      70.380  46.730  64.460  1.00  0.00           H  
ATOM   3200  HB2 ASN A 197      70.780  47.770  65.860  1.00  0.00           H  
ATOM   3201  CG  ASN A 197      70.970  48.770  63.980  1.00  0.00           C  
ATOM   3202  OD1 ASN A 197      71.080  49.890  64.390  1.00  0.00           O  
ATOM   3203  ND2 ASN A 197      71.490  48.400  62.730  1.00  0.00           N  
ATOM   3204 1HD2 ASN A 197      71.280  47.520  62.320  1.00  0.00           H  
ATOM   3205 2HD2 ASN A 197      71.910  49.070  62.120  1.00  0.00           H  
ATOM   3206  C   ASN A 197      67.750  48.040  63.830  1.00  0.00           C  
ATOM   3207  O   ASN A 197      68.110  48.090  62.650  1.00  0.00           O  
ATOM   3208  N   VAL A 198      66.440  47.940  64.120  1.00  0.00           N  
ATOM   3209  HN  VAL A 198      66.130  47.900  65.070  1.00  0.00           H  
ATOM   3210  CA  VAL A 198      65.370  48.030  63.070  1.00  0.00           C  
ATOM   3211  HA  VAL A 198      65.630  47.250  62.370  1.00  0.00           H  
ATOM   3212  CB  VAL A 198      63.920  47.740  63.630  1.00  0.00           C  
ATOM   3213  HB  VAL A 198      63.840  48.310  64.580  1.00  0.00           H  
ATOM   3214  CG1 VAL A 198      62.770  48.110  62.660  1.00  0.00           C  
ATOM   3215 1HG1 VAL A 198      61.760  47.850  63.030  1.00  0.00           H  
ATOM   3216 2HG1 VAL A 198      62.750  49.190  62.400  1.00  0.00           H  
ATOM   3217 3HG1 VAL A 198      62.860  47.550  61.700  1.00  0.00           H  
ATOM   3218  CG2 VAL A 198      63.800  46.280  64.050  1.00  0.00           C  
ATOM   3219 1HG2 VAL A 198      62.970  45.980  64.730  1.00  0.00           H  
ATOM   3220 2HG2 VAL A 198      63.810  45.670  63.130  1.00  0.00           H  
ATOM   3221 3HG2 VAL A 198      64.780  46.150  64.560  1.00  0.00           H  
ATOM   3222  C   VAL A 198      65.500  49.410  62.370  1.00  0.00           C  
ATOM   3223  O   VAL A 198      65.720  50.450  62.990  1.00  0.00           O  
ATOM   3224  N   SER A 199      65.260  49.520  61.060  1.00  0.00           N  
ATOM   3225  HN  SER A 199      64.970  48.720  60.550  1.00  0.00           H  
ATOM   3226  CA  SER A 199      65.420  50.610  60.110  1.00  0.00           C  
ATOM   3227  HA  SER A 199      64.920  50.260  59.220  1.00  0.00           H  
ATOM   3228  CB  SER A 199      64.730  51.930  60.470  1.00  0.00           C  
ATOM   3229  HB1 SER A 199      64.840  52.710  59.690  1.00  0.00           H  
ATOM   3230  HB2 SER A 199      65.210  52.330  61.390  1.00  0.00           H  
ATOM   3231  OG  SER A 199      63.300  51.920  60.520  1.00  0.00           O  
ATOM   3232  HG1 SER A 199      63.080  51.370  61.280  1.00  0.00           H  
ATOM   3233  C   SER A 199      66.890  50.900  59.850  1.00  0.00           C  
ATOM   3234  O   SER A 199      67.230  51.380  58.830  1.00  0.00           O  
ATOM   3235  N   GLY A 200      67.810  50.400  60.770  1.00  0.00           N  
ATOM   3236  HN  GLY A 200      67.570  49.990  61.650  1.00  0.00           H  
ATOM   3237  CA  GLY A 200      69.250  50.380  60.620  1.00  0.00           C  
ATOM   3238  HA1 GLY A 200      69.490  51.330  60.170  1.00  0.00           H  
ATOM   3239  HA2 GLY A 200      69.720  50.320  61.590  1.00  0.00           H  
ATOM   3240  C   GLY A 200      69.760  49.320  59.740  1.00  0.00           C  
ATOM   3241  O   GLY A 200      69.050  48.470  59.340  1.00  0.00           O  
ATOM   3242  N   ARG A 201      71.090  49.360  59.580  1.00  0.00           N  
ATOM   3243  HN  ARG A 201      71.560  50.150  59.960  1.00  0.00           H  
ATOM   3244  CA  ARG A 201      71.750  48.340  58.780  1.00  0.00           C  
ATOM   3245  HA  ARG A 201      71.280  48.360  57.810  1.00  0.00           H  
ATOM   3246  CB  ARG A 201      73.260  48.530  58.370  1.00  0.00           C  
ATOM   3247  HB1 ARG A 201      73.300  49.220  57.500  1.00  0.00           H  
ATOM   3248  HB2 ARG A 201      73.700  47.540  58.120  1.00  0.00           H  
ATOM   3249  CG  ARG A 201      74.040  49.130  59.540  1.00  0.00           C  
ATOM   3250  HG1 ARG A 201      74.140  48.410  60.380  1.00  0.00           H  
ATOM   3251  HG2 ARG A 201      73.500  50.020  59.930  1.00  0.00           H  
ATOM   3252  CD  ARG A 201      75.260  49.820  59.070  1.00  0.00           C  
ATOM   3253  HD1 ARG A 201      75.830  50.090  59.990  1.00  0.00           H  
ATOM   3254  HD2 ARG A 201      75.110  50.750  58.480  1.00  0.00           H  
ATOM   3255  NE  ARG A 201      76.130  48.830  58.320  1.00  0.00           N  
ATOM   3256  HE  ARG A 201      75.980  47.850  58.270  1.00  0.00           H  
ATOM   3257  CZ  ARG A 201      77.010  49.110  57.370  1.00  0.00           C  
ATOM   3258  NH1 ARG A 201      77.470  50.310  57.130  1.00  0.00           N1+
ATOM   3259 1HH1 ARG A 201      77.360  51.010  57.830  1.00  0.00           H  
ATOM   3260 2HH1 ARG A 201      78.160  50.410  56.410  1.00  0.00           H  
ATOM   3261  NH2 ARG A 201      77.570  48.190  56.620  1.00  0.00           N  
ATOM   3262 1HH2 ARG A 201      77.120  47.300  56.630  1.00  0.00           H  
ATOM   3263 2HH2 ARG A 201      78.180  48.410  55.860  1.00  0.00           H  
ATOM   3264  C   ARG A 201      71.630  46.900  59.320  1.00  0.00           C  
ATOM   3265  O   ARG A 201      71.660  46.610  60.500  1.00  0.00           O  
ATOM   3266  N   HIS A 202      71.430  45.930  58.390  1.00  0.00           N  
ATOM   3267  HN  HIS A 202      71.490  46.230  57.440  1.00  0.00           H  
ATOM   3268  CA  HIS A 202      71.220  44.440  58.460  1.00  0.00           C  
ATOM   3269  HA  HIS A 202      70.640  44.360  59.370  1.00  0.00           H  
ATOM   3270  CB  HIS A 202      70.710  43.820  57.150  1.00  0.00           C  
ATOM   3271  HB1 HIS A 202      70.580  42.720  57.250  1.00  0.00           H  
ATOM   3272  HB2 HIS A 202      71.420  44.120  56.350  1.00  0.00           H  
ATOM   3273  ND1 HIS A 202      68.800  44.110  55.530  1.00  0.00           N  
ATOM   3274  CG  HIS A 202      69.330  44.360  56.810  1.00  0.00           C  
ATOM   3275  CE1 HIS A 202      67.660  44.840  55.550  1.00  0.00           C  
ATOM   3276  HE1 HIS A 202      67.070  44.880  54.640  1.00  0.00           H  
ATOM   3277  NE2 HIS A 202      67.410  45.380  56.770  1.00  0.00           N  
ATOM   3278  HE2 HIS A 202      66.590  45.880  57.070  1.00  0.00           H  
ATOM   3279  CD2 HIS A 202      68.490  45.100  57.570  1.00  0.00           C  
ATOM   3280  HD2 HIS A 202      68.550  45.480  58.580  1.00  0.00           H  
ATOM   3281  C   HIS A 202      72.570  43.900  58.970  1.00  0.00           C  
ATOM   3282  O   HIS A 202      73.620  44.250  58.440  1.00  0.00           O  
ATOM   3283  N   TYR A 203      72.520  42.880  59.810  1.00  0.00           N  
ATOM   3284  HN  TYR A 203      71.610  42.610  60.140  1.00  0.00           H  
ATOM   3285  CA  TYR A 203      73.610  42.050  60.330  1.00  0.00           C  
ATOM   3286  HA  TYR A 203      74.480  42.050  59.700  1.00  0.00           H  
ATOM   3287  CB  TYR A 203      74.150  42.570  61.620  1.00  0.00           C  
ATOM   3288  HB1 TYR A 203      74.980  41.910  61.960  1.00  0.00           H  
ATOM   3289  HB2 TYR A 203      73.300  42.580  62.330  1.00  0.00           H  
ATOM   3290  CG  TYR A 203      74.790  43.880  61.550  1.00  0.00           C  
ATOM   3291  CD1 TYR A 203      74.100  45.060  61.990  1.00  0.00           C  
ATOM   3292  HD1 TYR A 203      73.070  44.920  62.310  1.00  0.00           H  
ATOM   3293  CE1 TYR A 203      74.660  46.300  62.090  1.00  0.00           C  
ATOM   3294  HE1 TYR A 203      74.130  47.150  62.490  1.00  0.00           H  
ATOM   3295  CZ  TYR A 203      75.940  46.500  61.620  1.00  0.00           C  
ATOM   3296  OH  TYR A 203      76.530  47.760  61.640  1.00  0.00           O  
ATOM   3297  HH  TYR A 203      77.260  47.780  61.010  1.00  0.00           H  
ATOM   3298  CD2 TYR A 203      76.110  44.170  61.050  1.00  0.00           C  
ATOM   3299  HD2 TYR A 203      76.720  43.370  60.650  1.00  0.00           H  
ATOM   3300  CE2 TYR A 203      76.670  45.450  61.100  1.00  0.00           C  
ATOM   3301  HE2 TYR A 203      77.680  45.410  60.720  1.00  0.00           H  
ATOM   3302  C   TYR A 203      73.080  40.660  60.440  1.00  0.00           C  
ATOM   3303  O   TYR A 203      71.910  40.350  60.340  1.00  0.00           O  
ATOM   3304  N   ASN A 204      73.990  39.630  60.450  1.00  0.00           N  
ATOM   3305  HN  ASN A 204      74.950  39.900  60.460  1.00  0.00           H  
ATOM   3306  CA  ASN A 204      73.650  38.190  60.570  1.00  0.00           C  
ATOM   3307  HA  ASN A 204      72.800  38.030  59.920  1.00  0.00           H  
ATOM   3308  CB  ASN A 204      74.830  37.250  60.210  1.00  0.00           C  
ATOM   3309  HB1 ASN A 204      75.630  37.600  60.900  1.00  0.00           H  
ATOM   3310  HB2 ASN A 204      75.340  37.460  59.240  1.00  0.00           H  
ATOM   3311  CG  ASN A 204      74.650  35.760  60.520  1.00  0.00           C  
ATOM   3312  OD1 ASN A 204      75.440  35.080  61.160  1.00  0.00           O  
ATOM   3313  ND2 ASN A 204      73.540  35.150  60.050  1.00  0.00           N  
ATOM   3314 1HD2 ASN A 204      72.850  35.740  59.610  1.00  0.00           H  
ATOM   3315 2HD2 ASN A 204      73.440  34.170  60.180  1.00  0.00           H  
ATOM   3316  C   ASN A 204      72.890  37.860  61.800  1.00  0.00           C  
ATOM   3317  O   ASN A 204      71.880  37.270  61.880  1.00  0.00           O  
ATOM   3318  N   ARG A 205      73.410  38.290  63.010  1.00  0.00           N  
ATOM   3319  HN  ARG A 205      74.380  38.540  63.030  1.00  0.00           H  
ATOM   3320  CA  ARG A 205      72.610  38.250  64.250  1.00  0.00           C  
ATOM   3321  HA  ARG A 205      71.630  37.860  64.050  1.00  0.00           H  
ATOM   3322  CB  ARG A 205      73.370  37.440  65.320  1.00  0.00           C  
ATOM   3323  HB1 ARG A 205      72.780  37.460  66.260  1.00  0.00           H  
ATOM   3324  HB2 ARG A 205      74.400  37.850  65.420  1.00  0.00           H  
ATOM   3325  CG  ARG A 205      73.720  35.900  65.020  1.00  0.00           C  
ATOM   3326  HG1 ARG A 205      72.880  35.700  64.320  1.00  0.00           H  
ATOM   3327  HG2 ARG A 205      73.450  35.260  65.880  1.00  0.00           H  
ATOM   3328  CD  ARG A 205      75.200  35.570  64.650  1.00  0.00           C  
ATOM   3329  HD1 ARG A 205      75.890  36.000  65.410  1.00  0.00           H  
ATOM   3330  HD2 ARG A 205      75.420  36.090  63.700  1.00  0.00           H  
ATOM   3331  NE  ARG A 205      75.360  34.110  64.550  1.00  0.00           N  
ATOM   3332  HE  ARG A 205      74.600  33.610  64.150  1.00  0.00           H  
ATOM   3333  CZ  ARG A 205      76.480  33.440  64.740  1.00  0.00           C  
ATOM   3334  NH1 ARG A 205      77.630  34.000  65.200  1.00  0.00           N1+
ATOM   3335 1HH1 ARG A 205      77.850  34.960  65.070  1.00  0.00           H  
ATOM   3336 2HH1 ARG A 205      78.410  33.380  65.250  1.00  0.00           H  
ATOM   3337  NH2 ARG A 205      76.570  32.160  64.610  1.00  0.00           N  
ATOM   3338 1HH2 ARG A 205      75.720  31.650  64.570  1.00  0.00           H  
ATOM   3339 2HH2 ARG A 205      77.410  31.660  64.850  1.00  0.00           H  
ATOM   3340  C   ARG A 205      72.410  39.680  64.610  1.00  0.00           C  
ATOM   3341  O   ARG A 205      73.300  40.510  64.410  1.00  0.00           O  
ATOM   3342  N   PHE A 206      71.190  40.070  65.000  1.00  0.00           N  
ATOM   3343  HN  PHE A 206      70.430  39.430  65.030  1.00  0.00           H  
ATOM   3344  CA  PHE A 206      70.720  41.470  65.120  1.00  0.00           C  
ATOM   3345  HA  PHE A 206      70.820  41.950  64.160  1.00  0.00           H  
ATOM   3346  CB  PHE A 206      69.160  41.430  65.500  1.00  0.00           C  
ATOM   3347  HB1 PHE A 206      68.850  42.490  65.650  1.00  0.00           H  
ATOM   3348  HB2 PHE A 206      69.080  40.900  66.480  1.00  0.00           H  
ATOM   3349  CG  PHE A 206      68.210  40.880  64.420  1.00  0.00           C  
ATOM   3350  CD1 PHE A 206      68.530  40.200  63.190  1.00  0.00           C  
ATOM   3351  HD1 PHE A 206      69.540  40.080  62.820  1.00  0.00           H  
ATOM   3352  CE1 PHE A 206      67.520  39.740  62.300  1.00  0.00           C  
ATOM   3353  HE1 PHE A 206      67.800  39.230  61.390  1.00  0.00           H  
ATOM   3354  CZ  PHE A 206      66.190  39.990  62.610  1.00  0.00           C  
ATOM   3355  HZ  PHE A 206      65.390  39.710  61.960  1.00  0.00           H  
ATOM   3356  CD2 PHE A 206      66.800  41.050  64.720  1.00  0.00           C  
ATOM   3357  HD2 PHE A 206      66.510  41.550  65.630  1.00  0.00           H  
ATOM   3358  CE2 PHE A 206      65.840  40.680  63.830  1.00  0.00           C  
ATOM   3359  HE2 PHE A 206      64.770  40.830  63.940  1.00  0.00           H  
ATOM   3360  C   PHE A 206      71.640  42.210  66.190  1.00  0.00           C  
ATOM   3361  O   PHE A 206      72.130  41.600  67.140  1.00  0.00           O  
ATOM   3362  N   ALA A 207      71.870  43.490  65.950  1.00  0.00           N  
ATOM   3363  HN  ALA A 207      71.590  43.850  65.060  1.00  0.00           H  
ATOM   3364  CA  ALA A 207      72.640  44.440  66.710  1.00  0.00           C  
ATOM   3365  HA  ALA A 207      73.430  43.940  67.250  1.00  0.00           H  
ATOM   3366  CB  ALA A 207      73.180  45.500  65.780  1.00  0.00           C  
ATOM   3367  HB1 ALA A 207      72.480  46.350  65.770  1.00  0.00           H  
ATOM   3368  HB2 ALA A 207      74.150  45.920  66.120  1.00  0.00           H  
ATOM   3369  HB3 ALA A 207      73.260  45.040  64.770  1.00  0.00           H  
ATOM   3370  C   ALA A 207      71.920  45.190  67.820  1.00  0.00           C  
ATOM   3371  O   ALA A 207      70.700  45.320  67.740  1.00  0.00           O  
ATOM   3372  N   CYS A 208      72.710  45.600  68.880  1.00  0.00           N  
ATOM   3373  HN  CYS A 208      73.700  45.500  68.830  1.00  0.00           H  
ATOM   3374  CA  CYS A 208      72.030  46.220  69.970  1.00  0.00           C  
ATOM   3375  HA  CYS A 208      71.240  46.870  69.640  1.00  0.00           H  
ATOM   3376  CB  CYS A 208      71.770  45.070  71.050  1.00  0.00           C  
ATOM   3377  HB1 CYS A 208      72.760  44.580  71.180  1.00  0.00           H  
ATOM   3378  HB2 CYS A 208      71.250  44.230  70.550  1.00  0.00           H  
ATOM   3379  SG  CYS A 208      71.010  45.650  72.650  1.00  0.00           S  
ATOM   3380  HG1 CYS A 208      70.050  46.310  72.030  1.00  0.00           H  
ATOM   3381  C   CYS A 208      72.990  47.310  70.540  1.00  0.00           C  
ATOM   3382  O   CYS A 208      74.210  47.110  70.530  1.00  0.00           O  
ATOM   3383  N   HIS A 209      72.460  48.460  71.080  1.00  0.00           N  
ATOM   3384  HN  HIS A 209      71.490  48.660  70.910  1.00  0.00           H  
ATOM   3385  CA  HIS A 209      73.250  49.590  71.460  1.00  0.00           C  
ATOM   3386  HA  HIS A 209      74.240  49.530  71.040  1.00  0.00           H  
ATOM   3387  CB  HIS A 209      72.600  50.860  71.040  1.00  0.00           C  
ATOM   3388  HB1 HIS A 209      73.020  51.750  71.560  1.00  0.00           H  
ATOM   3389  HB2 HIS A 209      71.530  50.800  71.300  1.00  0.00           H  
ATOM   3390  ND1 HIS A 209      73.610  51.650  68.880  1.00  0.00           N  
ATOM   3391  CG  HIS A 209      72.590  50.920  69.480  1.00  0.00           C  
ATOM   3392  CE1 HIS A 209      73.170  51.860  67.630  1.00  0.00           C  
ATOM   3393  HE1 HIS A 209      73.560  52.620  66.960  1.00  0.00           H  
ATOM   3394  NE2 HIS A 209      72.030  51.200  67.310  1.00  0.00           N  
ATOM   3395  HE2 HIS A 209      71.600  51.040  66.420  1.00  0.00           H  
ATOM   3396  CD2 HIS A 209      71.640  50.610  68.510  1.00  0.00           C  
ATOM   3397  HD2 HIS A 209      70.760  50.010  68.690  1.00  0.00           H  
ATOM   3398  C   HIS A 209      73.420  49.580  72.930  1.00  0.00           C  
ATOM   3399  O   HIS A 209      74.060  50.470  73.520  1.00  0.00           O  
ATOM   3400  N   PHE A 210      72.940  48.520  73.610  1.00  0.00           N  
ATOM   3401  HN  PHE A 210      72.310  48.030  73.020  1.00  0.00           H  
ATOM   3402  CA  PHE A 210      73.230  48.200  74.970  1.00  0.00           C  
ATOM   3403  HA  PHE A 210      73.780  48.950  75.520  1.00  0.00           H  
ATOM   3404  CB  PHE A 210      71.930  47.870  75.680  1.00  0.00           C  
ATOM   3405  HB1 PHE A 210      72.110  47.550  76.730  1.00  0.00           H  
ATOM   3406  HB2 PHE A 210      71.360  47.130  75.080  1.00  0.00           H  
ATOM   3407  CG  PHE A 210      71.130  49.130  75.870  1.00  0.00           C  
ATOM   3408  CD1 PHE A 210      71.240  49.780  77.120  1.00  0.00           C  
ATOM   3409  HD1 PHE A 210      71.940  49.360  77.820  1.00  0.00           H  
ATOM   3410  CE1 PHE A 210      70.430  50.890  77.380  1.00  0.00           C  
ATOM   3411  HE1 PHE A 210      70.420  51.410  78.330  1.00  0.00           H  
ATOM   3412  CZ  PHE A 210      69.350  51.210  76.560  1.00  0.00           C  
ATOM   3413  HZ  PHE A 210      68.670  52.020  76.820  1.00  0.00           H  
ATOM   3414  CD2 PHE A 210      70.110  49.480  74.960  1.00  0.00           C  
ATOM   3415  HD2 PHE A 210      69.910  48.930  74.050  1.00  0.00           H  
ATOM   3416  CE2 PHE A 210      69.160  50.490  75.350  1.00  0.00           C  
ATOM   3417  HE2 PHE A 210      68.430  50.750  74.600  1.00  0.00           H  
ATOM   3418  C   PHE A 210      74.130  46.970  75.000  1.00  0.00           C  
ATOM   3419  O   PHE A 210      74.310  46.420  76.100  1.00  0.00           O  
ATOM   3420  N   ASP A 211      74.700  46.590  73.890  1.00  0.00           N  
ATOM   3421  HN  ASP A 211      74.720  47.160  73.070  1.00  0.00           H  
ATOM   3422  CA  ASP A 211      75.500  45.370  73.860  1.00  0.00           C  
ATOM   3423  HA  ASP A 211      75.320  44.750  74.730  1.00  0.00           H  
ATOM   3424  CB  ASP A 211      75.050  44.440  72.690  1.00  0.00           C  
ATOM   3425  HB1 ASP A 211      75.160  44.950  71.700  1.00  0.00           H  
ATOM   3426  HB2 ASP A 211      73.960  44.350  72.890  1.00  0.00           H  
ATOM   3427  CG  ASP A 211      75.750  43.180  72.540  1.00  0.00           C  
ATOM   3428  OD1 ASP A 211      76.860  42.940  73.160  1.00  0.00           O  
ATOM   3429  OD2 ASP A 211      75.240  42.310  71.770  1.00  0.00           O1-
ATOM   3430  C   ASP A 211      76.980  45.750  73.600  1.00  0.00           C  
ATOM   3431  O   ASP A 211      77.350  46.220  72.540  1.00  0.00           O  
ATOM   3432  N   PRO A 212      77.950  45.570  74.490  1.00  0.00           N  
ATOM   3433  CD  PRO A 212      77.660  45.210  75.890  1.00  0.00           C  
ATOM   3434  HD1 PRO A 212      76.630  45.530  76.140  1.00  0.00           H  
ATOM   3435  HD2 PRO A 212      77.720  44.100  75.960  1.00  0.00           H  
ATOM   3436  CA  PRO A 212      79.370  46.040  74.460  1.00  0.00           C  
ATOM   3437  HA  PRO A 212      79.250  47.050  74.090  1.00  0.00           H  
ATOM   3438  CB  PRO A 212      79.920  45.800  75.940  1.00  0.00           C  
ATOM   3439  HB1 PRO A 212      80.660  46.610  76.090  1.00  0.00           H  
ATOM   3440  HB2 PRO A 212      80.370  44.790  76.060  1.00  0.00           H  
ATOM   3441  CG  PRO A 212      78.700  45.970  76.770  1.00  0.00           C  
ATOM   3442  HG1 PRO A 212      78.260  46.990  76.890  1.00  0.00           H  
ATOM   3443  HG2 PRO A 212      78.500  45.520  77.760  1.00  0.00           H  
ATOM   3444  C   PRO A 212      80.110  45.250  73.400  1.00  0.00           C  
ATOM   3445  O   PRO A 212      81.190  45.670  72.970  1.00  0.00           O  
ATOM   3446  N   TYR A 213      79.590  44.090  73.020  1.00  0.00           N  
ATOM   3447  HN  TYR A 213      78.790  43.710  73.480  1.00  0.00           H  
ATOM   3448  CA  TYR A 213      80.260  43.150  72.110  1.00  0.00           C  
ATOM   3449  HA  TYR A 213      81.320  43.320  71.970  1.00  0.00           H  
ATOM   3450  CB  TYR A 213      80.220  41.720  72.640  1.00  0.00           C  
ATOM   3451  HB1 TYR A 213      80.740  40.910  72.070  1.00  0.00           H  
ATOM   3452  HB2 TYR A 213      79.120  41.630  72.780  1.00  0.00           H  
ATOM   3453  CG  TYR A 213      80.940  41.660  74.060  1.00  0.00           C  
ATOM   3454  CD1 TYR A 213      82.300  41.620  74.130  1.00  0.00           C  
ATOM   3455  HD1 TYR A 213      82.900  41.650  73.230  1.00  0.00           H  
ATOM   3456  CE1 TYR A 213      83.020  41.520  75.330  1.00  0.00           C  
ATOM   3457  HE1 TYR A 213      84.090  41.420  75.310  1.00  0.00           H  
ATOM   3458  CZ  TYR A 213      82.360  41.680  76.500  1.00  0.00           C  
ATOM   3459  OH  TYR A 213      82.990  41.650  77.760  1.00  0.00           O  
ATOM   3460  HH  TYR A 213      83.850  41.250  77.640  1.00  0.00           H  
ATOM   3461  CD2 TYR A 213      80.230  41.770  75.280  1.00  0.00           C  
ATOM   3462  HD2 TYR A 213      79.190  42.030  75.200  1.00  0.00           H  
ATOM   3463  CE2 TYR A 213      80.940  41.920  76.450  1.00  0.00           C  
ATOM   3464  HE2 TYR A 213      80.430  42.190  77.360  1.00  0.00           H  
ATOM   3465  C   TYR A 213      79.700  43.130  70.730  1.00  0.00           C  
ATOM   3466  O   TYR A 213      80.010  42.350  69.850  1.00  0.00           O  
ATOM   3467  N   GLY A 214      78.930  44.230  70.470  1.00  0.00           N  
ATOM   3468  HN  GLY A 214      78.650  44.780  71.250  1.00  0.00           H  
ATOM   3469  CA  GLY A 214      78.340  44.550  69.170  1.00  0.00           C  
ATOM   3470  HA1 GLY A 214      77.700  43.720  68.910  1.00  0.00           H  
ATOM   3471  HA2 GLY A 214      77.720  45.410  69.360  1.00  0.00           H  
ATOM   3472  C   GLY A 214      79.220  44.810  67.980  1.00  0.00           C  
ATOM   3473  O   GLY A 214      80.450  44.910  68.140  1.00  0.00           O  
ATOM   3474  N   PRO A 215      78.800  44.820  66.740  1.00  0.00           N  
ATOM   3475  CD  PRO A 215      77.350  44.570  66.480  1.00  0.00           C  
ATOM   3476  HD1 PRO A 215      77.320  43.480  66.680  1.00  0.00           H  
ATOM   3477  HD2 PRO A 215      76.630  45.020  67.210  1.00  0.00           H  
ATOM   3478  CA  PRO A 215      79.580  44.890  65.570  1.00  0.00           C  
ATOM   3479  HA  PRO A 215      80.330  44.120  65.670  1.00  0.00           H  
ATOM   3480  CB  PRO A 215      78.500  44.660  64.490  1.00  0.00           C  
ATOM   3481  HB1 PRO A 215      78.620  43.580  64.260  1.00  0.00           H  
ATOM   3482  HB2 PRO A 215      78.720  45.180  63.530  1.00  0.00           H  
ATOM   3483  CG  PRO A 215      77.130  45.050  65.060  1.00  0.00           C  
ATOM   3484  HG1 PRO A 215      76.290  44.510  64.580  1.00  0.00           H  
ATOM   3485  HG2 PRO A 215      76.900  46.130  65.110  1.00  0.00           H  
ATOM   3486  C   PRO A 215      80.190  46.270  65.460  1.00  0.00           C  
ATOM   3487  O   PRO A 215      81.360  46.230  65.230  1.00  0.00           O  
ATOM   3488  N   ILE A 216      79.500  47.430  65.680  1.00  0.00           N  
ATOM   3489  HN  ILE A 216      78.510  47.360  65.800  1.00  0.00           H  
ATOM   3490  CA  ILE A 216      80.150  48.710  65.700  1.00  0.00           C  
ATOM   3491  HA  ILE A 216      80.820  48.670  64.850  1.00  0.00           H  
ATOM   3492  CB  ILE A 216      79.120  49.820  65.440  1.00  0.00           C  
ATOM   3493  HB  ILE A 216      78.460  49.450  64.630  1.00  0.00           H  
ATOM   3494  CG2 ILE A 216      78.120  49.870  66.740  1.00  0.00           C  
ATOM   3495 1HG2 ILE A 216      78.740  50.210  67.600  1.00  0.00           H  
ATOM   3496 2HG2 ILE A 216      77.380  50.690  66.610  1.00  0.00           H  
ATOM   3497 3HG2 ILE A 216      77.650  48.890  66.950  1.00  0.00           H  
ATOM   3498  CG1 ILE A 216      79.690  51.210  65.090  1.00  0.00           C  
ATOM   3499 1HG1 ILE A 216      80.360  51.550  65.910  1.00  0.00           H  
ATOM   3500 2HG1 ILE A 216      78.890  51.980  65.120  1.00  0.00           H  
ATOM   3501  CD  ILE A 216      80.470  51.250  63.820  1.00  0.00           C  
ATOM   3502  HD1 ILE A 216      81.210  50.430  63.710  1.00  0.00           H  
ATOM   3503  HD2 ILE A 216      79.670  51.210  63.040  1.00  0.00           H  
ATOM   3504  HD3 ILE A 216      80.990  52.230  63.720  1.00  0.00           H  
ATOM   3505  C   ILE A 216      81.110  48.990  66.860  1.00  0.00           C  
ATOM   3506  O   ILE A 216      82.080  49.720  66.640  1.00  0.00           O  
ATOM   3507  N   TYR A 217      80.890  48.470  68.090  1.00  0.00           N  
ATOM   3508  HN  TYR A 217      80.040  47.960  68.190  1.00  0.00           H  
ATOM   3509  CA  TYR A 217      81.730  48.760  69.270  1.00  0.00           C  
ATOM   3510  HA  TYR A 217      82.100  49.780  69.270  1.00  0.00           H  
ATOM   3511  CB  TYR A 217      80.870  48.670  70.600  1.00  0.00           C  
ATOM   3512  HB1 TYR A 217      81.390  48.950  71.540  1.00  0.00           H  
ATOM   3513  HB2 TYR A 217      80.600  47.590  70.660  1.00  0.00           H  
ATOM   3514  CG  TYR A 217      79.710  49.560  70.450  1.00  0.00           C  
ATOM   3515  CD1 TYR A 217      79.980  50.910  70.310  1.00  0.00           C  
ATOM   3516  HD1 TYR A 217      80.980  51.280  70.140  1.00  0.00           H  
ATOM   3517  CE1 TYR A 217      78.890  51.760  70.050  1.00  0.00           C  
ATOM   3518  HE1 TYR A 217      79.180  52.790  69.930  1.00  0.00           H  
ATOM   3519  CZ  TYR A 217      77.580  51.370  69.950  1.00  0.00           C  
ATOM   3520  OH  TYR A 217      76.560  52.320  69.580  1.00  0.00           O  
ATOM   3521  HH  TYR A 217      75.700  51.960  69.400  1.00  0.00           H  
ATOM   3522  CD2 TYR A 217      78.380  49.090  70.360  1.00  0.00           C  
ATOM   3523  HD2 TYR A 217      78.120  48.050  70.490  1.00  0.00           H  
ATOM   3524  CE2 TYR A 217      77.320  49.970  70.030  1.00  0.00           C  
ATOM   3525  HE2 TYR A 217      76.320  49.580  69.940  1.00  0.00           H  
ATOM   3526  C   TYR A 217      83.100  47.990  69.260  1.00  0.00           C  
ATOM   3527  O   TYR A 217      83.240  46.970  68.600  1.00  0.00           O  
ATOM   3528  N   SER A 218      84.150  48.620  69.940  1.00  0.00           N  
ATOM   3529  HN  SER A 218      83.970  49.560  70.210  1.00  0.00           H  
ATOM   3530  CA  SER A 218      85.500  48.020  70.090  1.00  0.00           C  
ATOM   3531  HA  SER A 218      85.540  47.050  69.620  1.00  0.00           H  
ATOM   3532  CB  SER A 218      86.640  48.960  69.590  1.00  0.00           C  
ATOM   3533  HB1 SER A 218      86.510  49.250  68.530  1.00  0.00           H  
ATOM   3534  HB2 SER A 218      87.620  48.450  69.710  1.00  0.00           H  
ATOM   3535  OG  SER A 218      86.700  50.190  70.360  1.00  0.00           O  
ATOM   3536  HG1 SER A 218      85.880  50.670  70.200  1.00  0.00           H  
ATOM   3537  C   SER A 218      85.740  47.810  71.610  1.00  0.00           C  
ATOM   3538  O   SER A 218      84.870  48.120  72.550  1.00  0.00           O  
ATOM   3539  N   ASP A 219      86.800  47.130  71.990  1.00  0.00           N  
ATOM   3540  HN  ASP A 219      87.440  46.690  71.380  1.00  0.00           H  
ATOM   3541  CA  ASP A 219      87.100  46.730  73.360  1.00  0.00           C  
ATOM   3542  HA  ASP A 219      86.200  46.280  73.740  1.00  0.00           H  
ATOM   3543  CB  ASP A 219      88.370  45.800  73.260  1.00  0.00           C  
ATOM   3544  HB1 ASP A 219      88.140  44.850  72.730  1.00  0.00           H  
ATOM   3545  HB2 ASP A 219      88.600  45.320  74.230  1.00  0.00           H  
ATOM   3546  CG  ASP A 219      89.630  46.330  72.660  1.00  0.00           C  
ATOM   3547  OD1 ASP A 219      90.700  45.750  72.980  1.00  0.00           O  
ATOM   3548  OD2 ASP A 219      89.660  47.360  71.940  1.00  0.00           O1-
ATOM   3549  C   ASP A 219      87.390  47.920  74.340  1.00  0.00           C  
ATOM   3550  O   ASP A 219      87.510  47.820  75.570  1.00  0.00           O  
ATOM   3551  N   ARG A 220      87.590  49.070  73.790  1.00  0.00           N  
ATOM   3552  HN  ARG A 220      87.690  49.170  72.810  1.00  0.00           H  
ATOM   3553  CA  ARG A 220      88.020  50.290  74.520  1.00  0.00           C  
ATOM   3554  HA  ARG A 220      88.660  49.980  75.330  1.00  0.00           H  
ATOM   3555  CB  ARG A 220      88.690  51.300  73.590  1.00  0.00           C  
ATOM   3556  HB1 ARG A 220      88.960  52.150  74.250  1.00  0.00           H  
ATOM   3557  HB2 ARG A 220      88.020  51.700  72.800  1.00  0.00           H  
ATOM   3558  CG  ARG A 220      90.010  50.820  72.910  1.00  0.00           C  
ATOM   3559  HG1 ARG A 220      90.500  51.540  72.220  1.00  0.00           H  
ATOM   3560  HG2 ARG A 220      89.660  50.020  72.230  1.00  0.00           H  
ATOM   3561  CD  ARG A 220      91.060  50.350  73.900  1.00  0.00           C  
ATOM   3562  HD1 ARG A 220      91.070  51.070  74.750  1.00  0.00           H  
ATOM   3563  HD2 ARG A 220      92.030  50.490  73.380  1.00  0.00           H  
ATOM   3564  NE  ARG A 220      90.820  48.910  74.290  1.00  0.00           N  
ATOM   3565  HE  ARG A 220      90.430  48.330  73.580  1.00  0.00           H  
ATOM   3566  CZ  ARG A 220      91.340  48.350  75.350  1.00  0.00           C  
ATOM   3567  NH1 ARG A 220      92.030  48.980  76.260  1.00  0.00           N1+
ATOM   3568 1HH1 ARG A 220      92.370  49.890  76.070  1.00  0.00           H  
ATOM   3569 2HH1 ARG A 220      92.420  48.490  77.040  1.00  0.00           H  
ATOM   3570  NH2 ARG A 220      91.000  47.150  75.640  1.00  0.00           N  
ATOM   3571 1HH2 ARG A 220      90.600  46.510  74.980  1.00  0.00           H  
ATOM   3572 2HH2 ARG A 220      91.390  46.830  76.500  1.00  0.00           H  
ATOM   3573  C   ARG A 220      86.810  50.990  75.060  1.00  0.00           C  
ATOM   3574  O   ARG A 220      86.890  51.920  75.960  1.00  0.00           O  
ATOM   3575  N   GLU A 221      85.630  50.680  74.600  1.00  0.00           N  
ATOM   3576  HN  GLU A 221      85.580  49.970  73.900  1.00  0.00           H  
ATOM   3577  CA  GLU A 221      84.480  51.500  74.800  1.00  0.00           C  
ATOM   3578  HA  GLU A 221      84.650  52.500  75.160  1.00  0.00           H  
ATOM   3579  CB  GLU A 221      83.730  51.620  73.410  1.00  0.00           C  
ATOM   3580  HB1 GLU A 221      82.820  52.270  73.430  1.00  0.00           H  
ATOM   3581  HB2 GLU A 221      83.510  50.580  73.090  1.00  0.00           H  
ATOM   3582  CG  GLU A 221      84.580  52.290  72.300  1.00  0.00           C  
ATOM   3583  HG1 GLU A 221      85.620  51.900  72.410  1.00  0.00           H  
ATOM   3584  HG2 GLU A 221      84.680  53.340  72.640  1.00  0.00           H  
ATOM   3585  CD  GLU A 221      83.980  52.230  70.870  1.00  0.00           C  
ATOM   3586  OE1 GLU A 221      84.530  51.480  69.970  1.00  0.00           O  
ATOM   3587  OE2 GLU A 221      82.860  52.790  70.740  1.00  0.00           O1-
ATOM   3588  C   GLU A 221      83.520  50.840  75.760  1.00  0.00           C  
ATOM   3589  O   GLU A 221      82.660  51.480  76.370  1.00  0.00           O  
ATOM   3590  N   ARG A 222      83.680  49.540  76.010  1.00  0.00           N  
ATOM   3591  HN  ARG A 222      84.560  49.180  75.690  1.00  0.00           H  
ATOM   3592  CA  ARG A 222      82.760  48.600  76.690  1.00  0.00           C  
ATOM   3593  HA  ARG A 222      81.850  48.530  76.110  1.00  0.00           H  
ATOM   3594  CB  ARG A 222      83.470  47.240  76.670  1.00  0.00           C  
ATOM   3595  HB1 ARG A 222      82.950  46.490  77.290  1.00  0.00           H  
ATOM   3596  HB2 ARG A 222      84.470  47.280  77.160  1.00  0.00           H  
ATOM   3597  CG  ARG A 222      83.700  46.620  75.330  1.00  0.00           C  
ATOM   3598  HG1 ARG A 222      84.530  47.110  74.780  1.00  0.00           H  
ATOM   3599  HG2 ARG A 222      82.750  46.650  74.750  1.00  0.00           H  
ATOM   3600  CD  ARG A 222      83.990  45.010  75.330  1.00  0.00           C  
ATOM   3601  HD1 ARG A 222      84.350  44.640  74.350  1.00  0.00           H  
ATOM   3602  HD2 ARG A 222      83.050  44.460  75.560  1.00  0.00           H  
ATOM   3603  NE  ARG A 222      84.960  44.800  76.460  1.00  0.00           N  
ATOM   3604  HE  ARG A 222      84.750  45.260  77.330  1.00  0.00           H  
ATOM   3605  CZ  ARG A 222      86.130  44.210  76.350  1.00  0.00           C  
ATOM   3606  NH1 ARG A 222      86.550  43.630  75.240  1.00  0.00           N1+
ATOM   3607 1HH1 ARG A 222      85.990  43.850  74.430  1.00  0.00           H  
ATOM   3608 2HH1 ARG A 222      87.390  43.100  75.130  1.00  0.00           H  
ATOM   3609  NH2 ARG A 222      86.930  44.280  77.350  1.00  0.00           N  
ATOM   3610 1HH2 ARG A 222      86.690  44.820  78.150  1.00  0.00           H  
ATOM   3611 2HH2 ARG A 222      87.900  44.080  77.170  1.00  0.00           H  
ATOM   3612  C   ARG A 222      82.230  48.980  78.060  1.00  0.00           C  
ATOM   3613  O   ARG A 222      81.060  48.820  78.400  1.00  0.00           O  
ATOM   3614  N   LEU A 223      83.130  49.380  78.940  1.00  0.00           N  
ATOM   3615  HN  LEU A 223      84.080  49.490  78.670  1.00  0.00           H  
ATOM   3616  CA  LEU A 223      82.690  49.820  80.250  1.00  0.00           C  
ATOM   3617  HA  LEU A 223      82.110  49.120  80.830  1.00  0.00           H  
ATOM   3618  CB  LEU A 223      83.880  49.940  81.180  1.00  0.00           C  
ATOM   3619  HB1 LEU A 223      83.550  50.330  82.170  1.00  0.00           H  
ATOM   3620  HB2 LEU A 223      84.600  50.620  80.680  1.00  0.00           H  
ATOM   3621  CG  LEU A 223      84.680  48.690  81.360  1.00  0.00           C  
ATOM   3622  HG  LEU A 223      84.670  48.150  80.390  1.00  0.00           H  
ATOM   3623  CD1 LEU A 223      86.080  49.030  81.860  1.00  0.00           C  
ATOM   3624 1HD1 LEU A 223      86.030  49.600  82.810  1.00  0.00           H  
ATOM   3625 2HD1 LEU A 223      86.610  48.100  82.180  1.00  0.00           H  
ATOM   3626 3HD1 LEU A 223      86.660  49.570  81.090  1.00  0.00           H  
ATOM   3627  CD2 LEU A 223      84.070  47.740  82.500  1.00  0.00           C  
ATOM   3628 1HD2 LEU A 223      84.820  47.100  83.020  1.00  0.00           H  
ATOM   3629 2HD2 LEU A 223      83.790  48.440  83.320  1.00  0.00           H  
ATOM   3630 3HD2 LEU A 223      83.110  47.260  82.220  1.00  0.00           H  
ATOM   3631  C   LEU A 223      82.040  51.150  80.260  1.00  0.00           C  
ATOM   3632  O   LEU A 223      81.110  51.340  81.080  1.00  0.00           O  
ATOM   3633  N   GLN A 224      82.270  52.060  79.280  1.00  0.00           N  
ATOM   3634  HN  GLN A 224      82.890  51.890  78.520  1.00  0.00           H  
ATOM   3635  CA  GLN A 224      81.460  53.250  79.160  1.00  0.00           C  
ATOM   3636  HA  GLN A 224      81.380  53.790  80.090  1.00  0.00           H  
ATOM   3637  CB  GLN A 224      82.110  54.150  78.040  1.00  0.00           C  
ATOM   3638  HB1 GLN A 224      81.380  54.890  77.630  1.00  0.00           H  
ATOM   3639  HB2 GLN A 224      82.460  53.590  77.160  1.00  0.00           H  
ATOM   3640  CG  GLN A 224      83.380  54.970  78.510  1.00  0.00           C  
ATOM   3641  HG1 GLN A 224      83.320  55.820  77.790  1.00  0.00           H  
ATOM   3642  HG2 GLN A 224      84.280  54.390  78.230  1.00  0.00           H  
ATOM   3643  CD  GLN A 224      83.500  55.500  79.920  1.00  0.00           C  
ATOM   3644  OE1 GLN A 224      84.390  55.090  80.730  1.00  0.00           O  
ATOM   3645  NE2 GLN A 224      82.780  56.520  80.340  1.00  0.00           N  
ATOM   3646 1HE2 GLN A 224      81.990  56.810  79.800  1.00  0.00           H  
ATOM   3647 2HE2 GLN A 224      83.020  56.890  81.240  1.00  0.00           H  
ATOM   3648  C   GLN A 224      80.020  52.960  78.700  1.00  0.00           C  
ATOM   3649  O   GLN A 224      79.110  53.560  79.180  1.00  0.00           O  
ATOM   3650  N   ILE A 225      79.830  52.000  77.780  1.00  0.00           N  
ATOM   3651  HN  ILE A 225      80.570  51.590  77.250  1.00  0.00           H  
ATOM   3652  CA  ILE A 225      78.520  51.490  77.410  1.00  0.00           C  
ATOM   3653  HA  ILE A 225      78.000  52.320  76.960  1.00  0.00           H  
ATOM   3654  CB  ILE A 225      78.670  50.540  76.210  1.00  0.00           C  
ATOM   3655  HB  ILE A 225      79.280  49.680  76.560  1.00  0.00           H  
ATOM   3656  CG2 ILE A 225      77.280  49.970  75.880  1.00  0.00           C  
ATOM   3657 1HG2 ILE A 225      76.840  49.440  76.750  1.00  0.00           H  
ATOM   3658 2HG2 ILE A 225      76.470  50.660  75.560  1.00  0.00           H  
ATOM   3659 3HG2 ILE A 225      77.350  49.200  75.080  1.00  0.00           H  
ATOM   3660  CG1 ILE A 225      79.460  51.270  75.070  1.00  0.00           C  
ATOM   3661 1HG1 ILE A 225      80.480  51.490  75.470  1.00  0.00           H  
ATOM   3662 2HG1 ILE A 225      79.020  52.270  74.870  1.00  0.00           H  
ATOM   3663  CD  ILE A 225      79.520  50.430  73.860  1.00  0.00           C  
ATOM   3664  HD1 ILE A 225      79.570  49.370  74.180  1.00  0.00           H  
ATOM   3665  HD2 ILE A 225      78.600  50.550  73.250  1.00  0.00           H  
ATOM   3666  HD3 ILE A 225      80.450  50.580  73.260  1.00  0.00           H  
ATOM   3667  C   ILE A 225      77.840  50.850  78.630  1.00  0.00           C  
ATOM   3668  O   ILE A 225      76.650  51.010  78.830  1.00  0.00           O  
ATOM   3669  N   TYR A 226      78.650  50.050  79.360  1.00  0.00           N  
ATOM   3670  HN  TYR A 226      79.510  49.610  79.110  1.00  0.00           H  
ATOM   3671  CA  TYR A 226      78.120  49.420  80.550  1.00  0.00           C  
ATOM   3672  HA  TYR A 226      77.210  49.020  80.150  1.00  0.00           H  
ATOM   3673  CB  TYR A 226      79.040  48.230  81.020  1.00  0.00           C  
ATOM   3674  HB1 TYR A 226      80.080  48.440  80.700  1.00  0.00           H  
ATOM   3675  HB2 TYR A 226      78.760  47.310  80.480  1.00  0.00           H  
ATOM   3676  CG  TYR A 226      78.970  47.910  82.450  1.00  0.00           C  
ATOM   3677  CD1 TYR A 226      77.760  47.430  83.020  1.00  0.00           C  
ATOM   3678  HD1 TYR A 226      76.860  47.280  82.440  1.00  0.00           H  
ATOM   3679  CE1 TYR A 226      77.710  47.190  84.400  1.00  0.00           C  
ATOM   3680  HE1 TYR A 226      76.720  47.010  84.790  1.00  0.00           H  
ATOM   3681  CZ  TYR A 226      78.820  47.350  85.230  1.00  0.00           C  
ATOM   3682  OH  TYR A 226      78.630  47.320  86.590  1.00  0.00           O  
ATOM   3683  HH  TYR A 226      77.770  47.530  86.990  1.00  0.00           H  
ATOM   3684  CD2 TYR A 226      80.150  47.940  83.200  1.00  0.00           C  
ATOM   3685  HD2 TYR A 226      81.070  48.100  82.650  1.00  0.00           H  
ATOM   3686  CE2 TYR A 226      80.060  47.620  84.580  1.00  0.00           C  
ATOM   3687  HE2 TYR A 226      80.890  47.620  85.270  1.00  0.00           H  
ATOM   3688  C   TYR A 226      77.640  50.390  81.620  1.00  0.00           C  
ATOM   3689  O   TYR A 226      76.640  50.190  82.280  1.00  0.00           O  
ATOM   3690  N   LEU A 227      78.410  51.460  81.860  1.00  0.00           N  
ATOM   3691  HN  LEU A 227      79.370  51.460  81.590  1.00  0.00           H  
ATOM   3692  CA  LEU A 227      78.060  52.420  82.820  1.00  0.00           C  
ATOM   3693  HA  LEU A 227      77.850  51.920  83.750  1.00  0.00           H  
ATOM   3694  CB  LEU A 227      79.310  53.370  82.960  1.00  0.00           C  
ATOM   3695  HB1 LEU A 227      79.560  53.750  81.950  1.00  0.00           H  
ATOM   3696  HB2 LEU A 227      80.080  52.710  83.430  1.00  0.00           H  
ATOM   3697  CG  LEU A 227      79.100  54.670  83.860  1.00  0.00           C  
ATOM   3698  HG  LEU A 227      78.220  55.200  83.450  1.00  0.00           H  
ATOM   3699  CD1 LEU A 227      78.930  54.410  85.310  1.00  0.00           C  
ATOM   3700 1HD1 LEU A 227      79.810  53.910  85.790  1.00  0.00           H  
ATOM   3701 2HD1 LEU A 227      79.000  55.380  85.860  1.00  0.00           H  
ATOM   3702 3HD1 LEU A 227      77.970  53.950  85.600  1.00  0.00           H  
ATOM   3703  CD2 LEU A 227      80.420  55.550  83.650  1.00  0.00           C  
ATOM   3704 1HD2 LEU A 227      80.410  56.420  84.340  1.00  0.00           H  
ATOM   3705 2HD2 LEU A 227      81.300  54.940  83.960  1.00  0.00           H  
ATOM   3706 3HD2 LEU A 227      80.460  55.940  82.610  1.00  0.00           H  
ATOM   3707  C   LEU A 227      76.780  53.110  82.410  1.00  0.00           C  
ATOM   3708  O   LEU A 227      75.900  53.310  83.230  1.00  0.00           O  
ATOM   3709  N   SER A 228      76.640  53.290  81.040  1.00  0.00           N  
ATOM   3710  HN  SER A 228      77.350  53.100  80.370  1.00  0.00           H  
ATOM   3711  CA  SER A 228      75.370  53.830  80.520  1.00  0.00           C  
ATOM   3712  HA  SER A 228      75.130  54.770  81.000  1.00  0.00           H  
ATOM   3713  CB  SER A 228      75.490  54.180  78.980  1.00  0.00           C  
ATOM   3714  HB1 SER A 228      74.610  54.760  78.620  1.00  0.00           H  
ATOM   3715  HB2 SER A 228      75.480  53.220  78.420  1.00  0.00           H  
ATOM   3716  OG  SER A 228      76.670  54.950  78.660  1.00  0.00           O  
ATOM   3717  HG1 SER A 228      77.460  54.450  78.890  1.00  0.00           H  
ATOM   3718  C   SER A 228      74.160  52.900  80.680  1.00  0.00           C  
ATOM   3719  O   SER A 228      73.100  53.340  81.150  1.00  0.00           O  
ATOM   3720  N   ASP A 229      74.300  51.580  80.320  1.00  0.00           N  
ATOM   3721  HN  ASP A 229      75.200  51.350  79.970  1.00  0.00           H  
ATOM   3722  CA  ASP A 229      73.310  50.590  80.450  1.00  0.00           C  
ATOM   3723  HA  ASP A 229      72.430  50.850  79.880  1.00  0.00           H  
ATOM   3724  CB  ASP A 229      73.930  49.240  80.000  1.00  0.00           C  
ATOM   3725  HB1 ASP A 229      74.780  48.990  80.660  1.00  0.00           H  
ATOM   3726  HB2 ASP A 229      74.420  49.390  79.010  1.00  0.00           H  
ATOM   3727  CG  ASP A 229      73.090  48.010  80.010  1.00  0.00           C  
ATOM   3728  OD1 ASP A 229      71.820  48.030  80.010  1.00  0.00           O  
ATOM   3729  OD2 ASP A 229      73.710  46.920  80.080  1.00  0.00           O1-
ATOM   3730  C   ASP A 229      72.880  50.480  81.910  1.00  0.00           C  
ATOM   3731  O   ASP A 229      71.720  50.490  82.300  1.00  0.00           O  
ATOM   3732  N   ALA A 230      73.880  50.520  82.830  1.00  0.00           N  
ATOM   3733  HN  ALA A 230      74.860  50.620  82.680  1.00  0.00           H  
ATOM   3734  CA  ALA A 230      73.620  50.510  84.270  1.00  0.00           C  
ATOM   3735  HA  ALA A 230      72.980  49.660  84.460  1.00  0.00           H  
ATOM   3736  CB  ALA A 230      74.910  50.400  85.180  1.00  0.00           C  
ATOM   3737  HB1 ALA A 230      75.540  49.510  84.960  1.00  0.00           H  
ATOM   3738  HB2 ALA A 230      75.540  51.310  85.080  1.00  0.00           H  
ATOM   3739  HB3 ALA A 230      74.620  50.250  86.240  1.00  0.00           H  
ATOM   3740  C   ALA A 230      72.930  51.840  84.740  1.00  0.00           C  
ATOM   3741  O   ALA A 230      72.170  51.860  85.710  1.00  0.00           O  
ATOM   3742  N   GLY A 231      73.230  52.990  84.080  1.00  0.00           N  
ATOM   3743  HN  GLY A 231      73.810  53.110  83.280  1.00  0.00           H  
ATOM   3744  CA  GLY A 231      72.490  54.260  84.390  1.00  0.00           C  
ATOM   3745  HA1 GLY A 231      72.580  54.440  85.450  1.00  0.00           H  
ATOM   3746  HA2 GLY A 231      72.890  55.060  83.790  1.00  0.00           H  
ATOM   3747  C   GLY A 231      71.010  54.250  83.990  1.00  0.00           C  
ATOM   3748  O   GLY A 231      70.160  54.780  84.730  1.00  0.00           O  
ATOM   3749  N   VAL A 232      70.680  53.730  82.780  1.00  0.00           N  
ATOM   3750  HN  VAL A 232      71.430  53.470  82.170  1.00  0.00           H  
ATOM   3751  CA  VAL A 232      69.340  53.550  82.200  1.00  0.00           C  
ATOM   3752  HA  VAL A 232      68.780  54.470  82.230  1.00  0.00           H  
ATOM   3753  CB  VAL A 232      69.440  53.000  80.770  1.00  0.00           C  
ATOM   3754  HB  VAL A 232      70.210  52.200  80.730  1.00  0.00           H  
ATOM   3755  CG1 VAL A 232      68.100  52.580  80.190  1.00  0.00           C  
ATOM   3756 1HG1 VAL A 232      67.250  53.250  80.440  1.00  0.00           H  
ATOM   3757 2HG1 VAL A 232      68.130  52.400  79.090  1.00  0.00           H  
ATOM   3758 3HG1 VAL A 232      67.760  51.610  80.610  1.00  0.00           H  
ATOM   3759  CG2 VAL A 232      70.010  54.120  79.850  1.00  0.00           C  
ATOM   3760 1HG2 VAL A 232      69.640  55.120  80.170  1.00  0.00           H  
ATOM   3761 2HG2 VAL A 232      71.110  54.140  79.960  1.00  0.00           H  
ATOM   3762 3HG2 VAL A 232      69.660  53.910  78.810  1.00  0.00           H  
ATOM   3763  C   VAL A 232      68.520  52.620  83.070  1.00  0.00           C  
ATOM   3764  O   VAL A 232      67.370  52.870  83.570  1.00  0.00           O  
ATOM   3765  N   LEU A 233      69.220  51.540  83.570  1.00  0.00           N  
ATOM   3766  HN  LEU A 233      70.090  51.330  83.140  1.00  0.00           H  
ATOM   3767  CA  LEU A 233      68.680  50.510  84.430  1.00  0.00           C  
ATOM   3768  HA  LEU A 233      67.870  50.080  83.860  1.00  0.00           H  
ATOM   3769  CB  LEU A 233      69.740  49.300  84.710  1.00  0.00           C  
ATOM   3770  HB1 LEU A 233      70.520  49.760  85.340  1.00  0.00           H  
ATOM   3771  HB2 LEU A 233      70.170  48.880  83.770  1.00  0.00           H  
ATOM   3772  CG  LEU A 233      69.170  48.030  85.450  1.00  0.00           C  
ATOM   3773  HG  LEU A 233      68.620  48.390  86.340  1.00  0.00           H  
ATOM   3774  CD1 LEU A 233      68.180  47.230  84.570  1.00  0.00           C  
ATOM   3775 1HD1 LEU A 233      67.960  46.290  85.120  1.00  0.00           H  
ATOM   3776 2HD1 LEU A 233      67.330  47.850  84.200  1.00  0.00           H  
ATOM   3777 3HD1 LEU A 233      68.590  46.870  83.600  1.00  0.00           H  
ATOM   3778  CD2 LEU A 233      70.360  47.140  85.810  1.00  0.00           C  
ATOM   3779 1HD2 LEU A 233      71.070  46.880  85.000  1.00  0.00           H  
ATOM   3780 2HD2 LEU A 233      70.950  47.580  86.640  1.00  0.00           H  
ATOM   3781 3HD2 LEU A 233      69.920  46.170  86.130  1.00  0.00           H  
ATOM   3782  C   LEU A 233      68.100  51.040  85.770  1.00  0.00           C  
ATOM   3783  O   LEU A 233      66.980  50.670  86.240  1.00  0.00           O  
ATOM   3784  N   ALA A 234      68.790  52.020  86.450  1.00  0.00           N  
ATOM   3785  HN  ALA A 234      69.600  52.370  85.990  1.00  0.00           H  
ATOM   3786  CA  ALA A 234      68.290  52.710  87.610  1.00  0.00           C  
ATOM   3787  HA  ALA A 234      68.140  51.920  88.340  1.00  0.00           H  
ATOM   3788  CB  ALA A 234      69.480  53.530  88.130  1.00  0.00           C  
ATOM   3789  HB1 ALA A 234      70.400  52.900  88.170  1.00  0.00           H  
ATOM   3790  HB2 ALA A 234      69.900  54.160  87.310  1.00  0.00           H  
ATOM   3791  HB3 ALA A 234      69.340  53.970  89.130  1.00  0.00           H  
ATOM   3792  C   ALA A 234      67.000  53.500  87.410  1.00  0.00           C  
ATOM   3793  O   ALA A 234      66.090  53.430  88.260  1.00  0.00           O  
ATOM   3794  N   VAL A 235      66.910  54.210  86.360  1.00  0.00           N  
ATOM   3795  HN  VAL A 235      67.710  54.170  85.780  1.00  0.00           H  
ATOM   3796  CA  VAL A 235      65.690  54.910  85.880  1.00  0.00           C  
ATOM   3797  HA  VAL A 235      65.440  55.550  86.720  1.00  0.00           H  
ATOM   3798  CB  VAL A 235      65.960  55.840  84.640  1.00  0.00           C  
ATOM   3799  HB  VAL A 235      66.160  55.180  83.770  1.00  0.00           H  
ATOM   3800  CG1 VAL A 235      64.690  56.670  84.380  1.00  0.00           C  
ATOM   3801 1HG1 VAL A 235      63.890  56.040  83.930  1.00  0.00           H  
ATOM   3802 2HG1 VAL A 235      64.420  57.260  85.280  1.00  0.00           H  
ATOM   3803 3HG1 VAL A 235      64.960  57.380  83.570  1.00  0.00           H  
ATOM   3804  CG2 VAL A 235      67.150  56.840  84.860  1.00  0.00           C  
ATOM   3805 1HG2 VAL A 235      66.920  57.390  85.800  1.00  0.00           H  
ATOM   3806 2HG2 VAL A 235      68.090  56.270  85.010  1.00  0.00           H  
ATOM   3807 3HG2 VAL A 235      67.270  57.560  84.020  1.00  0.00           H  
ATOM   3808  C   VAL A 235      64.560  53.950  85.680  1.00  0.00           C  
ATOM   3809  O   VAL A 235      63.530  54.100  86.280  1.00  0.00           O  
ATOM   3810  N   THR A 236      64.830  52.850  85.000  1.00  0.00           N  
ATOM   3811  HN  THR A 236      65.720  52.780  84.570  1.00  0.00           H  
ATOM   3812  CA  THR A 236      63.860  51.820  84.610  1.00  0.00           C  
ATOM   3813  HA  THR A 236      63.060  52.290  84.070  1.00  0.00           H  
ATOM   3814  CB  THR A 236      64.590  50.740  83.780  1.00  0.00           C  
ATOM   3815  HB  THR A 236      65.670  51.000  83.840  1.00  0.00           H  
ATOM   3816  OG1 THR A 236      64.370  50.820  82.360  1.00  0.00           O  
ATOM   3817  HG1 THR A 236      65.190  50.600  81.910  1.00  0.00           H  
ATOM   3818  CG2 THR A 236      64.500  49.270  84.240  1.00  0.00           C  
ATOM   3819 1HG2 THR A 236      64.800  49.030  85.280  1.00  0.00           H  
ATOM   3820 2HG2 THR A 236      63.510  48.780  84.200  1.00  0.00           H  
ATOM   3821 3HG2 THR A 236      65.240  48.770  83.570  1.00  0.00           H  
ATOM   3822  C   THR A 236      63.240  51.140  85.750  1.00  0.00           C  
ATOM   3823  O   THR A 236      61.950  50.930  85.730  1.00  0.00           O  
ATOM   3824  N   TYR A 237      64.060  50.920  86.830  1.00  0.00           N  
ATOM   3825  HN  TYR A 237      64.990  51.270  86.770  1.00  0.00           H  
ATOM   3826  CA  TYR A 237      63.450  50.430  88.080  1.00  0.00           C  
ATOM   3827  HA  TYR A 237      62.550  49.920  87.770  1.00  0.00           H  
ATOM   3828  CB  TYR A 237      64.430  49.370  88.810  1.00  0.00           C  
ATOM   3829  HB1 TYR A 237      64.210  49.110  89.870  1.00  0.00           H  
ATOM   3830  HB2 TYR A 237      65.420  49.880  88.790  1.00  0.00           H  
ATOM   3831  CG  TYR A 237      64.490  48.040  88.130  1.00  0.00           C  
ATOM   3832  CD1 TYR A 237      65.860  47.460  88.250  1.00  0.00           C  
ATOM   3833  HD1 TYR A 237      66.580  48.070  88.770  1.00  0.00           H  
ATOM   3834  CE1 TYR A 237      66.100  46.240  87.650  1.00  0.00           C  
ATOM   3835  HE1 TYR A 237      67.140  45.980  87.650  1.00  0.00           H  
ATOM   3836  CZ  TYR A 237      65.080  45.630  86.910  1.00  0.00           C  
ATOM   3837  OH  TYR A 237      65.320  44.430  86.220  1.00  0.00           O  
ATOM   3838  HH  TYR A 237      64.880  44.550  85.380  1.00  0.00           H  
ATOM   3839  CD2 TYR A 237      63.550  47.450  87.360  1.00  0.00           C  
ATOM   3840  HD2 TYR A 237      62.560  47.860  87.250  1.00  0.00           H  
ATOM   3841  CE2 TYR A 237      63.830  46.200  86.800  1.00  0.00           C  
ATOM   3842  HE2 TYR A 237      63.130  45.730  86.130  1.00  0.00           H  
ATOM   3843  C   TYR A 237      63.080  51.490  89.050  1.00  0.00           C  
ATOM   3844  O   TYR A 237      62.300  51.330  90.000  1.00  0.00           O  
ATOM   3845  N   GLY A 238      63.530  52.740  88.850  1.00  0.00           N  
ATOM   3846  HN  GLY A 238      64.150  53.020  88.110  1.00  0.00           H  
ATOM   3847  CA  GLY A 238      63.040  53.870  89.650  1.00  0.00           C  
ATOM   3848  HA1 GLY A 238      63.090  53.750  90.720  1.00  0.00           H  
ATOM   3849  HA2 GLY A 238      63.660  54.730  89.440  1.00  0.00           H  
ATOM   3850  C   GLY A 238      61.580  54.230  89.340  1.00  0.00           C  
ATOM   3851  O   GLY A 238      60.820  54.540  90.180  1.00  0.00           O  
ATOM   3852  N   LEU A 239      61.200  54.190  88.080  1.00  0.00           N  
ATOM   3853  HN  LEU A 239      61.920  54.080  87.390  1.00  0.00           H  
ATOM   3854  CA  LEU A 239      59.840  54.240  87.550  1.00  0.00           C  
ATOM   3855  HA  LEU A 239      59.390  55.200  87.740  1.00  0.00           H  
ATOM   3856  CB  LEU A 239      59.780  54.060  86.000  1.00  0.00           C  
ATOM   3857  HB1 LEU A 239      58.780  54.110  85.530  1.00  0.00           H  
ATOM   3858  HB2 LEU A 239      60.310  53.110  85.780  1.00  0.00           H  
ATOM   3859  CG  LEU A 239      60.570  55.230  85.240  1.00  0.00           C  
ATOM   3860  HG  LEU A 239      61.420  55.570  85.880  1.00  0.00           H  
ATOM   3861  CD1 LEU A 239      61.100  54.730  83.910  1.00  0.00           C  
ATOM   3862 1HD1 LEU A 239      61.780  55.470  83.430  1.00  0.00           H  
ATOM   3863 2HD1 LEU A 239      61.640  53.770  84.050  1.00  0.00           H  
ATOM   3864 3HD1 LEU A 239      60.270  54.430  83.240  1.00  0.00           H  
ATOM   3865  CD2 LEU A 239      59.710  56.570  85.080  1.00  0.00           C  
ATOM   3866 1HD2 LEU A 239      59.130  56.760  86.010  1.00  0.00           H  
ATOM   3867 2HD2 LEU A 239      60.310  57.480  84.870  1.00  0.00           H  
ATOM   3868 3HD2 LEU A 239      59.020  56.540  84.220  1.00  0.00           H  
ATOM   3869  C   LEU A 239      58.960  53.160  88.130  1.00  0.00           C  
ATOM   3870  O   LEU A 239      57.810  53.380  88.440  1.00  0.00           O  
ATOM   3871  N   TYR A 240      59.430  51.960  88.400  1.00  0.00           N  
ATOM   3872  HN  TYR A 240      60.340  51.780  88.020  1.00  0.00           H  
ATOM   3873  CA  TYR A 240      58.800  50.860  89.130  1.00  0.00           C  
ATOM   3874  HA  TYR A 240      57.840  50.710  88.660  1.00  0.00           H  
ATOM   3875  CB  TYR A 240      59.690  49.600  88.970  1.00  0.00           C  
ATOM   3876  HB1 TYR A 240      60.590  49.800  89.580  1.00  0.00           H  
ATOM   3877  HB2 TYR A 240      59.960  49.520  87.900  1.00  0.00           H  
ATOM   3878  CG  TYR A 240      59.040  48.400  89.500  1.00  0.00           C  
ATOM   3879  CD1 TYR A 240      58.110  47.770  88.630  1.00  0.00           C  
ATOM   3880  HD1 TYR A 240      57.910  48.170  87.640  1.00  0.00           H  
ATOM   3881  CE1 TYR A 240      57.580  46.520  88.990  1.00  0.00           C  
ATOM   3882  HE1 TYR A 240      56.850  45.980  88.410  1.00  0.00           H  
ATOM   3883  CZ  TYR A 240      57.930  45.950  90.220  1.00  0.00           C  
ATOM   3884  OH  TYR A 240      57.450  44.650  90.580  1.00  0.00           O  
ATOM   3885  HH  TYR A 240      57.680  44.430  91.480  1.00  0.00           H  
ATOM   3886  CD2 TYR A 240      59.210  47.930  90.840  1.00  0.00           C  
ATOM   3887  HD2 TYR A 240      59.840  48.420  91.560  1.00  0.00           H  
ATOM   3888  CE2 TYR A 240      58.710  46.670  91.170  1.00  0.00           C  
ATOM   3889  HE2 TYR A 240      59.010  46.200  92.090  1.00  0.00           H  
ATOM   3890  C   TYR A 240      58.420  51.260  90.530  1.00  0.00           C  
ATOM   3891  O   TYR A 240      57.300  51.040  90.970  1.00  0.00           O  
ATOM   3892  N   ARG A 241      59.330  51.980  91.260  1.00  0.00           N  
ATOM   3893  HN  ARG A 241      60.290  52.050  90.980  1.00  0.00           H  
ATOM   3894  CA  ARG A 241      59.030  52.630  92.530  1.00  0.00           C  
ATOM   3895  HA  ARG A 241      58.690  51.950  93.300  1.00  0.00           H  
ATOM   3896  CB  ARG A 241      60.200  53.340  93.200  1.00  0.00           C  
ATOM   3897  HB1 ARG A 241      60.060  53.410  94.300  1.00  0.00           H  
ATOM   3898  HB2 ARG A 241      60.350  54.360  92.770  1.00  0.00           H  
ATOM   3899  CG  ARG A 241      61.450  52.440  93.170  1.00  0.00           C  
ATOM   3900  HG1 ARG A 241      62.190  53.020  93.760  1.00  0.00           H  
ATOM   3901  HG2 ARG A 241      61.930  52.300  92.180  1.00  0.00           H  
ATOM   3902  CD  ARG A 241      61.290  50.960  93.700  1.00  0.00           C  
ATOM   3903  HD1 ARG A 241      60.510  50.370  93.190  1.00  0.00           H  
ATOM   3904  HD2 ARG A 241      61.080  50.870  94.790  1.00  0.00           H  
ATOM   3905  NE  ARG A 241      62.610  50.270  93.310  1.00  0.00           N  
ATOM   3906  HE  ARG A 241      63.470  50.730  93.100  1.00  0.00           H  
ATOM   3907  CZ  ARG A 241      62.800  48.960  93.480  1.00  0.00           C  
ATOM   3908  NH1 ARG A 241      62.000  48.230  94.160  1.00  0.00           N1+
ATOM   3909 1HH1 ARG A 241      61.030  48.410  94.340  1.00  0.00           H  
ATOM   3910 2HH1 ARG A 241      62.280  47.270  94.190  1.00  0.00           H  
ATOM   3911  NH2 ARG A 241      63.770  48.360  92.820  1.00  0.00           N  
ATOM   3912 1HH2 ARG A 241      64.330  48.930  92.210  1.00  0.00           H  
ATOM   3913 2HH2 ARG A 241      63.800  47.360  92.820  1.00  0.00           H  
ATOM   3914  C   ARG A 241      57.940  53.690  92.310  1.00  0.00           C  
ATOM   3915  O   ARG A 241      56.990  53.790  93.100  1.00  0.00           O  
ATOM   3916  N   VAL A 242      58.020  54.560  91.290  1.00  0.00           N  
ATOM   3917  HN  VAL A 242      58.740  54.560  90.590  1.00  0.00           H  
ATOM   3918  CA  VAL A 242      57.040  55.660  91.170  1.00  0.00           C  
ATOM   3919  HA  VAL A 242      57.050  56.140  92.140  1.00  0.00           H  
ATOM   3920  CB  VAL A 242      57.380  56.660  90.150  1.00  0.00           C  
ATOM   3921  HB  VAL A 242      57.590  56.240  89.140  1.00  0.00           H  
ATOM   3922  CG1 VAL A 242      56.410  57.840  89.980  1.00  0.00           C  
ATOM   3923 1HG1 VAL A 242      56.760  58.650  89.310  1.00  0.00           H  
ATOM   3924 2HG1 VAL A 242      55.430  57.440  89.630  1.00  0.00           H  
ATOM   3925 3HG1 VAL A 242      56.300  58.270  91.000  1.00  0.00           H  
ATOM   3926  CG2 VAL A 242      58.690  57.290  90.700  1.00  0.00           C  
ATOM   3927 1HG2 VAL A 242      59.640  56.730  90.600  1.00  0.00           H  
ATOM   3928 2HG2 VAL A 242      58.890  58.200  90.090  1.00  0.00           H  
ATOM   3929 3HG2 VAL A 242      58.520  57.740  91.700  1.00  0.00           H  
ATOM   3930  C   VAL A 242      55.620  55.030  90.920  1.00  0.00           C  
ATOM   3931  O   VAL A 242      54.670  55.460  91.540  1.00  0.00           O  
ATOM   3932  N   ALA A 243      55.520  53.850  90.180  1.00  0.00           N  
ATOM   3933  HN  ALA A 243      56.370  53.580  89.730  1.00  0.00           H  
ATOM   3934  CA  ALA A 243      54.220  53.130  89.960  1.00  0.00           C  
ATOM   3935  HA  ALA A 243      53.480  53.770  89.500  1.00  0.00           H  
ATOM   3936  CB  ALA A 243      54.470  51.980  88.950  1.00  0.00           C  
ATOM   3937  HB1 ALA A 243      55.470  51.540  89.150  1.00  0.00           H  
ATOM   3938  HB2 ALA A 243      53.620  51.260  88.920  1.00  0.00           H  
ATOM   3939  HB3 ALA A 243      54.590  52.580  88.020  1.00  0.00           H  
ATOM   3940  C   ALA A 243      53.620  52.580  91.220  1.00  0.00           C  
ATOM   3941  O   ALA A 243      52.440  52.570  91.410  1.00  0.00           O  
ATOM   3942  N   ALA A 244      54.340  52.130  92.220  1.00  0.00           N  
ATOM   3943  HN  ALA A 244      55.300  51.950  92.020  1.00  0.00           H  
ATOM   3944  CA  ALA A 244      53.790  51.880  93.650  1.00  0.00           C  
ATOM   3945  HA  ALA A 244      52.890  51.290  93.650  1.00  0.00           H  
ATOM   3946  CB  ALA A 244      54.910  51.030  94.420  1.00  0.00           C  
ATOM   3947  HB1 ALA A 244      54.510  50.780  95.430  1.00  0.00           H  
ATOM   3948  HB2 ALA A 244      55.030  50.120  93.800  1.00  0.00           H  
ATOM   3949  HB3 ALA A 244      55.840  51.640  94.380  1.00  0.00           H  
ATOM   3950  C   ALA A 244      53.480  53.130  94.350  1.00  0.00           C  
ATOM   3951  O   ALA A 244      52.520  53.190  95.140  1.00  0.00           O  
ATOM   3952  N   ALA A 245      54.350  54.150  94.240  1.00  0.00           N  
ATOM   3953  HN  ALA A 245      55.110  54.100  93.600  1.00  0.00           H  
ATOM   3954  CA  ALA A 245      54.130  55.390  95.000  1.00  0.00           C  
ATOM   3955  HA  ALA A 245      53.860  55.070  95.990  1.00  0.00           H  
ATOM   3956  CB  ALA A 245      55.440  56.260  95.100  1.00  0.00           C  
ATOM   3957  HB1 ALA A 245      56.250  55.690  95.600  1.00  0.00           H  
ATOM   3958  HB2 ALA A 245      55.800  56.640  94.120  1.00  0.00           H  
ATOM   3959  HB3 ALA A 245      55.260  57.220  95.640  1.00  0.00           H  
ATOM   3960  C   ALA A 245      52.880  56.180  94.580  1.00  0.00           C  
ATOM   3961  O   ALA A 245      52.130  56.770  95.350  1.00  0.00           O  
ATOM   3962  N   LYS A 246      52.640  56.230  93.280  1.00  0.00           N  
ATOM   3963  HN  LYS A 246      53.230  55.810  92.600  1.00  0.00           H  
ATOM   3964  CA  LYS A 246      51.610  57.110  92.750  1.00  0.00           C  
ATOM   3965  HA  LYS A 246      50.930  57.490  93.500  1.00  0.00           H  
ATOM   3966  CB  LYS A 246      52.190  58.260  91.800  1.00  0.00           C  
ATOM   3967  HB1 LYS A 246      51.340  58.810  91.340  1.00  0.00           H  
ATOM   3968  HB2 LYS A 246      52.670  57.740  90.940  1.00  0.00           H  
ATOM   3969  CG  LYS A 246      53.220  59.130  92.430  1.00  0.00           C  
ATOM   3970  HG1 LYS A 246      53.540  59.840  91.640  1.00  0.00           H  
ATOM   3971  HG2 LYS A 246      54.080  58.520  92.800  1.00  0.00           H  
ATOM   3972  CD  LYS A 246      52.580  59.910  93.620  1.00  0.00           C  
ATOM   3973  HD1 LYS A 246      51.810  60.610  93.230  1.00  0.00           H  
ATOM   3974  HD2 LYS A 246      51.980  59.290  94.310  1.00  0.00           H  
ATOM   3975  CE  LYS A 246      53.560  60.570  94.540  1.00  0.00           C  
ATOM   3976  HE1 LYS A 246      54.370  59.900  94.870  1.00  0.00           H  
ATOM   3977  HE2 LYS A 246      53.070  60.970  95.460  1.00  0.00           H  
ATOM   3978  NZ  LYS A 246      54.170  61.660  93.800  1.00  0.00           N1+
ATOM   3979  HZ1 LYS A 246      54.860  61.190  93.180  1.00  0.00           H  
ATOM   3980  HZ2 LYS A 246      53.440  62.100  93.200  1.00  0.00           H  
ATOM   3981  HZ3 LYS A 246      54.660  62.440  94.280  1.00  0.00           H  
ATOM   3982  C   LYS A 246      50.540  56.360  91.890  1.00  0.00           C  
ATOM   3983  O   LYS A 246      49.580  57.060  91.550  1.00  0.00           O  
ATOM   3984  N   GLY A 247      50.700  55.070  91.630  1.00  0.00           N  
ATOM   3985  HN  GLY A 247      51.450  54.590  92.080  1.00  0.00           H  
ATOM   3986  CA  GLY A 247      49.840  54.290  90.810  1.00  0.00           C  
ATOM   3987  HA1 GLY A 247      49.910  53.270  91.170  1.00  0.00           H  
ATOM   3988  HA2 GLY A 247      48.820  54.650  90.800  1.00  0.00           H  
ATOM   3989  C   GLY A 247      50.320  54.410  89.400  1.00  0.00           C  
ATOM   3990  O   GLY A 247      50.920  55.360  88.870  1.00  0.00           O  
ATOM   3991  N   LEU A 248      50.020  53.370  88.620  1.00  0.00           N  
ATOM   3992  HN  LEU A 248      49.480  52.590  88.950  1.00  0.00           H  
ATOM   3993  CA  LEU A 248      50.420  53.170  87.210  1.00  0.00           C  
ATOM   3994  HA  LEU A 248      51.490  53.330  87.180  1.00  0.00           H  
ATOM   3995  CB  LEU A 248      50.340  51.730  86.760  1.00  0.00           C  
ATOM   3996  HB1 LEU A 248      49.250  51.510  86.800  1.00  0.00           H  
ATOM   3997  HB2 LEU A 248      50.770  50.990  87.460  1.00  0.00           H  
ATOM   3998  CG  LEU A 248      51.010  51.370  85.350  1.00  0.00           C  
ATOM   3999  HG  LEU A 248      50.440  52.000  84.630  1.00  0.00           H  
ATOM   4000  CD1 LEU A 248      52.540  51.650  85.320  1.00  0.00           C  
ATOM   4001 1HD1 LEU A 248      52.750  52.730  85.460  1.00  0.00           H  
ATOM   4002 2HD1 LEU A 248      52.860  51.120  86.240  1.00  0.00           H  
ATOM   4003 3HD1 LEU A 248      53.090  51.350  84.410  1.00  0.00           H  
ATOM   4004  CD2 LEU A 248      50.630  49.890  84.980  1.00  0.00           C  
ATOM   4005 1HD2 LEU A 248      49.540  49.760  84.810  1.00  0.00           H  
ATOM   4006 2HD2 LEU A 248      51.210  49.430  84.150  1.00  0.00           H  
ATOM   4007 3HD2 LEU A 248      50.990  49.150  85.720  1.00  0.00           H  
ATOM   4008  C   LEU A 248      49.970  54.240  86.190  1.00  0.00           C  
ATOM   4009  O   LEU A 248      50.720  54.630  85.270  1.00  0.00           O  
ATOM   4010  N   ALA A 249      48.810  54.830  86.360  1.00  0.00           N  
ATOM   4011  HN  ALA A 249      48.240  54.400  87.070  1.00  0.00           H  
ATOM   4012  CA  ALA A 249      48.280  55.950  85.590  1.00  0.00           C  
ATOM   4013  HA  ALA A 249      48.290  55.610  84.560  1.00  0.00           H  
ATOM   4014  CB  ALA A 249      46.830  56.090  86.070  1.00  0.00           C  
ATOM   4015  HB1 ALA A 249      46.640  56.540  87.070  1.00  0.00           H  
ATOM   4016  HB2 ALA A 249      46.270  56.730  85.350  1.00  0.00           H  
ATOM   4017  HB3 ALA A 249      46.300  55.110  86.090  1.00  0.00           H  
ATOM   4018  C   ALA A 249      49.100  57.190  85.700  1.00  0.00           C  
ATOM   4019  O   ALA A 249      49.270  57.880  84.710  1.00  0.00           O  
ATOM   4020  N   TRP A 250      49.750  57.550  86.810  1.00  0.00           N  
ATOM   4021  HN  TRP A 250      49.580  56.970  87.610  1.00  0.00           H  
ATOM   4022  CA  TRP A 250      50.710  58.640  86.850  1.00  0.00           C  
ATOM   4023  HA  TRP A 250      50.260  59.520  86.420  1.00  0.00           H  
ATOM   4024  CB  TRP A 250      51.160  58.850  88.310  1.00  0.00           C  
ATOM   4025  HB1 TRP A 250      51.750  57.940  88.540  1.00  0.00           H  
ATOM   4026  HB2 TRP A 250      50.200  58.740  88.860  1.00  0.00           H  
ATOM   4027  CG  TRP A 250      51.860  60.110  88.750  1.00  0.00           C  
ATOM   4028  CD1 TRP A 250      51.310  61.070  89.580  1.00  0.00           C  
ATOM   4029  HD1 TRP A 250      50.330  61.010  90.040  1.00  0.00           H  
ATOM   4030  NE1 TRP A 250      52.260  62.090  89.760  1.00  0.00           N  
ATOM   4031  HE1 TRP A 250      52.220  62.970  90.180  1.00  0.00           H  
ATOM   4032  CE2 TRP A 250      53.370  61.800  89.100  1.00  0.00           C  
ATOM   4033  CD2 TRP A 250      53.210  60.520  88.490  1.00  0.00           C  
ATOM   4034  CE3 TRP A 250      54.260  59.940  87.820  1.00  0.00           C  
ATOM   4035  HE3 TRP A 250      54.140  58.990  87.320  1.00  0.00           H  
ATOM   4036  CZ3 TRP A 250      55.550  60.570  87.830  1.00  0.00           C  
ATOM   4037  HZ3 TRP A 250      56.390  59.950  87.550  1.00  0.00           H  
ATOM   4038  CZ2 TRP A 250      54.630  62.410  89.160  1.00  0.00           C  
ATOM   4039  HZ2 TRP A 250      54.650  63.330  89.720  1.00  0.00           H  
ATOM   4040  CH2 TRP A 250      55.710  61.810  88.550  1.00  0.00           C  
ATOM   4041  HH2 TRP A 250      56.690  62.220  88.770  1.00  0.00           H  
ATOM   4042  C   TRP A 250      51.910  58.450  85.900  1.00  0.00           C  
ATOM   4043  O   TRP A 250      52.300  59.340  85.170  1.00  0.00           O  
ATOM   4044  N   VAL A 251      52.470  57.230  85.850  1.00  0.00           N  
ATOM   4045  HN  VAL A 251      52.000  56.460  86.270  1.00  0.00           H  
ATOM   4046  CA  VAL A 251      53.600  56.900  85.100  1.00  0.00           C  
ATOM   4047  HA  VAL A 251      54.420  57.540  85.390  1.00  0.00           H  
ATOM   4048  CB  VAL A 251      54.100  55.550  85.490  1.00  0.00           C  
ATOM   4049  HB  VAL A 251      53.320  54.790  85.280  1.00  0.00           H  
ATOM   4050  CG1 VAL A 251      55.330  55.110  84.570  1.00  0.00           C  
ATOM   4051 1HG1 VAL A 251      56.140  55.850  84.400  1.00  0.00           H  
ATOM   4052 2HG1 VAL A 251      55.780  54.230  85.080  1.00  0.00           H  
ATOM   4053 3HG1 VAL A 251      55.120  54.780  83.530  1.00  0.00           H  
ATOM   4054  CG2 VAL A 251      54.460  55.480  87.000  1.00  0.00           C  
ATOM   4055 1HG2 VAL A 251      55.080  56.350  87.280  1.00  0.00           H  
ATOM   4056 2HG2 VAL A 251      53.550  55.520  87.640  1.00  0.00           H  
ATOM   4057 3HG2 VAL A 251      55.070  54.580  87.230  1.00  0.00           H  
ATOM   4058  C   VAL A 251      53.380  57.000  83.630  1.00  0.00           C  
ATOM   4059  O   VAL A 251      54.150  57.540  82.860  1.00  0.00           O  
ATOM   4060  N   LEU A 252      52.190  56.450  83.220  1.00  0.00           N  
ATOM   4061  HN  LEU A 252      51.610  55.950  83.850  1.00  0.00           H  
ATOM   4062  CA  LEU A 252      51.800  56.530  81.860  1.00  0.00           C  
ATOM   4063  HA  LEU A 252      52.590  56.110  81.250  1.00  0.00           H  
ATOM   4064  CB  LEU A 252      50.690  55.560  81.440  1.00  0.00           C  
ATOM   4065  HB1 LEU A 252      50.470  55.680  80.360  1.00  0.00           H  
ATOM   4066  HB2 LEU A 252      49.810  55.720  82.090  1.00  0.00           H  
ATOM   4067  CG  LEU A 252      50.920  54.020  81.790  1.00  0.00           C  
ATOM   4068  HG  LEU A 252      51.240  53.970  82.860  1.00  0.00           H  
ATOM   4069  CD1 LEU A 252      49.600  53.280  81.730  1.00  0.00           C  
ATOM   4070 1HD1 LEU A 252      49.800  52.230  82.030  1.00  0.00           H  
ATOM   4071 2HD1 LEU A 252      48.850  53.650  82.470  1.00  0.00           H  
ATOM   4072 3HD1 LEU A 252      49.310  53.110  80.670  1.00  0.00           H  
ATOM   4073  CD2 LEU A 252      51.940  53.380  80.880  1.00  0.00           C  
ATOM   4074 1HD2 LEU A 252      51.580  53.520  79.840  1.00  0.00           H  
ATOM   4075 2HD2 LEU A 252      52.900  53.930  80.960  1.00  0.00           H  
ATOM   4076 3HD2 LEU A 252      52.080  52.290  81.060  1.00  0.00           H  
ATOM   4077  C   LEU A 252      51.560  57.870  81.390  1.00  0.00           C  
ATOM   4078  O   LEU A 252      52.040  58.230  80.350  1.00  0.00           O  
ATOM   4079  N   CYS A 253      50.870  58.730  82.210  1.00  0.00           N  
ATOM   4080  HN  CYS A 253      50.390  58.410  83.020  1.00  0.00           H  
ATOM   4081  CA  CYS A 253      50.350  60.090  81.790  1.00  0.00           C  
ATOM   4082  HA  CYS A 253      50.220  60.130  80.720  1.00  0.00           H  
ATOM   4083  CB  CYS A 253      49.020  60.330  82.360  1.00  0.00           C  
ATOM   4084  HB1 CYS A 253      48.660  61.310  82.000  1.00  0.00           H  
ATOM   4085  HB2 CYS A 253      49.150  60.230  83.460  1.00  0.00           H  
ATOM   4086  SG  CYS A 253      47.880  59.080  81.940  1.00  0.00           S  
ATOM   4087  HG1 CYS A 253      48.380  58.140  82.740  1.00  0.00           H  
ATOM   4088  C   CYS A 253      51.290  61.220  81.990  1.00  0.00           C  
ATOM   4089  O   CYS A 253      51.140  62.230  81.340  1.00  0.00           O  
ATOM   4090  N   VAL A 254      52.340  61.080  82.830  1.00  0.00           N  
ATOM   4091  HN  VAL A 254      52.410  60.250  83.380  1.00  0.00           H  
ATOM   4092  CA  VAL A 254      53.330  62.160  83.260  1.00  0.00           C  
ATOM   4093  HA  VAL A 254      53.070  63.080  82.750  1.00  0.00           H  
ATOM   4094  CB  VAL A 254      53.380  62.200  84.790  1.00  0.00           C  
ATOM   4095  HB  VAL A 254      53.650  61.180  85.130  1.00  0.00           H  
ATOM   4096  CG1 VAL A 254      54.390  63.160  85.280  1.00  0.00           C  
ATOM   4097 1HG1 VAL A 254      55.420  63.030  84.860  1.00  0.00           H  
ATOM   4098 2HG1 VAL A 254      54.050  64.160  84.920  1.00  0.00           H  
ATOM   4099 3HG1 VAL A 254      54.510  63.070  86.380  1.00  0.00           H  
ATOM   4100  CG2 VAL A 254      52.070  62.550  85.370  1.00  0.00           C  
ATOM   4101 1HG2 VAL A 254      51.270  61.800  85.190  1.00  0.00           H  
ATOM   4102 2HG2 VAL A 254      52.130  62.610  86.480  1.00  0.00           H  
ATOM   4103 3HG2 VAL A 254      51.680  63.500  84.960  1.00  0.00           H  
ATOM   4104  C   VAL A 254      54.630  61.780  82.660  1.00  0.00           C  
ATOM   4105  O   VAL A 254      55.440  62.630  82.400  1.00  0.00           O  
ATOM   4106  N   TYR A 255      54.850  60.470  82.360  1.00  0.00           N  
ATOM   4107  HN  TYR A 255      54.130  59.850  82.670  1.00  0.00           H  
ATOM   4108  CA  TYR A 255      56.100  59.950  81.740  1.00  0.00           C  
ATOM   4109  HA  TYR A 255      56.660  60.830  81.480  1.00  0.00           H  
ATOM   4110  CB  TYR A 255      56.940  59.060  82.760  1.00  0.00           C  
ATOM   4111  HB1 TYR A 255      56.420  58.100  82.990  1.00  0.00           H  
ATOM   4112  HB2 TYR A 255      57.140  59.750  83.610  1.00  0.00           H  
ATOM   4113  CG  TYR A 255      58.230  58.660  82.180  1.00  0.00           C  
ATOM   4114  CD1 TYR A 255      58.530  57.410  81.640  1.00  0.00           C  
ATOM   4115  HD1 TYR A 255      57.710  56.710  81.610  1.00  0.00           H  
ATOM   4116  CE1 TYR A 255      59.860  56.950  81.400  1.00  0.00           C  
ATOM   4117  HE1 TYR A 255      60.070  55.980  80.980  1.00  0.00           H  
ATOM   4118  CZ  TYR A 255      60.900  57.870  81.560  1.00  0.00           C  
ATOM   4119  OH  TYR A 255      62.190  57.590  81.020  1.00  0.00           O  
ATOM   4120  HH  TYR A 255      62.810  58.250  81.320  1.00  0.00           H  
ATOM   4121  CD2 TYR A 255      59.280  59.590  82.250  1.00  0.00           C  
ATOM   4122  HD2 TYR A 255      59.100  60.560  82.690  1.00  0.00           H  
ATOM   4123  CE2 TYR A 255      60.590  59.190  81.970  1.00  0.00           C  
ATOM   4124  HE2 TYR A 255      61.360  59.950  81.940  1.00  0.00           H  
ATOM   4125  C   TYR A 255      55.840  59.310  80.370  1.00  0.00           C  
ATOM   4126  O   TYR A 255      56.190  59.940  79.350  1.00  0.00           O  
ATOM   4127  N   GLY A 256      55.380  58.050  80.380  1.00  0.00           N  
ATOM   4128  HN  GLY A 256      54.970  57.650  81.190  1.00  0.00           H  
ATOM   4129  CA  GLY A 256      55.370  57.070  79.300  1.00  0.00           C  
ATOM   4130  HA1 GLY A 256      56.340  56.680  79.030  1.00  0.00           H  
ATOM   4131  HA2 GLY A 256      54.680  56.340  79.700  1.00  0.00           H  
ATOM   4132  C   GLY A 256      54.740  57.540  78.010  1.00  0.00           C  
ATOM   4133  O   GLY A 256      55.390  57.560  77.010  1.00  0.00           O  
ATOM   4134  N   VAL A 257      53.410  57.890  77.980  1.00  0.00           N  
ATOM   4135  HN  VAL A 257      52.900  57.850  78.830  1.00  0.00           H  
ATOM   4136  CA  VAL A 257      52.770  58.500  76.830  1.00  0.00           C  
ATOM   4137  HA  VAL A 257      52.840  57.820  75.990  1.00  0.00           H  
ATOM   4138  CB  VAL A 257      51.250  58.570  77.110  1.00  0.00           C  
ATOM   4139  HB  VAL A 257      51.000  59.200  77.990  1.00  0.00           H  
ATOM   4140  CG1 VAL A 257      50.540  59.060  75.870  1.00  0.00           C  
ATOM   4141 1HG1 VAL A 257      50.730  58.490  74.940  1.00  0.00           H  
ATOM   4142 2HG1 VAL A 257      49.440  58.980  76.070  1.00  0.00           H  
ATOM   4143 3HG1 VAL A 257      50.760  60.140  75.740  1.00  0.00           H  
ATOM   4144  CG2 VAL A 257      50.680  57.120  77.340  1.00  0.00           C  
ATOM   4145 1HG2 VAL A 257      51.310  56.590  78.090  1.00  0.00           H  
ATOM   4146 2HG2 VAL A 257      49.710  57.260  77.880  1.00  0.00           H  
ATOM   4147 3HG2 VAL A 257      50.690  56.530  76.400  1.00  0.00           H  
ATOM   4148  C   VAL A 257      53.360  59.810  76.270  1.00  0.00           C  
ATOM   4149  O   VAL A 257      53.480  60.020  75.070  1.00  0.00           O  
ATOM   4150  N   PRO A 258      53.870  60.770  77.170  1.00  0.00           N  
ATOM   4151  CD  PRO A 258      53.350  61.020  78.510  1.00  0.00           C  
ATOM   4152  HD1 PRO A 258      52.250  61.140  78.430  1.00  0.00           H  
ATOM   4153  HD2 PRO A 258      53.580  60.150  79.170  1.00  0.00           H  
ATOM   4154  CA  PRO A 258      54.540  61.950  76.750  1.00  0.00           C  
ATOM   4155  HA  PRO A 258      53.810  62.400  76.100  1.00  0.00           H  
ATOM   4156  CB  PRO A 258      54.850  62.770  78.060  1.00  0.00           C  
ATOM   4157  HB1 PRO A 258      54.910  63.880  77.940  1.00  0.00           H  
ATOM   4158  HB2 PRO A 258      55.800  62.470  78.560  1.00  0.00           H  
ATOM   4159  CG  PRO A 258      53.750  62.430  79.010  1.00  0.00           C  
ATOM   4160  HG1 PRO A 258      52.920  63.150  78.860  1.00  0.00           H  
ATOM   4161  HG2 PRO A 258      54.130  62.380  80.050  1.00  0.00           H  
ATOM   4162  C   PRO A 258      55.850  61.610  76.040  1.00  0.00           C  
ATOM   4163  O   PRO A 258      56.110  62.220  74.980  1.00  0.00           O  
ATOM   4164  N   LEU A 259      56.650  60.610  76.520  1.00  0.00           N  
ATOM   4165  HN  LEU A 259      56.390  60.340  77.440  1.00  0.00           H  
ATOM   4166  CA  LEU A 259      57.980  60.230  76.050  1.00  0.00           C  
ATOM   4167  HA  LEU A 259      58.520  61.150  75.890  1.00  0.00           H  
ATOM   4168  CB  LEU A 259      58.710  59.420  77.230  1.00  0.00           C  
ATOM   4169  HB1 LEU A 259      58.010  58.580  77.450  1.00  0.00           H  
ATOM   4170  HB2 LEU A 259      58.840  60.070  78.120  1.00  0.00           H  
ATOM   4171  CG  LEU A 259      60.030  58.740  76.800  1.00  0.00           C  
ATOM   4172  HG  LEU A 259      59.920  58.150  75.860  1.00  0.00           H  
ATOM   4173  CD1 LEU A 259      61.170  59.790  76.500  1.00  0.00           C  
ATOM   4174 1HD1 LEU A 259      61.510  60.340  77.410  1.00  0.00           H  
ATOM   4175 2HD1 LEU A 259      62.040  59.360  75.960  1.00  0.00           H  
ATOM   4176 3HD1 LEU A 259      60.770  60.610  75.870  1.00  0.00           H  
ATOM   4177  CD2 LEU A 259      60.640  57.850  77.920  1.00  0.00           C  
ATOM   4178 1HD2 LEU A 259      61.600  57.370  77.610  1.00  0.00           H  
ATOM   4179 2HD2 LEU A 259      60.720  58.450  78.860  1.00  0.00           H  
ATOM   4180 3HD2 LEU A 259      59.960  56.990  78.110  1.00  0.00           H  
ATOM   4181  C   LEU A 259      57.850  59.430  74.780  1.00  0.00           C  
ATOM   4182  O   LEU A 259      58.740  59.510  73.890  1.00  0.00           O  
ATOM   4183  N   LEU A 260      56.740  58.720  74.610  1.00  0.00           N  
ATOM   4184  HN  LEU A 260      56.220  58.540  75.440  1.00  0.00           H  
ATOM   4185  CA  LEU A 260      56.290  57.980  73.450  1.00  0.00           C  
ATOM   4186  HA  LEU A 260      57.040  57.240  73.210  1.00  0.00           H  
ATOM   4187  CB  LEU A 260      55.070  57.120  73.850  1.00  0.00           C  
ATOM   4188  HB1 LEU A 260      54.390  57.780  74.430  1.00  0.00           H  
ATOM   4189  HB2 LEU A 260      55.510  56.320  74.480  1.00  0.00           H  
ATOM   4190  CG  LEU A 260      54.130  56.320  72.870  1.00  0.00           C  
ATOM   4191  HG  LEU A 260      53.460  57.090  72.430  1.00  0.00           H  
ATOM   4192  CD1 LEU A 260      54.830  55.500  71.790  1.00  0.00           C  
ATOM   4193 1HD1 LEU A 260      54.140  54.830  71.250  1.00  0.00           H  
ATOM   4194 2HD1 LEU A 260      55.380  56.000  70.960  1.00  0.00           H  
ATOM   4195 3HD1 LEU A 260      55.420  54.760  72.360  1.00  0.00           H  
ATOM   4196  CD2 LEU A 260      53.340  55.220  73.660  1.00  0.00           C  
ATOM   4197 1HD2 LEU A 260      52.600  55.690  74.340  1.00  0.00           H  
ATOM   4198 2HD2 LEU A 260      52.750  54.620  72.930  1.00  0.00           H  
ATOM   4199 3HD2 LEU A 260      53.940  54.530  74.290  1.00  0.00           H  
ATOM   4200  C   LEU A 260      56.010  58.890  72.180  1.00  0.00           C  
ATOM   4201  O   LEU A 260      56.240  58.510  70.990  1.00  0.00           O  
ATOM   4202  N   ILE A 261      55.450  60.090  72.400  1.00  0.00           N  
ATOM   4203  HN  ILE A 261      55.200  60.200  73.360  1.00  0.00           H  
ATOM   4204  CA  ILE A 261      55.230  61.100  71.460  1.00  0.00           C  
ATOM   4205  HA  ILE A 261      54.680  60.720  70.610  1.00  0.00           H  
ATOM   4206  CB  ILE A 261      54.440  62.240  72.030  1.00  0.00           C  
ATOM   4207  HB  ILE A 261      54.620  62.500  73.090  1.00  0.00           H  
ATOM   4208  CG2 ILE A 261      54.550  63.620  71.290  1.00  0.00           C  
ATOM   4209 1HG2 ILE A 261      54.330  63.440  70.210  1.00  0.00           H  
ATOM   4210 2HG2 ILE A 261      53.760  64.320  71.630  1.00  0.00           H  
ATOM   4211 3HG2 ILE A 261      55.530  64.140  71.340  1.00  0.00           H  
ATOM   4212  CG1 ILE A 261      52.920  61.970  71.940  1.00  0.00           C  
ATOM   4213 1HG1 ILE A 261      52.700  60.930  72.230  1.00  0.00           H  
ATOM   4214 2HG1 ILE A 261      52.650  62.090  70.870  1.00  0.00           H  
ATOM   4215  CD  ILE A 261      52.020  62.780  72.870  1.00  0.00           C  
ATOM   4216  HD1 ILE A 261      50.960  62.460  72.790  1.00  0.00           H  
ATOM   4217  HD2 ILE A 261      52.210  62.590  73.940  1.00  0.00           H  
ATOM   4218  HD3 ILE A 261      52.130  63.880  72.710  1.00  0.00           H  
ATOM   4219  C   ILE A 261      56.570  61.620  70.940  1.00  0.00           C  
ATOM   4220  O   ILE A 261      56.790  61.690  69.750  1.00  0.00           O  
ATOM   4221  N   VAL A 262      57.510  61.880  71.850  1.00  0.00           N  
ATOM   4222  HN  VAL A 262      57.220  61.750  72.800  1.00  0.00           H  
ATOM   4223  CA  VAL A 262      58.870  62.400  71.620  1.00  0.00           C  
ATOM   4224  HA  VAL A 262      58.720  63.350  71.130  1.00  0.00           H  
ATOM   4225  CB  VAL A 262      59.480  62.830  72.960  1.00  0.00           C  
ATOM   4226  HB  VAL A 262      59.390  62.020  73.720  1.00  0.00           H  
ATOM   4227  CG1 VAL A 262      60.940  63.200  72.900  1.00  0.00           C  
ATOM   4228 1HG1 VAL A 262      61.510  62.310  72.550  1.00  0.00           H  
ATOM   4229 2HG1 VAL A 262      61.150  64.040  72.210  1.00  0.00           H  
ATOM   4230 3HG1 VAL A 262      61.270  63.430  73.940  1.00  0.00           H  
ATOM   4231  CG2 VAL A 262      58.710  64.080  73.380  1.00  0.00           C  
ATOM   4232 1HG2 VAL A 262      59.100  64.560  74.310  1.00  0.00           H  
ATOM   4233 2HG2 VAL A 262      58.920  64.900  72.670  1.00  0.00           H  
ATOM   4234 3HG2 VAL A 262      57.650  63.800  73.570  1.00  0.00           H  
ATOM   4235  C   VAL A 262      59.690  61.420  70.800  1.00  0.00           C  
ATOM   4236  O   VAL A 262      60.290  61.770  69.770  1.00  0.00           O  
ATOM   4237  N   ASN A 263      59.700  60.100  71.210  1.00  0.00           N  
ATOM   4238  HN  ASN A 263      59.270  59.830  72.070  1.00  0.00           H  
ATOM   4239  CA  ASN A 263      60.450  59.070  70.540  1.00  0.00           C  
ATOM   4240  HA  ASN A 263      61.460  59.400  70.340  1.00  0.00           H  
ATOM   4241  CB  ASN A 263      60.470  57.710  71.380  1.00  0.00           C  
ATOM   4242  HB1 ASN A 263      61.070  57.010  70.750  1.00  0.00           H  
ATOM   4243  HB2 ASN A 263      59.500  57.200  71.500  1.00  0.00           H  
ATOM   4244  CG  ASN A 263      61.190  57.800  72.720  1.00  0.00           C  
ATOM   4245  OD1 ASN A 263      61.110  57.030  73.640  1.00  0.00           O  
ATOM   4246  ND2 ASN A 263      61.950  58.810  72.910  1.00  0.00           N  
ATOM   4247 1HD2 ASN A 263      62.010  59.570  72.270  1.00  0.00           H  
ATOM   4248 2HD2 ASN A 263      62.380  59.050  73.780  1.00  0.00           H  
ATOM   4249  C   ASN A 263      59.870  58.750  69.160  1.00  0.00           C  
ATOM   4250  O   ASN A 263      60.650  58.450  68.210  1.00  0.00           O  
ATOM   4251  N   GLY A 264      58.530  58.700  68.970  1.00  0.00           N  
ATOM   4252  HN  GLY A 264      57.940  59.070  69.690  1.00  0.00           H  
ATOM   4253  CA  GLY A 264      57.900  58.300  67.740  1.00  0.00           C  
ATOM   4254  HA1 GLY A 264      58.350  57.370  67.400  1.00  0.00           H  
ATOM   4255  HA2 GLY A 264      56.830  58.270  67.870  1.00  0.00           H  
ATOM   4256  C   GLY A 264      58.170  59.370  66.630  1.00  0.00           C  
ATOM   4257  O   GLY A 264      58.500  58.980  65.520  1.00  0.00           O  
ATOM   4258  N   PHE A 265      58.080  60.630  66.890  1.00  0.00           N  
ATOM   4259  HN  PHE A 265      57.890  61.030  67.790  1.00  0.00           H  
ATOM   4260  CA  PHE A 265      58.350  61.640  65.890  1.00  0.00           C  
ATOM   4261  HA  PHE A 265      57.860  61.230  65.020  1.00  0.00           H  
ATOM   4262  CB  PHE A 265      57.680  63.000  66.210  1.00  0.00           C  
ATOM   4263  HB1 PHE A 265      57.910  63.690  65.370  1.00  0.00           H  
ATOM   4264  HB2 PHE A 265      57.940  63.420  67.200  1.00  0.00           H  
ATOM   4265  CG  PHE A 265      56.160  62.730  66.040  1.00  0.00           C  
ATOM   4266  CD1 PHE A 265      55.610  62.340  64.800  1.00  0.00           C  
ATOM   4267  HD1 PHE A 265      56.290  62.310  63.960  1.00  0.00           H  
ATOM   4268  CE1 PHE A 265      54.200  62.090  64.660  1.00  0.00           C  
ATOM   4269  HE1 PHE A 265      53.860  61.620  63.750  1.00  0.00           H  
ATOM   4270  CZ  PHE A 265      53.320  62.330  65.780  1.00  0.00           C  
ATOM   4271  HZ  PHE A 265      52.290  62.050  65.600  1.00  0.00           H  
ATOM   4272  CD2 PHE A 265      55.240  62.890  67.090  1.00  0.00           C  
ATOM   4273  HD2 PHE A 265      55.620  63.220  68.040  1.00  0.00           H  
ATOM   4274  CE2 PHE A 265      53.850  62.750  66.970  1.00  0.00           C  
ATOM   4275  HE2 PHE A 265      53.140  62.870  67.770  1.00  0.00           H  
ATOM   4276  C   PHE A 265      59.810  61.880  65.580  1.00  0.00           C  
ATOM   4277  O   PHE A 265      60.080  62.150  64.390  1.00  0.00           O  
ATOM   4278  N   LEU A 266      60.670  61.710  66.610  1.00  0.00           N  
ATOM   4279  HN  LEU A 266      60.290  61.470  67.500  1.00  0.00           H  
ATOM   4280  CA  LEU A 266      62.070  61.660  66.290  1.00  0.00           C  
ATOM   4281  HA  LEU A 266      62.320  62.700  66.120  1.00  0.00           H  
ATOM   4282  CB  LEU A 266      62.770  61.180  67.520  1.00  0.00           C  
ATOM   4283  HB1 LEU A 266      62.300  60.300  68.000  1.00  0.00           H  
ATOM   4284  HB2 LEU A 266      62.650  62.000  68.250  1.00  0.00           H  
ATOM   4285  CG  LEU A 266      64.320  60.930  67.360  1.00  0.00           C  
ATOM   4286  HG  LEU A 266      64.630  60.360  66.460  1.00  0.00           H  
ATOM   4287  CD1 LEU A 266      65.060  62.270  67.340  1.00  0.00           C  
ATOM   4288 1HD1 LEU A 266      66.150  62.190  67.130  1.00  0.00           H  
ATOM   4289 2HD1 LEU A 266      64.670  62.810  66.450  1.00  0.00           H  
ATOM   4290 3HD1 LEU A 266      64.860  62.810  68.290  1.00  0.00           H  
ATOM   4291  CD2 LEU A 266      64.730  60.130  68.580  1.00  0.00           C  
ATOM   4292 1HD2 LEU A 266      64.710  60.720  69.520  1.00  0.00           H  
ATOM   4293 2HD2 LEU A 266      64.080  59.260  68.790  1.00  0.00           H  
ATOM   4294 3HD2 LEU A 266      65.720  59.640  68.480  1.00  0.00           H  
ATOM   4295  C   LEU A 266      62.610  60.930  65.100  1.00  0.00           C  
ATOM   4296  O   LEU A 266      63.210  61.560  64.280  1.00  0.00           O  
ATOM   4297  N   VAL A 267      62.240  59.640  65.040  1.00  0.00           N  
ATOM   4298  HN  VAL A 267      61.710  59.270  65.800  1.00  0.00           H  
ATOM   4299  CA  VAL A 267      62.620  58.720  64.050  1.00  0.00           C  
ATOM   4300  HA  VAL A 267      63.680  58.880  63.890  1.00  0.00           H  
ATOM   4301  CB  VAL A 267      62.400  57.240  64.390  1.00  0.00           C  
ATOM   4302  HB  VAL A 267      62.910  56.620  63.630  1.00  0.00           H  
ATOM   4303  CG1 VAL A 267      62.970  56.880  65.730  1.00  0.00           C  
ATOM   4304 1HG1 VAL A 267      62.670  57.540  66.580  1.00  0.00           H  
ATOM   4305 2HG1 VAL A 267      62.680  55.830  65.960  1.00  0.00           H  
ATOM   4306 3HG1 VAL A 267      64.080  56.860  65.670  1.00  0.00           H  
ATOM   4307  CG2 VAL A 267      60.840  56.920  64.380  1.00  0.00           C  
ATOM   4308 1HG2 VAL A 267      60.360  57.040  63.390  1.00  0.00           H  
ATOM   4309 2HG2 VAL A 267      60.810  55.820  64.540  1.00  0.00           H  
ATOM   4310 3HG2 VAL A 267      60.380  57.480  65.220  1.00  0.00           H  
ATOM   4311  C   VAL A 267      61.980  59.120  62.770  1.00  0.00           C  
ATOM   4312  O   VAL A 267      62.650  59.090  61.750  1.00  0.00           O  
ATOM   4313  N   LEU A 268      60.750  59.660  62.730  1.00  0.00           N  
ATOM   4314  HN  LEU A 268      60.180  59.710  63.550  1.00  0.00           H  
ATOM   4315  CA  LEU A 268      60.130  60.100  61.480  1.00  0.00           C  
ATOM   4316  HA  LEU A 268      60.340  59.350  60.740  1.00  0.00           H  
ATOM   4317  CB  LEU A 268      58.570  60.230  61.770  1.00  0.00           C  
ATOM   4318  HB1 LEU A 268      58.200  60.720  60.840  1.00  0.00           H  
ATOM   4319  HB2 LEU A 268      58.440  60.930  62.630  1.00  0.00           H  
ATOM   4320  CG  LEU A 268      57.830  58.820  62.010  1.00  0.00           C  
ATOM   4321  HG  LEU A 268      58.100  58.600  63.070  1.00  0.00           H  
ATOM   4322  CD1 LEU A 268      56.320  59.090  62.100  1.00  0.00           C  
ATOM   4323 1HD1 LEU A 268      55.850  58.370  62.800  1.00  0.00           H  
ATOM   4324 2HD1 LEU A 268      56.100  60.060  62.590  1.00  0.00           H  
ATOM   4325 3HD1 LEU A 268      55.780  58.930  61.140  1.00  0.00           H  
ATOM   4326  CD2 LEU A 268      58.230  57.730  61.050  1.00  0.00           C  
ATOM   4327 1HD2 LEU A 268      58.180  57.990  59.970  1.00  0.00           H  
ATOM   4328 2HD2 LEU A 268      59.320  57.560  61.150  1.00  0.00           H  
ATOM   4329 3HD2 LEU A 268      57.790  56.740  61.300  1.00  0.00           H  
ATOM   4330  C   LEU A 268      60.620  61.410  60.920  1.00  0.00           C  
ATOM   4331  O   LEU A 268      60.750  61.490  59.690  1.00  0.00           O  
ATOM   4332  N   ILE A 269      61.020  62.360  61.820  1.00  0.00           N  
ATOM   4333  HN  ILE A 269      60.910  62.160  62.790  1.00  0.00           H  
ATOM   4334  CA  ILE A 269      61.780  63.540  61.490  1.00  0.00           C  
ATOM   4335  HA  ILE A 269      61.240  64.130  60.770  1.00  0.00           H  
ATOM   4336  CB  ILE A 269      62.030  64.340  62.680  1.00  0.00           C  
ATOM   4337  HB  ILE A 269      62.570  63.770  63.470  1.00  0.00           H  
ATOM   4338  CG2 ILE A 269      62.960  65.510  62.340  1.00  0.00           C  
ATOM   4339 1HG2 ILE A 269      62.530  66.000  61.440  1.00  0.00           H  
ATOM   4340 2HG2 ILE A 269      62.910  66.260  63.160  1.00  0.00           H  
ATOM   4341 3HG2 ILE A 269      64.020  65.270  62.080  1.00  0.00           H  
ATOM   4342  CG1 ILE A 269      60.670  64.980  63.230  1.00  0.00           C  
ATOM   4343 1HG1 ILE A 269      59.910  64.180  63.220  1.00  0.00           H  
ATOM   4344 2HG1 ILE A 269      60.320  65.860  62.650  1.00  0.00           H  
ATOM   4345  CD  ILE A 269      60.680  65.430  64.730  1.00  0.00           C  
ATOM   4346  HD1 ILE A 269      59.650  65.580  65.120  1.00  0.00           H  
ATOM   4347  HD2 ILE A 269      61.300  64.830  65.420  1.00  0.00           H  
ATOM   4348  HD3 ILE A 269      61.100  66.460  64.750  1.00  0.00           H  
ATOM   4349  C   ILE A 269      63.130  63.110  60.780  1.00  0.00           C  
ATOM   4350  O   ILE A 269      63.440  63.680  59.690  1.00  0.00           O  
ATOM   4351  N   THR A 270      63.910  62.140  61.400  1.00  0.00           N  
ATOM   4352  HN  THR A 270      63.560  61.800  62.270  1.00  0.00           H  
ATOM   4353  CA  THR A 270      65.140  61.680  60.790  1.00  0.00           C  
ATOM   4354  HA  THR A 270      65.790  62.550  60.770  1.00  0.00           H  
ATOM   4355  CB  THR A 270      65.840  60.690  61.730  1.00  0.00           C  
ATOM   4356  HB  THR A 270      65.230  59.770  61.780  1.00  0.00           H  
ATOM   4357  OG1 THR A 270      65.850  61.260  62.970  1.00  0.00           O  
ATOM   4358  HG1 THR A 270      64.990  61.650  63.110  1.00  0.00           H  
ATOM   4359  CG2 THR A 270      67.280  60.480  61.290  1.00  0.00           C  
ATOM   4360 1HG2 THR A 270      67.820  61.440  61.150  1.00  0.00           H  
ATOM   4361 2HG2 THR A 270      67.660  59.900  62.160  1.00  0.00           H  
ATOM   4362 3HG2 THR A 270      67.360  59.850  60.380  1.00  0.00           H  
ATOM   4363  C   THR A 270      64.960  61.070  59.390  1.00  0.00           C  
ATOM   4364  O   THR A 270      65.830  61.210  58.500  1.00  0.00           O  
ATOM   4365  N   TYR A 271      63.880  60.290  59.240  1.00  0.00           N  
ATOM   4366  HN  TYR A 271      63.240  60.170  59.990  1.00  0.00           H  
ATOM   4367  CA  TYR A 271      63.480  59.660  57.980  1.00  0.00           C  
ATOM   4368  HA  TYR A 271      64.290  59.050  57.600  1.00  0.00           H  
ATOM   4369  CB  TYR A 271      62.230  58.710  58.260  1.00  0.00           C  
ATOM   4370  HB1 TYR A 271      61.580  59.270  58.970  1.00  0.00           H  
ATOM   4371  HB2 TYR A 271      62.680  57.770  58.670  1.00  0.00           H  
ATOM   4372  CG  TYR A 271      61.360  58.350  57.080  1.00  0.00           C  
ATOM   4373  CD1 TYR A 271      62.100  57.890  55.970  1.00  0.00           C  
ATOM   4374  HD1 TYR A 271      63.170  57.850  55.920  1.00  0.00           H  
ATOM   4375  CE1 TYR A 271      61.360  57.500  54.790  1.00  0.00           C  
ATOM   4376  HE1 TYR A 271      61.920  57.180  53.920  1.00  0.00           H  
ATOM   4377  CZ  TYR A 271      59.990  57.360  54.830  1.00  0.00           C  
ATOM   4378  OH  TYR A 271      59.330  56.930  53.640  1.00  0.00           O  
ATOM   4379  HH  TYR A 271      59.940  56.850  52.910  1.00  0.00           H  
ATOM   4380  CD2 TYR A 271      59.980  58.170  57.160  1.00  0.00           C  
ATOM   4381  HD2 TYR A 271      59.450  58.510  58.040  1.00  0.00           H  
ATOM   4382  CE2 TYR A 271      59.330  57.650  56.040  1.00  0.00           C  
ATOM   4383  HE2 TYR A 271      58.270  57.490  56.040  1.00  0.00           H  
ATOM   4384  C   TYR A 271      63.220  60.690  56.890  1.00  0.00           C  
ATOM   4385  O   TYR A 271      63.820  60.660  55.840  1.00  0.00           O  
ATOM   4386  N   LEU A 272      62.420  61.740  57.310  1.00  0.00           N  
ATOM   4387  HN  LEU A 272      61.980  61.790  58.210  1.00  0.00           H  
ATOM   4388  CA  LEU A 272      61.940  62.800  56.370  1.00  0.00           C  
ATOM   4389  HA  LEU A 272      61.740  62.310  55.430  1.00  0.00           H  
ATOM   4390  CB  LEU A 272      60.660  63.390  57.090  1.00  0.00           C  
ATOM   4391  HB1 LEU A 272      60.430  64.420  56.750  1.00  0.00           H  
ATOM   4392  HB2 LEU A 272      60.900  63.470  58.170  1.00  0.00           H  
ATOM   4393  CG  LEU A 272      59.380  62.510  56.860  1.00  0.00           C  
ATOM   4394  HG  LEU A 272      59.530  61.630  57.510  1.00  0.00           H  
ATOM   4395  CD1 LEU A 272      58.160  63.400  57.370  1.00  0.00           C  
ATOM   4396 1HD1 LEU A 272      57.360  62.670  57.610  1.00  0.00           H  
ATOM   4397 2HD1 LEU A 272      58.430  63.900  58.330  1.00  0.00           H  
ATOM   4398 3HD1 LEU A 272      57.970  64.120  56.550  1.00  0.00           H  
ATOM   4399  CD2 LEU A 272      59.080  62.300  55.370  1.00  0.00           C  
ATOM   4400 1HD2 LEU A 272      59.900  61.760  54.840  1.00  0.00           H  
ATOM   4401 2HD2 LEU A 272      58.240  61.560  55.290  1.00  0.00           H  
ATOM   4402 3HD2 LEU A 272      58.890  63.200  54.740  1.00  0.00           H  
ATOM   4403  C   LEU A 272      63.020  63.840  56.210  1.00  0.00           C  
ATOM   4404  O   LEU A 272      63.020  64.570  55.190  1.00  0.00           O  
ATOM   4405  N   GLN A 273      64.030  63.980  57.060  1.00  0.00           N  
ATOM   4406  HN  GLN A 273      63.990  63.600  57.990  1.00  0.00           H  
ATOM   4407  CA  GLN A 273      65.240  64.690  56.800  1.00  0.00           C  
ATOM   4408  HA  GLN A 273      65.010  65.670  56.400  1.00  0.00           H  
ATOM   4409  CB  GLN A 273      66.130  64.830  58.040  1.00  0.00           C  
ATOM   4410  HB1 GLN A 273      67.110  65.120  57.610  1.00  0.00           H  
ATOM   4411  HB2 GLN A 273      66.230  63.870  58.590  1.00  0.00           H  
ATOM   4412  CG  GLN A 273      65.730  65.900  59.050  1.00  0.00           C  
ATOM   4413  HG1 GLN A 273      66.630  66.350  59.510  1.00  0.00           H  
ATOM   4414  HG2 GLN A 273      65.080  65.310  59.740  1.00  0.00           H  
ATOM   4415  CD  GLN A 273      64.860  67.050  58.390  1.00  0.00           C  
ATOM   4416  OE1 GLN A 273      63.650  67.130  58.820  1.00  0.00           O  
ATOM   4417  NE2 GLN A 273      65.390  67.940  57.550  1.00  0.00           N  
ATOM   4418 1HE2 GLN A 273      66.280  67.650  57.190  1.00  0.00           H  
ATOM   4419 2HE2 GLN A 273      64.800  68.530  57.000  1.00  0.00           H  
ATOM   4420  C   GLN A 273      66.120  64.190  55.610  1.00  0.00           C  
ATOM   4421  O   GLN A 273      66.740  64.990  54.910  1.00  0.00           O  
ATOM   4422  N   HIS A 274      66.280  62.850  55.440  1.00  0.00           N  
ATOM   4423  HN  HIS A 274      65.920  62.260  56.160  1.00  0.00           H  
ATOM   4424  CA  HIS A 274      67.260  62.310  54.520  1.00  0.00           C  
ATOM   4425  HA  HIS A 274      67.910  63.080  54.160  1.00  0.00           H  
ATOM   4426  CB  HIS A 274      68.230  61.340  55.250  1.00  0.00           C  
ATOM   4427  HB1 HIS A 274      69.070  61.180  54.550  1.00  0.00           H  
ATOM   4428  HB2 HIS A 274      67.820  60.320  55.450  1.00  0.00           H  
ATOM   4429  ND1 HIS A 274      68.880  61.560  57.710  1.00  0.00           N  
ATOM   4430  HD1 HIS A 274      68.780  60.580  57.920  1.00  0.00           H  
ATOM   4431  CG  HIS A 274      68.790  62.040  56.470  1.00  0.00           C  
ATOM   4432  CE1 HIS A 274      69.460  62.470  58.490  1.00  0.00           C  
ATOM   4433  HE1 HIS A 274      69.670  62.300  59.550  1.00  0.00           H  
ATOM   4434  NE2 HIS A 274      69.870  63.540  57.790  1.00  0.00           N  
ATOM   4435  CD2 HIS A 274      69.380  63.320  56.560  1.00  0.00           C  
ATOM   4436  HD2 HIS A 274      69.500  64.100  55.810  1.00  0.00           H  
ATOM   4437  C   HIS A 274      66.610  61.580  53.390  1.00  0.00           C  
ATOM   4438  O   HIS A 274      67.210  60.770  52.640  1.00  0.00           O  
ATOM   4439  N   THR A 275      65.270  61.830  53.160  1.00  0.00           N  
ATOM   4440  HN  THR A 275      64.790  62.590  53.600  1.00  0.00           H  
ATOM   4441  CA  THR A 275      64.510  61.190  52.080  1.00  0.00           C  
ATOM   4442  HA  THR A 275      65.250  60.800  51.390  1.00  0.00           H  
ATOM   4443  CB  THR A 275      63.660  60.030  52.660  1.00  0.00           C  
ATOM   4444  HB  THR A 275      62.870  60.460  53.310  1.00  0.00           H  
ATOM   4445  OG1 THR A 275      64.440  59.140  53.410  1.00  0.00           O  
ATOM   4446  HG1 THR A 275      64.810  59.620  54.160  1.00  0.00           H  
ATOM   4447  CG2 THR A 275      63.020  59.220  51.490  1.00  0.00           C  
ATOM   4448 1HG2 THR A 275      62.580  58.240  51.740  1.00  0.00           H  
ATOM   4449 2HG2 THR A 275      62.330  59.870  50.900  1.00  0.00           H  
ATOM   4450 3HG2 THR A 275      63.880  59.050  50.810  1.00  0.00           H  
ATOM   4451  C   THR A 275      63.630  62.220  51.490  1.00  0.00           C  
ATOM   4452  O   THR A 275      63.060  63.040  52.230  1.00  0.00           O  
ATOM   4453  N   HIS A 276      63.660  62.310  50.160  1.00  0.00           N  
ATOM   4454  HN  HIS A 276      64.360  61.800  49.670  1.00  0.00           H  
ATOM   4455  CA  HIS A 276      62.780  63.120  49.330  1.00  0.00           C  
ATOM   4456  HA  HIS A 276      61.800  62.920  49.740  1.00  0.00           H  
ATOM   4457  CB  HIS A 276      62.980  64.680  49.640  1.00  0.00           C  
ATOM   4458  HB1 HIS A 276      64.050  64.960  49.610  1.00  0.00           H  
ATOM   4459  HB2 HIS A 276      62.640  64.950  50.660  1.00  0.00           H  
ATOM   4460  ND1 HIS A 276      62.560  65.920  47.540  1.00  0.00           N  
ATOM   4461  CG  HIS A 276      62.140  65.590  48.810  1.00  0.00           C  
ATOM   4462  CE1 HIS A 276      61.770  66.900  47.100  1.00  0.00           C  
ATOM   4463  HE1 HIS A 276      61.930  67.380  46.130  1.00  0.00           H  
ATOM   4464  NE2 HIS A 276      60.810  67.170  48.040  1.00  0.00           N  
ATOM   4465  HE2 HIS A 276      60.040  67.800  47.950  1.00  0.00           H  
ATOM   4466  CD2 HIS A 276      61.050  66.300  49.120  1.00  0.00           C  
ATOM   4467  HD2 HIS A 276      60.480  66.210  50.040  1.00  0.00           H  
ATOM   4468  C   HIS A 276      62.800  62.650  47.930  1.00  0.00           C  
ATOM   4469  O   HIS A 276      63.840  62.060  47.580  1.00  0.00           O  
ATOM   4470  N   PRO A 277      61.860  62.860  47.020  1.00  0.00           N  
ATOM   4471  CD  PRO A 277      60.520  63.240  47.310  1.00  0.00           C  
ATOM   4472  HD1 PRO A 277      60.170  63.060  48.350  1.00  0.00           H  
ATOM   4473  HD2 PRO A 277      60.500  64.340  47.170  1.00  0.00           H  
ATOM   4474  CA  PRO A 277      61.850  62.190  45.670  1.00  0.00           C  
ATOM   4475  HA  PRO A 277      62.080  61.140  45.760  1.00  0.00           H  
ATOM   4476  CB  PRO A 277      60.470  62.360  45.090  1.00  0.00           C  
ATOM   4477  HB1 PRO A 277      60.040  61.500  44.540  1.00  0.00           H  
ATOM   4478  HB2 PRO A 277      60.340  63.280  44.480  1.00  0.00           H  
ATOM   4479  CG  PRO A 277      59.660  62.480  46.350  1.00  0.00           C  
ATOM   4480  HG1 PRO A 277      59.390  61.470  46.730  1.00  0.00           H  
ATOM   4481  HG2 PRO A 277      58.630  62.830  46.100  1.00  0.00           H  
ATOM   4482  C   PRO A 277      62.860  62.760  44.740  1.00  0.00           C  
ATOM   4483  O   PRO A 277      63.490  62.110  43.910  1.00  0.00           O  
ATOM   4484  N   ALA A 278      63.080  64.070  44.880  1.00  0.00           N  
ATOM   4485  HN  ALA A 278      62.380  64.570  45.390  1.00  0.00           H  
ATOM   4486  CA  ALA A 278      64.040  64.850  44.170  1.00  0.00           C  
ATOM   4487  HA  ALA A 278      64.110  64.400  43.190  1.00  0.00           H  
ATOM   4488  CB  ALA A 278      63.440  66.250  44.070  1.00  0.00           C  
ATOM   4489  HB1 ALA A 278      62.420  66.190  43.650  1.00  0.00           H  
ATOM   4490  HB2 ALA A 278      63.310  66.760  45.050  1.00  0.00           H  
ATOM   4491  HB3 ALA A 278      63.960  66.940  43.380  1.00  0.00           H  
ATOM   4492  C   ALA A 278      65.390  64.900  44.820  1.00  0.00           C  
ATOM   4493  O   ALA A 278      66.350  65.390  44.220  1.00  0.00           O  
ATOM   4494  N   LEU A 279      65.550  64.360  46.060  1.00  0.00           N  
ATOM   4495  HN  LEU A 279      64.720  64.230  46.610  1.00  0.00           H  
ATOM   4496  CA  LEU A 279      66.800  64.340  46.750  1.00  0.00           C  
ATOM   4497  HA  LEU A 279      67.160  65.360  46.690  1.00  0.00           H  
ATOM   4498  CB  LEU A 279      66.520  64.020  48.240  1.00  0.00           C  
ATOM   4499  HB1 LEU A 279      66.160  62.970  48.200  1.00  0.00           H  
ATOM   4500  HB2 LEU A 279      65.650  64.670  48.470  1.00  0.00           H  
ATOM   4501  CG  LEU A 279      67.650  64.260  49.280  1.00  0.00           C  
ATOM   4502  HG  LEU A 279      68.650  63.800  49.110  1.00  0.00           H  
ATOM   4503  CD1 LEU A 279      67.800  65.840  49.630  1.00  0.00           C  
ATOM   4504 1HD1 LEU A 279      66.810  66.230  49.920  1.00  0.00           H  
ATOM   4505 2HD1 LEU A 279      68.490  65.990  50.480  1.00  0.00           H  
ATOM   4506 3HD1 LEU A 279      68.240  66.470  48.820  1.00  0.00           H  
ATOM   4507  CD2 LEU A 279      67.210  63.550  50.640  1.00  0.00           C  
ATOM   4508 1HD2 LEU A 279      67.400  62.450  50.650  1.00  0.00           H  
ATOM   4509 2HD2 LEU A 279      67.890  63.940  51.430  1.00  0.00           H  
ATOM   4510 3HD2 LEU A 279      66.170  63.780  50.950  1.00  0.00           H  
ATOM   4511  C   LEU A 279      67.940  63.530  46.140  1.00  0.00           C  
ATOM   4512  O   LEU A 279      67.660  62.390  45.840  1.00  0.00           O  
ATOM   4513  N   PRO A 280      69.190  63.990  45.920  1.00  0.00           N  
ATOM   4514  CD  PRO A 280      69.630  65.370  46.050  1.00  0.00           C  
ATOM   4515  HD1 PRO A 280      69.090  65.980  45.290  1.00  0.00           H  
ATOM   4516  HD2 PRO A 280      69.500  65.650  47.120  1.00  0.00           H  
ATOM   4517  CA  PRO A 280      70.230  63.170  45.380  1.00  0.00           C  
ATOM   4518  HA  PRO A 280      69.830  62.410  44.730  1.00  0.00           H  
ATOM   4519  CB  PRO A 280      71.220  64.160  44.820  1.00  0.00           C  
ATOM   4520  HB1 PRO A 280      71.120  64.380  43.740  1.00  0.00           H  
ATOM   4521  HB2 PRO A 280      72.270  63.830  44.970  1.00  0.00           H  
ATOM   4522  CG  PRO A 280      71.020  65.400  45.650  1.00  0.00           C  
ATOM   4523  HG1 PRO A 280      71.410  66.300  45.140  1.00  0.00           H  
ATOM   4524  HG2 PRO A 280      71.700  65.220  46.500  1.00  0.00           H  
ATOM   4525  C   PRO A 280      71.020  62.450  46.460  1.00  0.00           C  
ATOM   4526  O   PRO A 280      70.930  62.740  47.660  1.00  0.00           O  
ATOM   4527  N   HIS A 281      71.950  61.530  46.130  1.00  0.00           N  
ATOM   4528  HN  HIS A 281      71.950  61.460  45.140  1.00  0.00           H  
ATOM   4529  CA  HIS A 281      73.040  60.960  46.910  1.00  0.00           C  
ATOM   4530  HA  HIS A 281      73.230  61.680  47.690  1.00  0.00           H  
ATOM   4531  CB  HIS A 281      72.710  59.590  47.490  1.00  0.00           C  
ATOM   4532  HB1 HIS A 281      73.480  59.040  48.060  1.00  0.00           H  
ATOM   4533  HB2 HIS A 281      72.400  59.010  46.590  1.00  0.00           H  
ATOM   4534  ND1 HIS A 281      71.770  59.680  49.880  1.00  0.00           N  
ATOM   4535  CG  HIS A 281      71.550  59.570  48.510  1.00  0.00           C  
ATOM   4536  CE1 HIS A 281      70.520  59.480  50.400  1.00  0.00           C  
ATOM   4537  HE1 HIS A 281      70.270  59.330  51.450  1.00  0.00           H  
ATOM   4538  NE2 HIS A 281      69.610  59.280  49.420  1.00  0.00           N  
ATOM   4539  HE2 HIS A 281      68.620  59.090  49.460  1.00  0.00           H  
ATOM   4540  CD2 HIS A 281      70.260  59.290  48.220  1.00  0.00           C  
ATOM   4541  HD2 HIS A 281      69.820  59.110  47.240  1.00  0.00           H  
ATOM   4542  C   HIS A 281      74.100  60.870  45.840  1.00  0.00           C  
ATOM   4543  O   HIS A 281      73.900  60.680  44.660  1.00  0.00           O  
ATOM   4544  N   TYR A 282      75.360  61.150  46.230  1.00  0.00           N  
ATOM   4545  HN  TYR A 282      75.490  61.350  47.200  1.00  0.00           H  
ATOM   4546  CA  TYR A 282      76.580  61.210  45.370  1.00  0.00           C  
ATOM   4547  HA  TYR A 282      76.260  61.480  44.370  1.00  0.00           H  
ATOM   4548  CB  TYR A 282      77.530  62.300  45.760  1.00  0.00           C  
ATOM   4549  HB1 TYR A 282      78.440  62.340  45.130  1.00  0.00           H  
ATOM   4550  HB2 TYR A 282      77.880  62.180  46.810  1.00  0.00           H  
ATOM   4551  CG  TYR A 282      76.900  63.650  45.600  1.00  0.00           C  
ATOM   4552  CD1 TYR A 282      76.590  64.260  44.310  1.00  0.00           C  
ATOM   4553  HD1 TYR A 282      77.080  63.810  43.460  1.00  0.00           H  
ATOM   4554  CE1 TYR A 282      75.780  65.410  44.240  1.00  0.00           C  
ATOM   4555  HE1 TYR A 282      75.610  65.930  43.310  1.00  0.00           H  
ATOM   4556  CZ  TYR A 282      75.230  65.980  45.460  1.00  0.00           C  
ATOM   4557  OH  TYR A 282      74.350  67.110  45.370  1.00  0.00           O  
ATOM   4558  HH  TYR A 282      74.360  67.340  44.440  1.00  0.00           H  
ATOM   4559  CD2 TYR A 282      76.370  64.310  46.740  1.00  0.00           C  
ATOM   4560  HD2 TYR A 282      76.510  63.790  47.670  1.00  0.00           H  
ATOM   4561  CE2 TYR A 282      75.520  65.400  46.690  1.00  0.00           C  
ATOM   4562  HE2 TYR A 282      75.080  65.860  47.570  1.00  0.00           H  
ATOM   4563  C   TYR A 282      77.400  59.910  45.290  1.00  0.00           C  
ATOM   4564  O   TYR A 282      77.440  59.180  46.280  1.00  0.00           O  
ATOM   4565  N   ASP A 283      78.080  59.630  44.170  1.00  0.00           N  
ATOM   4566  HN  ASP A 283      77.940  60.050  43.280  1.00  0.00           H  
ATOM   4567  CA  ASP A 283      79.150  58.700  44.150  1.00  0.00           C  
ATOM   4568  HA  ASP A 283      78.710  57.790  44.550  1.00  0.00           H  
ATOM   4569  CB  ASP A 283      79.460  58.480  42.680  1.00  0.00           C  
ATOM   4570  HB1 ASP A 283      80.160  59.170  42.170  1.00  0.00           H  
ATOM   4571  HB2 ASP A 283      78.530  58.540  42.080  1.00  0.00           H  
ATOM   4572  CG  ASP A 283      80.110  57.080  42.550  1.00  0.00           C  
ATOM   4573  OD1 ASP A 283      80.690  56.770  41.500  1.00  0.00           O  
ATOM   4574  OD2 ASP A 283      80.090  56.290  43.490  1.00  0.00           O1-
ATOM   4575  C   ASP A 283      80.380  59.020  44.960  1.00  0.00           C  
ATOM   4576  O   ASP A 283      80.550  60.200  45.320  1.00  0.00           O  
ATOM   4577  N   SER A 284      81.210  58.100  45.350  1.00  0.00           N  
ATOM   4578  HN  SER A 284      81.150  57.210  44.890  1.00  0.00           H  
ATOM   4579  CA  SER A 284      82.340  58.270  46.340  1.00  0.00           C  
ATOM   4580  HA  SER A 284      81.830  58.420  47.280  1.00  0.00           H  
ATOM   4581  CB  SER A 284      83.180  56.980  46.490  1.00  0.00           C  
ATOM   4582  HB1 SER A 284      83.660  56.630  45.550  1.00  0.00           H  
ATOM   4583  HB2 SER A 284      82.550  56.100  46.710  1.00  0.00           H  
ATOM   4584  OG  SER A 284      84.090  56.940  47.590  1.00  0.00           O  
ATOM   4585  HG1 SER A 284      83.500  57.140  48.320  1.00  0.00           H  
ATOM   4586  C   SER A 284      83.240  59.550  46.330  1.00  0.00           C  
ATOM   4587  O   SER A 284      83.220  60.320  47.350  1.00  0.00           O  
ATOM   4588  N   SER A 285      83.920  59.800  45.190  1.00  0.00           N  
ATOM   4589  HN  SER A 285      83.680  59.210  44.420  1.00  0.00           H  
ATOM   4590  CA  SER A 285      84.850  60.900  45.090  1.00  0.00           C  
ATOM   4591  HA  SER A 285      85.210  61.280  46.030  1.00  0.00           H  
ATOM   4592  CB  SER A 285      86.100  60.630  44.160  1.00  0.00           C  
ATOM   4593  HB1 SER A 285      86.690  61.550  44.020  1.00  0.00           H  
ATOM   4594  HB2 SER A 285      85.630  60.300  43.210  1.00  0.00           H  
ATOM   4595  OG  SER A 285      86.890  59.550  44.620  1.00  0.00           O  
ATOM   4596  HG1 SER A 285      87.370  59.250  43.840  1.00  0.00           H  
ATOM   4597  C   SER A 285      84.110  62.060  44.400  1.00  0.00           C  
ATOM   4598  O   SER A 285      84.740  63.130  44.230  1.00  0.00           O  
ATOM   4599  N   GLU A 286      82.860  61.900  44.000  1.00  0.00           N  
ATOM   4600  HN  GLU A 286      82.410  61.020  43.890  1.00  0.00           H  
ATOM   4601  CA  GLU A 286      81.970  63.000  43.730  1.00  0.00           C  
ATOM   4602  HA  GLU A 286      82.540  63.860  43.390  1.00  0.00           H  
ATOM   4603  CB  GLU A 286      80.960  62.620  42.560  1.00  0.00           C  
ATOM   4604  HB1 GLU A 286      80.140  63.350  42.400  1.00  0.00           H  
ATOM   4605  HB2 GLU A 286      80.380  61.740  42.920  1.00  0.00           H  
ATOM   4606  CG  GLU A 286      81.580  62.300  41.190  1.00  0.00           C  
ATOM   4607  HG1 GLU A 286      80.820  61.880  40.490  1.00  0.00           H  
ATOM   4608  HG2 GLU A 286      82.440  61.610  41.300  1.00  0.00           H  
ATOM   4609  CD  GLU A 286      82.130  63.630  40.610  1.00  0.00           C  
ATOM   4610  OE1 GLU A 286      81.470  64.700  40.760  1.00  0.00           O  
ATOM   4611  OE2 GLU A 286      83.320  63.640  40.210  1.00  0.00           O1-
ATOM   4612  C   GLU A 286      81.310  63.710  44.830  1.00  0.00           C  
ATOM   4613  O   GLU A 286      81.070  64.930  44.810  1.00  0.00           O  
ATOM   4614  N   TRP A 287      81.080  62.960  45.940  1.00  0.00           N  
ATOM   4615  HN  TRP A 287      81.250  61.970  45.990  1.00  0.00           H  
ATOM   4616  CA  TRP A 287      80.780  63.530  47.210  1.00  0.00           C  
ATOM   4617  HA  TRP A 287      79.890  64.130  47.090  1.00  0.00           H  
ATOM   4618  CB  TRP A 287      80.520  62.410  48.280  1.00  0.00           C  
ATOM   4619  HB1 TRP A 287      81.450  61.820  48.380  1.00  0.00           H  
ATOM   4620  HB2 TRP A 287      79.750  61.740  47.820  1.00  0.00           H  
ATOM   4621  CG  TRP A 287      80.070  62.880  49.560  1.00  0.00           C  
ATOM   4622  CD1 TRP A 287      78.770  62.820  49.970  1.00  0.00           C  
ATOM   4623  HD1 TRP A 287      77.950  62.630  49.300  1.00  0.00           H  
ATOM   4624  NE1 TRP A 287      78.660  63.570  51.140  1.00  0.00           N  
ATOM   4625  HE1 TRP A 287      77.830  63.870  51.550  1.00  0.00           H  
ATOM   4626  CE2 TRP A 287      79.910  63.840  51.670  1.00  0.00           C  
ATOM   4627  CD2 TRP A 287      80.840  63.370  50.680  1.00  0.00           C  
ATOM   4628  CE3 TRP A 287      82.180  63.410  50.970  1.00  0.00           C  
ATOM   4629  HE3 TRP A 287      82.900  62.990  50.280  1.00  0.00           H  
ATOM   4630  CZ3 TRP A 287      82.650  63.920  52.180  1.00  0.00           C  
ATOM   4631  HZ3 TRP A 287      83.690  63.850  52.430  1.00  0.00           H  
ATOM   4632  CZ2 TRP A 287      80.290  64.330  52.930  1.00  0.00           C  
ATOM   4633  HZ2 TRP A 287      79.560  64.550  53.690  1.00  0.00           H  
ATOM   4634  CH2 TRP A 287      81.690  64.360  53.130  1.00  0.00           C  
ATOM   4635  HH2 TRP A 287      82.190  64.490  54.070  1.00  0.00           H  
ATOM   4636  C   TRP A 287      81.800  64.510  47.780  1.00  0.00           C  
ATOM   4637  O   TRP A 287      83.020  64.350  47.740  1.00  0.00           O  
ATOM   4638  N   ASP A 288      81.260  65.570  48.370  1.00  0.00           N  
ATOM   4639  HN  ASP A 288      80.280  65.650  48.540  1.00  0.00           H  
ATOM   4640  CA  ASP A 288      82.110  66.450  49.130  1.00  0.00           C  
ATOM   4641  HA  ASP A 288      82.910  65.880  49.580  1.00  0.00           H  
ATOM   4642  CB  ASP A 288      82.690  67.430  48.130  1.00  0.00           C  
ATOM   4643  HB1 ASP A 288      81.880  68.110  47.790  1.00  0.00           H  
ATOM   4644  HB2 ASP A 288      83.090  66.900  47.240  1.00  0.00           H  
ATOM   4645  CG  ASP A 288      83.810  68.230  48.600  1.00  0.00           C  
ATOM   4646  OD1 ASP A 288      84.170  69.270  47.920  1.00  0.00           O  
ATOM   4647  OD2 ASP A 288      84.600  67.810  49.540  1.00  0.00           O1-
ATOM   4648  C   ASP A 288      81.320  67.090  50.270  1.00  0.00           C  
ATOM   4649  O   ASP A 288      80.120  66.940  50.300  1.00  0.00           O  
ATOM   4650  N   TRP A 289      81.860  67.630  51.360  1.00  0.00           N  
ATOM   4651  HN  TRP A 289      82.850  67.590  51.340  1.00  0.00           H  
ATOM   4652  CA  TRP A 289      81.020  68.050  52.440  1.00  0.00           C  
ATOM   4653  HA  TRP A 289      80.340  67.250  52.690  1.00  0.00           H  
ATOM   4654  CB  TRP A 289      81.920  68.370  53.720  1.00  0.00           C  
ATOM   4655  HB1 TRP A 289      82.440  69.350  53.750  1.00  0.00           H  
ATOM   4656  HB2 TRP A 289      82.670  67.550  53.740  1.00  0.00           H  
ATOM   4657  CG  TRP A 289      81.160  68.310  55.050  1.00  0.00           C  
ATOM   4658  CD1 TRP A 289      81.340  67.230  55.950  1.00  0.00           C  
ATOM   4659  HD1 TRP A 289      81.610  66.270  55.550  1.00  0.00           H  
ATOM   4660  NE1 TRP A 289      80.660  67.510  57.090  1.00  0.00           N  
ATOM   4661  HE1 TRP A 289      80.510  66.890  57.830  1.00  0.00           H  
ATOM   4662  CE2 TRP A 289      80.120  68.800  57.000  1.00  0.00           C  
ATOM   4663  CD2 TRP A 289      80.440  69.320  55.710  1.00  0.00           C  
ATOM   4664  CE3 TRP A 289      80.000  70.540  55.290  1.00  0.00           C  
ATOM   4665  HE3 TRP A 289      80.220  70.920  54.300  1.00  0.00           H  
ATOM   4666  CZ3 TRP A 289      79.150  71.250  56.140  1.00  0.00           C  
ATOM   4667  HZ3 TRP A 289      78.780  72.250  55.980  1.00  0.00           H  
ATOM   4668  CZ2 TRP A 289      79.410  69.540  57.820  1.00  0.00           C  
ATOM   4669  HZ2 TRP A 289      79.060  69.070  58.730  1.00  0.00           H  
ATOM   4670  CH2 TRP A 289      78.850  70.690  57.400  1.00  0.00           C  
ATOM   4671  HH2 TRP A 289      78.160  71.180  58.070  1.00  0.00           H  
ATOM   4672  C   TRP A 289      80.100  69.180  52.180  1.00  0.00           C  
ATOM   4673  O   TRP A 289      78.890  69.080  52.500  1.00  0.00           O  
ATOM   4674  N   LEU A 290      80.520  70.330  51.530  1.00  0.00           N  
ATOM   4675  HN  LEU A 290      81.460  70.450  51.230  1.00  0.00           H  
ATOM   4676  CA  LEU A 290      79.550  71.380  51.220  1.00  0.00           C  
ATOM   4677  HA  LEU A 290      79.200  71.810  52.150  1.00  0.00           H  
ATOM   4678  CB  LEU A 290      80.280  72.590  50.490  1.00  0.00           C  
ATOM   4679  HB1 LEU A 290      80.850  72.190  49.630  1.00  0.00           H  
ATOM   4680  HB2 LEU A 290      81.000  73.020  51.230  1.00  0.00           H  
ATOM   4681  CG  LEU A 290      79.430  73.760  50.010  1.00  0.00           C  
ATOM   4682  HG  LEU A 290      78.660  73.250  49.400  1.00  0.00           H  
ATOM   4683  CD1 LEU A 290      78.670  74.540  51.140  1.00  0.00           C  
ATOM   4684 1HD1 LEU A 290      78.100  73.790  51.740  1.00  0.00           H  
ATOM   4685 2HD1 LEU A 290      79.440  75.040  51.760  1.00  0.00           H  
ATOM   4686 3HD1 LEU A 290      78.010  75.290  50.650  1.00  0.00           H  
ATOM   4687  CD2 LEU A 290      80.150  74.700  49.100  1.00  0.00           C  
ATOM   4688 1HD2 LEU A 290      79.630  75.680  48.990  1.00  0.00           H  
ATOM   4689 2HD2 LEU A 290      81.180  74.900  49.470  1.00  0.00           H  
ATOM   4690 3HD2 LEU A 290      80.210  74.160  48.130  1.00  0.00           H  
ATOM   4691  C   LEU A 290      78.400  70.890  50.360  1.00  0.00           C  
ATOM   4692  O   LEU A 290      77.230  71.200  50.590  1.00  0.00           O  
ATOM   4693  N   ARG A 291      78.720  70.080  49.370  1.00  0.00           N  
ATOM   4694  HN  ARG A 291      79.690  69.960  49.210  1.00  0.00           H  
ATOM   4695  CA  ARG A 291      77.860  69.470  48.430  1.00  0.00           C  
ATOM   4696  HA  ARG A 291      77.360  70.290  47.930  1.00  0.00           H  
ATOM   4697  CB  ARG A 291      78.720  68.680  47.470  1.00  0.00           C  
ATOM   4698  HB1 ARG A 291      79.080  67.740  47.920  1.00  0.00           H  
ATOM   4699  HB2 ARG A 291      79.570  69.390  47.450  1.00  0.00           H  
ATOM   4700  CG  ARG A 291      78.160  68.510  46.080  1.00  0.00           C  
ATOM   4701  HG1 ARG A 291      78.200  69.500  45.600  1.00  0.00           H  
ATOM   4702  HG2 ARG A 291      77.120  68.130  45.930  1.00  0.00           H  
ATOM   4703  CD  ARG A 291      79.110  67.590  45.190  1.00  0.00           C  
ATOM   4704  HD1 ARG A 291      78.960  66.580  45.640  1.00  0.00           H  
ATOM   4705  HD2 ARG A 291      80.140  67.900  45.460  1.00  0.00           H  
ATOM   4706  NE  ARG A 291      78.750  67.700  43.730  1.00  0.00           N  
ATOM   4707  HE  ARG A 291      77.880  68.120  43.480  1.00  0.00           H  
ATOM   4708  CZ  ARG A 291      79.640  67.490  42.810  1.00  0.00           C  
ATOM   4709  NH1 ARG A 291      80.870  67.020  43.030  1.00  0.00           N1+
ATOM   4710 1HH1 ARG A 291      80.920  66.430  43.830  1.00  0.00           H  
ATOM   4711 2HH1 ARG A 291      81.420  66.650  42.280  1.00  0.00           H  
ATOM   4712  NH2 ARG A 291      79.440  67.770  41.570  1.00  0.00           N  
ATOM   4713 1HH2 ARG A 291      78.590  68.150  41.200  1.00  0.00           H  
ATOM   4714 2HH2 ARG A 291      80.230  67.510  41.020  1.00  0.00           H  
ATOM   4715  C   ARG A 291      76.850  68.530  49.020  1.00  0.00           C  
ATOM   4716  O   ARG A 291      75.720  68.490  48.650  1.00  0.00           O  
ATOM   4717  N   GLY A 292      77.210  67.730  49.970  1.00  0.00           N  
ATOM   4718  HN  GLY A 292      78.170  67.760  50.230  1.00  0.00           H  
ATOM   4719  CA  GLY A 292      76.360  66.880  50.770  1.00  0.00           C  
ATOM   4720  HA1 GLY A 292      75.880  66.200  50.090  1.00  0.00           H  
ATOM   4721  HA2 GLY A 292      77.020  66.270  51.370  1.00  0.00           H  
ATOM   4722  C   GLY A 292      75.460  67.710  51.670  1.00  0.00           C  
ATOM   4723  O   GLY A 292      74.320  67.320  51.890  1.00  0.00           O  
ATOM   4724  N   ALA A 293      75.970  68.790  52.350  1.00  0.00           N  
ATOM   4725  HN  ALA A 293      76.910  69.090  52.220  1.00  0.00           H  
ATOM   4726  CA  ALA A 293      75.320  69.420  53.530  1.00  0.00           C  
ATOM   4727  HA  ALA A 293      75.120  68.570  54.170  1.00  0.00           H  
ATOM   4728  CB  ALA A 293      76.130  70.520  54.140  1.00  0.00           C  
ATOM   4729  HB1 ALA A 293      76.120  71.380  53.440  1.00  0.00           H  
ATOM   4730  HB2 ALA A 293      75.700  71.020  55.030  1.00  0.00           H  
ATOM   4731  HB3 ALA A 293      77.140  70.090  54.290  1.00  0.00           H  
ATOM   4732  C   ALA A 293      74.010  70.090  53.230  1.00  0.00           C  
ATOM   4733  O   ALA A 293      73.160  70.370  54.030  1.00  0.00           O  
ATOM   4734  N   LEU A 294      73.890  70.450  51.950  1.00  0.00           N  
ATOM   4735  HN  LEU A 294      74.590  70.250  51.270  1.00  0.00           H  
ATOM   4736  CA  LEU A 294      72.640  71.040  51.350  1.00  0.00           C  
ATOM   4737  HA  LEU A 294      72.270  71.720  52.110  1.00  0.00           H  
ATOM   4738  CB  LEU A 294      72.810  71.810  49.990  1.00  0.00           C  
ATOM   4739  HB1 LEU A 294      71.870  72.390  49.910  1.00  0.00           H  
ATOM   4740  HB2 LEU A 294      72.790  71.040  49.180  1.00  0.00           H  
ATOM   4741  CG  LEU A 294      73.970  72.700  49.780  1.00  0.00           C  
ATOM   4742  HG  LEU A 294      74.780  72.010  49.480  1.00  0.00           H  
ATOM   4743  CD1 LEU A 294      73.690  73.580  48.590  1.00  0.00           C  
ATOM   4744 1HD1 LEU A 294      73.680  72.970  47.670  1.00  0.00           H  
ATOM   4745 2HD1 LEU A 294      72.770  74.190  48.750  1.00  0.00           H  
ATOM   4746 3HD1 LEU A 294      74.490  74.340  48.430  1.00  0.00           H  
ATOM   4747  CD2 LEU A 294      74.440  73.490  50.960  1.00  0.00           C  
ATOM   4748 1HD2 LEU A 294      75.150  74.270  50.610  1.00  0.00           H  
ATOM   4749 2HD2 LEU A 294      73.530  73.990  51.370  1.00  0.00           H  
ATOM   4750 3HD2 LEU A 294      74.970  72.860  51.700  1.00  0.00           H  
ATOM   4751  C   LEU A 294      71.530  70.000  51.190  1.00  0.00           C  
ATOM   4752  O   LEU A 294      70.310  70.280  51.090  1.00  0.00           O  
ATOM   4753  N   ALA A 295      71.870  68.700  51.100  1.00  0.00           N  
ATOM   4754  HN  ALA A 295      72.820  68.440  51.270  1.00  0.00           H  
ATOM   4755  CA  ALA A 295      70.900  67.640  50.850  1.00  0.00           C  
ATOM   4756  HA  ALA A 295      70.110  67.920  50.160  1.00  0.00           H  
ATOM   4757  CB  ALA A 295      71.570  66.430  50.230  1.00  0.00           C  
ATOM   4758  HB1 ALA A 295      72.630  66.350  50.550  1.00  0.00           H  
ATOM   4759  HB2 ALA A 295      71.140  65.410  50.330  1.00  0.00           H  
ATOM   4760  HB3 ALA A 295      71.570  66.510  49.120  1.00  0.00           H  
ATOM   4761  C   ALA A 295      70.180  67.180  52.080  1.00  0.00           C  
ATOM   4762  O   ALA A 295      70.170  66.020  52.390  1.00  0.00           O  
ATOM   4763  N   THR A 296      69.440  68.130  52.790  1.00  0.00           N  
ATOM   4764  HN  THR A 296      69.430  69.110  52.580  1.00  0.00           H  
ATOM   4765  CA  THR A 296      68.640  67.790  53.880  1.00  0.00           C  
ATOM   4766  HA  THR A 296      68.260  66.780  53.870  1.00  0.00           H  
ATOM   4767  CB  THR A 296      69.420  67.900  55.240  1.00  0.00           C  
ATOM   4768  HB  THR A 296      70.220  67.130  55.230  1.00  0.00           H  
ATOM   4769  OG1 THR A 296      68.600  67.610  56.320  1.00  0.00           O  
ATOM   4770  HG1 THR A 296      69.210  67.090  56.860  1.00  0.00           H  
ATOM   4771  CG2 THR A 296      70.170  69.220  55.400  1.00  0.00           C  
ATOM   4772 1HG2 THR A 296      70.940  69.400  54.610  1.00  0.00           H  
ATOM   4773 2HG2 THR A 296      69.590  70.170  55.480  1.00  0.00           H  
ATOM   4774 3HG2 THR A 296      70.550  69.050  56.430  1.00  0.00           H  
ATOM   4775  C   THR A 296      67.520  68.720  53.750  1.00  0.00           C  
ATOM   4776  O   THR A 296      67.660  69.930  53.560  1.00  0.00           O  
ATOM   4777  N   VAL A 297      66.260  68.150  53.830  1.00  0.00           N  
ATOM   4778  HN  VAL A 297      66.230  67.160  53.970  1.00  0.00           H  
ATOM   4779  CA  VAL A 297      64.990  68.810  53.410  1.00  0.00           C  
ATOM   4780  HA  VAL A 297      65.250  69.440  52.570  1.00  0.00           H  
ATOM   4781  CB  VAL A 297      63.970  67.700  53.160  1.00  0.00           C  
ATOM   4782  HB  VAL A 297      63.600  67.120  54.040  1.00  0.00           H  
ATOM   4783  CG1 VAL A 297      62.870  68.290  52.220  1.00  0.00           C  
ATOM   4784 1HG1 VAL A 297      63.330  68.610  51.260  1.00  0.00           H  
ATOM   4785 2HG1 VAL A 297      62.270  67.410  51.890  1.00  0.00           H  
ATOM   4786 3HG1 VAL A 297      62.280  69.070  52.750  1.00  0.00           H  
ATOM   4787  CG2 VAL A 297      64.640  66.660  52.310  1.00  0.00           C  
ATOM   4788 1HG2 VAL A 297      63.840  65.900  52.220  1.00  0.00           H  
ATOM   4789 2HG2 VAL A 297      65.020  67.050  51.350  1.00  0.00           H  
ATOM   4790 3HG2 VAL A 297      65.480  66.120  52.790  1.00  0.00           H  
ATOM   4791  C   VAL A 297      64.450  69.820  54.500  1.00  0.00           C  
ATOM   4792  O   VAL A 297      64.180  69.390  55.650  1.00  0.00           O  
ATOM   4793  N   ASP A 298      64.210  71.120  54.070  1.00  0.00           N  
ATOM   4794  HN  ASP A 298      64.520  71.500  53.200  1.00  0.00           H  
ATOM   4795  CA  ASP A 298      63.490  72.170  54.830  1.00  0.00           C  
ATOM   4796  HA  ASP A 298      63.840  71.990  55.840  1.00  0.00           H  
ATOM   4797  CB  ASP A 298      63.910  73.610  54.390  1.00  0.00           C  
ATOM   4798  HB1 ASP A 298      63.540  73.670  53.340  1.00  0.00           H  
ATOM   4799  HB2 ASP A 298      65.010  73.620  54.510  1.00  0.00           H  
ATOM   4800  CG  ASP A 298      63.330  74.690  55.280  1.00  0.00           C  
ATOM   4801  OD1 ASP A 298      63.300  74.610  56.520  1.00  0.00           O  
ATOM   4802  OD2 ASP A 298      62.930  75.700  54.640  1.00  0.00           O1-
ATOM   4803  C   ASP A 298      61.970  71.930  54.650  1.00  0.00           C  
ATOM   4804  O   ASP A 298      61.350  72.210  53.590  1.00  0.00           O  
ATOM   4805  N   ARG A 299      61.360  71.390  55.740  1.00  0.00           N  
ATOM   4806  HN  ARG A 299      61.950  71.180  56.510  1.00  0.00           H  
ATOM   4807  CA  ARG A 299      60.040  70.800  55.810  1.00  0.00           C  
ATOM   4808  HA  ARG A 299      59.630  70.760  54.820  1.00  0.00           H  
ATOM   4809  CB  ARG A 299      60.230  69.300  56.180  1.00  0.00           C  
ATOM   4810  HB1 ARG A 299      59.260  68.910  56.540  1.00  0.00           H  
ATOM   4811  HB2 ARG A 299      60.920  69.070  57.010  1.00  0.00           H  
ATOM   4812  CG  ARG A 299      60.730  68.370  55.000  1.00  0.00           C  
ATOM   4813  HG1 ARG A 299      61.750  68.730  54.720  1.00  0.00           H  
ATOM   4814  HG2 ARG A 299      60.080  68.550  54.120  1.00  0.00           H  
ATOM   4815  CD  ARG A 299      60.770  66.870  55.490  1.00  0.00           C  
ATOM   4816  HD1 ARG A 299      59.720  66.690  55.800  1.00  0.00           H  
ATOM   4817  HD2 ARG A 299      61.430  66.650  56.360  1.00  0.00           H  
ATOM   4818  NE  ARG A 299      61.090  66.080  54.230  1.00  0.00           N  
ATOM   4819  HE  ARG A 299      61.990  65.650  54.290  1.00  0.00           H  
ATOM   4820  CZ  ARG A 299      60.270  65.710  53.290  1.00  0.00           C  
ATOM   4821  NH1 ARG A 299      59.060  66.190  53.190  1.00  0.00           N1+
ATOM   4822 1HH1 ARG A 299      58.620  66.750  53.900  1.00  0.00           H  
ATOM   4823 2HH1 ARG A 299      58.710  66.330  52.270  1.00  0.00           H  
ATOM   4824  NH2 ARG A 299      60.680  64.820  52.390  1.00  0.00           N  
ATOM   4825 1HH2 ARG A 299      61.500  64.310  52.620  1.00  0.00           H  
ATOM   4826 2HH2 ARG A 299      59.990  64.340  51.850  1.00  0.00           H  
ATOM   4827  C   ARG A 299      59.110  71.400  56.880  1.00  0.00           C  
ATOM   4828  O   ARG A 299      59.500  71.410  58.060  1.00  0.00           O  
ATOM   4829  N   ASP A 300      57.850  71.760  56.520  1.00  0.00           N  
ATOM   4830  HN  ASP A 300      57.590  71.820  55.560  1.00  0.00           H  
ATOM   4831  CA  ASP A 300      56.740  72.050  57.440  1.00  0.00           C  
ATOM   4832  HA  ASP A 300      57.210  72.780  58.090  1.00  0.00           H  
ATOM   4833  CB  ASP A 300      55.480  72.610  56.700  1.00  0.00           C  
ATOM   4834  HB1 ASP A 300      55.100  71.880  55.950  1.00  0.00           H  
ATOM   4835  HB2 ASP A 300      55.920  73.490  56.180  1.00  0.00           H  
ATOM   4836  CG  ASP A 300      54.370  73.060  57.600  1.00  0.00           C  
ATOM   4837  OD1 ASP A 300      54.570  73.100  58.830  1.00  0.00           O  
ATOM   4838  OD2 ASP A 300      53.300  73.350  57.050  1.00  0.00           O1-
ATOM   4839  C   ASP A 300      56.370  70.950  58.370  1.00  0.00           C  
ATOM   4840  O   ASP A 300      55.660  70.020  57.980  1.00  0.00           O  
ATOM   4841  N   TYR A 301      56.800  70.880  59.710  1.00  0.00           N  
ATOM   4842  HN  TYR A 301      57.320  71.510  60.270  1.00  0.00           H  
ATOM   4843  CA  TYR A 301      56.450  69.820  60.640  1.00  0.00           C  
ATOM   4844  HA  TYR A 301      56.250  68.880  60.150  1.00  0.00           H  
ATOM   4845  CB  TYR A 301      57.630  69.540  61.520  1.00  0.00           C  
ATOM   4846  HB1 TYR A 301      57.350  69.200  62.540  1.00  0.00           H  
ATOM   4847  HB2 TYR A 301      58.100  70.520  61.740  1.00  0.00           H  
ATOM   4848  CG  TYR A 301      58.630  68.620  60.790  1.00  0.00           C  
ATOM   4849  CD1 TYR A 301      59.730  69.110  60.120  1.00  0.00           C  
ATOM   4850  HD1 TYR A 301      59.970  70.160  60.160  1.00  0.00           H  
ATOM   4851  CE1 TYR A 301      60.640  68.270  59.510  1.00  0.00           C  
ATOM   4852  HE1 TYR A 301      61.430  68.780  58.990  1.00  0.00           H  
ATOM   4853  CZ  TYR A 301      60.320  66.910  59.460  1.00  0.00           C  
ATOM   4854  OH  TYR A 301      61.160  65.970  58.800  1.00  0.00           O  
ATOM   4855  HH  TYR A 301      62.090  66.230  58.870  1.00  0.00           H  
ATOM   4856  CD2 TYR A 301      58.330  67.270  60.720  1.00  0.00           C  
ATOM   4857  HD2 TYR A 301      57.430  66.890  61.170  1.00  0.00           H  
ATOM   4858  CE2 TYR A 301      59.180  66.420  60.030  1.00  0.00           C  
ATOM   4859  HE2 TYR A 301      58.900  65.370  60.010  1.00  0.00           H  
ATOM   4860  C   TYR A 301      55.180  70.210  61.390  1.00  0.00           C  
ATOM   4861  O   TYR A 301      54.620  69.410  62.140  1.00  0.00           O  
ATOM   4862  N   GLY A 302      54.590  71.380  61.170  1.00  0.00           N  
ATOM   4863  HN  GLY A 302      54.920  72.110  60.580  1.00  0.00           H  
ATOM   4864  CA  GLY A 302      53.280  71.660  61.830  1.00  0.00           C  
ATOM   4865  HA1 GLY A 302      52.950  72.650  61.520  1.00  0.00           H  
ATOM   4866  HA2 GLY A 302      52.520  70.930  61.580  1.00  0.00           H  
ATOM   4867  C   GLY A 302      53.250  71.780  63.390  1.00  0.00           C  
ATOM   4868  O   GLY A 302      54.170  72.470  63.910  1.00  0.00           O  
ATOM   4869  N   ILE A 303      52.280  71.170  64.170  1.00  0.00           N  
ATOM   4870  HN  ILE A 303      51.600  70.640  63.670  1.00  0.00           H  
ATOM   4871  CA  ILE A 303      52.170  71.420  65.600  1.00  0.00           C  
ATOM   4872  HA  ILE A 303      52.050  72.490  65.670  1.00  0.00           H  
ATOM   4873  CB  ILE A 303      50.930  70.760  66.280  1.00  0.00           C  
ATOM   4874  HB  ILE A 303      50.020  71.160  65.780  1.00  0.00           H  
ATOM   4875  CG2 ILE A 303      51.090  69.240  66.080  1.00  0.00           C  
ATOM   4876 1HG2 ILE A 303      50.310  68.670  66.620  1.00  0.00           H  
ATOM   4877 2HG2 ILE A 303      51.020  69.110  64.980  1.00  0.00           H  
ATOM   4878 3HG2 ILE A 303      52.090  68.930  66.460  1.00  0.00           H  
ATOM   4879  CG1 ILE A 303      50.740  71.090  67.790  1.00  0.00           C  
ATOM   4880 1HG1 ILE A 303      51.540  70.630  68.410  1.00  0.00           H  
ATOM   4881 2HG1 ILE A 303      49.780  70.640  68.130  1.00  0.00           H  
ATOM   4882  CD  ILE A 303      50.640  72.630  68.020  1.00  0.00           C  
ATOM   4883  HD1 ILE A 303      49.920  73.130  67.340  1.00  0.00           H  
ATOM   4884  HD2 ILE A 303      50.480  72.840  69.100  1.00  0.00           H  
ATOM   4885  HD3 ILE A 303      51.560  73.220  67.860  1.00  0.00           H  
ATOM   4886  C   ILE A 303      53.420  71.060  66.390  1.00  0.00           C  
ATOM   4887  O   ILE A 303      53.770  71.630  67.390  1.00  0.00           O  
ATOM   4888  N   LEU A 304      54.250  70.140  65.870  1.00  0.00           N  
ATOM   4889  HN  LEU A 304      53.990  69.940  64.930  1.00  0.00           H  
ATOM   4890  CA  LEU A 304      55.540  69.690  66.470  1.00  0.00           C  
ATOM   4891  HA  LEU A 304      55.330  69.410  67.490  1.00  0.00           H  
ATOM   4892  CB  LEU A 304      56.280  68.570  65.600  1.00  0.00           C  
ATOM   4893  HB1 LEU A 304      57.150  68.250  66.200  1.00  0.00           H  
ATOM   4894  HB2 LEU A 304      56.600  69.000  64.620  1.00  0.00           H  
ATOM   4895  CG  LEU A 304      55.490  67.240  65.390  1.00  0.00           C  
ATOM   4896  HG  LEU A 304      54.630  67.610  64.800  1.00  0.00           H  
ATOM   4897  CD1 LEU A 304      56.350  66.310  64.460  1.00  0.00           C  
ATOM   4898 1HD1 LEU A 304      57.230  65.930  65.020  1.00  0.00           H  
ATOM   4899 2HD1 LEU A 304      55.740  65.460  64.080  1.00  0.00           H  
ATOM   4900 3HD1 LEU A 304      56.670  66.930  63.590  1.00  0.00           H  
ATOM   4901  CD2 LEU A 304      55.070  66.500  66.720  1.00  0.00           C  
ATOM   4902 1HD2 LEU A 304      54.400  65.650  66.490  1.00  0.00           H  
ATOM   4903 2HD2 LEU A 304      55.880  66.210  67.420  1.00  0.00           H  
ATOM   4904 3HD2 LEU A 304      54.500  67.230  67.320  1.00  0.00           H  
ATOM   4905  C   LEU A 304      56.470  70.840  66.680  1.00  0.00           C  
ATOM   4906  O   LEU A 304      57.250  70.880  67.630  1.00  0.00           O  
ATOM   4907  N   ASN A 305      56.420  71.850  65.830  1.00  0.00           N  
ATOM   4908  HN  ASN A 305      55.880  71.840  65.000  1.00  0.00           H  
ATOM   4909  CA  ASN A 305      57.280  72.990  65.950  1.00  0.00           C  
ATOM   4910  HA  ASN A 305      58.260  72.540  65.920  1.00  0.00           H  
ATOM   4911  CB  ASN A 305      57.100  73.940  64.790  1.00  0.00           C  
ATOM   4912  HB1 ASN A 305      57.800  74.790  64.970  1.00  0.00           H  
ATOM   4913  HB2 ASN A 305      56.100  74.400  64.660  1.00  0.00           H  
ATOM   4914  CG  ASN A 305      57.490  73.210  63.500  1.00  0.00           C  
ATOM   4915  OD1 ASN A 305      58.050  72.120  63.500  1.00  0.00           O  
ATOM   4916  ND2 ASN A 305      57.340  73.820  62.340  1.00  0.00           N  
ATOM   4917 1HD2 ASN A 305      56.750  74.620  62.220  1.00  0.00           H  
ATOM   4918 2HD2 ASN A 305      57.850  73.460  61.560  1.00  0.00           H  
ATOM   4919  C   ASN A 305      57.090  73.770  67.250  1.00  0.00           C  
ATOM   4920  O   ASN A 305      58.060  74.160  67.860  1.00  0.00           O  
ATOM   4921  N   LYS A 306      55.890  74.000  67.780  1.00  0.00           N  
ATOM   4922  HN  LYS A 306      55.130  73.680  67.220  1.00  0.00           H  
ATOM   4923  CA  LYS A 306      55.560  74.360  69.150  1.00  0.00           C  
ATOM   4924  HA  LYS A 306      55.920  75.340  69.410  1.00  0.00           H  
ATOM   4925  CB  LYS A 306      54.080  74.460  69.480  1.00  0.00           C  
ATOM   4926  HB1 LYS A 306      53.870  74.370  70.570  1.00  0.00           H  
ATOM   4927  HB2 LYS A 306      53.610  73.480  69.270  1.00  0.00           H  
ATOM   4928  CG  LYS A 306      53.380  75.650  68.860  1.00  0.00           C  
ATOM   4929  HG1 LYS A 306      52.300  75.400  68.940  1.00  0.00           H  
ATOM   4930  HG2 LYS A 306      53.590  75.810  67.780  1.00  0.00           H  
ATOM   4931  CD  LYS A 306      53.420  77.000  69.660  1.00  0.00           C  
ATOM   4932  HD1 LYS A 306      53.010  76.870  70.680  1.00  0.00           H  
ATOM   4933  HD2 LYS A 306      54.440  77.460  69.690  1.00  0.00           H  
ATOM   4934  CE  LYS A 306      52.400  77.950  68.980  1.00  0.00           C  
ATOM   4935  HE1 LYS A 306      51.350  77.590  68.890  1.00  0.00           H  
ATOM   4936  HE2 LYS A 306      52.780  78.070  67.940  1.00  0.00           H  
ATOM   4937  NZ  LYS A 306      52.390  79.320  69.590  1.00  0.00           N1+
[truncated: 104,421 more chars]
