# Supplementary material for: Catalytic Tunnel Dynamics Explain Functional Divergence of FAD2 Homologs Underlying the Oleic-to-Linoleic Ratio in Cornus wilsoniana
Source: Biology (Basel). 2026 Jan 14;15(2):145. doi: 10.3390/biology15020145 (PMC12838259; doi:10.3390/biology15020145)
Supplement: Supplementary file 1 [file biology-15-00145-s001.zip › caver_output/CW02G01750/40 ns/data/clustering.txt]

15 total tunnels
-1 by assign
15 by murtagh
c 4 1.203098091535211
46 
c 8 1.1074963892212815
45 
c 11 1.109852752949917
82 
c 16 1.7444245681945258
41 
c 17 1.2608030051601438
79 
c 19 1.618495080253026
27 
c 20 1.7444245681945258
76 
c 21 1.1003697201589475
31 
