# Supplementary material for: Catalytic Tunnel Dynamics Explain Functional Divergence of FAD2 Homologs Underlying the Oleic-to-Linoleic Ratio in Cornus wilsoniana
Source: Biology (Basel). 2026 Jan 14;15(2):145. doi: 10.3390/biology15020145 (PMC12838259; doi:10.3390/biology15020145)
Supplement: Supplementary file 1 [file biology-15-00145-s001.zip › caver_output/CW02G01750/40 ns/data/clusters_timeless/tun_cl_001_1.pdb]

ATOM      1  H   FIL T   1      65.835  64.265  64.170        1.74              
ATOM      2  H   FIL T   1      66.711  64.728  64.300        2.33              
CONECT    1    2
ATOM      3  H   FIL T   1      67.583  65.136  64.456        3.03              
CONECT    2    3
ATOM      4  H   FIL T   1      68.482  64.704  64.526        3.11              
CONECT    3    4
ATOM      5  H   FIL T   1      69.382  64.273  64.594        3.40              
CONECT    4    5
ATOM      6  H   FIL T   1      70.274  64.000  64.828        3.86              
CONECT    5    6
ATOM      7  H   FIL T   1      70.771  64.600  65.279        3.84              
CONECT    6    7
ATOM      8  H   FIL T   1      71.325  65.145  65.040        3.54              
CONECT    7    8
ATOM      9  H   FIL T   1      71.988  65.720  64.574        3.26              
CONECT    8    9
ATOM     10  H   FIL T   1      72.646  66.301  64.096        3.18              
CONECT    9   10
ATOM     11  H   FIL T   1      73.467  66.752  63.893        3.00              
CONECT   10   11
ATOM     12  H   FIL T   1      74.308  67.232  63.735        2.94              
CONECT   11   12
ATOM     13  H   FIL T   1      75.219  67.580  63.515        3.09              
CONECT   12   13
ATOM     14  H   FIL T   1      76.106  67.468  63.447        3.11              
CONECT   13   14
ATOM     15  H   FIL T   1      76.994  67.446  63.881        2.92              
CONECT   14   15
ATOM     16  H   FIL T   1      77.881  67.339  64.321        2.86              
CONECT   15   16
