# Supplementary material for: Catalytic Tunnel Dynamics Explain Functional Divergence of FAD2 Homologs Underlying the Oleic-to-Linoleic Ratio in Cornus wilsoniana
Source: Biology (Basel). 2026 Jan 14;15(2):145. doi: 10.3390/biology15020145 (PMC12838259; doi:10.3390/biology15020145)
Supplement: Supplementary file 1 [file biology-15-00145-s001.zip › caver_output/CW02G01750/40 ns/data/clusters_timeless/tun_cl_002_1.pdb]

ATOM      1  H   FIL T   2      65.835  64.265  64.170        1.74              
ATOM      2  H   FIL T   2      66.711  64.728  64.300        2.33              
CONECT    1    2
ATOM      3  H   FIL T   2      67.583  65.136  64.456        3.03              
CONECT    2    3
ATOM      4  H   FIL T   2      68.482  64.704  64.526        3.11              
CONECT    3    4
ATOM      5  H   FIL T   2      69.382  64.273  64.594        3.40              
CONECT    4    5
ATOM      6  H   FIL T   2      70.237  63.901  64.786        3.81              
CONECT    5    6
ATOM      7  H   FIL T   2      70.351  62.920  64.941        3.59              
CONECT    6    7
ATOM      8  H   FIL T   2      70.644  62.048  65.237        3.59              
CONECT    7    8
ATOM      9  H   FIL T   2      70.908  61.184  65.605        3.71              
CONECT    8    9
ATOM     10  H   FIL T   2      71.201  60.316  65.266        3.53              
CONECT    9   10
ATOM     11  H   FIL T   2      71.303  59.467  64.809        3.33              
CONECT   10   11
ATOM     12  H   FIL T   2      71.696  58.996  64.045        3.08              
CONECT   11   12
ATOM     13  H   FIL T   2      72.312  58.426  63.607        2.74              
CONECT   12   13
ATOM     14  H   FIL T   2      72.952  57.746  63.339        2.41              
CONECT   13   14
ATOM     15  H   FIL T   2      73.621  57.129  63.358        2.04              
CONECT   14   15
ATOM     16  H   FIL T   2      74.076  56.283  63.462        1.96              
CONECT   15   16
ATOM     17  H   FIL T   2      74.541  55.398  63.435        2.06              
CONECT   16   17
ATOM     18  H   FIL T   2      74.962  54.576  63.376        2.37              
CONECT   17   18
ATOM     19  H   FIL T   2      75.453  53.819  63.456        2.83              
CONECT   18   19
ATOM     20  H   FIL T   2      75.304  53.012  63.052        3.07              
CONECT   19   20
ATOM     21  H   FIL T   2      76.177  52.822  62.602        2.60              
CONECT   20   21
ATOM     22  H   FIL T   2      76.853  52.701  61.891        2.19              
CONECT   21   22
ATOM     23  H   FIL T   2      77.495  52.545  61.141        1.98              
CONECT   22   23
ATOM     24  H   FIL T   2      78.228  52.464  60.510        1.97              
CONECT   23   24
