# Supplementary material for: Catalytic Tunnel Dynamics Explain Functional Divergence of FAD2 Homologs Underlying the Oleic-to-Linoleic Ratio in Cornus wilsoniana
Source: Biology (Basel). 2026 Jan 14;15(2):145. doi: 10.3390/biology15020145 (PMC12838259; doi:10.3390/biology15020145)
Supplement: Supplementary file 1 [file biology-15-00145-s001.zip › caver_output/CW02G01750/40 ns/data/clusters_timeless/tun_cl_004_1.pdb]

ATOM      1  H   FIL T   4      65.835  64.265  64.170        1.74              
ATOM      2  H   FIL T   4      66.711  64.728  64.300        2.33              
CONECT    1    2
ATOM      3  H   FIL T   4      67.496  65.216  64.458        3.01              
CONECT    2    3
ATOM      4  H   FIL T   4      67.134  66.004  64.955        3.10              
CONECT    3    4
ATOM      5  H   FIL T   4      66.749  66.702  64.794        2.91              
CONECT    4    5
ATOM      6  H   FIL T   4      66.196  67.165  64.141        2.35              
CONECT    5    6
ATOM      7  H   FIL T   4      65.727  67.521  63.333        1.89              
CONECT    6    7
ATOM      8  H   FIL T   4      65.192  68.025  62.711        1.72              
CONECT    7    8
ATOM      9  H   FIL T   4      64.832  68.287  61.853        1.70              
CONECT    8    9
ATOM     10  H   FIL T   4      64.252  68.675  61.325        1.49              
CONECT    9   10
ATOM     11  H   FIL T   4      63.917  69.208  60.650        1.27              
CONECT   10   11
ATOM     12  H   FIL T   4      63.956  69.647  59.752        1.24              
CONECT   11   12
ATOM     13  H   FIL T   4      63.712  70.040  58.889        1.41              
CONECT   12   13
ATOM     14  H   FIL T   4      63.574  70.820  58.506        1.40              
CONECT   13   14
ATOM     15  H   FIL T   4      63.593  71.797  58.404        1.38              
CONECT   14   15
ATOM     16  H   FIL T   4      63.070  72.499  58.428        1.38              
CONECT   15   16
ATOM     17  H   FIL T   4      62.290  72.808  58.495        1.39              
CONECT   16   17
ATOM     18  H   FIL T   4      61.532  73.378  58.296        1.34              
CONECT   17   18
ATOM     19  H   FIL T   4      60.882  73.816  57.703        1.32              
CONECT   18   19
