# Supplementary material for: Catalytic Tunnel Dynamics Explain Functional Divergence of FAD2 Homologs Underlying the Oleic-to-Linoleic Ratio in Cornus wilsoniana
Source: Biology (Basel). 2026 Jan 14;15(2):145. doi: 10.3390/biology15020145 (PMC12838259; doi:10.3390/biology15020145)
Supplement: Supplementary file 1 [file biology-15-00145-s001.zip › caver_output/CW02G01750/40 ns/data/clusters_timeless/tun_cl_005_1.pdb]

ATOM      1  H   FIL T   5      65.835  64.265  64.170        1.74              
ATOM      2  H   FIL T   5      66.711  64.728  64.300        2.33              
CONECT    1    2
ATOM      3  H   FIL T   5      67.583  65.136  64.456        3.03              
CONECT    2    3
ATOM      4  H   FIL T   5      68.482  64.704  64.526        3.11              
CONECT    3    4
ATOM      5  H   FIL T   5      69.382  64.273  64.594        3.40              
CONECT    4    5
ATOM      6  H   FIL T   5      70.237  63.901  64.786        3.81              
CONECT    5    6
ATOM      7  H   FIL T   5      70.351  62.920  64.941        3.59              
CONECT    6    7
ATOM      8  H   FIL T   5      70.644  62.048  65.237        3.59              
CONECT    7    8
ATOM      9  H   FIL T   5      70.908  61.184  65.605        3.71              
CONECT    8    9
ATOM     10  H   FIL T   5      71.201  60.316  65.266        3.53              
CONECT    9   10
ATOM     11  H   FIL T   5      71.303  59.467  64.809        3.33              
CONECT   10   11
ATOM     12  H   FIL T   5      71.413  59.297  63.905        2.98              
CONECT   11   12
ATOM     13  H   FIL T   5      71.346  59.367  62.935        2.50              
CONECT   12   13
ATOM     14  H   FIL T   5      71.236  59.398  61.961        2.17              
CONECT   13   14
ATOM     15  H   FIL T   5      71.020  59.645  61.047        2.01              
CONECT   14   15
ATOM     16  H   FIL T   5      70.969  59.606  60.078        1.84              
CONECT   15   16
ATOM     17  H   FIL T   5      71.170  59.311  59.165        1.78              
CONECT   16   17
ATOM     18  H   FIL T   5      71.499  59.298  58.266        1.83              
CONECT   17   18
ATOM     19  H   FIL T   5      71.850  59.504  57.353        2.10              
CONECT   18   19
ATOM     20  H   FIL T   5      72.082  59.771  56.441        2.33              
CONECT   19   20
ATOM     21  H   FIL T   5      72.225  59.743  55.510        2.40              
CONECT   20   21
ATOM     22  H   FIL T   5      72.111  59.313  54.721        2.37              
CONECT   21   22
ATOM     23  H   FIL T   5      72.562  58.770  54.227        2.20              
CONECT   22   23
ATOM     24  H   FIL T   5      73.384  58.233  54.414        1.79              
CONECT   23   24
ATOM     25  H   FIL T   5      74.209  57.716  54.642        1.66              
CONECT   24   25
ATOM     26  H   FIL T   5      75.164  57.466  54.642        1.57              
CONECT   25   26
ATOM     27  H   FIL T   5      75.974  57.246  54.419        1.55              
CONECT   26   27
ATOM     28  H   FIL T   5      76.913  57.480  54.504        1.29              
CONECT   27   28
ATOM     29  H   FIL T   5      77.890  57.648  54.633        1.33              
CONECT   28   29
ATOM     30  H   FIL T   5      78.819  57.547  54.337        1.57              
CONECT   29   30
ATOM     31  H   FIL T   5      79.749  57.837  54.536        1.57              
CONECT   30   31
