# Supplementary material for: Catalytic Tunnel Dynamics Explain Functional Divergence of FAD2 Homologs Underlying the Oleic-to-Linoleic Ratio in Cornus wilsoniana
Source: Biology (Basel). 2026 Jan 14;15(2):145. doi: 10.3390/biology15020145 (PMC12838259; doi:10.3390/biology15020145)
Supplement: Supplementary file 1 [file biology-15-00145-s001.zip › caver_output/CW02G01750/40 ns/data/clusters_timeless/tun_cl_006_1.pdb]

ATOM      1  H   FIL T   6      65.835  64.265  64.170        1.74              
ATOM      2  H   FIL T   6      66.711  64.728  64.300        2.33              
CONECT    1    2
ATOM      3  H   FIL T   6      67.583  65.136  64.456        3.03              
CONECT    2    3
ATOM      4  H   FIL T   6      68.482  64.704  64.526        3.11              
CONECT    3    4
ATOM      5  H   FIL T   6      69.382  64.273  64.594        3.40              
CONECT    4    5
ATOM      6  H   FIL T   6      70.237  63.901  64.786        3.81              
CONECT    5    6
ATOM      7  H   FIL T   6      70.351  62.920  64.941        3.59              
CONECT    6    7
ATOM      8  H   FIL T   6      70.644  62.048  65.237        3.59              
CONECT    7    8
ATOM      9  H   FIL T   6      70.908  61.184  65.605        3.71              
CONECT    8    9
ATOM     10  H   FIL T   6      71.201  60.316  65.266        3.53              
CONECT    9   10
ATOM     11  H   FIL T   6      71.212  59.439  64.868        3.29              
CONECT   10   11
ATOM     12  H   FIL T   6      70.543  58.727  64.660        2.79              
CONECT   11   12
ATOM     13  H   FIL T   6      69.637  58.310  64.625        2.34              
CONECT   12   13
ATOM     14  H   FIL T   6      68.726  57.899  64.595        2.13              
CONECT   13   14
ATOM     15  H   FIL T   6      67.815  57.488  64.564        2.21              
CONECT   14   15
ATOM     16  H   FIL T   6      67.401  56.814  64.631        2.14              
CONECT   15   16
ATOM     17  H   FIL T   6      66.811  56.035  64.481        1.89              
CONECT   16   17
ATOM     18  H   FIL T   6      66.190  55.371  64.080        1.83              
CONECT   17   18
ATOM     19  H   FIL T   6      65.601  54.861  63.518        2.00              
CONECT   18   19
ATOM     20  H   FIL T   6      64.855  54.461  63.354        1.72              
CONECT   19   20
ATOM     21  H   FIL T   6      63.964  54.011  63.301        1.63              
CONECT   20   21
ATOM     22  H   FIL T   6      63.113  53.644  63.331        1.80              
CONECT   21   22
ATOM     23  H   FIL T   6      62.290  54.002  63.125        1.54              
CONECT   22   23
ATOM     24  H   FIL T   6      61.811  54.148  62.339        1.41              
CONECT   23   24
ATOM     25  H   FIL T   6      61.477  54.318  61.503        1.22              
CONECT   24   25
ATOM     26  H   FIL T   6      60.894  54.765  60.825        1.11              
CONECT   25   26
ATOM     27  H   FIL T   6      60.310  55.213  60.148        1.41              
CONECT   26   27
ATOM     28  H   FIL T   6      59.877  55.316  59.271        1.78              
CONECT   27   28
ATOM     29  H   FIL T   6      59.232  55.018  58.654        1.95              
CONECT   28   29
ATOM     30  H   FIL T   6      59.078  54.392  57.959        2.11              
CONECT   29   30
ATOM     31  H   FIL T   6      59.374  53.733  57.268        2.42              
CONECT   30   31
ATOM     32  H   FIL T   6      59.740  53.111  56.604        2.92              
CONECT   31   32
