# Supplementary material for: Catalytic Tunnel Dynamics Explain Functional Divergence of FAD2 Homologs Underlying the Oleic-to-Linoleic Ratio in Cornus wilsoniana
Source: Biology (Basel). 2026 Jan 14;15(2):145. doi: 10.3390/biology15020145 (PMC12838259; doi:10.3390/biology15020145)
Supplement: Supplementary file 1 [file biology-15-00145-s001.zip › caver_output/CW02G01750/40 ns/data/clusters_timeless/tun_cl_007_1.pdb]

ATOM      1  H   FIL T   7      65.835  64.265  64.170        1.74              
ATOM      2  H   FIL T   7      66.711  64.728  64.300        2.33              
CONECT    1    2
ATOM      3  H   FIL T   7      67.583  65.136  64.456        3.03              
CONECT    2    3
ATOM      4  H   FIL T   7      68.482  64.704  64.526        3.11              
CONECT    3    4
ATOM      5  H   FIL T   7      69.382  64.273  64.594        3.40              
CONECT    4    5
ATOM      6  H   FIL T   7      70.274  64.000  64.828        3.86              
CONECT    5    6
ATOM      7  H   FIL T   7      70.771  64.600  65.279        3.84              
CONECT    6    7
ATOM      8  H   FIL T   7      71.325  65.145  65.040        3.54              
CONECT    7    8
ATOM      9  H   FIL T   7      71.988  65.720  64.574        3.26              
CONECT    8    9
ATOM     10  H   FIL T   7      72.646  66.301  64.096        3.18              
CONECT    9   10
ATOM     11  H   FIL T   7      73.467  66.752  63.893        3.00              
CONECT   10   11
ATOM     12  H   FIL T   7      74.248  67.292  64.091        2.68              
CONECT   11   12
ATOM     13  H   FIL T   7      75.058  67.741  64.468        2.38              
CONECT   12   13
ATOM     14  H   FIL T   7      75.807  68.185  64.890        2.30              
CONECT   13   14
ATOM     15  H   FIL T   7      75.888  68.571  65.808        1.89              
CONECT   14   15
ATOM     16  H   FIL T   7      75.915  69.011  66.637        1.68              
CONECT   15   16
ATOM     17  H   FIL T   7      75.572  68.886  67.531        1.42              
CONECT   16   17
ATOM     18  H   FIL T   7      75.125  68.841  68.425        1.40              
CONECT   17   18
ATOM     19  H   FIL T   7      74.610  69.082  69.144        1.41              
CONECT   18   19
ATOM     20  H   FIL T   7      74.734  69.639  69.785        1.13              
CONECT   19   20
ATOM     21  H   FIL T   7      74.475  70.147  70.582        1.20              
CONECT   20   21
ATOM     22  H   FIL T   7      74.702  70.807  71.205        1.33              
CONECT   21   22
ATOM     23  H   FIL T   7      74.981  71.369  71.411        1.37              
CONECT   22   23
ATOM     24  H   FIL T   7      75.320  71.650  72.220        1.23              
CONECT   23   24
ATOM     25  H   FIL T   7      75.863  72.012  72.866        1.39              
CONECT   24   25
ATOM     26  H   FIL T   7      76.432  72.727  73.249        1.69              
CONECT   25   26
ATOM     27  H   FIL T   7      77.041  73.148  73.793        1.95              
CONECT   26   27
ATOM     28  H   FIL T   7      77.492  73.580  74.325        2.00              
CONECT   27   28
