# Supplementary material for: Catalytic Tunnel Dynamics Explain Functional Divergence of FAD2 Homologs Underlying the Oleic-to-Linoleic Ratio in Cornus wilsoniana
Source: Biology (Basel). 2026 Jan 14;15(2):145. doi: 10.3390/biology15020145 (PMC12838259; doi:10.3390/biology15020145)
Supplement: Supplementary file 1 [file biology-15-00145-s001.zip › caver_output/CW02G01750/40 ns/data/clusters_timeless/tun_cl_008_1.pdb]

ATOM      1  H   FIL T   8      65.835  64.265  64.170        1.74              
ATOM      2  H   FIL T   8      66.711  64.728  64.300        2.33              
CONECT    1    2
ATOM      3  H   FIL T   8      67.583  65.136  64.456        3.03              
CONECT    2    3
ATOM      4  H   FIL T   8      67.547  65.830  65.173        3.16              
CONECT    3    4
ATOM      5  H   FIL T   8      67.834  66.290  65.832        3.42              
CONECT    4    5
ATOM      6  H   FIL T   8      68.597  66.857  65.963        3.19              
CONECT    5    6
ATOM      7  H   FIL T   8      69.114  67.697  65.797        2.85              
CONECT    6    7
ATOM      8  H   FIL T   8      69.485  68.481  65.879        2.58              
CONECT    7    8
ATOM      9  H   FIL T   8      69.465  69.109  66.656        2.08              
CONECT    8    9
ATOM     10  H   FIL T   8      69.460  69.794  67.385        1.78              
CONECT    9   10
ATOM     11  H   FIL T   8      69.359  70.204  68.138        1.68              
CONECT   10   11
ATOM     12  H   FIL T   8      69.660  70.940  68.308        1.66              
CONECT   11   12
ATOM     13  H   FIL T   8      70.000  71.813  68.642        1.66              
CONECT   12   13
ATOM     14  H   FIL T   8      70.220  72.468  69.264        1.78              
CONECT   13   14
ATOM     15  H   FIL T   8      70.056  73.106  69.915        1.80              
CONECT   14   15
ATOM     16  H   FIL T   8      69.704  73.668  70.663        1.94              
CONECT   15   16
ATOM     17  H   FIL T   8      69.485  73.832  71.495        1.94              
CONECT   16   17
ATOM     18  H   FIL T   8      69.546  74.385  72.253        1.96              
CONECT   17   18
ATOM     19  H   FIL T   8      69.428  74.870  73.071        2.10              
CONECT   18   19
ATOM     20  H   FIL T   8      69.005  75.394  73.810        2.45              
CONECT   19   20
ATOM     21  H   FIL T   8      69.213  75.982  74.313        2.64              
CONECT   20   21
ATOM     22  H   FIL T   8      69.325  76.846  74.378        2.29              
CONECT   21   22
ATOM     23  H   FIL T   8      69.749  77.717  74.623        1.97              
CONECT   22   23
ATOM     24  H   FIL T   8      70.093  78.528  74.554        1.65              
CONECT   23   24
ATOM     25  H   FIL T   8      70.675  79.204  74.141        1.31              
CONECT   24   25
ATOM     26  H   FIL T   8      71.216  80.031  73.988        1.18              
CONECT   25   26
ATOM     27  H   FIL T   8      71.434  80.768  74.393        1.11              
CONECT   26   27
ATOM     28  H   FIL T   8      71.512  81.590  74.848        1.25              
CONECT   27   28
