# Supplementary material for: Catalytic Tunnel Dynamics Explain Functional Divergence of FAD2 Homologs Underlying the Oleic-to-Linoleic Ratio in Cornus wilsoniana
Source: Biology (Basel). 2026 Jan 14;15(2):145. doi: 10.3390/biology15020145 (PMC12838259; doi:10.3390/biology15020145)
Supplement: Supplementary file 1 [file biology-15-00145-s001.zip › caver_output/CW02G01750/40 ns/data/times.txt]

== Times in milliseconds (fraction) ==
VD corrections: 69.995200 (0.01)
VD corrections build: 57.663400 (0.01)
VD corrections search: 12.315400 (0.0)
Voronoi Diagram construction: 2373.228600 (0.63)
all: 3715.288000 (1.0)
approximate and shatter: 37.142000 (0.0)
average surface usage: 1.740800 (0.0)
cluster tunnels: 45.413400 (0.01)
compute tunnels: 218.255300 (0.05)
compute tunnels: remove inner shell: 18.403300 (0.0)
compute tunnels: remove outer shell: 16.124600 (0.0)
compute tunnels: rest tunnels 1: 18.625700 (0.0)
compute tunnels: rest tunnels 2: 95.137600 (0.02)
compute tunnels: rest tunnels 3: 35.963000 (0.0)
dijkstra: 7.998500 (0.0)
dijkstra get bottleneck: 36.658900 (0.0)
find tunnels: 2792.822300 (0.75)
layers 1: 12.763200 (0.0)
layers 3: 23.162700 (0.0)
layers 4: 0.629000 (0.0)
loading Tunnels: 16.271900 (0.0)
loading edges: 28.526600 (0.0)
output analyses: 872.595100 (0.23)
redundant tunnels removal (frame clustering): 37.350300 (0.01)
saving edges: 1.889300 (0.0)
saving tunnels: 14.491800 (0.0)
saving visualization: 31.586400 (0.0)
statistics clusters: 14.41900 (0.0)
statistics profile heat maps: 93.921000 (0.02)
statistics tunnel-lining atoms: 633.163400 (0.17)
tunnel characteristics: 1.442000 (0.0)
tunnel profiles: 4.846100 (0.0)
voronoi diagram construction: 1. pre: 13.890000 (0.0)
voronoi diagram construction: 2. tri: 1452.587400 (0.39)
voronoi diagram construction: 3. tetra: 116.322100 (0.03)
voronoi diagram construction: 4. vd cr: 47.919300 (0.01)
voronoi diagram construction: 4b. greatest: 58.44400 (0.01)
voronoi diagram construction: 5. gates: 602.932500 (0.16)
voronoi diagram construction: 6. test: 0.800 (0.0)
voronoi diagram construction: procedure: 2291.765800 (0.61)
whole_clustering: 17.640700 (0.0)
