# Supplementary material for: Catalytic Tunnel Dynamics Explain Functional Divergence of FAD2 Homologs Underlying the Oleic-to-Linoleic Ratio in Cornus wilsoniana
Source: Biology (Basel). 2026 Jan 14;15(2):145. doi: 10.3390/biology15020145 (PMC12838259; doi:10.3390/biology15020145)
Supplement: Supplementary file 1 [file biology-15-00145-s001.zip › caver_output/CW02G01750/40 ns/data/tree.txt]

14	15	0.7959422	16
2	1	1.1281785	17
11	6	1.232769	18
16	13	1.4156429	19
10	4	1.8916205	20
7	3	2.3446805	21
19	8	2.8503428	22
12	20	3.5866573	23
9	17	5.1825905	24
18	21	6.11592	25
24	23	7.357906	26
22	25	9.515253	27
26	5	11.011309	28
27	28	14.385525	29
