# Supplementary material for: Catalytic Tunnel Dynamics Explain Functional Divergence of FAD2 Homologs Underlying the Oleic-to-Linoleic Ratio in Cornus wilsoniana
Source: Biology (Basel). 2026 Jan 14;15(2):145. doi: 10.3390/biology15020145 (PMC12838259; doi:10.3390/biology15020145)
Supplement: Supplementary file 1 [file biology-15-00145-s001.zip › caver_output/CW02G01750/40 ns/data/tree_.txt]

13	14	0.7959422
1	0	1.1281785
10	5	1.232769
13	12	1.4156429
9	3	1.8916205
6	2	2.3446805
13	7	2.8503428
11	9	3.5866573
8	1	5.1825905
10	6	6.11592
8	11	7.357906
13	10	9.515253
8	4	11.011309
13	8	14.385525
