# Supplementary material for: Catalytic Tunnel Dynamics Explain Functional Divergence of FAD2 Homologs Underlying the Oleic-to-Linoleic Ratio in Cornus wilsoniana
Source: Biology (Basel). 2026 Jan 14;15(2):145. doi: 10.3390/biology15020145 (PMC12838259; doi:10.3390/biology15020145)
Supplement: Supplementary file 1 [file biology-15-00145-s001.zip › caver_output/CW02G01750/40 ns/log.txt]

Caver computation started.
Settings loaded from:
D:\CAVER OUT\caver_output\9\inputs\config_2025-12-11-16-42.txt

Basic parameters:
starting_point_coordinates [64.733, 63.394, 64.32]
probe_radius 0.9
shell_radius 3.0
shell_depth 4.0
frame_weighting_coefficient 1.0
frame_clustering_threshold 1.0

*** Processing 40.pdb ***
58 atoms removed from these residues: CL, ol1.
80 redundant tunnels removed.
15 tunnels stored.

Loading tunnels from D:\CAVER OUT\caver_output\9\data\tunnels\tunnels_40.pdb.obj
Loaded 15 tunnels for 40.pdb.
15 tunnels successfully loaded.

Computing average surface for 15 tunnels.
Average surface represented by 15 points.
Computing distance matrix using weighting_coefficient 1.0.
Performing average link hierarchical of 15 tunnels clustering to create D:\CAVER OUT\caver_output\9\data\tree_.txt.
Total java memory: 5592 MB.
Allocating 5392 MB of RAM...
Maximum allowed cluster-cluster distance matrix size is 51926, in case of memory error in the next computation phase, try to set the parameter murtagh_matrix_size to a lower value in config.txt.
15 tunnels clustered into 8 clusters using clustering_threshold 3.5.

Leaving only the cheapest tunnel per cluster per snapshot - 8 tunnels kept.
Statistical analysis of results started.
Saving summary information.
Saving profile heat maps.
Saving tunnel characteristics.
Saving tunnel-lining residues and atoms.
58 atoms removed from these residues: CL, ol1.
Saving bottlenecks.
58 atoms removed from these residues: CL, ol1.
Saving tunnel profiles.
Statistical analysis finished.
Visualizations started.
Cluster subsampling for visualization: random.
Visualizations finished.

Finished successfully.

-----------------------------------------------------------------------
 Thank you for using CAVER, please cite:

 Chovancova, E., Pavelka, A., Benes, P., Strnad, O., Brezovsky, J.,
 Kozlikova, B., Gora, A., Sustr, V., Klvana, M., Medek, P.,
 Biedermannova, L., Sochor, J. Damborsky, J. (2012) CAVER 3.0: A Tool
 for the Analysis of Transport Pathways in Dynamic Protein Structures.
 PLoS Comput Biol 8: e1002708. doi:10.1371/journal.pcbi.1002708
-----------------------------------------------------------------------
