# Supplementary material for: Catalytic Tunnel Dynamics Explain Functional Divergence of FAD2 Homologs Underlying the Oleic-to-Linoleic Ratio in Cornus wilsoniana
Source: Biology (Basel). 2026 Jan 14;15(2):145. doi: 10.3390/biology15020145 (PMC12838259; doi:10.3390/biology15020145)
Supplement: Supplementary file 1 [file biology-15-00145-s001.zip › caver_output/CW02G01750/40 ns/pymol/atoms.py]

cmd.select('T_1_atoms','none')
cmd.select('T_1_atoms','T_1_atoms id 1681 & structure')
cmd.select('T_1_atoms','T_1_atoms id 1683 & structure')
cmd.select('T_1_atoms','T_1_atoms id 1684 & structure')
cmd.select('T_1_atoms','T_1_atoms id 1686 & structure')
cmd.select('T_1_atoms','T_1_atoms id 1687 & structure')
cmd.select('T_1_atoms','T_1_atoms id 1688 & structure')
cmd.select('T_1_atoms','T_1_atoms id 1689 & structure')
cmd.select('T_1_atoms','T_1_atoms id 1690 & structure')
cmd.select('T_1_atoms','T_1_atoms id 1691 & structure')
cmd.select('T_1_atoms','T_1_atoms id 1731 & structure')
cmd.select('T_1_atoms','T_1_atoms id 1734 & structure')
cmd.select('T_1_atoms','T_1_atoms id 1735 & structure')
cmd.select('T_1_atoms','T_1_atoms id 1736 & structure')
cmd.select('T_1_atoms','T_1_atoms id 1737 & structure')
cmd.select('T_1_atoms','T_1_atoms id 1738 & structure')
cmd.select('T_1_atoms','T_1_atoms id 1739 & structure')
cmd.select('T_1_atoms','T_1_atoms id 1740 & structure')
cmd.select('T_1_atoms','T_1_atoms id 2165 & structure')
cmd.select('T_1_atoms','T_1_atoms id 2166 & structure')
cmd.select('T_1_atoms','T_1_atoms id 2167 & structure')
cmd.select('T_1_atoms','T_1_atoms id 2168 & structure')
cmd.select('T_1_atoms','T_1_atoms id 2169 & structure')
cmd.select('T_1_atoms','T_1_atoms id 2170 & structure')
cmd.select('T_1_atoms','T_1_atoms id 2171 & structure')
cmd.select('T_1_atoms','T_1_atoms id 2176 & structure')
cmd.select('T_1_atoms','T_1_atoms id 2177 & structure')
cmd.select('T_1_atoms','T_1_atoms id 2178 & structure')
cmd.select('T_1_atoms','T_1_atoms id 2179 & structure')
cmd.select('T_1_atoms','T_1_atoms id 2236 & structure')
cmd.select('T_1_atoms','T_1_atoms id 2238 & structure')
cmd.select('T_1_atoms','T_1_atoms id 2239 & structure')
cmd.select('T_1_atoms','T_1_atoms id 2240 & structure')
cmd.select('T_1_atoms','T_1_atoms id 2241 & structure')
cmd.select('T_1_atoms','T_1_atoms id 2242 & structure')
cmd.select('T_1_atoms','T_1_atoms id 2243 & structure')
cmd.select('T_1_atoms','T_1_atoms id 2244 & structure')
cmd.select('T_1_atoms','T_1_atoms id 2245 & structure')
cmd.select('T_1_atoms','T_1_atoms id 2246 & structure')
cmd.select('T_1_atoms','T_1_atoms id 2247 & structure')
cmd.select('T_1_atoms','T_1_atoms id 2248 & structure')
cmd.select('T_1_atoms','T_1_atoms id 2249 & structure')
cmd.select('T_1_atoms','T_1_atoms id 2250 & structure')
cmd.select('T_1_atoms','T_1_atoms id 2251 & structure')
cmd.select('T_1_atoms','T_1_atoms id 2252 & structure')
cmd.select('T_1_atoms','T_1_atoms id 2253 & structure')
cmd.select('T_1_atoms','T_1_atoms id 2255 & structure')
cmd.select('T_1_atoms','T_1_atoms id 2256 & structure')
cmd.select('T_1_atoms','T_1_atoms id 2301 & structure')
cmd.select('T_1_atoms','T_1_atoms id 2302 & structure')
cmd.select('T_1_atoms','T_1_atoms id 2303 & structure')
cmd.select('T_1_atoms','T_1_atoms id 2305 & structure')
cmd.select('T_1_atoms','T_1_atoms id 2306 & structure')
cmd.select('T_1_atoms','T_1_atoms id 2307 & structure')
cmd.select('T_1_atoms','T_1_atoms id 2308 & structure')
cmd.select('T_1_atoms','T_1_atoms id 2309 & structure')
cmd.select('T_1_atoms','T_1_atoms id 2310 & structure')
cmd.select('T_1_atoms','T_1_atoms id 2311 & structure')
cmd.select('T_1_atoms','T_1_atoms id 2312 & structure')
cmd.select('T_1_atoms','T_1_atoms id 2313 & structure')
cmd.select('T_1_atoms','T_1_atoms id 2314 & structure')
cmd.select('T_1_atoms','T_1_atoms id 2315 & structure')
cmd.select('T_1_atoms','T_1_atoms id 2316 & structure')
cmd.select('T_1_atoms','T_1_atoms id 2317 & structure')
cmd.select('T_1_atoms','T_1_atoms id 2318 & structure')
cmd.select('T_1_atoms','T_1_atoms id 2319 & structure')
cmd.select('T_1_atoms','T_1_atoms id 2320 & structure')
cmd.select('T_1_atoms','T_1_atoms id 2321 & structure')
cmd.select('T_1_atoms','T_1_atoms id 2322 & structure')
cmd.select('T_1_atoms','T_1_atoms id 2323 & structure')
cmd.select('T_1_atoms','T_1_atoms id 2324 & structure')
cmd.select('T_1_atoms','T_1_atoms id 2325 & structure')
cmd.select('T_1_atoms','T_1_atoms id 2326 & structure')
cmd.select('T_1_atoms','T_1_atoms id 2331 & structure')
cmd.select('T_1_atoms','T_1_atoms id 2332 & structure')
cmd.select('T_1_atoms','T_1_atoms id 2333 & structure')
cmd.select('T_1_atoms','T_1_atoms id 2334 & structure')
cmd.select('T_1_atoms','T_1_atoms id 2366 & structure')
cmd.select('T_1_atoms','T_1_atoms id 2491 & structure')
cmd.select('T_1_atoms','T_1_atoms id 3083 & structure')
cmd.select('T_1_atoms','T_1_atoms id 3084 & structure')
cmd.select('T_1_atoms','T_1_atoms id 3087 & structure')
cmd.select('T_1_atoms','T_1_atoms id 3088 & structure')
cmd.select('T_1_atoms','T_1_atoms id 4277 & structure')
cmd.select('T_1_atoms','T_1_atoms id 4278 & structure')
cmd.select('T_1_atoms','T_1_atoms id 4280 & structure')
cmd.select('T_1_atoms','T_1_atoms id 4281 & structure')
cmd.select('T_1_atoms','T_1_atoms id 4282 & structure')
cmd.select('T_1_atoms','T_1_atoms id 4284 & structure')
cmd.select('T_1_atoms','T_1_atoms id 4285 & structure')
cmd.select('T_1_atoms','T_1_atoms id 4286 & structure')
cmd.select('T_1_atoms','T_1_atoms id 4287 & structure')
cmd.select('T_1_atoms','T_1_atoms id 4288 & structure')
cmd.select('T_1_atoms','T_1_atoms id 4289 & structure')
cmd.select('T_1_atoms','T_1_atoms id 4290 & structure')
cmd.select('T_1_atoms','T_1_atoms id 4291 & structure')
cmd.select('T_1_atoms','T_1_atoms id 4292 & structure')
cmd.select('T_1_atoms','T_1_atoms id 4294 & structure')
cmd.select('T_1_atoms','T_1_atoms id 4295 & structure')
cmd.select('T_1_atoms','T_1_atoms id 4296 & structure')
cmd.select('T_1_atoms','T_1_atoms id 4297 & structure')
cmd.select('T_1_atoms','T_1_atoms id 4299 & structure')
cmd.select('T_1_atoms','T_1_atoms id 4300 & structure')
cmd.select('T_1_atoms','T_1_atoms id 4332 & structure')
cmd.select('T_1_atoms','T_1_atoms id 4333 & structure')
cmd.select('T_1_atoms','T_1_atoms id 4334 & structure')
cmd.select('T_1_atoms','T_1_atoms id 4335 & structure')
cmd.select('T_1_atoms','T_1_atoms id 4336 & structure')
cmd.select('T_1_atoms','T_1_atoms id 4337 & structure')
cmd.select('T_1_atoms','T_1_atoms id 4338 & structure')
cmd.select('T_1_atoms','T_1_atoms id 4339 & structure')
cmd.select('T_1_atoms','T_1_atoms id 4340 & structure')
cmd.select('T_1_atoms','T_1_atoms id 4341 & structure')
cmd.select('T_1_atoms','T_1_atoms id 4342 & structure')
cmd.select('T_1_atoms','T_1_atoms id 4344 & structure')
cmd.select('T_1_atoms','T_1_atoms id 4345 & structure')
cmd.select('T_1_atoms','T_1_atoms id 4347 & structure')
cmd.select('T_1_atoms','T_1_atoms id 4348 & structure')
cmd.select('T_1_atoms','T_1_atoms id 4349 & structure')
cmd.select('T_1_atoms','T_1_atoms id 4350 & structure')
cmd.select('T_1_atoms','T_1_atoms id 4351 & structure')
cmd.select('T_1_atoms','T_1_atoms id 4352 & structure')
cmd.select('T_1_atoms','T_1_atoms id 4353 & structure')
cmd.select('T_1_atoms','T_1_atoms id 4354 & structure')
cmd.select('T_1_atoms','T_1_atoms id 4355 & structure')
cmd.select('T_1_atoms','T_1_atoms id 4356 & structure')
cmd.select('T_1_atoms','T_1_atoms id 4357 & structure')
cmd.select('T_1_atoms','T_1_atoms id 4358 & structure')
cmd.select('T_1_atoms','T_1_atoms id 4359 & structure')
cmd.select('T_1_atoms','T_1_atoms id 4360 & structure')
cmd.select('T_1_atoms','T_1_atoms id 4361 & structure')
cmd.select('T_1_atoms','T_1_atoms id 4362 & structure')
cmd.select('T_1_atoms','T_1_atoms id 4363 & structure')
cmd.select('T_1_atoms','T_1_atoms id 4364 & structure')
cmd.select('T_1_atoms','T_1_atoms id 4409 & structure')
cmd.select('T_1_atoms','T_1_atoms id 4410 & structure')
cmd.select('T_1_atoms','T_1_atoms id 4411 & structure')
cmd.select('T_1_atoms','T_1_atoms id 4412 & structure')
cmd.select('T_1_atoms','T_1_atoms id 4413 & structure')
cmd.select('T_1_atoms','T_1_atoms id 4414 & structure')
cmd.select('T_1_atoms','T_1_atoms id 4415 & structure')
cmd.select('T_1_atoms','T_1_atoms id 4416 & structure')
cmd.select('T_1_atoms','T_1_atoms id 4429 & structure')
cmd.select('T_1_atoms','T_1_atoms id 4430 & structure')
cmd.select('T_1_atoms','T_1_atoms id 4432 & structure')
cmd.select('T_1_atoms','T_1_atoms id 4433 & structure')
cmd.select('T_1_atoms','T_1_atoms id 4434 & structure')
cmd.select('T_1_atoms','T_1_atoms id 4435 & structure')
cmd.select('T_1_atoms','T_1_atoms id 4661 & structure')
cmd.select('T_1_atoms','T_1_atoms id 4662 & structure')
cmd.select('T_1_atoms','T_1_atoms id 4668 & structure')
cmd.select('T_1_atoms','T_1_atoms id 4669 & structure')
cmd.select('T_1_atoms','T_1_atoms id 4670 & structure')
cmd.select('T_1_atoms','T_1_atoms id 4671 & structure')
cmd.select('T_1_atoms','T_1_atoms id 5019 & structure')
cmd.select('T_1_atoms','T_1_atoms id 5020 & structure')
cmd.select('T_1_atoms','T_1_atoms id 5021 & structure')
cmd.select('T_1_atoms','T_1_atoms id 5022 & structure')
cmd.select('T_1_atoms','T_1_atoms id 5030 & structure')
cmd.select('T_1_atoms','T_1_atoms id 5031 & structure')
cmd.select('T_1_atoms','T_1_atoms id 5035 & structure')
cmd.select('T_1_atoms','T_1_atoms id 5040 & structure')
cmd.select('T_1_atoms','T_1_atoms id 5042 & structure')
cmd.select('T_1_atoms','T_1_atoms id 5075 & structure')
cmd.select('T_1_atoms','T_1_atoms id 5076 & structure')
cmd.select('T_1_atoms','T_1_atoms id 5078 & structure')
cmd.select('T_1_atoms','T_1_atoms id 5079 & structure')
cmd.select('T_1_atoms','T_1_atoms id 5080 & structure')
cmd.select('T_1_atoms','T_1_atoms id 5081 & structure')
cmd.select('T_1_atoms','T_1_atoms id 5082 & structure')
cmd.select('T_1_atoms','T_1_atoms id 5083 & structure')
cmd.select('T_1_atoms','T_1_atoms id 5084 & structure')
cmd.select('T_1_atoms','T_1_atoms id 5085 & structure')
cmd.select('T_1_atoms','T_1_atoms id 5088 & structure')
cmd.select('T_1_atoms','T_1_atoms id 5117 & structure')
cmd.select('T_1_atoms','T_1_atoms id 5118 & structure')
cmd.select('T_1_atoms','T_1_atoms id 5119 & structure')
cmd.select('T_1_atoms','T_1_atoms id 5120 & structure')
cmd.select('T_1_atoms','T_1_atoms id 5121 & structure')
cmd.select('T_1_atoms','T_1_atoms id 5123 & structure')
cmd.select('T_1_atoms','T_1_atoms id 5130 & structure')
cmd.select('T_1_atoms','T_1_atoms id 5131 & structure')
cmd.select('T_1_atoms','T_1_atoms id 5132 & structure')
cmd.select('T_1_atoms','T_1_atoms id 5133 & structure')
cmd.select('T_1_atoms','T_1_atoms id 5134 & structure')
cmd.select('T_1_atoms','T_1_atoms id 5135 & structure')
cmd.select('T_1_atoms','T_1_atoms id 5136 & structure')
cmd.select('T_1_atoms','T_1_atoms id 5137 & structure')
cmd.select('T_1_atoms','T_1_atoms id 5138 & structure')
cmd.select('T_1_atoms','T_1_atoms id 5139 & structure')
cmd.select('T_1_atoms','T_1_atoms id 5140 & structure')
cmd.select('T_1_atoms','T_1_atoms id 5141 & structure')
cmd.select('T_1_atoms','T_1_atoms id 5142 & structure')
cmd.select('T_1_atoms','T_1_atoms id 5143 & structure')
cmd.select('T_1_atoms','T_1_atoms id 5144 & structure')
cmd.select('T_1_atoms','T_1_atoms id 5145 & structure')
cmd.select('T_1_atoms','T_1_atoms id 5146 & structure')
cmd.select('T_1_atoms','T_1_atoms id 5147 & structure')
cmd.select('T_1_atoms','T_1_atoms id 5148 & structure')
cmd.select('T_1_atoms','T_1_atoms id 5149 & structure')
cmd.select('T_1_atoms','T_1_atoms id 5185 & structure')
cmd.select('T_1_atoms','T_1_atoms id 5186 & structure')
cmd.select('T_1_atoms','T_1_atoms id 5187 & structure')
cmd.select('T_1_atoms','T_1_atoms id 5188 & structure')
cmd.select('T_1_atoms','T_1_atoms id 5189 & structure')
cmd.select('T_1_atoms','T_1_atoms id 5190 & structure')
cmd.select('T_1_atoms','T_1_atoms id 5191 & structure')
cmd.select('T_1_atoms','T_1_atoms id 5192 & structure')
cmd.select('T_1_atoms','T_1_atoms id 5193 & structure')
cmd.select('T_1_atoms','T_1_atoms id 5194 & structure')
cmd.select('T_1_atoms','T_1_atoms id 5195 & structure')
cmd.select('T_1_atoms','T_1_atoms id 5196 & structure')
cmd.select('T_1_atoms','T_1_atoms id 5197 & structure')
cmd.select('T_1_atoms','T_1_atoms id 5198 & structure')
cmd.select('T_1_atoms','T_1_atoms id 5199 & structure')
cmd.select('T_1_atoms','T_1_atoms id 5200 & structure')
cmd.select('T_1_atoms','T_1_atoms id 5201 & structure')
cmd.select('T_1_atoms','T_1_atoms id 5202 & structure')
cmd.select('T_1_atoms','T_1_atoms id 5203 & structure')
cmd.select('T_1_atoms','T_1_atoms id 5204 & structure')
cmd.select('T_1_atoms','T_1_atoms id 5205 & structure')
cmd.select('T_1_atoms','T_1_atoms id 5206 & structure')
cmd.select('T_1_atoms','T_1_atoms id 5207 & structure')
cmd.select('T_1_atoms','T_1_atoms id 5208 & structure')
cmd.select('T_1_atoms','T_1_atoms id 5209 & structure')
cmd.select('T_2_atoms','none')
cmd.select('T_2_atoms','T_2_atoms id 1626 & structure')
cmd.select('T_2_atoms','T_2_atoms id 1627 & structure')
cmd.select('T_2_atoms','T_2_atoms id 1686 & structure')
cmd.select('T_2_atoms','T_2_atoms id 1687 & structure')
cmd.select('T_2_atoms','T_2_atoms id 1689 & structure')
cmd.select('T_2_atoms','T_2_atoms id 1690 & structure')
cmd.select('T_2_atoms','T_2_atoms id 1691 & structure')
cmd.select('T_2_atoms','T_2_atoms id 2160 & structure')
cmd.select('T_2_atoms','T_2_atoms id 2161 & structure')
cmd.select('T_2_atoms','T_2_atoms id 2162 & structure')
cmd.select('T_2_atoms','T_2_atoms id 2164 & structure')
cmd.select('T_2_atoms','T_2_atoms id 2165 & structure')
cmd.select('T_2_atoms','T_2_atoms id 2166 & structure')
cmd.select('T_2_atoms','T_2_atoms id 2167 & structure')
cmd.select('T_2_atoms','T_2_atoms id 2168 & structure')
cmd.select('T_2_atoms','T_2_atoms id 2169 & structure')
cmd.select('T_2_atoms','T_2_atoms id 2170 & structure')
cmd.select('T_2_atoms','T_2_atoms id 2171 & structure')
cmd.select('T_2_atoms','T_2_atoms id 2172 & structure')
cmd.select('T_2_atoms','T_2_atoms id 2176 & structure')
cmd.select('T_2_atoms','T_2_atoms id 2177 & structure')
cmd.select('T_2_atoms','T_2_atoms id 2178 & structure')
cmd.select('T_2_atoms','T_2_atoms id 2180 & structure')
cmd.select('T_2_atoms','T_2_atoms id 2181 & structure')
cmd.select('T_2_atoms','T_2_atoms id 2225 & structure')
cmd.select('T_2_atoms','T_2_atoms id 2227 & structure')
cmd.select('T_2_atoms','T_2_atoms id 2228 & structure')
cmd.select('T_2_atoms','T_2_atoms id 2229 & structure')
cmd.select('T_2_atoms','T_2_atoms id 2230 & structure')
cmd.select('T_2_atoms','T_2_atoms id 2231 & structure')
cmd.select('T_2_atoms','T_2_atoms id 2232 & structure')
cmd.select('T_2_atoms','T_2_atoms id 2233 & structure')
cmd.select('T_2_atoms','T_2_atoms id 2234 & structure')
cmd.select('T_2_atoms','T_2_atoms id 2235 & structure')
cmd.select('T_2_atoms','T_2_atoms id 2236 & structure')
cmd.select('T_2_atoms','T_2_atoms id 2237 & structure')
cmd.select('T_2_atoms','T_2_atoms id 2238 & structure')
cmd.select('T_2_atoms','T_2_atoms id 2239 & structure')
cmd.select('T_2_atoms','T_2_atoms id 2240 & structure')
cmd.select('T_2_atoms','T_2_atoms id 2241 & structure')
cmd.select('T_2_atoms','T_2_atoms id 2242 & structure')
cmd.select('T_2_atoms','T_2_atoms id 2243 & structure')
cmd.select('T_2_atoms','T_2_atoms id 2244 & structure')
cmd.select('T_2_atoms','T_2_atoms id 2245 & structure')
cmd.select('T_2_atoms','T_2_atoms id 2246 & structure')
cmd.select('T_2_atoms','T_2_atoms id 2247 & structure')
cmd.select('T_2_atoms','T_2_atoms id 2249 & structure')
cmd.select('T_2_atoms','T_2_atoms id 2251 & structure')
cmd.select('T_2_atoms','T_2_atoms id 2252 & structure')
cmd.select('T_2_atoms','T_2_atoms id 2279 & structure')
cmd.select('T_2_atoms','T_2_atoms id 2281 & structure')
cmd.select('T_2_atoms','T_2_atoms id 2282 & structure')
cmd.select('T_2_atoms','T_2_atoms id 2283 & structure')
cmd.select('T_2_atoms','T_2_atoms id 2284 & structure')
cmd.select('T_2_atoms','T_2_atoms id 2287 & structure')
cmd.select('T_2_atoms','T_2_atoms id 2288 & structure')
cmd.select('T_2_atoms','T_2_atoms id 2289 & structure')
cmd.select('T_2_atoms','T_2_atoms id 2294 & structure')
cmd.select('T_2_atoms','T_2_atoms id 2299 & structure')
cmd.select('T_2_atoms','T_2_atoms id 2300 & structure')
cmd.select('T_2_atoms','T_2_atoms id 2303 & structure')
cmd.select('T_2_atoms','T_2_atoms id 2304 & structure')
cmd.select('T_2_atoms','T_2_atoms id 2305 & structure')
cmd.select('T_2_atoms','T_2_atoms id 2306 & structure')
cmd.select('T_2_atoms','T_2_atoms id 2307 & structure')
cmd.select('T_2_atoms','T_2_atoms id 2308 & structure')
cmd.select('T_2_atoms','T_2_atoms id 2309 & structure')
cmd.select('T_2_atoms','T_2_atoms id 2310 & structure')
cmd.select('T_2_atoms','T_2_atoms id 2311 & structure')
cmd.select('T_2_atoms','T_2_atoms id 2312 & structure')
cmd.select('T_2_atoms','T_2_atoms id 2313 & structure')
cmd.select('T_2_atoms','T_2_atoms id 2314 & structure')
cmd.select('T_2_atoms','T_2_atoms id 2315 & structure')
cmd.select('T_2_atoms','T_2_atoms id 2317 & structure')
cmd.select('T_2_atoms','T_2_atoms id 2355 & structure')
cmd.select('T_2_atoms','T_2_atoms id 2356 & structure')
cmd.select('T_2_atoms','T_2_atoms id 2357 & structure')
cmd.select('T_2_atoms','T_2_atoms id 2431 & structure')
cmd.select('T_2_atoms','T_2_atoms id 2432 & structure')
cmd.select('T_2_atoms','T_2_atoms id 2433 & structure')
cmd.select('T_2_atoms','T_2_atoms id 2434 & structure')
cmd.select('T_2_atoms','T_2_atoms id 2435 & structure')
cmd.select('T_2_atoms','T_2_atoms id 2436 & structure')
cmd.select('T_2_atoms','T_2_atoms id 2437 & structure')
cmd.select('T_2_atoms','T_2_atoms id 2438 & structure')
cmd.select('T_2_atoms','T_2_atoms id 2439 & structure')
cmd.select('T_2_atoms','T_2_atoms id 2440 & structure')
cmd.select('T_2_atoms','T_2_atoms id 2441 & structure')
cmd.select('T_2_atoms','T_2_atoms id 2442 & structure')
cmd.select('T_2_atoms','T_2_atoms id 2443 & structure')
cmd.select('T_2_atoms','T_2_atoms id 2444 & structure')
cmd.select('T_2_atoms','T_2_atoms id 2445 & structure')
cmd.select('T_2_atoms','T_2_atoms id 2446 & structure')
cmd.select('T_2_atoms','T_2_atoms id 2447 & structure')
cmd.select('T_2_atoms','T_2_atoms id 2448 & structure')
cmd.select('T_2_atoms','T_2_atoms id 2449 & structure')
cmd.select('T_2_atoms','T_2_atoms id 2450 & structure')
cmd.select('T_2_atoms','T_2_atoms id 2451 & structure')
cmd.select('T_2_atoms','T_2_atoms id 2453 & structure')
cmd.select('T_2_atoms','T_2_atoms id 2454 & structure')
cmd.select('T_2_atoms','T_2_atoms id 2463 & structure')
cmd.select('T_2_atoms','T_2_atoms id 2464 & structure')
cmd.select('T_2_atoms','T_2_atoms id 2465 & structure')
cmd.select('T_2_atoms','T_2_atoms id 2467 & structure')
cmd.select('T_2_atoms','T_2_atoms id 2468 & structure')
cmd.select('T_2_atoms','T_2_atoms id 2469 & structure')
cmd.select('T_2_atoms','T_2_atoms id 2470 & structure')
cmd.select('T_2_atoms','T_2_atoms id 2472 & structure')
cmd.select('T_2_atoms','T_2_atoms id 2473 & structure')
cmd.select('T_2_atoms','T_2_atoms id 2474 & structure')
cmd.select('T_2_atoms','T_2_atoms id 2475 & structure')
cmd.select('T_2_atoms','T_2_atoms id 2476 & structure')
cmd.select('T_2_atoms','T_2_atoms id 2477 & structure')
cmd.select('T_2_atoms','T_2_atoms id 2478 & structure')
cmd.select('T_2_atoms','T_2_atoms id 2480 & structure')
cmd.select('T_2_atoms','T_2_atoms id 2481 & structure')
cmd.select('T_2_atoms','T_2_atoms id 2482 & structure')
cmd.select('T_2_atoms','T_2_atoms id 2484 & structure')
cmd.select('T_2_atoms','T_2_atoms id 2485 & structure')
cmd.select('T_2_atoms','T_2_atoms id 2486 & structure')
cmd.select('T_2_atoms','T_2_atoms id 2487 & structure')
cmd.select('T_2_atoms','T_2_atoms id 2488 & structure')
cmd.select('T_2_atoms','T_2_atoms id 2489 & structure')
cmd.select('T_2_atoms','T_2_atoms id 2490 & structure')
cmd.select('T_2_atoms','T_2_atoms id 2491 & structure')
cmd.select('T_2_atoms','T_2_atoms id 2492 & structure')
cmd.select('T_2_atoms','T_2_atoms id 2493 & structure')
cmd.select('T_2_atoms','T_2_atoms id 2513 & structure')
cmd.select('T_2_atoms','T_2_atoms id 3079 & structure')
cmd.select('T_2_atoms','T_2_atoms id 3080 & structure')
cmd.select('T_2_atoms','T_2_atoms id 3081 & structure')
cmd.select('T_2_atoms','T_2_atoms id 3082 & structure')
cmd.select('T_2_atoms','T_2_atoms id 3083 & structure')
cmd.select('T_2_atoms','T_2_atoms id 3084 & structure')
cmd.select('T_2_atoms','T_2_atoms id 3085 & structure')
cmd.select('T_2_atoms','T_2_atoms id 3086 & structure')
cmd.select('T_2_atoms','T_2_atoms id 3087 & structure')
cmd.select('T_2_atoms','T_2_atoms id 3088 & structure')
cmd.select('T_2_atoms','T_2_atoms id 3131 & structure')
cmd.select('T_2_atoms','T_2_atoms id 3132 & structure')
cmd.select('T_2_atoms','T_2_atoms id 3133 & structure')
cmd.select('T_2_atoms','T_2_atoms id 3134 & structure')
cmd.select('T_2_atoms','T_2_atoms id 3135 & structure')
cmd.select('T_2_atoms','T_2_atoms id 3136 & structure')
cmd.select('T_2_atoms','T_2_atoms id 3137 & structure')
cmd.select('T_2_atoms','T_2_atoms id 3138 & structure')
cmd.select('T_2_atoms','T_2_atoms id 3139 & structure')
cmd.select('T_2_atoms','T_2_atoms id 3140 & structure')
cmd.select('T_2_atoms','T_2_atoms id 3141 & structure')
cmd.select('T_2_atoms','T_2_atoms id 3142 & structure')
cmd.select('T_2_atoms','T_2_atoms id 3198 & structure')
cmd.select('T_2_atoms','T_2_atoms id 3201 & structure')
cmd.select('T_2_atoms','T_2_atoms id 3202 & structure')
cmd.select('T_2_atoms','T_2_atoms id 3203 & structure')
cmd.select('T_2_atoms','T_2_atoms id 3204 & structure')
cmd.select('T_2_atoms','T_2_atoms id 3205 & structure')
cmd.select('T_2_atoms','T_2_atoms id 3237 & structure')
cmd.select('T_2_atoms','T_2_atoms id 3238 & structure')
cmd.select('T_2_atoms','T_2_atoms id 3239 & structure')
cmd.select('T_2_atoms','T_2_atoms id 3240 & structure')
cmd.select('T_2_atoms','T_2_atoms id 3242 & structure')
cmd.select('T_2_atoms','T_2_atoms id 3243 & structure')
cmd.select('T_2_atoms','T_2_atoms id 3244 & structure')
cmd.select('T_2_atoms','T_2_atoms id 3246 & structure')
cmd.select('T_2_atoms','T_2_atoms id 3247 & structure')
cmd.select('T_2_atoms','T_2_atoms id 3249 & structure')
cmd.select('T_2_atoms','T_2_atoms id 3250 & structure')
cmd.select('T_2_atoms','T_2_atoms id 3251 & structure')
cmd.select('T_2_atoms','T_2_atoms id 3252 & structure')
cmd.select('T_2_atoms','T_2_atoms id 3253 & structure')
cmd.select('T_2_atoms','T_2_atoms id 3254 & structure')
cmd.select('T_2_atoms','T_2_atoms id 3255 & structure')
cmd.select('T_2_atoms','T_2_atoms id 3256 & structure')
cmd.select('T_2_atoms','T_2_atoms id 3257 & structure')
cmd.select('T_2_atoms','T_2_atoms id 3258 & structure')
cmd.select('T_2_atoms','T_2_atoms id 3259 & structure')
cmd.select('T_2_atoms','T_2_atoms id 3260 & structure')
cmd.select('T_2_atoms','T_2_atoms id 3261 & structure')
cmd.select('T_2_atoms','T_2_atoms id 3263 & structure')
cmd.select('T_2_atoms','T_2_atoms id 3293 & structure')
cmd.select('T_2_atoms','T_2_atoms id 3294 & structure')
cmd.select('T_2_atoms','T_2_atoms id 3295 & structure')
cmd.select('T_2_atoms','T_2_atoms id 3296 & structure')
cmd.select('T_2_atoms','T_2_atoms id 3297 & structure')
cmd.select('T_2_atoms','T_2_atoms id 3390 & structure')
cmd.select('T_2_atoms','T_2_atoms id 3391 & structure')
cmd.select('T_2_atoms','T_2_atoms id 3392 & structure')
cmd.select('T_2_atoms','T_2_atoms id 3393 & structure')
cmd.select('T_2_atoms','T_2_atoms id 3394 & structure')
cmd.select('T_2_atoms','T_2_atoms id 3395 & structure')
cmd.select('T_2_atoms','T_2_atoms id 3396 & structure')
cmd.select('T_2_atoms','T_2_atoms id 3488 & structure')
cmd.select('T_2_atoms','T_2_atoms id 3489 & structure')
cmd.select('T_2_atoms','T_2_atoms id 3490 & structure')
cmd.select('T_2_atoms','T_2_atoms id 3491 & structure')
cmd.select('T_2_atoms','T_2_atoms id 3492 & structure')
cmd.select('T_2_atoms','T_2_atoms id 3493 & structure')
cmd.select('T_2_atoms','T_2_atoms id 3494 & structure')
cmd.select('T_2_atoms','T_2_atoms id 3495 & structure')
cmd.select('T_2_atoms','T_2_atoms id 3496 & structure')
cmd.select('T_2_atoms','T_2_atoms id 3497 & structure')
cmd.select('T_2_atoms','T_2_atoms id 3498 & structure')
cmd.select('T_2_atoms','T_2_atoms id 3499 & structure')
cmd.select('T_2_atoms','T_2_atoms id 3500 & structure')
cmd.select('T_2_atoms','T_2_atoms id 3501 & structure')
cmd.select('T_2_atoms','T_2_atoms id 3502 & structure')
cmd.select('T_2_atoms','T_2_atoms id 3503 & structure')
cmd.select('T_2_atoms','T_2_atoms id 3504 & structure')
cmd.select('T_2_atoms','T_2_atoms id 3519 & structure')
cmd.select('T_2_atoms','T_2_atoms id 3520 & structure')
cmd.select('T_2_atoms','T_2_atoms id 3521 & structure')
cmd.select('T_2_atoms','T_2_atoms id 4277 & structure')
cmd.select('T_2_atoms','T_2_atoms id 4278 & structure')
cmd.select('T_2_atoms','T_2_atoms id 4280 & structure')
cmd.select('T_2_atoms','T_2_atoms id 4281 & structure')
cmd.select('T_2_atoms','T_2_atoms id 4282 & structure')
cmd.select('T_2_atoms','T_2_atoms id 4284 & structure')
cmd.select('T_2_atoms','T_2_atoms id 4285 & structure')
cmd.select('T_2_atoms','T_2_atoms id 4286 & structure')
cmd.select('T_2_atoms','T_2_atoms id 4287 & structure')
cmd.select('T_2_atoms','T_2_atoms id 4288 & structure')
cmd.select('T_2_atoms','T_2_atoms id 4289 & structure')
cmd.select('T_2_atoms','T_2_atoms id 4290 & structure')
cmd.select('T_2_atoms','T_2_atoms id 4291 & structure')
cmd.select('T_2_atoms','T_2_atoms id 4292 & structure')
cmd.select('T_2_atoms','T_2_atoms id 4293 & structure')
cmd.select('T_2_atoms','T_2_atoms id 4294 & structure')
cmd.select('T_2_atoms','T_2_atoms id 4295 & structure')
cmd.select('T_2_atoms','T_2_atoms id 4296 & structure')
cmd.select('T_2_atoms','T_2_atoms id 4297 & structure')
cmd.select('T_2_atoms','T_2_atoms id 4299 & structure')
cmd.select('T_2_atoms','T_2_atoms id 4300 & structure')
cmd.select('T_2_atoms','T_2_atoms id 4332 & structure')
cmd.select('T_2_atoms','T_2_atoms id 4333 & structure')
cmd.select('T_2_atoms','T_2_atoms id 4334 & structure')
cmd.select('T_2_atoms','T_2_atoms id 4335 & structure')
cmd.select('T_2_atoms','T_2_atoms id 4336 & structure')
cmd.select('T_2_atoms','T_2_atoms id 4337 & structure')
cmd.select('T_2_atoms','T_2_atoms id 4338 & structure')
cmd.select('T_2_atoms','T_2_atoms id 4339 & structure')
cmd.select('T_2_atoms','T_2_atoms id 4340 & structure')
cmd.select('T_2_atoms','T_2_atoms id 4341 & structure')
cmd.select('T_2_atoms','T_2_atoms id 4342 & structure')
cmd.select('T_2_atoms','T_2_atoms id 4344 & structure')
cmd.select('T_2_atoms','T_2_atoms id 4345 & structure')
cmd.select('T_2_atoms','T_2_atoms id 4347 & structure')
cmd.select('T_2_atoms','T_2_atoms id 4348 & structure')
cmd.select('T_2_atoms','T_2_atoms id 4349 & structure')
cmd.select('T_2_atoms','T_2_atoms id 4350 & structure')
cmd.select('T_2_atoms','T_2_atoms id 4351 & structure')
cmd.select('T_2_atoms','T_2_atoms id 4352 & structure')
cmd.select('T_2_atoms','T_2_atoms id 4353 & structure')
cmd.select('T_2_atoms','T_2_atoms id 4354 & structure')
cmd.select('T_2_atoms','T_2_atoms id 4355 & structure')
cmd.select('T_2_atoms','T_2_atoms id 4356 & structure')
cmd.select('T_2_atoms','T_2_atoms id 4357 & structure')
cmd.select('T_2_atoms','T_2_atoms id 4358 & structure')
cmd.select('T_2_atoms','T_2_atoms id 4359 & structure')
cmd.select('T_2_atoms','T_2_atoms id 4360 & structure')
cmd.select('T_2_atoms','T_2_atoms id 4361 & structure')
cmd.select('T_2_atoms','T_2_atoms id 4362 & structure')
cmd.select('T_2_atoms','T_2_atoms id 4363 & structure')
cmd.select('T_2_atoms','T_2_atoms id 4364 & structure')
cmd.select('T_2_atoms','T_2_atoms id 4409 & structure')
cmd.select('T_2_atoms','T_2_atoms id 4410 & structure')
cmd.select('T_2_atoms','T_2_atoms id 4411 & structure')
cmd.select('T_2_atoms','T_2_atoms id 4412 & structure')
cmd.select('T_2_atoms','T_2_atoms id 4413 & structure')
cmd.select('T_2_atoms','T_2_atoms id 4414 & structure')
cmd.select('T_2_atoms','T_2_atoms id 4415 & structure')
cmd.select('T_2_atoms','T_2_atoms id 4416 & structure')
cmd.select('T_2_atoms','T_2_atoms id 4429 & structure')
cmd.select('T_2_atoms','T_2_atoms id 4430 & structure')
cmd.select('T_2_atoms','T_2_atoms id 4432 & structure')
cmd.select('T_2_atoms','T_2_atoms id 4433 & structure')
cmd.select('T_2_atoms','T_2_atoms id 4434 & structure')
cmd.select('T_2_atoms','T_2_atoms id 4435 & structure')
cmd.select('T_2_atoms','T_2_atoms id 5019 & structure')
cmd.select('T_2_atoms','T_2_atoms id 5020 & structure')
cmd.select('T_2_atoms','T_2_atoms id 5021 & structure')
cmd.select('T_2_atoms','T_2_atoms id 5022 & structure')
cmd.select('T_2_atoms','T_2_atoms id 5030 & structure')
cmd.select('T_2_atoms','T_2_atoms id 5031 & structure')
cmd.select('T_2_atoms','T_2_atoms id 5035 & structure')
cmd.select('T_2_atoms','T_2_atoms id 5040 & structure')
cmd.select('T_2_atoms','T_2_atoms id 5042 & structure')
cmd.select('T_2_atoms','T_2_atoms id 5075 & structure')
cmd.select('T_2_atoms','T_2_atoms id 5076 & structure')
cmd.select('T_2_atoms','T_2_atoms id 5078 & structure')
cmd.select('T_2_atoms','T_2_atoms id 5079 & structure')
cmd.select('T_2_atoms','T_2_atoms id 5080 & structure')
cmd.select('T_2_atoms','T_2_atoms id 5081 & structure')
cmd.select('T_2_atoms','T_2_atoms id 5082 & structure')
cmd.select('T_2_atoms','T_2_atoms id 5083 & structure')
cmd.select('T_2_atoms','T_2_atoms id 5084 & structure')
cmd.select('T_2_atoms','T_2_atoms id 5085 & structure')
cmd.select('T_2_atoms','T_2_atoms id 5139 & structure')
cmd.select('T_2_atoms','T_2_atoms id 5140 & structure')
cmd.select('T_2_atoms','T_2_atoms id 5141 & structure')
cmd.select('T_2_atoms','T_2_atoms id 5142 & structure')
cmd.select('T_2_atoms','T_2_atoms id 5206 & structure')
cmd.select('T_2_atoms','T_2_atoms id 5207 & structure')
cmd.select('T_2_atoms','T_2_atoms id 5208 & structure')
cmd.select('T_2_atoms','T_2_atoms id 5209 & structure')
cmd.select('T_3_atoms','none')
cmd.select('T_3_atoms','T_3_atoms id 711 & structure')
cmd.select('T_3_atoms','T_3_atoms id 712 & structure')
cmd.select('T_3_atoms','T_3_atoms id 713 & structure')
cmd.select('T_3_atoms','T_3_atoms id 714 & structure')
cmd.select('T_3_atoms','T_3_atoms id 716 & structure')
cmd.select('T_3_atoms','T_3_atoms id 718 & structure')
cmd.select('T_3_atoms','T_3_atoms id 719 & structure')
cmd.select('T_3_atoms','T_3_atoms id 720 & structure')
cmd.select('T_3_atoms','T_3_atoms id 722 & structure')
cmd.select('T_3_atoms','T_3_atoms id 723 & structure')
cmd.select('T_3_atoms','T_3_atoms id 733 & structure')
cmd.select('T_3_atoms','T_3_atoms id 734 & structure')
cmd.select('T_3_atoms','T_3_atoms id 735 & structure')
cmd.select('T_3_atoms','T_3_atoms id 737 & structure')
cmd.select('T_3_atoms','T_3_atoms id 739 & structure')
cmd.select('T_3_atoms','T_3_atoms id 742 & structure')
cmd.select('T_3_atoms','T_3_atoms id 743 & structure')
cmd.select('T_3_atoms','T_3_atoms id 744 & structure')
cmd.select('T_3_atoms','T_3_atoms id 746 & structure')
cmd.select('T_3_atoms','T_3_atoms id 747 & structure')
cmd.select('T_3_atoms','T_3_atoms id 748 & structure')
cmd.select('T_3_atoms','T_3_atoms id 749 & structure')
cmd.select('T_3_atoms','T_3_atoms id 750 & structure')
cmd.select('T_3_atoms','T_3_atoms id 751 & structure')
cmd.select('T_3_atoms','T_3_atoms id 752 & structure')
cmd.select('T_3_atoms','T_3_atoms id 753 & structure')
cmd.select('T_3_atoms','T_3_atoms id 758 & structure')
cmd.select('T_3_atoms','T_3_atoms id 759 & structure')
cmd.select('T_3_atoms','T_3_atoms id 796 & structure')
cmd.select('T_3_atoms','T_3_atoms id 797 & structure')
cmd.select('T_3_atoms','T_3_atoms id 798 & structure')
cmd.select('T_3_atoms','T_3_atoms id 799 & structure')
cmd.select('T_3_atoms','T_3_atoms id 800 & structure')
cmd.select('T_3_atoms','T_3_atoms id 801 & structure')
cmd.select('T_3_atoms','T_3_atoms id 802 & structure')
cmd.select('T_3_atoms','T_3_atoms id 803 & structure')
cmd.select('T_3_atoms','T_3_atoms id 804 & structure')
cmd.select('T_3_atoms','T_3_atoms id 805 & structure')
cmd.select('T_3_atoms','T_3_atoms id 806 & structure')
cmd.select('T_3_atoms','T_3_atoms id 807 & structure')
cmd.select('T_3_atoms','T_3_atoms id 842 & structure')
cmd.select('T_3_atoms','T_3_atoms id 844 & structure')
cmd.select('T_3_atoms','T_3_atoms id 853 & structure')
cmd.select('T_3_atoms','T_3_atoms id 854 & structure')
cmd.select('T_3_atoms','T_3_atoms id 863 & structure')
cmd.select('T_3_atoms','T_3_atoms id 869 & structure')
cmd.select('T_3_atoms','T_3_atoms id 870 & structure')
cmd.select('T_3_atoms','T_3_atoms id 871 & structure')
cmd.select('T_3_atoms','T_3_atoms id 872 & structure')
cmd.select('T_3_atoms','T_3_atoms id 1581 & structure')
cmd.select('T_3_atoms','T_3_atoms id 1583 & structure')
cmd.select('T_3_atoms','T_3_atoms id 1584 & structure')
cmd.select('T_3_atoms','T_3_atoms id 1585 & structure')
cmd.select('T_3_atoms','T_3_atoms id 1586 & structure')
cmd.select('T_3_atoms','T_3_atoms id 1587 & structure')
cmd.select('T_3_atoms','T_3_atoms id 1588 & structure')
cmd.select('T_3_atoms','T_3_atoms id 1589 & structure')
cmd.select('T_3_atoms','T_3_atoms id 1590 & structure')
cmd.select('T_3_atoms','T_3_atoms id 1591 & structure')
cmd.select('T_3_atoms','T_3_atoms id 1634 & structure')
cmd.select('T_3_atoms','T_3_atoms id 1635 & structure')
cmd.select('T_3_atoms','T_3_atoms id 1636 & structure')
cmd.select('T_3_atoms','T_3_atoms id 1637 & structure')
cmd.select('T_3_atoms','T_3_atoms id 1638 & structure')
cmd.select('T_3_atoms','T_3_atoms id 1639 & structure')
cmd.select('T_3_atoms','T_3_atoms id 1640 & structure')
cmd.select('T_3_atoms','T_3_atoms id 1641 & structure')
cmd.select('T_3_atoms','T_3_atoms id 1642 & structure')
cmd.select('T_3_atoms','T_3_atoms id 1643 & structure')
cmd.select('T_3_atoms','T_3_atoms id 1644 & structure')
cmd.select('T_3_atoms','T_3_atoms id 1645 & structure')
cmd.select('T_3_atoms','T_3_atoms id 1646 & structure')
cmd.select('T_3_atoms','T_3_atoms id 1647 & structure')
cmd.select('T_3_atoms','T_3_atoms id 1648 & structure')
cmd.select('T_3_atoms','T_3_atoms id 1649 & structure')
cmd.select('T_3_atoms','T_3_atoms id 1650 & structure')
cmd.select('T_3_atoms','T_3_atoms id 1651 & structure')
cmd.select('T_3_atoms','T_3_atoms id 1658 & structure')
cmd.select('T_3_atoms','T_3_atoms id 1659 & structure')
cmd.select('T_3_atoms','T_3_atoms id 1660 & structure')
cmd.select('T_3_atoms','T_3_atoms id 1661 & structure')
cmd.select('T_3_atoms','T_3_atoms id 1662 & structure')
cmd.select('T_3_atoms','T_3_atoms id 1663 & structure')
cmd.select('T_3_atoms','T_3_atoms id 1664 & structure')
cmd.select('T_3_atoms','T_3_atoms id 1681 & structure')
cmd.select('T_3_atoms','T_3_atoms id 1683 & structure')
cmd.select('T_3_atoms','T_3_atoms id 1684 & structure')
cmd.select('T_3_atoms','T_3_atoms id 1685 & structure')
cmd.select('T_3_atoms','T_3_atoms id 1686 & structure')
cmd.select('T_3_atoms','T_3_atoms id 1687 & structure')
cmd.select('T_3_atoms','T_3_atoms id 1688 & structure')
cmd.select('T_3_atoms','T_3_atoms id 1689 & structure')
cmd.select('T_3_atoms','T_3_atoms id 1690 & structure')
cmd.select('T_3_atoms','T_3_atoms id 1691 & structure')
cmd.select('T_3_atoms','T_3_atoms id 1696 & structure')
cmd.select('T_3_atoms','T_3_atoms id 1698 & structure')
cmd.select('T_3_atoms','T_3_atoms id 1699 & structure')
cmd.select('T_3_atoms','T_3_atoms id 1700 & structure')
cmd.select('T_3_atoms','T_3_atoms id 1701 & structure')
cmd.select('T_3_atoms','T_3_atoms id 1702 & structure')
cmd.select('T_3_atoms','T_3_atoms id 1703 & structure')
cmd.select('T_3_atoms','T_3_atoms id 1704 & structure')
cmd.select('T_3_atoms','T_3_atoms id 1705 & structure')
cmd.select('T_3_atoms','T_3_atoms id 1706 & structure')
cmd.select('T_3_atoms','T_3_atoms id 2169 & structure')
cmd.select('T_3_atoms','T_3_atoms id 2177 & structure')
cmd.select('T_3_atoms','T_3_atoms id 2243 & structure')
cmd.select('T_3_atoms','T_3_atoms id 2245 & structure')
cmd.select('T_3_atoms','T_3_atoms id 2246 & structure')
cmd.select('T_3_atoms','T_3_atoms id 2313 & structure')
cmd.select('T_3_atoms','T_3_atoms id 4277 & structure')
cmd.select('T_3_atoms','T_3_atoms id 4278 & structure')
cmd.select('T_3_atoms','T_3_atoms id 4280 & structure')
cmd.select('T_3_atoms','T_3_atoms id 4281 & structure')
cmd.select('T_3_atoms','T_3_atoms id 4282 & structure')
cmd.select('T_3_atoms','T_3_atoms id 4284 & structure')
cmd.select('T_3_atoms','T_3_atoms id 4285 & structure')
cmd.select('T_3_atoms','T_3_atoms id 4286 & structure')
cmd.select('T_3_atoms','T_3_atoms id 4287 & structure')
cmd.select('T_3_atoms','T_3_atoms id 4288 & structure')
cmd.select('T_3_atoms','T_3_atoms id 4289 & structure')
cmd.select('T_3_atoms','T_3_atoms id 4290 & structure')
cmd.select('T_3_atoms','T_3_atoms id 4291 & structure')
cmd.select('T_3_atoms','T_3_atoms id 4292 & structure')
cmd.select('T_3_atoms','T_3_atoms id 4294 & structure')
cmd.select('T_3_atoms','T_3_atoms id 4295 & structure')
cmd.select('T_3_atoms','T_3_atoms id 4296 & structure')
cmd.select('T_3_atoms','T_3_atoms id 4297 & structure')
cmd.select('T_3_atoms','T_3_atoms id 4299 & structure')
cmd.select('T_3_atoms','T_3_atoms id 4300 & structure')
cmd.select('T_3_atoms','T_3_atoms id 4332 & structure')
cmd.select('T_3_atoms','T_3_atoms id 4333 & structure')
cmd.select('T_3_atoms','T_3_atoms id 4334 & structure')
cmd.select('T_3_atoms','T_3_atoms id 4335 & structure')
cmd.select('T_3_atoms','T_3_atoms id 4336 & structure')
cmd.select('T_3_atoms','T_3_atoms id 4337 & structure')
cmd.select('T_3_atoms','T_3_atoms id 4338 & structure')
cmd.select('T_3_atoms','T_3_atoms id 4339 & structure')
cmd.select('T_3_atoms','T_3_atoms id 4340 & structure')
cmd.select('T_3_atoms','T_3_atoms id 4341 & structure')
cmd.select('T_3_atoms','T_3_atoms id 4342 & structure')
cmd.select('T_3_atoms','T_3_atoms id 4344 & structure')
cmd.select('T_3_atoms','T_3_atoms id 4345 & structure')
cmd.select('T_3_atoms','T_3_atoms id 4347 & structure')
cmd.select('T_3_atoms','T_3_atoms id 4348 & structure')
cmd.select('T_3_atoms','T_3_atoms id 4349 & structure')
cmd.select('T_3_atoms','T_3_atoms id 4350 & structure')
cmd.select('T_3_atoms','T_3_atoms id 4351 & structure')
cmd.select('T_3_atoms','T_3_atoms id 4352 & structure')
cmd.select('T_3_atoms','T_3_atoms id 4353 & structure')
cmd.select('T_3_atoms','T_3_atoms id 4354 & structure')
cmd.select('T_3_atoms','T_3_atoms id 4355 & structure')
cmd.select('T_3_atoms','T_3_atoms id 4356 & structure')
cmd.select('T_3_atoms','T_3_atoms id 4357 & structure')
cmd.select('T_3_atoms','T_3_atoms id 4358 & structure')
cmd.select('T_3_atoms','T_3_atoms id 4359 & structure')
cmd.select('T_3_atoms','T_3_atoms id 4360 & structure')
cmd.select('T_3_atoms','T_3_atoms id 4361 & structure')
cmd.select('T_3_atoms','T_3_atoms id 4362 & structure')
cmd.select('T_3_atoms','T_3_atoms id 4363 & structure')
cmd.select('T_3_atoms','T_3_atoms id 4364 & structure')
cmd.select('T_3_atoms','T_3_atoms id 4409 & structure')
cmd.select('T_3_atoms','T_3_atoms id 4410 & structure')
cmd.select('T_3_atoms','T_3_atoms id 4411 & structure')
cmd.select('T_3_atoms','T_3_atoms id 4412 & structure')
cmd.select('T_3_atoms','T_3_atoms id 4413 & structure')
cmd.select('T_3_atoms','T_3_atoms id 4414 & structure')
cmd.select('T_3_atoms','T_3_atoms id 4415 & structure')
cmd.select('T_3_atoms','T_3_atoms id 4416 & structure')
cmd.select('T_3_atoms','T_3_atoms id 4432 & structure')
cmd.select('T_3_atoms','T_3_atoms id 4433 & structure')
cmd.select('T_3_atoms','T_3_atoms id 4434 & structure')
cmd.select('T_3_atoms','T_3_atoms id 4977 & structure')
cmd.select('T_3_atoms','T_3_atoms id 4978 & structure')
cmd.select('T_3_atoms','T_3_atoms id 4979 & structure')
cmd.select('T_3_atoms','T_3_atoms id 4981 & structure')
cmd.select('T_3_atoms','T_3_atoms id 4982 & structure')
cmd.select('T_3_atoms','T_3_atoms id 4983 & structure')
cmd.select('T_3_atoms','T_3_atoms id 4984 & structure')
cmd.select('T_3_atoms','T_3_atoms id 4985 & structure')
cmd.select('T_3_atoms','T_3_atoms id 4986 & structure')
cmd.select('T_3_atoms','T_3_atoms id 4987 & structure')
cmd.select('T_3_atoms','T_3_atoms id 4988 & structure')
cmd.select('T_3_atoms','T_3_atoms id 4989 & structure')
cmd.select('T_3_atoms','T_3_atoms id 4990 & structure')
cmd.select('T_3_atoms','T_3_atoms id 4991 & structure')
cmd.select('T_3_atoms','T_3_atoms id 4992 & structure')
cmd.select('T_3_atoms','T_3_atoms id 4993 & structure')
cmd.select('T_3_atoms','T_3_atoms id 4994 & structure')
cmd.select('T_3_atoms','T_3_atoms id 4995 & structure')
cmd.select('T_3_atoms','T_3_atoms id 5015 & structure')
cmd.select('T_3_atoms','T_3_atoms id 5016 & structure')
cmd.select('T_3_atoms','T_3_atoms id 5017 & structure')
cmd.select('T_3_atoms','T_3_atoms id 5018 & structure')
cmd.select('T_3_atoms','T_3_atoms id 5019 & structure')
cmd.select('T_3_atoms','T_3_atoms id 5020 & structure')
cmd.select('T_3_atoms','T_3_atoms id 5021 & structure')
cmd.select('T_3_atoms','T_3_atoms id 5022 & structure')
cmd.select('T_3_atoms','T_3_atoms id 5023 & structure')
cmd.select('T_3_atoms','T_3_atoms id 5024 & structure')
cmd.select('T_3_atoms','T_3_atoms id 5025 & structure')
cmd.select('T_3_atoms','T_3_atoms id 5026 & structure')
cmd.select('T_3_atoms','T_3_atoms id 5027 & structure')
cmd.select('T_3_atoms','T_3_atoms id 5028 & structure')
cmd.select('T_3_atoms','T_3_atoms id 5029 & structure')
cmd.select('T_3_atoms','T_3_atoms id 5030 & structure')
cmd.select('T_3_atoms','T_3_atoms id 5031 & structure')
cmd.select('T_3_atoms','T_3_atoms id 5032 & structure')
cmd.select('T_3_atoms','T_3_atoms id 5034 & structure')
cmd.select('T_3_atoms','T_3_atoms id 5035 & structure')
cmd.select('T_3_atoms','T_3_atoms id 5036 & structure')
cmd.select('T_3_atoms','T_3_atoms id 5040 & structure')
cmd.select('T_3_atoms','T_3_atoms id 5042 & structure')
cmd.select('T_3_atoms','T_3_atoms id 5043 & structure')
cmd.select('T_3_atoms','T_3_atoms id 5074 & structure')
cmd.select('T_3_atoms','T_3_atoms id 5075 & structure')
cmd.select('T_3_atoms','T_3_atoms id 5076 & structure')
cmd.select('T_3_atoms','T_3_atoms id 5078 & structure')
cmd.select('T_3_atoms','T_3_atoms id 5079 & structure')
cmd.select('T_3_atoms','T_3_atoms id 5080 & structure')
cmd.select('T_3_atoms','T_3_atoms id 5081 & structure')
cmd.select('T_3_atoms','T_3_atoms id 5082 & structure')
cmd.select('T_3_atoms','T_3_atoms id 5083 & structure')
cmd.select('T_3_atoms','T_3_atoms id 5084 & structure')
cmd.select('T_3_atoms','T_3_atoms id 5085 & structure')
cmd.select('T_3_atoms','T_3_atoms id 5087 & structure')
cmd.select('T_3_atoms','T_3_atoms id 5088 & structure')
cmd.select('T_3_atoms','T_3_atoms id 5117 & structure')
cmd.select('T_3_atoms','T_3_atoms id 5119 & structure')
cmd.select('T_3_atoms','T_3_atoms id 5120 & structure')
cmd.select('T_3_atoms','T_3_atoms id 5121 & structure')
cmd.select('T_3_atoms','T_3_atoms id 5122 & structure')
cmd.select('T_3_atoms','T_3_atoms id 5123 & structure')
cmd.select('T_3_atoms','T_3_atoms id 5124 & structure')
cmd.select('T_3_atoms','T_3_atoms id 5125 & structure')
cmd.select('T_3_atoms','T_3_atoms id 5126 & structure')
cmd.select('T_3_atoms','T_3_atoms id 5127 & structure')
cmd.select('T_3_atoms','T_3_atoms id 5128 & structure')
cmd.select('T_3_atoms','T_3_atoms id 5129 & structure')
cmd.select('T_3_atoms','T_3_atoms id 5130 & structure')
cmd.select('T_3_atoms','T_3_atoms id 5132 & structure')
cmd.select('T_3_atoms','T_3_atoms id 5139 & structure')
cmd.select('T_3_atoms','T_3_atoms id 5198 & structure')
cmd.select('T_3_atoms','T_3_atoms id 5199 & structure')
cmd.select('T_3_atoms','T_3_atoms id 5200 & structure')
cmd.select('T_3_atoms','T_3_atoms id 5201 & structure')
cmd.select('T_3_atoms','T_3_atoms id 5202 & structure')
cmd.select('T_3_atoms','T_3_atoms id 5203 & structure')
cmd.select('T_3_atoms','T_3_atoms id 5204 & structure')
cmd.select('T_3_atoms','T_3_atoms id 5205 & structure')
cmd.select('T_3_atoms','T_3_atoms id 5206 & structure')
cmd.select('T_3_atoms','T_3_atoms id 5207 & structure')
cmd.select('T_3_atoms','T_3_atoms id 5208 & structure')
cmd.select('T_3_atoms','T_3_atoms id 5209 & structure')
cmd.select('T_3_atoms','T_3_atoms id 5210 & structure')
cmd.select('T_3_atoms','T_3_atoms id 5211 & structure')
cmd.select('T_3_atoms','T_3_atoms id 5212 & structure')
cmd.select('T_3_atoms','T_3_atoms id 5213 & structure')
cmd.select('T_3_atoms','T_3_atoms id 5214 & structure')
cmd.select('T_3_atoms','T_3_atoms id 5215 & structure')
cmd.select('T_3_atoms','T_3_atoms id 5216 & structure')
cmd.select('T_3_atoms','T_3_atoms id 5227 & structure')
cmd.select('T_3_atoms','T_3_atoms id 5228 & structure')
cmd.select('T_3_atoms','T_3_atoms id 5229 & structure')
cmd.select('T_3_atoms','T_3_atoms id 5230 & structure')
cmd.select('T_3_atoms','T_3_atoms id 5231 & structure')
cmd.select('T_3_atoms','T_3_atoms id 5233 & structure')
cmd.select('T_3_atoms','T_3_atoms id 5234 & structure')
cmd.select('T_3_atoms','T_3_atoms id 5235 & structure')
cmd.select('T_3_atoms','T_3_atoms id 5236 & structure')
cmd.select('T_3_atoms','T_3_atoms id 5237 & structure')
cmd.select('T_3_atoms','T_3_atoms id 5238 & structure')
cmd.select('T_3_atoms','T_3_atoms id 5239 & structure')
cmd.select('T_3_atoms','T_3_atoms id 5240 & structure')
cmd.select('T_3_atoms','T_3_atoms id 5241 & structure')
cmd.select('T_3_atoms','T_3_atoms id 5242 & structure')
cmd.select('T_3_atoms','T_3_atoms id 5243 & structure')
cmd.select('T_3_atoms','T_3_atoms id 5244 & structure')
cmd.select('T_3_atoms','T_3_atoms id 5245 & structure')
cmd.select('T_3_atoms','T_3_atoms id 5246 & structure')
cmd.select('T_3_atoms','T_3_atoms id 5247 & structure')
cmd.select('T_3_atoms','T_3_atoms id 5248 & structure')
cmd.select('T_3_atoms','T_3_atoms id 5249 & structure')
cmd.select('T_3_atoms','T_3_atoms id 5250 & structure')
cmd.select('T_3_atoms','T_3_atoms id 5251 & structure')
cmd.select('T_3_atoms','T_3_atoms id 5252 & structure')
cmd.select('T_3_atoms','T_3_atoms id 5253 & structure')
cmd.select('T_3_atoms','T_3_atoms id 5254 & structure')
cmd.select('T_3_atoms','T_3_atoms id 5255 & structure')
cmd.select('T_3_atoms','T_3_atoms id 5256 & structure')
cmd.select('T_3_atoms','T_3_atoms id 5257 & structure')
cmd.select('T_3_atoms','T_3_atoms id 5258 & structure')
cmd.select('T_3_atoms','T_3_atoms id 5260 & structure')
cmd.select('T_3_atoms','T_3_atoms id 5261 & structure')
cmd.select('T_3_atoms','T_3_atoms id 5267 & structure')
cmd.select('T_3_atoms','T_3_atoms id 5268 & structure')
cmd.select('T_3_atoms','T_3_atoms id 5269 & structure')
cmd.select('T_3_atoms','T_3_atoms id 5270 & structure')
cmd.select('T_3_atoms','T_3_atoms id 5271 & structure')
cmd.select('T_3_atoms','T_3_atoms id 5272 & structure')
cmd.select('T_3_atoms','T_3_atoms id 5273 & structure')
cmd.select('T_3_atoms','T_3_atoms id 5274 & structure')
cmd.select('T_3_atoms','T_3_atoms id 5275 & structure')
cmd.select('T_3_atoms','T_3_atoms id 5277 & structure')
cmd.select('T_3_atoms','T_3_atoms id 5278 & structure')
cmd.select('T_4_atoms','none')
cmd.select('T_4_atoms','T_4_atoms id 1687 & structure')
cmd.select('T_4_atoms','T_4_atoms id 1689 & structure')
cmd.select('T_4_atoms','T_4_atoms id 1690 & structure')
cmd.select('T_4_atoms','T_4_atoms id 1691 & structure')
cmd.select('T_4_atoms','T_4_atoms id 4277 & structure')
cmd.select('T_4_atoms','T_4_atoms id 4278 & structure')
cmd.select('T_4_atoms','T_4_atoms id 4280 & structure')
cmd.select('T_4_atoms','T_4_atoms id 4281 & structure')
cmd.select('T_4_atoms','T_4_atoms id 4282 & structure')
cmd.select('T_4_atoms','T_4_atoms id 4284 & structure')
cmd.select('T_4_atoms','T_4_atoms id 4285 & structure')
cmd.select('T_4_atoms','T_4_atoms id 4286 & structure')
cmd.select('T_4_atoms','T_4_atoms id 4287 & structure')
cmd.select('T_4_atoms','T_4_atoms id 4288 & structure')
cmd.select('T_4_atoms','T_4_atoms id 4289 & structure')
cmd.select('T_4_atoms','T_4_atoms id 4290 & structure')
cmd.select('T_4_atoms','T_4_atoms id 4291 & structure')
cmd.select('T_4_atoms','T_4_atoms id 4294 & structure')
cmd.select('T_4_atoms','T_4_atoms id 4295 & structure')
cmd.select('T_4_atoms','T_4_atoms id 4296 & structure')
cmd.select('T_4_atoms','T_4_atoms id 4297 & structure')
cmd.select('T_4_atoms','T_4_atoms id 4299 & structure')
cmd.select('T_4_atoms','T_4_atoms id 4300 & structure')
cmd.select('T_4_atoms','T_4_atoms id 4332 & structure')
cmd.select('T_4_atoms','T_4_atoms id 4333 & structure')
cmd.select('T_4_atoms','T_4_atoms id 4334 & structure')
cmd.select('T_4_atoms','T_4_atoms id 4335 & structure')
cmd.select('T_4_atoms','T_4_atoms id 4336 & structure')
cmd.select('T_4_atoms','T_4_atoms id 4337 & structure')
cmd.select('T_4_atoms','T_4_atoms id 4338 & structure')
cmd.select('T_4_atoms','T_4_atoms id 4339 & structure')
cmd.select('T_4_atoms','T_4_atoms id 4340 & structure')
cmd.select('T_4_atoms','T_4_atoms id 4341 & structure')
cmd.select('T_4_atoms','T_4_atoms id 4342 & structure')
cmd.select('T_4_atoms','T_4_atoms id 4344 & structure')
cmd.select('T_4_atoms','T_4_atoms id 4345 & structure')
cmd.select('T_4_atoms','T_4_atoms id 4346 & structure')
cmd.select('T_4_atoms','T_4_atoms id 4347 & structure')
cmd.select('T_4_atoms','T_4_atoms id 4348 & structure')
cmd.select('T_4_atoms','T_4_atoms id 4349 & structure')
cmd.select('T_4_atoms','T_4_atoms id 4350 & structure')
cmd.select('T_4_atoms','T_4_atoms id 4351 & structure')
cmd.select('T_4_atoms','T_4_atoms id 4352 & structure')
cmd.select('T_4_atoms','T_4_atoms id 4353 & structure')
cmd.select('T_4_atoms','T_4_atoms id 4354 & structure')
cmd.select('T_4_atoms','T_4_atoms id 4355 & structure')
cmd.select('T_4_atoms','T_4_atoms id 4356 & structure')
cmd.select('T_4_atoms','T_4_atoms id 4357 & structure')
cmd.select('T_4_atoms','T_4_atoms id 4358 & structure')
cmd.select('T_4_atoms','T_4_atoms id 4359 & structure')
cmd.select('T_4_atoms','T_4_atoms id 4360 & structure')
cmd.select('T_4_atoms','T_4_atoms id 4361 & structure')
cmd.select('T_4_atoms','T_4_atoms id 4362 & structure')
cmd.select('T_4_atoms','T_4_atoms id 4363 & structure')
cmd.select('T_4_atoms','T_4_atoms id 4364 & structure')
cmd.select('T_4_atoms','T_4_atoms id 4407 & structure')
cmd.select('T_4_atoms','T_4_atoms id 4408 & structure')
cmd.select('T_4_atoms','T_4_atoms id 4409 & structure')
cmd.select('T_4_atoms','T_4_atoms id 4410 & structure')
cmd.select('T_4_atoms','T_4_atoms id 4411 & structure')
cmd.select('T_4_atoms','T_4_atoms id 4412 & structure')
cmd.select('T_4_atoms','T_4_atoms id 4413 & structure')
cmd.select('T_4_atoms','T_4_atoms id 4414 & structure')
cmd.select('T_4_atoms','T_4_atoms id 4415 & structure')
cmd.select('T_4_atoms','T_4_atoms id 4416 & structure')
cmd.select('T_4_atoms','T_4_atoms id 4417 & structure')
cmd.select('T_4_atoms','T_4_atoms id 4418 & structure')
cmd.select('T_4_atoms','T_4_atoms id 4419 & structure')
cmd.select('T_4_atoms','T_4_atoms id 4432 & structure')
cmd.select('T_4_atoms','T_4_atoms id 4433 & structure')
cmd.select('T_4_atoms','T_4_atoms id 4434 & structure')
cmd.select('T_4_atoms','T_4_atoms id 4777 & structure')
cmd.select('T_4_atoms','T_4_atoms id 4779 & structure')
cmd.select('T_4_atoms','T_4_atoms id 4781 & structure')
cmd.select('T_4_atoms','T_4_atoms id 4782 & structure')
cmd.select('T_4_atoms','T_4_atoms id 4791 & structure')
cmd.select('T_4_atoms','T_4_atoms id 4792 & structure')
cmd.select('T_4_atoms','T_4_atoms id 4793 & structure')
cmd.select('T_4_atoms','T_4_atoms id 4794 & structure')
cmd.select('T_4_atoms','T_4_atoms id 4795 & structure')
cmd.select('T_4_atoms','T_4_atoms id 4796 & structure')
cmd.select('T_4_atoms','T_4_atoms id 4797 & structure')
cmd.select('T_4_atoms','T_4_atoms id 4798 & structure')
cmd.select('T_4_atoms','T_4_atoms id 4799 & structure')
cmd.select('T_4_atoms','T_4_atoms id 4800 & structure')
cmd.select('T_4_atoms','T_4_atoms id 4801 & structure')
cmd.select('T_4_atoms','T_4_atoms id 4802 & structure')
cmd.select('T_4_atoms','T_4_atoms id 4803 & structure')
cmd.select('T_4_atoms','T_4_atoms id 4804 & structure')
cmd.select('T_4_atoms','T_4_atoms id 4805 & structure')
cmd.select('T_4_atoms','T_4_atoms id 4806 & structure')
cmd.select('T_4_atoms','T_4_atoms id 4807 & structure')
cmd.select('T_4_atoms','T_4_atoms id 4808 & structure')
cmd.select('T_4_atoms','T_4_atoms id 4809 & structure')
cmd.select('T_4_atoms','T_4_atoms id 4810 & structure')
cmd.select('T_4_atoms','T_4_atoms id 4811 & structure')
cmd.select('T_4_atoms','T_4_atoms id 4812 & structure')
cmd.select('T_4_atoms','T_4_atoms id 4813 & structure')
cmd.select('T_4_atoms','T_4_atoms id 4815 & structure')
cmd.select('T_4_atoms','T_4_atoms id 4817 & structure')
cmd.select('T_4_atoms','T_4_atoms id 4827 & structure')
cmd.select('T_4_atoms','T_4_atoms id 4828 & structure')
cmd.select('T_4_atoms','T_4_atoms id 4829 & structure')
cmd.select('T_4_atoms','T_4_atoms id 4830 & structure')
cmd.select('T_4_atoms','T_4_atoms id 4831 & structure')
cmd.select('T_4_atoms','T_4_atoms id 4832 & structure')
cmd.select('T_4_atoms','T_4_atoms id 4833 & structure')
cmd.select('T_4_atoms','T_4_atoms id 4835 & structure')
cmd.select('T_4_atoms','T_4_atoms id 4839 & structure')
cmd.select('T_4_atoms','T_4_atoms id 4841 & structure')
cmd.select('T_4_atoms','T_4_atoms id 4842 & structure')
cmd.select('T_4_atoms','T_4_atoms id 4848 & structure')
cmd.select('T_4_atoms','T_4_atoms id 4849 & structure')
cmd.select('T_4_atoms','T_4_atoms id 4850 & structure')
cmd.select('T_4_atoms','T_4_atoms id 4851 & structure')
cmd.select('T_4_atoms','T_4_atoms id 4852 & structure')
cmd.select('T_4_atoms','T_4_atoms id 4853 & structure')
cmd.select('T_4_atoms','T_4_atoms id 4854 & structure')
cmd.select('T_4_atoms','T_4_atoms id 4855 & structure')
cmd.select('T_4_atoms','T_4_atoms id 4856 & structure')
cmd.select('T_4_atoms','T_4_atoms id 4858 & structure')
cmd.select('T_4_atoms','T_4_atoms id 4916 & structure')
cmd.select('T_4_atoms','T_4_atoms id 4918 & structure')
cmd.select('T_4_atoms','T_4_atoms id 4964 & structure')
cmd.select('T_4_atoms','T_4_atoms id 5015 & structure')
cmd.select('T_4_atoms','T_4_atoms id 5017 & structure')
cmd.select('T_4_atoms','T_4_atoms id 5018 & structure')
cmd.select('T_4_atoms','T_4_atoms id 5019 & structure')
cmd.select('T_4_atoms','T_4_atoms id 5020 & structure')
cmd.select('T_4_atoms','T_4_atoms id 5021 & structure')
cmd.select('T_4_atoms','T_4_atoms id 5022 & structure')
cmd.select('T_4_atoms','T_4_atoms id 5023 & structure')
cmd.select('T_4_atoms','T_4_atoms id 5026 & structure')
cmd.select('T_4_atoms','T_4_atoms id 5028 & structure')
cmd.select('T_4_atoms','T_4_atoms id 5029 & structure')
cmd.select('T_4_atoms','T_4_atoms id 5030 & structure')
cmd.select('T_4_atoms','T_4_atoms id 5031 & structure')
cmd.select('T_4_atoms','T_4_atoms id 5032 & structure')
cmd.select('T_4_atoms','T_4_atoms id 5033 & structure')
cmd.select('T_4_atoms','T_4_atoms id 5034 & structure')
cmd.select('T_4_atoms','T_4_atoms id 5035 & structure')
cmd.select('T_4_atoms','T_4_atoms id 5036 & structure')
cmd.select('T_4_atoms','T_4_atoms id 5037 & structure')
cmd.select('T_4_atoms','T_4_atoms id 5038 & structure')
cmd.select('T_4_atoms','T_4_atoms id 5040 & structure')
cmd.select('T_4_atoms','T_4_atoms id 5041 & structure')
cmd.select('T_4_atoms','T_4_atoms id 5042 & structure')
cmd.select('T_4_atoms','T_4_atoms id 5043 & structure')
cmd.select('T_4_atoms','T_4_atoms id 5044 & structure')
cmd.select('T_4_atoms','T_4_atoms id 5045 & structure')
cmd.select('T_4_atoms','T_4_atoms id 5046 & structure')
cmd.select('T_4_atoms','T_4_atoms id 5047 & structure')
cmd.select('T_4_atoms','T_4_atoms id 5048 & structure')
cmd.select('T_4_atoms','T_4_atoms id 5049 & structure')
cmd.select('T_4_atoms','T_4_atoms id 5050 & structure')
cmd.select('T_4_atoms','T_4_atoms id 5051 & structure')
cmd.select('T_4_atoms','T_4_atoms id 5052 & structure')
cmd.select('T_4_atoms','T_4_atoms id 5053 & structure')
cmd.select('T_4_atoms','T_4_atoms id 5054 & structure')
cmd.select('T_4_atoms','T_4_atoms id 5055 & structure')
cmd.select('T_4_atoms','T_4_atoms id 5056 & structure')
cmd.select('T_4_atoms','T_4_atoms id 5057 & structure')
cmd.select('T_4_atoms','T_4_atoms id 5058 & structure')
cmd.select('T_4_atoms','T_4_atoms id 5059 & structure')
cmd.select('T_4_atoms','T_4_atoms id 5060 & structure')
cmd.select('T_4_atoms','T_4_atoms id 5061 & structure')
cmd.select('T_4_atoms','T_4_atoms id 5070 & structure')
cmd.select('T_4_atoms','T_4_atoms id 5072 & structure')
cmd.select('T_4_atoms','T_4_atoms id 5073 & structure')
cmd.select('T_4_atoms','T_4_atoms id 5074 & structure')
cmd.select('T_4_atoms','T_4_atoms id 5075 & structure')
cmd.select('T_4_atoms','T_4_atoms id 5076 & structure')
cmd.select('T_4_atoms','T_4_atoms id 5077 & structure')
cmd.select('T_4_atoms','T_4_atoms id 5078 & structure')
cmd.select('T_4_atoms','T_4_atoms id 5079 & structure')
cmd.select('T_4_atoms','T_4_atoms id 5080 & structure')
cmd.select('T_4_atoms','T_4_atoms id 5081 & structure')
cmd.select('T_4_atoms','T_4_atoms id 5082 & structure')
cmd.select('T_4_atoms','T_4_atoms id 5083 & structure')
cmd.select('T_4_atoms','T_4_atoms id 5084 & structure')
cmd.select('T_4_atoms','T_4_atoms id 5085 & structure')
cmd.select('T_4_atoms','T_4_atoms id 5086 & structure')
cmd.select('T_4_atoms','T_4_atoms id 5087 & structure')
cmd.select('T_4_atoms','T_4_atoms id 5089 & structure')
cmd.select('T_4_atoms','T_4_atoms id 5090 & structure')
cmd.select('T_4_atoms','T_4_atoms id 5091 & structure')
cmd.select('T_4_atoms','T_4_atoms id 5093 & structure')
cmd.select('T_4_atoms','T_4_atoms id 5099 & structure')
cmd.select('T_4_atoms','T_4_atoms id 5100 & structure')
cmd.select('T_4_atoms','T_4_atoms id 5101 & structure')
cmd.select('T_4_atoms','T_4_atoms id 5102 & structure')
cmd.select('T_4_atoms','T_4_atoms id 5119 & structure')
cmd.select('T_4_atoms','T_4_atoms id 5120 & structure')
cmd.select('T_4_atoms','T_4_atoms id 5121 & structure')
cmd.select('T_4_atoms','T_4_atoms id 5123 & structure')
cmd.select('T_4_atoms','T_4_atoms id 5128 & structure')
cmd.select('T_4_atoms','T_4_atoms id 5129 & structure')
cmd.select('T_4_atoms','T_4_atoms id 5206 & structure')
cmd.select('T_4_atoms','T_4_atoms id 5208 & structure')
cmd.select('T_4_atoms','T_4_atoms id 5431 & structure')
cmd.select('T_4_atoms','T_4_atoms id 5432 & structure')
cmd.select('T_4_atoms','T_4_atoms id 5433 & structure')
cmd.select('T_5_atoms','none')
cmd.select('T_5_atoms','T_5_atoms id 1626 & structure')
cmd.select('T_5_atoms','T_5_atoms id 1627 & structure')
cmd.select('T_5_atoms','T_5_atoms id 1686 & structure')
cmd.select('T_5_atoms','T_5_atoms id 1687 & structure')
cmd.select('T_5_atoms','T_5_atoms id 1689 & structure')
cmd.select('T_5_atoms','T_5_atoms id 1690 & structure')
cmd.select('T_5_atoms','T_5_atoms id 1691 & structure')
cmd.select('T_5_atoms','T_5_atoms id 2160 & structure')
cmd.select('T_5_atoms','T_5_atoms id 2161 & structure')
cmd.select('T_5_atoms','T_5_atoms id 2162 & structure')
cmd.select('T_5_atoms','T_5_atoms id 2164 & structure')
cmd.select('T_5_atoms','T_5_atoms id 2165 & structure')
cmd.select('T_5_atoms','T_5_atoms id 2166 & structure')
cmd.select('T_5_atoms','T_5_atoms id 2167 & structure')
cmd.select('T_5_atoms','T_5_atoms id 2168 & structure')
cmd.select('T_5_atoms','T_5_atoms id 2169 & structure')
cmd.select('T_5_atoms','T_5_atoms id 2170 & structure')
cmd.select('T_5_atoms','T_5_atoms id 2171 & structure')
cmd.select('T_5_atoms','T_5_atoms id 2172 & structure')
cmd.select('T_5_atoms','T_5_atoms id 2176 & structure')
cmd.select('T_5_atoms','T_5_atoms id 2177 & structure')
cmd.select('T_5_atoms','T_5_atoms id 2178 & structure')
cmd.select('T_5_atoms','T_5_atoms id 2180 & structure')
cmd.select('T_5_atoms','T_5_atoms id 2181 & structure')
cmd.select('T_5_atoms','T_5_atoms id 2227 & structure')
cmd.select('T_5_atoms','T_5_atoms id 2228 & structure')
cmd.select('T_5_atoms','T_5_atoms id 2229 & structure')
cmd.select('T_5_atoms','T_5_atoms id 2230 & structure')
cmd.select('T_5_atoms','T_5_atoms id 2231 & structure')
cmd.select('T_5_atoms','T_5_atoms id 2232 & structure')
cmd.select('T_5_atoms','T_5_atoms id 2233 & structure')
cmd.select('T_5_atoms','T_5_atoms id 2234 & structure')
cmd.select('T_5_atoms','T_5_atoms id 2235 & structure')
cmd.select('T_5_atoms','T_5_atoms id 2236 & structure')
cmd.select('T_5_atoms','T_5_atoms id 2237 & structure')
cmd.select('T_5_atoms','T_5_atoms id 2238 & structure')
cmd.select('T_5_atoms','T_5_atoms id 2239 & structure')
cmd.select('T_5_atoms','T_5_atoms id 2240 & structure')
cmd.select('T_5_atoms','T_5_atoms id 2241 & structure')
cmd.select('T_5_atoms','T_5_atoms id 2242 & structure')
cmd.select('T_5_atoms','T_5_atoms id 2243 & structure')
cmd.select('T_5_atoms','T_5_atoms id 2244 & structure')
cmd.select('T_5_atoms','T_5_atoms id 2245 & structure')
cmd.select('T_5_atoms','T_5_atoms id 2246 & structure')
cmd.select('T_5_atoms','T_5_atoms id 2247 & structure')
cmd.select('T_5_atoms','T_5_atoms id 2249 & structure')
cmd.select('T_5_atoms','T_5_atoms id 2251 & structure')
cmd.select('T_5_atoms','T_5_atoms id 2252 & structure')
cmd.select('T_5_atoms','T_5_atoms id 2303 & structure')
cmd.select('T_5_atoms','T_5_atoms id 2305 & structure')
cmd.select('T_5_atoms','T_5_atoms id 2306 & structure')
cmd.select('T_5_atoms','T_5_atoms id 2307 & structure')
cmd.select('T_5_atoms','T_5_atoms id 2308 & structure')
cmd.select('T_5_atoms','T_5_atoms id 2309 & structure')
cmd.select('T_5_atoms','T_5_atoms id 2310 & structure')
cmd.select('T_5_atoms','T_5_atoms id 2311 & structure')
cmd.select('T_5_atoms','T_5_atoms id 2312 & structure')
cmd.select('T_5_atoms','T_5_atoms id 2313 & structure')
cmd.select('T_5_atoms','T_5_atoms id 2314 & structure')
cmd.select('T_5_atoms','T_5_atoms id 2315 & structure')
cmd.select('T_5_atoms','T_5_atoms id 2317 & structure')
cmd.select('T_5_atoms','T_5_atoms id 2337 & structure')
cmd.select('T_5_atoms','T_5_atoms id 2339 & structure')
cmd.select('T_5_atoms','T_5_atoms id 2340 & structure')
cmd.select('T_5_atoms','T_5_atoms id 2341 & structure')
cmd.select('T_5_atoms','T_5_atoms id 2344 & structure')
cmd.select('T_5_atoms','T_5_atoms id 2345 & structure')
cmd.select('T_5_atoms','T_5_atoms id 2346 & structure')
cmd.select('T_5_atoms','T_5_atoms id 2347 & structure')
cmd.select('T_5_atoms','T_5_atoms id 2348 & structure')
cmd.select('T_5_atoms','T_5_atoms id 2349 & structure')
cmd.select('T_5_atoms','T_5_atoms id 2350 & structure')
cmd.select('T_5_atoms','T_5_atoms id 2351 & structure')
cmd.select('T_5_atoms','T_5_atoms id 2352 & structure')
cmd.select('T_5_atoms','T_5_atoms id 2353 & structure')
cmd.select('T_5_atoms','T_5_atoms id 2354 & structure')
cmd.select('T_5_atoms','T_5_atoms id 2355 & structure')
cmd.select('T_5_atoms','T_5_atoms id 2356 & structure')
cmd.select('T_5_atoms','T_5_atoms id 2358 & structure')
cmd.select('T_5_atoms','T_5_atoms id 2359 & structure')
cmd.select('T_5_atoms','T_5_atoms id 2360 & structure')
cmd.select('T_5_atoms','T_5_atoms id 2361 & structure')
cmd.select('T_5_atoms','T_5_atoms id 2362 & structure')
cmd.select('T_5_atoms','T_5_atoms id 2363 & structure')
cmd.select('T_5_atoms','T_5_atoms id 2364 & structure')
cmd.select('T_5_atoms','T_5_atoms id 2365 & structure')
cmd.select('T_5_atoms','T_5_atoms id 2366 & structure')
cmd.select('T_5_atoms','T_5_atoms id 2367 & structure')
cmd.select('T_5_atoms','T_5_atoms id 2368 & structure')
cmd.select('T_5_atoms','T_5_atoms id 2369 & structure')
cmd.select('T_5_atoms','T_5_atoms id 2370 & structure')
cmd.select('T_5_atoms','T_5_atoms id 2371 & structure')
cmd.select('T_5_atoms','T_5_atoms id 2372 & structure')
cmd.select('T_5_atoms','T_5_atoms id 2373 & structure')
cmd.select('T_5_atoms','T_5_atoms id 2374 & structure')
cmd.select('T_5_atoms','T_5_atoms id 2375 & structure')
cmd.select('T_5_atoms','T_5_atoms id 2376 & structure')
cmd.select('T_5_atoms','T_5_atoms id 2377 & structure')
cmd.select('T_5_atoms','T_5_atoms id 2378 & structure')
cmd.select('T_5_atoms','T_5_atoms id 2381 & structure')
cmd.select('T_5_atoms','T_5_atoms id 2382 & structure')
cmd.select('T_5_atoms','T_5_atoms id 2383 & structure')
cmd.select('T_5_atoms','T_5_atoms id 2384 & structure')
cmd.select('T_5_atoms','T_5_atoms id 2385 & structure')
cmd.select('T_5_atoms','T_5_atoms id 2386 & structure')
cmd.select('T_5_atoms','T_5_atoms id 2387 & structure')
cmd.select('T_5_atoms','T_5_atoms id 2388 & structure')
cmd.select('T_5_atoms','T_5_atoms id 2389 & structure')
cmd.select('T_5_atoms','T_5_atoms id 2390 & structure')
cmd.select('T_5_atoms','T_5_atoms id 2391 & structure')
cmd.select('T_5_atoms','T_5_atoms id 2392 & structure')
cmd.select('T_5_atoms','T_5_atoms id 2393 & structure')
cmd.select('T_5_atoms','T_5_atoms id 2394 & structure')
cmd.select('T_5_atoms','T_5_atoms id 2395 & structure')
cmd.select('T_5_atoms','T_5_atoms id 2396 & structure')
cmd.select('T_5_atoms','T_5_atoms id 2397 & structure')
cmd.select('T_5_atoms','T_5_atoms id 2398 & structure')
cmd.select('T_5_atoms','T_5_atoms id 2399 & structure')
cmd.select('T_5_atoms','T_5_atoms id 2408 & structure')
cmd.select('T_5_atoms','T_5_atoms id 2409 & structure')
cmd.select('T_5_atoms','T_5_atoms id 2412 & structure')
cmd.select('T_5_atoms','T_5_atoms id 2413 & structure')
cmd.select('T_5_atoms','T_5_atoms id 2414 & structure')
cmd.select('T_5_atoms','T_5_atoms id 2415 & structure')
cmd.select('T_5_atoms','T_5_atoms id 2416 & structure')
cmd.select('T_5_atoms','T_5_atoms id 2417 & structure')
cmd.select('T_5_atoms','T_5_atoms id 2418 & structure')
cmd.select('T_5_atoms','T_5_atoms id 2419 & structure')
cmd.select('T_5_atoms','T_5_atoms id 2420 & structure')
cmd.select('T_5_atoms','T_5_atoms id 2421 & structure')
cmd.select('T_5_atoms','T_5_atoms id 2422 & structure')
cmd.select('T_5_atoms','T_5_atoms id 2424 & structure')
cmd.select('T_5_atoms','T_5_atoms id 2425 & structure')
cmd.select('T_5_atoms','T_5_atoms id 2426 & structure')
cmd.select('T_5_atoms','T_5_atoms id 2427 & structure')
cmd.select('T_5_atoms','T_5_atoms id 2428 & structure')
cmd.select('T_5_atoms','T_5_atoms id 2429 & structure')
cmd.select('T_5_atoms','T_5_atoms id 2430 & structure')
cmd.select('T_5_atoms','T_5_atoms id 2431 & structure')
cmd.select('T_5_atoms','T_5_atoms id 2432 & structure')
cmd.select('T_5_atoms','T_5_atoms id 2433 & structure')
cmd.select('T_5_atoms','T_5_atoms id 2434 & structure')
cmd.select('T_5_atoms','T_5_atoms id 2435 & structure')
cmd.select('T_5_atoms','T_5_atoms id 2436 & structure')
cmd.select('T_5_atoms','T_5_atoms id 2437 & structure')
cmd.select('T_5_atoms','T_5_atoms id 2438 & structure')
cmd.select('T_5_atoms','T_5_atoms id 2439 & structure')
cmd.select('T_5_atoms','T_5_atoms id 2440 & structure')
cmd.select('T_5_atoms','T_5_atoms id 2441 & structure')
cmd.select('T_5_atoms','T_5_atoms id 2442 & structure')
cmd.select('T_5_atoms','T_5_atoms id 2443 & structure')
cmd.select('T_5_atoms','T_5_atoms id 2444 & structure')
cmd.select('T_5_atoms','T_5_atoms id 2445 & structure')
cmd.select('T_5_atoms','T_5_atoms id 2446 & structure')
cmd.select('T_5_atoms','T_5_atoms id 2451 & structure')
cmd.select('T_5_atoms','T_5_atoms id 2452 & structure')
cmd.select('T_5_atoms','T_5_atoms id 2453 & structure')
cmd.select('T_5_atoms','T_5_atoms id 2455 & structure')
cmd.select('T_5_atoms','T_5_atoms id 2456 & structure')
cmd.select('T_5_atoms','T_5_atoms id 2463 & structure')
cmd.select('T_5_atoms','T_5_atoms id 2465 & structure')
cmd.select('T_5_atoms','T_5_atoms id 2466 & structure')
cmd.select('T_5_atoms','T_5_atoms id 2467 & structure')
cmd.select('T_5_atoms','T_5_atoms id 2468 & structure')
cmd.select('T_5_atoms','T_5_atoms id 2469 & structure')
cmd.select('T_5_atoms','T_5_atoms id 2470 & structure')
cmd.select('T_5_atoms','T_5_atoms id 2471 & structure')
cmd.select('T_5_atoms','T_5_atoms id 2472 & structure')
cmd.select('T_5_atoms','T_5_atoms id 2473 & structure')
cmd.select('T_5_atoms','T_5_atoms id 2474 & structure')
cmd.select('T_5_atoms','T_5_atoms id 2475 & structure')
cmd.select('T_5_atoms','T_5_atoms id 2476 & structure')
cmd.select('T_5_atoms','T_5_atoms id 2477 & structure')
cmd.select('T_5_atoms','T_5_atoms id 2478 & structure')
cmd.select('T_5_atoms','T_5_atoms id 2479 & structure')
cmd.select('T_5_atoms','T_5_atoms id 2480 & structure')
cmd.select('T_5_atoms','T_5_atoms id 2481 & structure')
cmd.select('T_5_atoms','T_5_atoms id 2482 & structure')
cmd.select('T_5_atoms','T_5_atoms id 2484 & structure')
cmd.select('T_5_atoms','T_5_atoms id 2485 & structure')
cmd.select('T_5_atoms','T_5_atoms id 2486 & structure')
cmd.select('T_5_atoms','T_5_atoms id 2487 & structure')
cmd.select('T_5_atoms','T_5_atoms id 2488 & structure')
cmd.select('T_5_atoms','T_5_atoms id 2489 & structure')
cmd.select('T_5_atoms','T_5_atoms id 2490 & structure')
cmd.select('T_5_atoms','T_5_atoms id 2491 & structure')
cmd.select('T_5_atoms','T_5_atoms id 2492 & structure')
cmd.select('T_5_atoms','T_5_atoms id 2493 & structure')
cmd.select('T_5_atoms','T_5_atoms id 2494 & structure')
cmd.select('T_5_atoms','T_5_atoms id 2495 & structure')
cmd.select('T_5_atoms','T_5_atoms id 2496 & structure')
cmd.select('T_5_atoms','T_5_atoms id 2498 & structure')
cmd.select('T_5_atoms','T_5_atoms id 2500 & structure')
cmd.select('T_5_atoms','T_5_atoms id 2502 & structure')
cmd.select('T_5_atoms','T_5_atoms id 2510 & structure')
cmd.select('T_5_atoms','T_5_atoms id 2511 & structure')
cmd.select('T_5_atoms','T_5_atoms id 2512 & structure')
cmd.select('T_5_atoms','T_5_atoms id 2513 & structure')
cmd.select('T_5_atoms','T_5_atoms id 2514 & structure')
cmd.select('T_5_atoms','T_5_atoms id 2515 & structure')
cmd.select('T_5_atoms','T_5_atoms id 2516 & structure')
cmd.select('T_5_atoms','T_5_atoms id 2517 & structure')
cmd.select('T_5_atoms','T_5_atoms id 2518 & structure')
cmd.select('T_5_atoms','T_5_atoms id 2519 & structure')
cmd.select('T_5_atoms','T_5_atoms id 2520 & structure')
cmd.select('T_5_atoms','T_5_atoms id 2521 & structure')
cmd.select('T_5_atoms','T_5_atoms id 2522 & structure')
cmd.select('T_5_atoms','T_5_atoms id 2523 & structure')
cmd.select('T_5_atoms','T_5_atoms id 2524 & structure')
cmd.select('T_5_atoms','T_5_atoms id 2525 & structure')
cmd.select('T_5_atoms','T_5_atoms id 2530 & structure')
cmd.select('T_5_atoms','T_5_atoms id 2533 & structure')
cmd.select('T_5_atoms','T_5_atoms id 2534 & structure')
cmd.select('T_5_atoms','T_5_atoms id 2535 & structure')
cmd.select('T_5_atoms','T_5_atoms id 3079 & structure')
cmd.select('T_5_atoms','T_5_atoms id 3080 & structure')
cmd.select('T_5_atoms','T_5_atoms id 3081 & structure')
cmd.select('T_5_atoms','T_5_atoms id 3082 & structure')
cmd.select('T_5_atoms','T_5_atoms id 3083 & structure')
cmd.select('T_5_atoms','T_5_atoms id 3084 & structure')
cmd.select('T_5_atoms','T_5_atoms id 3085 & structure')
cmd.select('T_5_atoms','T_5_atoms id 3086 & structure')
cmd.select('T_5_atoms','T_5_atoms id 3087 & structure')
cmd.select('T_5_atoms','T_5_atoms id 3088 & structure')
cmd.select('T_5_atoms','T_5_atoms id 3131 & structure')
cmd.select('T_5_atoms','T_5_atoms id 3132 & structure')
cmd.select('T_5_atoms','T_5_atoms id 3133 & structure')
cmd.select('T_5_atoms','T_5_atoms id 3134 & structure')
cmd.select('T_5_atoms','T_5_atoms id 3135 & structure')
cmd.select('T_5_atoms','T_5_atoms id 3136 & structure')
cmd.select('T_5_atoms','T_5_atoms id 3137 & structure')
cmd.select('T_5_atoms','T_5_atoms id 3138 & structure')
cmd.select('T_5_atoms','T_5_atoms id 3139 & structure')
cmd.select('T_5_atoms','T_5_atoms id 3141 & structure')
cmd.select('T_5_atoms','T_5_atoms id 3142 & structure')
cmd.select('T_5_atoms','T_5_atoms id 3393 & structure')
cmd.select('T_5_atoms','T_5_atoms id 4277 & structure')
cmd.select('T_5_atoms','T_5_atoms id 4278 & structure')
cmd.select('T_5_atoms','T_5_atoms id 4280 & structure')
cmd.select('T_5_atoms','T_5_atoms id 4281 & structure')
cmd.select('T_5_atoms','T_5_atoms id 4282 & structure')
cmd.select('T_5_atoms','T_5_atoms id 4284 & structure')
cmd.select('T_5_atoms','T_5_atoms id 4285 & structure')
cmd.select('T_5_atoms','T_5_atoms id 4286 & structure')
cmd.select('T_5_atoms','T_5_atoms id 4287 & structure')
cmd.select('T_5_atoms','T_5_atoms id 4288 & structure')
cmd.select('T_5_atoms','T_5_atoms id 4289 & structure')
cmd.select('T_5_atoms','T_5_atoms id 4290 & structure')
cmd.select('T_5_atoms','T_5_atoms id 4291 & structure')
cmd.select('T_5_atoms','T_5_atoms id 4292 & structure')
cmd.select('T_5_atoms','T_5_atoms id 4293 & structure')
cmd.select('T_5_atoms','T_5_atoms id 4294 & structure')
cmd.select('T_5_atoms','T_5_atoms id 4295 & structure')
cmd.select('T_5_atoms','T_5_atoms id 4296 & structure')
cmd.select('T_5_atoms','T_5_atoms id 4297 & structure')
cmd.select('T_5_atoms','T_5_atoms id 4299 & structure')
cmd.select('T_5_atoms','T_5_atoms id 4300 & structure')
cmd.select('T_5_atoms','T_5_atoms id 4332 & structure')
cmd.select('T_5_atoms','T_5_atoms id 4333 & structure')
cmd.select('T_5_atoms','T_5_atoms id 4334 & structure')
cmd.select('T_5_atoms','T_5_atoms id 4335 & structure')
cmd.select('T_5_atoms','T_5_atoms id 4336 & structure')
cmd.select('T_5_atoms','T_5_atoms id 4337 & structure')
cmd.select('T_5_atoms','T_5_atoms id 4338 & structure')
cmd.select('T_5_atoms','T_5_atoms id 4339 & structure')
cmd.select('T_5_atoms','T_5_atoms id 4340 & structure')
cmd.select('T_5_atoms','T_5_atoms id 4341 & structure')
cmd.select('T_5_atoms','T_5_atoms id 4342 & structure')
cmd.select('T_5_atoms','T_5_atoms id 4344 & structure')
cmd.select('T_5_atoms','T_5_atoms id 4345 & structure')
cmd.select('T_5_atoms','T_5_atoms id 4347 & structure')
cmd.select('T_5_atoms','T_5_atoms id 4348 & structure')
cmd.select('T_5_atoms','T_5_atoms id 4349 & structure')
cmd.select('T_5_atoms','T_5_atoms id 4350 & structure')
cmd.select('T_5_atoms','T_5_atoms id 4351 & structure')
cmd.select('T_5_atoms','T_5_atoms id 4352 & structure')
cmd.select('T_5_atoms','T_5_atoms id 4353 & structure')
cmd.select('T_5_atoms','T_5_atoms id 4354 & structure')
cmd.select('T_5_atoms','T_5_atoms id 4355 & structure')
cmd.select('T_5_atoms','T_5_atoms id 4356 & structure')
cmd.select('T_5_atoms','T_5_atoms id 4357 & structure')
cmd.select('T_5_atoms','T_5_atoms id 4358 & structure')
cmd.select('T_5_atoms','T_5_atoms id 4359 & structure')
cmd.select('T_5_atoms','T_5_atoms id 4360 & structure')
cmd.select('T_5_atoms','T_5_atoms id 4361 & structure')
cmd.select('T_5_atoms','T_5_atoms id 4362 & structure')
cmd.select('T_5_atoms','T_5_atoms id 4363 & structure')
cmd.select('T_5_atoms','T_5_atoms id 4364 & structure')
cmd.select('T_5_atoms','T_5_atoms id 4409 & structure')
cmd.select('T_5_atoms','T_5_atoms id 4410 & structure')
cmd.select('T_5_atoms','T_5_atoms id 4411 & structure')
cmd.select('T_5_atoms','T_5_atoms id 4412 & structure')
cmd.select('T_5_atoms','T_5_atoms id 4413 & structure')
cmd.select('T_5_atoms','T_5_atoms id 4414 & structure')
cmd.select('T_5_atoms','T_5_atoms id 4415 & structure')
cmd.select('T_5_atoms','T_5_atoms id 4416 & structure')
cmd.select('T_5_atoms','T_5_atoms id 4422 & structure')
cmd.select('T_5_atoms','T_5_atoms id 4424 & structure')
cmd.select('T_5_atoms','T_5_atoms id 4425 & structure')
cmd.select('T_5_atoms','T_5_atoms id 4426 & structure')
cmd.select('T_5_atoms','T_5_atoms id 4427 & structure')
cmd.select('T_5_atoms','T_5_atoms id 4428 & structure')
cmd.select('T_5_atoms','T_5_atoms id 4429 & structure')
cmd.select('T_5_atoms','T_5_atoms id 4430 & structure')
cmd.select('T_5_atoms','T_5_atoms id 4431 & structure')
cmd.select('T_5_atoms','T_5_atoms id 4432 & structure')
cmd.select('T_5_atoms','T_5_atoms id 4433 & structure')
cmd.select('T_5_atoms','T_5_atoms id 4434 & structure')
cmd.select('T_5_atoms','T_5_atoms id 4435 & structure')
cmd.select('T_5_atoms','T_5_atoms id 4436 & structure')
cmd.select('T_5_atoms','T_5_atoms id 4437 & structure')
cmd.select('T_5_atoms','T_5_atoms id 4438 & structure')
cmd.select('T_5_atoms','T_5_atoms id 4531 & structure')
cmd.select('T_5_atoms','T_5_atoms id 4532 & structure')
cmd.select('T_5_atoms','T_5_atoms id 4534 & structure')
cmd.select('T_5_atoms','T_5_atoms id 4535 & structure')
cmd.select('T_5_atoms','T_5_atoms id 4536 & structure')
cmd.select('T_5_atoms','T_5_atoms id 4537 & structure')
cmd.select('T_5_atoms','T_5_atoms id 4538 & structure')
cmd.select('T_5_atoms','T_5_atoms id 4539 & structure')
cmd.select('T_5_atoms','T_5_atoms id 4540 & structure')
cmd.select('T_5_atoms','T_5_atoms id 5019 & structure')
cmd.select('T_5_atoms','T_5_atoms id 5020 & structure')
cmd.select('T_5_atoms','T_5_atoms id 5021 & structure')
cmd.select('T_5_atoms','T_5_atoms id 5022 & structure')
cmd.select('T_5_atoms','T_5_atoms id 5030 & structure')
cmd.select('T_5_atoms','T_5_atoms id 5031 & structure')
cmd.select('T_5_atoms','T_5_atoms id 5035 & structure')
cmd.select('T_5_atoms','T_5_atoms id 5040 & structure')
cmd.select('T_5_atoms','T_5_atoms id 5042 & structure')
cmd.select('T_5_atoms','T_5_atoms id 5075 & structure')
cmd.select('T_5_atoms','T_5_atoms id 5076 & structure')
cmd.select('T_5_atoms','T_5_atoms id 5078 & structure')
cmd.select('T_5_atoms','T_5_atoms id 5079 & structure')
cmd.select('T_5_atoms','T_5_atoms id 5080 & structure')
cmd.select('T_5_atoms','T_5_atoms id 5081 & structure')
cmd.select('T_5_atoms','T_5_atoms id 5082 & structure')
cmd.select('T_5_atoms','T_5_atoms id 5083 & structure')
cmd.select('T_5_atoms','T_5_atoms id 5084 & structure')
cmd.select('T_5_atoms','T_5_atoms id 5085 & structure')
cmd.select('T_5_atoms','T_5_atoms id 5139 & structure')
cmd.select('T_5_atoms','T_5_atoms id 5140 & structure')
cmd.select('T_5_atoms','T_5_atoms id 5141 & structure')
cmd.select('T_5_atoms','T_5_atoms id 5142 & structure')
cmd.select('T_5_atoms','T_5_atoms id 5206 & structure')
cmd.select('T_5_atoms','T_5_atoms id 5207 & structure')
cmd.select('T_5_atoms','T_5_atoms id 5208 & structure')
cmd.select('T_5_atoms','T_5_atoms id 5209 & structure')
cmd.select('T_6_atoms','none')
cmd.select('T_6_atoms','T_6_atoms id 1626 & structure')
cmd.select('T_6_atoms','T_6_atoms id 1627 & structure')
cmd.select('T_6_atoms','T_6_atoms id 1686 & structure')
cmd.select('T_6_atoms','T_6_atoms id 1687 & structure')
cmd.select('T_6_atoms','T_6_atoms id 1689 & structure')
cmd.select('T_6_atoms','T_6_atoms id 1690 & structure')
cmd.select('T_6_atoms','T_6_atoms id 1691 & structure')
cmd.select('T_6_atoms','T_6_atoms id 2160 & structure')
cmd.select('T_6_atoms','T_6_atoms id 2161 & structure')
cmd.select('T_6_atoms','T_6_atoms id 2162 & structure')
cmd.select('T_6_atoms','T_6_atoms id 2164 & structure')
cmd.select('T_6_atoms','T_6_atoms id 2165 & structure')
cmd.select('T_6_atoms','T_6_atoms id 2166 & structure')
cmd.select('T_6_atoms','T_6_atoms id 2167 & structure')
cmd.select('T_6_atoms','T_6_atoms id 2168 & structure')
cmd.select('T_6_atoms','T_6_atoms id 2169 & structure')
cmd.select('T_6_atoms','T_6_atoms id 2170 & structure')
cmd.select('T_6_atoms','T_6_atoms id 2171 & structure')
cmd.select('T_6_atoms','T_6_atoms id 2172 & structure')
cmd.select('T_6_atoms','T_6_atoms id 2176 & structure')
cmd.select('T_6_atoms','T_6_atoms id 2177 & structure')
cmd.select('T_6_atoms','T_6_atoms id 2178 & structure')
cmd.select('T_6_atoms','T_6_atoms id 2180 & structure')
cmd.select('T_6_atoms','T_6_atoms id 2181 & structure')
cmd.select('T_6_atoms','T_6_atoms id 2227 & structure')
cmd.select('T_6_atoms','T_6_atoms id 2228 & structure')
cmd.select('T_6_atoms','T_6_atoms id 2229 & structure')
cmd.select('T_6_atoms','T_6_atoms id 2230 & structure')
cmd.select('T_6_atoms','T_6_atoms id 2231 & structure')
cmd.select('T_6_atoms','T_6_atoms id 2232 & structure')
cmd.select('T_6_atoms','T_6_atoms id 2233 & structure')
cmd.select('T_6_atoms','T_6_atoms id 2234 & structure')
cmd.select('T_6_atoms','T_6_atoms id 2235 & structure')
cmd.select('T_6_atoms','T_6_atoms id 2236 & structure')
cmd.select('T_6_atoms','T_6_atoms id 2237 & structure')
cmd.select('T_6_atoms','T_6_atoms id 2238 & structure')
cmd.select('T_6_atoms','T_6_atoms id 2239 & structure')
cmd.select('T_6_atoms','T_6_atoms id 2240 & structure')
cmd.select('T_6_atoms','T_6_atoms id 2241 & structure')
cmd.select('T_6_atoms','T_6_atoms id 2242 & structure')
cmd.select('T_6_atoms','T_6_atoms id 2243 & structure')
cmd.select('T_6_atoms','T_6_atoms id 2244 & structure')
cmd.select('T_6_atoms','T_6_atoms id 2245 & structure')
cmd.select('T_6_atoms','T_6_atoms id 2246 & structure')
cmd.select('T_6_atoms','T_6_atoms id 2247 & structure')
cmd.select('T_6_atoms','T_6_atoms id 2249 & structure')
cmd.select('T_6_atoms','T_6_atoms id 2251 & structure')
cmd.select('T_6_atoms','T_6_atoms id 2252 & structure')
cmd.select('T_6_atoms','T_6_atoms id 2303 & structure')
cmd.select('T_6_atoms','T_6_atoms id 2305 & structure')
cmd.select('T_6_atoms','T_6_atoms id 2306 & structure')
cmd.select('T_6_atoms','T_6_atoms id 2307 & structure')
cmd.select('T_6_atoms','T_6_atoms id 2308 & structure')
cmd.select('T_6_atoms','T_6_atoms id 2309 & structure')
cmd.select('T_6_atoms','T_6_atoms id 2310 & structure')
cmd.select('T_6_atoms','T_6_atoms id 2311 & structure')
cmd.select('T_6_atoms','T_6_atoms id 2312 & structure')
cmd.select('T_6_atoms','T_6_atoms id 2313 & structure')
cmd.select('T_6_atoms','T_6_atoms id 2314 & structure')
cmd.select('T_6_atoms','T_6_atoms id 2315 & structure')
cmd.select('T_6_atoms','T_6_atoms id 2317 & structure')
cmd.select('T_6_atoms','T_6_atoms id 2470 & structure')
cmd.select('T_6_atoms','T_6_atoms id 2475 & structure')
cmd.select('T_6_atoms','T_6_atoms id 2476 & structure')
cmd.select('T_6_atoms','T_6_atoms id 2480 & structure')
cmd.select('T_6_atoms','T_6_atoms id 2481 & structure')
cmd.select('T_6_atoms','T_6_atoms id 2482 & structure')
cmd.select('T_6_atoms','T_6_atoms id 2483 & structure')
cmd.select('T_6_atoms','T_6_atoms id 2484 & structure')
cmd.select('T_6_atoms','T_6_atoms id 2485 & structure')
cmd.select('T_6_atoms','T_6_atoms id 2486 & structure')
cmd.select('T_6_atoms','T_6_atoms id 2487 & structure')
cmd.select('T_6_atoms','T_6_atoms id 2488 & structure')
cmd.select('T_6_atoms','T_6_atoms id 2489 & structure')
cmd.select('T_6_atoms','T_6_atoms id 2490 & structure')
cmd.select('T_6_atoms','T_6_atoms id 2491 & structure')
cmd.select('T_6_atoms','T_6_atoms id 2492 & structure')
cmd.select('T_6_atoms','T_6_atoms id 2493 & structure')
cmd.select('T_6_atoms','T_6_atoms id 2494 & structure')
cmd.select('T_6_atoms','T_6_atoms id 2496 & structure')
cmd.select('T_6_atoms','T_6_atoms id 2497 & structure')
cmd.select('T_6_atoms','T_6_atoms id 2498 & structure')
cmd.select('T_6_atoms','T_6_atoms id 2499 & structure')
cmd.select('T_6_atoms','T_6_atoms id 2500 & structure')
cmd.select('T_6_atoms','T_6_atoms id 2501 & structure')
cmd.select('T_6_atoms','T_6_atoms id 2503 & structure')
cmd.select('T_6_atoms','T_6_atoms id 2504 & structure')
cmd.select('T_6_atoms','T_6_atoms id 2505 & structure')
cmd.select('T_6_atoms','T_6_atoms id 2506 & structure')
cmd.select('T_6_atoms','T_6_atoms id 2507 & structure')
cmd.select('T_6_atoms','T_6_atoms id 2508 & structure')
cmd.select('T_6_atoms','T_6_atoms id 2509 & structure')
cmd.select('T_6_atoms','T_6_atoms id 2510 & structure')
cmd.select('T_6_atoms','T_6_atoms id 2511 & structure')
cmd.select('T_6_atoms','T_6_atoms id 2512 & structure')
cmd.select('T_6_atoms','T_6_atoms id 2513 & structure')
cmd.select('T_6_atoms','T_6_atoms id 2556 & structure')
cmd.select('T_6_atoms','T_6_atoms id 2557 & structure')
cmd.select('T_6_atoms','T_6_atoms id 2558 & structure')
cmd.select('T_6_atoms','T_6_atoms id 2559 & structure')
cmd.select('T_6_atoms','T_6_atoms id 2560 & structure')
cmd.select('T_6_atoms','T_6_atoms id 2561 & structure')
cmd.select('T_6_atoms','T_6_atoms id 2562 & structure')
cmd.select('T_6_atoms','T_6_atoms id 2563 & structure')
cmd.select('T_6_atoms','T_6_atoms id 2564 & structure')
cmd.select('T_6_atoms','T_6_atoms id 2565 & structure')
cmd.select('T_6_atoms','T_6_atoms id 2639 & structure')
cmd.select('T_6_atoms','T_6_atoms id 2697 & structure')
cmd.select('T_6_atoms','T_6_atoms id 2698 & structure')
cmd.select('T_6_atoms','T_6_atoms id 2715 & structure')
cmd.select('T_6_atoms','T_6_atoms id 2717 & structure')
cmd.select('T_6_atoms','T_6_atoms id 2718 & structure')
cmd.select('T_6_atoms','T_6_atoms id 2719 & structure')
cmd.select('T_6_atoms','T_6_atoms id 2720 & structure')
cmd.select('T_6_atoms','T_6_atoms id 2721 & structure')
cmd.select('T_6_atoms','T_6_atoms id 2722 & structure')
cmd.select('T_6_atoms','T_6_atoms id 2723 & structure')
cmd.select('T_6_atoms','T_6_atoms id 2766 & structure')
cmd.select('T_6_atoms','T_6_atoms id 2768 & structure')
cmd.select('T_6_atoms','T_6_atoms id 2769 & structure')
cmd.select('T_6_atoms','T_6_atoms id 2770 & structure')
cmd.select('T_6_atoms','T_6_atoms id 2771 & structure')
cmd.select('T_6_atoms','T_6_atoms id 2772 & structure')
cmd.select('T_6_atoms','T_6_atoms id 2775 & structure')
cmd.select('T_6_atoms','T_6_atoms id 2776 & structure')
cmd.select('T_6_atoms','T_6_atoms id 2928 & structure')
cmd.select('T_6_atoms','T_6_atoms id 2930 & structure')
cmd.select('T_6_atoms','T_6_atoms id 2931 & structure')
cmd.select('T_6_atoms','T_6_atoms id 2932 & structure')
cmd.select('T_6_atoms','T_6_atoms id 2934 & structure')
cmd.select('T_6_atoms','T_6_atoms id 2935 & structure')
cmd.select('T_6_atoms','T_6_atoms id 2936 & structure')
cmd.select('T_6_atoms','T_6_atoms id 2937 & structure')
cmd.select('T_6_atoms','T_6_atoms id 2938 & structure')
cmd.select('T_6_atoms','T_6_atoms id 2939 & structure')
cmd.select('T_6_atoms','T_6_atoms id 2940 & structure')
cmd.select('T_6_atoms','T_6_atoms id 2941 & structure')
cmd.select('T_6_atoms','T_6_atoms id 2942 & structure')
cmd.select('T_6_atoms','T_6_atoms id 2943 & structure')
cmd.select('T_6_atoms','T_6_atoms id 2944 & structure')
cmd.select('T_6_atoms','T_6_atoms id 2946 & structure')
cmd.select('T_6_atoms','T_6_atoms id 2947 & structure')
cmd.select('T_6_atoms','T_6_atoms id 2949 & structure')
cmd.select('T_6_atoms','T_6_atoms id 2950 & structure')
cmd.select('T_6_atoms','T_6_atoms id 2951 & structure')
cmd.select('T_6_atoms','T_6_atoms id 2952 & structure')
cmd.select('T_6_atoms','T_6_atoms id 2953 & structure')
cmd.select('T_6_atoms','T_6_atoms id 2955 & structure')
cmd.select('T_6_atoms','T_6_atoms id 2957 & structure')
cmd.select('T_6_atoms','T_6_atoms id 2958 & structure')
cmd.select('T_6_atoms','T_6_atoms id 2991 & structure')
cmd.select('T_6_atoms','T_6_atoms id 2992 & structure')
cmd.select('T_6_atoms','T_6_atoms id 2993 & structure')
cmd.select('T_6_atoms','T_6_atoms id 2994 & structure')
cmd.select('T_6_atoms','T_6_atoms id 2995 & structure')
cmd.select('T_6_atoms','T_6_atoms id 2996 & structure')
cmd.select('T_6_atoms','T_6_atoms id 2997 & structure')
cmd.select('T_6_atoms','T_6_atoms id 2998 & structure')
cmd.select('T_6_atoms','T_6_atoms id 2999 & structure')
cmd.select('T_6_atoms','T_6_atoms id 3000 & structure')
cmd.select('T_6_atoms','T_6_atoms id 3001 & structure')
cmd.select('T_6_atoms','T_6_atoms id 3002 & structure')
cmd.select('T_6_atoms','T_6_atoms id 3003 & structure')
cmd.select('T_6_atoms','T_6_atoms id 3004 & structure')
cmd.select('T_6_atoms','T_6_atoms id 3005 & structure')
cmd.select('T_6_atoms','T_6_atoms id 3006 & structure')
cmd.select('T_6_atoms','T_6_atoms id 3007 & structure')
cmd.select('T_6_atoms','T_6_atoms id 3008 & structure')
cmd.select('T_6_atoms','T_6_atoms id 3058 & structure')
cmd.select('T_6_atoms','T_6_atoms id 3059 & structure')
cmd.select('T_6_atoms','T_6_atoms id 3060 & structure')
cmd.select('T_6_atoms','T_6_atoms id 3061 & structure')
cmd.select('T_6_atoms','T_6_atoms id 3062 & structure')
cmd.select('T_6_atoms','T_6_atoms id 3063 & structure')
cmd.select('T_6_atoms','T_6_atoms id 3064 & structure')
cmd.select('T_6_atoms','T_6_atoms id 3065 & structure')
cmd.select('T_6_atoms','T_6_atoms id 3066 & structure')
cmd.select('T_6_atoms','T_6_atoms id 3067 & structure')
cmd.select('T_6_atoms','T_6_atoms id 3068 & structure')
cmd.select('T_6_atoms','T_6_atoms id 3069 & structure')
cmd.select('T_6_atoms','T_6_atoms id 3070 & structure')
cmd.select('T_6_atoms','T_6_atoms id 3071 & structure')
cmd.select('T_6_atoms','T_6_atoms id 3073 & structure')
cmd.select('T_6_atoms','T_6_atoms id 3074 & structure')
cmd.select('T_6_atoms','T_6_atoms id 3079 & structure')
cmd.select('T_6_atoms','T_6_atoms id 3080 & structure')
cmd.select('T_6_atoms','T_6_atoms id 3081 & structure')
cmd.select('T_6_atoms','T_6_atoms id 3082 & structure')
cmd.select('T_6_atoms','T_6_atoms id 3083 & structure')
cmd.select('T_6_atoms','T_6_atoms id 3084 & structure')
cmd.select('T_6_atoms','T_6_atoms id 3085 & structure')
cmd.select('T_6_atoms','T_6_atoms id 3086 & structure')
cmd.select('T_6_atoms','T_6_atoms id 3087 & structure')
cmd.select('T_6_atoms','T_6_atoms id 3088 & structure')
cmd.select('T_6_atoms','T_6_atoms id 3089 & structure')
cmd.select('T_6_atoms','T_6_atoms id 3090 & structure')
cmd.select('T_6_atoms','T_6_atoms id 3109 & structure')
cmd.select('T_6_atoms','T_6_atoms id 3111 & structure')
cmd.select('T_6_atoms','T_6_atoms id 3122 & structure')
cmd.select('T_6_atoms','T_6_atoms id 3124 & structure')
cmd.select('T_6_atoms','T_6_atoms id 3125 & structure')
cmd.select('T_6_atoms','T_6_atoms id 3126 & structure')
cmd.select('T_6_atoms','T_6_atoms id 3127 & structure')
cmd.select('T_6_atoms','T_6_atoms id 3128 & structure')
cmd.select('T_6_atoms','T_6_atoms id 3129 & structure')
cmd.select('T_6_atoms','T_6_atoms id 3130 & structure')
cmd.select('T_6_atoms','T_6_atoms id 3131 & structure')
cmd.select('T_6_atoms','T_6_atoms id 3132 & structure')
cmd.select('T_6_atoms','T_6_atoms id 3133 & structure')
cmd.select('T_6_atoms','T_6_atoms id 3134 & structure')
cmd.select('T_6_atoms','T_6_atoms id 3135 & structure')
cmd.select('T_6_atoms','T_6_atoms id 3136 & structure')
cmd.select('T_6_atoms','T_6_atoms id 3137 & structure')
cmd.select('T_6_atoms','T_6_atoms id 3138 & structure')
cmd.select('T_6_atoms','T_6_atoms id 3139 & structure')
cmd.select('T_6_atoms','T_6_atoms id 3140 & structure')
cmd.select('T_6_atoms','T_6_atoms id 3141 & structure')
cmd.select('T_6_atoms','T_6_atoms id 3142 & structure')
cmd.select('T_6_atoms','T_6_atoms id 3143 & structure')
cmd.select('T_6_atoms','T_6_atoms id 3210 & structure')
cmd.select('T_6_atoms','T_6_atoms id 3212 & structure')
cmd.select('T_6_atoms','T_6_atoms id 3213 & structure')
cmd.select('T_6_atoms','T_6_atoms id 3214 & structure')
cmd.select('T_6_atoms','T_6_atoms id 3215 & structure')
cmd.select('T_6_atoms','T_6_atoms id 3216 & structure')
cmd.select('T_6_atoms','T_6_atoms id 3222 & structure')
cmd.select('T_6_atoms','T_6_atoms id 3223 & structure')
cmd.select('T_6_atoms','T_6_atoms id 3224 & structure')
cmd.select('T_6_atoms','T_6_atoms id 3225 & structure')
cmd.select('T_6_atoms','T_6_atoms id 3226 & structure')
cmd.select('T_6_atoms','T_6_atoms id 3227 & structure')
cmd.select('T_6_atoms','T_6_atoms id 3228 & structure')
cmd.select('T_6_atoms','T_6_atoms id 3229 & structure')
cmd.select('T_6_atoms','T_6_atoms id 3230 & structure')
cmd.select('T_6_atoms','T_6_atoms id 3231 & structure')
cmd.select('T_6_atoms','T_6_atoms id 3232 & structure')
cmd.select('T_6_atoms','T_6_atoms id 3233 & structure')
cmd.select('T_6_atoms','T_6_atoms id 3234 & structure')
cmd.select('T_6_atoms','T_6_atoms id 3235 & structure')
cmd.select('T_6_atoms','T_6_atoms id 3236 & structure')
cmd.select('T_6_atoms','T_6_atoms id 3237 & structure')
cmd.select('T_6_atoms','T_6_atoms id 4277 & structure')
cmd.select('T_6_atoms','T_6_atoms id 4278 & structure')
cmd.select('T_6_atoms','T_6_atoms id 4280 & structure')
cmd.select('T_6_atoms','T_6_atoms id 4281 & structure')
cmd.select('T_6_atoms','T_6_atoms id 4282 & structure')
cmd.select('T_6_atoms','T_6_atoms id 4284 & structure')
cmd.select('T_6_atoms','T_6_atoms id 4285 & structure')
cmd.select('T_6_atoms','T_6_atoms id 4286 & structure')
cmd.select('T_6_atoms','T_6_atoms id 4287 & structure')
cmd.select('T_6_atoms','T_6_atoms id 4288 & structure')
cmd.select('T_6_atoms','T_6_atoms id 4289 & structure')
cmd.select('T_6_atoms','T_6_atoms id 4290 & structure')
cmd.select('T_6_atoms','T_6_atoms id 4291 & structure')
cmd.select('T_6_atoms','T_6_atoms id 4292 & structure')
cmd.select('T_6_atoms','T_6_atoms id 4293 & structure')
cmd.select('T_6_atoms','T_6_atoms id 4294 & structure')
cmd.select('T_6_atoms','T_6_atoms id 4295 & structure')
cmd.select('T_6_atoms','T_6_atoms id 4296 & structure')
cmd.select('T_6_atoms','T_6_atoms id 4297 & structure')
cmd.select('T_6_atoms','T_6_atoms id 4298 & structure')
cmd.select('T_6_atoms','T_6_atoms id 4299 & structure')
cmd.select('T_6_atoms','T_6_atoms id 4300 & structure')
cmd.select('T_6_atoms','T_6_atoms id 4301 & structure')
cmd.select('T_6_atoms','T_6_atoms id 4302 & structure')
cmd.select('T_6_atoms','T_6_atoms id 4303 & structure')
cmd.select('T_6_atoms','T_6_atoms id 4304 & structure')
cmd.select('T_6_atoms','T_6_atoms id 4305 & structure')
cmd.select('T_6_atoms','T_6_atoms id 4306 & structure')
cmd.select('T_6_atoms','T_6_atoms id 4307 & structure')
cmd.select('T_6_atoms','T_6_atoms id 4308 & structure')
cmd.select('T_6_atoms','T_6_atoms id 4309 & structure')
cmd.select('T_6_atoms','T_6_atoms id 4310 & structure')
cmd.select('T_6_atoms','T_6_atoms id 4311 & structure')
cmd.select('T_6_atoms','T_6_atoms id 4312 & structure')
cmd.select('T_6_atoms','T_6_atoms id 4313 & structure')
cmd.select('T_6_atoms','T_6_atoms id 4315 & structure')
cmd.select('T_6_atoms','T_6_atoms id 4316 & structure')
cmd.select('T_6_atoms','T_6_atoms id 4317 & structure')
cmd.select('T_6_atoms','T_6_atoms id 4318 & structure')
cmd.select('T_6_atoms','T_6_atoms id 4320 & structure')
cmd.select('T_6_atoms','T_6_atoms id 4321 & structure')
cmd.select('T_6_atoms','T_6_atoms id 4322 & structure')
cmd.select('T_6_atoms','T_6_atoms id 4325 & structure')
cmd.select('T_6_atoms','T_6_atoms id 4326 & structure')
cmd.select('T_6_atoms','T_6_atoms id 4327 & structure')
cmd.select('T_6_atoms','T_6_atoms id 4328 & structure')
cmd.select('T_6_atoms','T_6_atoms id 4329 & structure')
cmd.select('T_6_atoms','T_6_atoms id 4330 & structure')
cmd.select('T_6_atoms','T_6_atoms id 4331 & structure')
cmd.select('T_6_atoms','T_6_atoms id 4332 & structure')
cmd.select('T_6_atoms','T_6_atoms id 4333 & structure')
cmd.select('T_6_atoms','T_6_atoms id 4334 & structure')
cmd.select('T_6_atoms','T_6_atoms id 4335 & structure')
cmd.select('T_6_atoms','T_6_atoms id 4336 & structure')
cmd.select('T_6_atoms','T_6_atoms id 4337 & structure')
cmd.select('T_6_atoms','T_6_atoms id 4338 & structure')
cmd.select('T_6_atoms','T_6_atoms id 4339 & structure')
cmd.select('T_6_atoms','T_6_atoms id 4340 & structure')
cmd.select('T_6_atoms','T_6_atoms id 4341 & structure')
cmd.select('T_6_atoms','T_6_atoms id 4342 & structure')
cmd.select('T_6_atoms','T_6_atoms id 4344 & structure')
cmd.select('T_6_atoms','T_6_atoms id 4345 & structure')
cmd.select('T_6_atoms','T_6_atoms id 4347 & structure')
cmd.select('T_6_atoms','T_6_atoms id 4348 & structure')
cmd.select('T_6_atoms','T_6_atoms id 4349 & structure')
cmd.select('T_6_atoms','T_6_atoms id 4350 & structure')
cmd.select('T_6_atoms','T_6_atoms id 4351 & structure')
cmd.select('T_6_atoms','T_6_atoms id 4352 & structure')
cmd.select('T_6_atoms','T_6_atoms id 4353 & structure')
cmd.select('T_6_atoms','T_6_atoms id 4354 & structure')
cmd.select('T_6_atoms','T_6_atoms id 4355 & structure')
cmd.select('T_6_atoms','T_6_atoms id 4356 & structure')
cmd.select('T_6_atoms','T_6_atoms id 4357 & structure')
cmd.select('T_6_atoms','T_6_atoms id 4358 & structure')
cmd.select('T_6_atoms','T_6_atoms id 4359 & structure')
cmd.select('T_6_atoms','T_6_atoms id 4360 & structure')
cmd.select('T_6_atoms','T_6_atoms id 4361 & structure')
cmd.select('T_6_atoms','T_6_atoms id 4362 & structure')
cmd.select('T_6_atoms','T_6_atoms id 4363 & structure')
cmd.select('T_6_atoms','T_6_atoms id 4364 & structure')
cmd.select('T_6_atoms','T_6_atoms id 4366 & structure')
cmd.select('T_6_atoms','T_6_atoms id 4367 & structure')
cmd.select('T_6_atoms','T_6_atoms id 4369 & structure')
cmd.select('T_6_atoms','T_6_atoms id 4370 & structure')
cmd.select('T_6_atoms','T_6_atoms id 4371 & structure')
cmd.select('T_6_atoms','T_6_atoms id 4372 & structure')
cmd.select('T_6_atoms','T_6_atoms id 4373 & structure')
cmd.select('T_6_atoms','T_6_atoms id 4374 & structure')
cmd.select('T_6_atoms','T_6_atoms id 4375 & structure')
cmd.select('T_6_atoms','T_6_atoms id 4376 & structure')
cmd.select('T_6_atoms','T_6_atoms id 4377 & structure')
cmd.select('T_6_atoms','T_6_atoms id 4378 & structure')
cmd.select('T_6_atoms','T_6_atoms id 4379 & structure')
cmd.select('T_6_atoms','T_6_atoms id 4380 & structure')
cmd.select('T_6_atoms','T_6_atoms id 4381 & structure')
cmd.select('T_6_atoms','T_6_atoms id 4382 & structure')
cmd.select('T_6_atoms','T_6_atoms id 4383 & structure')
cmd.select('T_6_atoms','T_6_atoms id 4409 & structure')
cmd.select('T_6_atoms','T_6_atoms id 4410 & structure')
cmd.select('T_6_atoms','T_6_atoms id 4411 & structure')
cmd.select('T_6_atoms','T_6_atoms id 4412 & structure')
cmd.select('T_6_atoms','T_6_atoms id 4413 & structure')
cmd.select('T_6_atoms','T_6_atoms id 4414 & structure')
cmd.select('T_6_atoms','T_6_atoms id 4415 & structure')
cmd.select('T_6_atoms','T_6_atoms id 4416 & structure')
cmd.select('T_6_atoms','T_6_atoms id 4429 & structure')
cmd.select('T_6_atoms','T_6_atoms id 4430 & structure')
cmd.select('T_6_atoms','T_6_atoms id 4432 & structure')
cmd.select('T_6_atoms','T_6_atoms id 4433 & structure')
cmd.select('T_6_atoms','T_6_atoms id 4434 & structure')
cmd.select('T_6_atoms','T_6_atoms id 4435 & structure')
cmd.select('T_6_atoms','T_6_atoms id 5019 & structure')
cmd.select('T_6_atoms','T_6_atoms id 5020 & structure')
cmd.select('T_6_atoms','T_6_atoms id 5021 & structure')
cmd.select('T_6_atoms','T_6_atoms id 5022 & structure')
cmd.select('T_6_atoms','T_6_atoms id 5030 & structure')
cmd.select('T_6_atoms','T_6_atoms id 5031 & structure')
cmd.select('T_6_atoms','T_6_atoms id 5035 & structure')
cmd.select('T_6_atoms','T_6_atoms id 5040 & structure')
cmd.select('T_6_atoms','T_6_atoms id 5042 & structure')
cmd.select('T_6_atoms','T_6_atoms id 5075 & structure')
cmd.select('T_6_atoms','T_6_atoms id 5076 & structure')
cmd.select('T_6_atoms','T_6_atoms id 5078 & structure')
cmd.select('T_6_atoms','T_6_atoms id 5079 & structure')
cmd.select('T_6_atoms','T_6_atoms id 5080 & structure')
cmd.select('T_6_atoms','T_6_atoms id 5081 & structure')
cmd.select('T_6_atoms','T_6_atoms id 5082 & structure')
cmd.select('T_6_atoms','T_6_atoms id 5083 & structure')
cmd.select('T_6_atoms','T_6_atoms id 5084 & structure')
cmd.select('T_6_atoms','T_6_atoms id 5085 & structure')
cmd.select('T_6_atoms','T_6_atoms id 5139 & structure')
cmd.select('T_6_atoms','T_6_atoms id 5140 & structure')
cmd.select('T_6_atoms','T_6_atoms id 5141 & structure')
cmd.select('T_6_atoms','T_6_atoms id 5142 & structure')
cmd.select('T_6_atoms','T_6_atoms id 5206 & structure')
cmd.select('T_6_atoms','T_6_atoms id 5207 & structure')
cmd.select('T_6_atoms','T_6_atoms id 5208 & structure')
cmd.select('T_6_atoms','T_6_atoms id 5209 & structure')
cmd.select('T_6_atoms','T_6_atoms id 5707 & structure')
cmd.select('T_6_atoms','T_6_atoms id 5709 & structure')
cmd.select('T_6_atoms','T_6_atoms id 5711 & structure')
cmd.select('T_6_atoms','T_6_atoms id 5712 & structure')
cmd.select('T_6_atoms','T_6_atoms id 5782 & structure')
cmd.select('T_6_atoms','T_6_atoms id 5784 & structure')
cmd.select('T_6_atoms','T_6_atoms id 5785 & structure')
cmd.select('T_6_atoms','T_6_atoms id 5786 & structure')
cmd.select('T_6_atoms','T_6_atoms id 5787 & structure')
cmd.select('T_6_atoms','T_6_atoms id 5788 & structure')
cmd.select('T_6_atoms','T_6_atoms id 5789 & structure')
cmd.select('T_6_atoms','T_6_atoms id 5790 & structure')
cmd.select('T_7_atoms','none')
cmd.select('T_7_atoms','T_7_atoms id 713 & structure')
cmd.select('T_7_atoms','T_7_atoms id 714 & structure')
cmd.select('T_7_atoms','T_7_atoms id 715 & structure')
cmd.select('T_7_atoms','T_7_atoms id 716 & structure')
cmd.select('T_7_atoms','T_7_atoms id 717 & structure')
cmd.select('T_7_atoms','T_7_atoms id 718 & structure')
cmd.select('T_7_atoms','T_7_atoms id 719 & structure')
cmd.select('T_7_atoms','T_7_atoms id 720 & structure')
cmd.select('T_7_atoms','T_7_atoms id 721 & structure')
cmd.select('T_7_atoms','T_7_atoms id 722 & structure')
cmd.select('T_7_atoms','T_7_atoms id 723 & structure')
cmd.select('T_7_atoms','T_7_atoms id 724 & structure')
cmd.select('T_7_atoms','T_7_atoms id 725 & structure')
cmd.select('T_7_atoms','T_7_atoms id 726 & structure')
cmd.select('T_7_atoms','T_7_atoms id 728 & structure')
cmd.select('T_7_atoms','T_7_atoms id 729 & structure')
cmd.select('T_7_atoms','T_7_atoms id 748 & structure')
cmd.select('T_7_atoms','T_7_atoms id 749 & structure')
cmd.select('T_7_atoms','T_7_atoms id 750 & structure')
cmd.select('T_7_atoms','T_7_atoms id 751 & structure')
cmd.select('T_7_atoms','T_7_atoms id 752 & structure')
cmd.select('T_7_atoms','T_7_atoms id 753 & structure')
cmd.select('T_7_atoms','T_7_atoms id 754 & structure')
cmd.select('T_7_atoms','T_7_atoms id 756 & structure')
cmd.select('T_7_atoms','T_7_atoms id 757 & structure')
cmd.select('T_7_atoms','T_7_atoms id 1679 & structure')
cmd.select('T_7_atoms','T_7_atoms id 1681 & structure')
cmd.select('T_7_atoms','T_7_atoms id 1683 & structure')
cmd.select('T_7_atoms','T_7_atoms id 1684 & structure')
cmd.select('T_7_atoms','T_7_atoms id 1685 & structure')
cmd.select('T_7_atoms','T_7_atoms id 1686 & structure')
cmd.select('T_7_atoms','T_7_atoms id 1687 & structure')
cmd.select('T_7_atoms','T_7_atoms id 1688 & structure')
cmd.select('T_7_atoms','T_7_atoms id 1689 & structure')
cmd.select('T_7_atoms','T_7_atoms id 1690 & structure')
cmd.select('T_7_atoms','T_7_atoms id 1691 & structure')
cmd.select('T_7_atoms','T_7_atoms id 1692 & structure')
cmd.select('T_7_atoms','T_7_atoms id 1693 & structure')
cmd.select('T_7_atoms','T_7_atoms id 1694 & structure')
cmd.select('T_7_atoms','T_7_atoms id 1695 & structure')
cmd.select('T_7_atoms','T_7_atoms id 1696 & structure')
cmd.select('T_7_atoms','T_7_atoms id 1697 & structure')
cmd.select('T_7_atoms','T_7_atoms id 1698 & structure')
cmd.select('T_7_atoms','T_7_atoms id 1699 & structure')
cmd.select('T_7_atoms','T_7_atoms id 1700 & structure')
cmd.select('T_7_atoms','T_7_atoms id 1701 & structure')
cmd.select('T_7_atoms','T_7_atoms id 1702 & structure')
cmd.select('T_7_atoms','T_7_atoms id 1703 & structure')
cmd.select('T_7_atoms','T_7_atoms id 1704 & structure')
cmd.select('T_7_atoms','T_7_atoms id 1705 & structure')
cmd.select('T_7_atoms','T_7_atoms id 1706 & structure')
cmd.select('T_7_atoms','T_7_atoms id 1707 & structure')
cmd.select('T_7_atoms','T_7_atoms id 1708 & structure')
cmd.select('T_7_atoms','T_7_atoms id 1709 & structure')
cmd.select('T_7_atoms','T_7_atoms id 1710 & structure')
cmd.select('T_7_atoms','T_7_atoms id 1711 & structure')
cmd.select('T_7_atoms','T_7_atoms id 1712 & structure')
cmd.select('T_7_atoms','T_7_atoms id 1718 & structure')
cmd.select('T_7_atoms','T_7_atoms id 1719 & structure')
cmd.select('T_7_atoms','T_7_atoms id 1727 & structure')
cmd.select('T_7_atoms','T_7_atoms id 1728 & structure')
cmd.select('T_7_atoms','T_7_atoms id 1729 & structure')
cmd.select('T_7_atoms','T_7_atoms id 1730 & structure')
cmd.select('T_7_atoms','T_7_atoms id 1731 & structure')
cmd.select('T_7_atoms','T_7_atoms id 1732 & structure')
cmd.select('T_7_atoms','T_7_atoms id 1733 & structure')
cmd.select('T_7_atoms','T_7_atoms id 1734 & structure')
cmd.select('T_7_atoms','T_7_atoms id 1735 & structure')
cmd.select('T_7_atoms','T_7_atoms id 1736 & structure')
cmd.select('T_7_atoms','T_7_atoms id 1737 & structure')
cmd.select('T_7_atoms','T_7_atoms id 1738 & structure')
cmd.select('T_7_atoms','T_7_atoms id 1739 & structure')
cmd.select('T_7_atoms','T_7_atoms id 1740 & structure')
cmd.select('T_7_atoms','T_7_atoms id 1741 & structure')
cmd.select('T_7_atoms','T_7_atoms id 1742 & structure')
cmd.select('T_7_atoms','T_7_atoms id 1743 & structure')
cmd.select('T_7_atoms','T_7_atoms id 1744 & structure')
cmd.select('T_7_atoms','T_7_atoms id 1745 & structure')
cmd.select('T_7_atoms','T_7_atoms id 1746 & structure')
cmd.select('T_7_atoms','T_7_atoms id 1747 & structure')
cmd.select('T_7_atoms','T_7_atoms id 1748 & structure')
cmd.select('T_7_atoms','T_7_atoms id 1749 & structure')
cmd.select('T_7_atoms','T_7_atoms id 1750 & structure')
cmd.select('T_7_atoms','T_7_atoms id 1751 & structure')
cmd.select('T_7_atoms','T_7_atoms id 1752 & structure')
cmd.select('T_7_atoms','T_7_atoms id 1753 & structure')
cmd.select('T_7_atoms','T_7_atoms id 1755 & structure')
cmd.select('T_7_atoms','T_7_atoms id 1757 & structure')
cmd.select('T_7_atoms','T_7_atoms id 1758 & structure')
cmd.select('T_7_atoms','T_7_atoms id 1759 & structure')
cmd.select('T_7_atoms','T_7_atoms id 1760 & structure')
cmd.select('T_7_atoms','T_7_atoms id 1761 & structure')
cmd.select('T_7_atoms','T_7_atoms id 1762 & structure')
cmd.select('T_7_atoms','T_7_atoms id 1763 & structure')
cmd.select('T_7_atoms','T_7_atoms id 1764 & structure')
cmd.select('T_7_atoms','T_7_atoms id 1765 & structure')
cmd.select('T_7_atoms','T_7_atoms id 1767 & structure')
cmd.select('T_7_atoms','T_7_atoms id 1769 & structure')
cmd.select('T_7_atoms','T_7_atoms id 1770 & structure')
cmd.select('T_7_atoms','T_7_atoms id 1771 & structure')
cmd.select('T_7_atoms','T_7_atoms id 1772 & structure')
cmd.select('T_7_atoms','T_7_atoms id 1773 & structure')
cmd.select('T_7_atoms','T_7_atoms id 1774 & structure')
cmd.select('T_7_atoms','T_7_atoms id 1775 & structure')
cmd.select('T_7_atoms','T_7_atoms id 1777 & structure')
cmd.select('T_7_atoms','T_7_atoms id 1780 & structure')
cmd.select('T_7_atoms','T_7_atoms id 1789 & structure')
cmd.select('T_7_atoms','T_7_atoms id 2165 & structure')
cmd.select('T_7_atoms','T_7_atoms id 2166 & structure')
cmd.select('T_7_atoms','T_7_atoms id 2167 & structure')
cmd.select('T_7_atoms','T_7_atoms id 2168 & structure')
cmd.select('T_7_atoms','T_7_atoms id 2169 & structure')
cmd.select('T_7_atoms','T_7_atoms id 2170 & structure')
cmd.select('T_7_atoms','T_7_atoms id 2171 & structure')
cmd.select('T_7_atoms','T_7_atoms id 2176 & structure')
cmd.select('T_7_atoms','T_7_atoms id 2177 & structure')
cmd.select('T_7_atoms','T_7_atoms id 2178 & structure')
cmd.select('T_7_atoms','T_7_atoms id 2179 & structure')
cmd.select('T_7_atoms','T_7_atoms id 2236 & structure')
cmd.select('T_7_atoms','T_7_atoms id 2238 & structure')
cmd.select('T_7_atoms','T_7_atoms id 2239 & structure')
cmd.select('T_7_atoms','T_7_atoms id 2240 & structure')
cmd.select('T_7_atoms','T_7_atoms id 2241 & structure')
cmd.select('T_7_atoms','T_7_atoms id 2242 & structure')
cmd.select('T_7_atoms','T_7_atoms id 2243 & structure')
cmd.select('T_7_atoms','T_7_atoms id 2244 & structure')
cmd.select('T_7_atoms','T_7_atoms id 2245 & structure')
cmd.select('T_7_atoms','T_7_atoms id 2246 & structure')
cmd.select('T_7_atoms','T_7_atoms id 2247 & structure')
cmd.select('T_7_atoms','T_7_atoms id 2248 & structure')
cmd.select('T_7_atoms','T_7_atoms id 2249 & structure')
cmd.select('T_7_atoms','T_7_atoms id 2250 & structure')
cmd.select('T_7_atoms','T_7_atoms id 2251 & structure')
cmd.select('T_7_atoms','T_7_atoms id 2252 & structure')
cmd.select('T_7_atoms','T_7_atoms id 2305 & structure')
cmd.select('T_7_atoms','T_7_atoms id 2306 & structure')
cmd.select('T_7_atoms','T_7_atoms id 2307 & structure')
cmd.select('T_7_atoms','T_7_atoms id 2308 & structure')
cmd.select('T_7_atoms','T_7_atoms id 2309 & structure')
cmd.select('T_7_atoms','T_7_atoms id 2310 & structure')
cmd.select('T_7_atoms','T_7_atoms id 2311 & structure')
cmd.select('T_7_atoms','T_7_atoms id 2312 & structure')
cmd.select('T_7_atoms','T_7_atoms id 2313 & structure')
cmd.select('T_7_atoms','T_7_atoms id 2314 & structure')
cmd.select('T_7_atoms','T_7_atoms id 2315 & structure')
cmd.select('T_7_atoms','T_7_atoms id 2316 & structure')
cmd.select('T_7_atoms','T_7_atoms id 2317 & structure')
cmd.select('T_7_atoms','T_7_atoms id 2320 & structure')
cmd.select('T_7_atoms','T_7_atoms id 2321 & structure')
cmd.select('T_7_atoms','T_7_atoms id 2322 & structure')
cmd.select('T_7_atoms','T_7_atoms id 2323 & structure')
cmd.select('T_7_atoms','T_7_atoms id 2491 & structure')
cmd.select('T_7_atoms','T_7_atoms id 3083 & structure')
cmd.select('T_7_atoms','T_7_atoms id 3084 & structure')
cmd.select('T_7_atoms','T_7_atoms id 3087 & structure')
cmd.select('T_7_atoms','T_7_atoms id 3088 & structure')
cmd.select('T_7_atoms','T_7_atoms id 4277 & structure')
cmd.select('T_7_atoms','T_7_atoms id 4278 & structure')
cmd.select('T_7_atoms','T_7_atoms id 4280 & structure')
cmd.select('T_7_atoms','T_7_atoms id 4281 & structure')
cmd.select('T_7_atoms','T_7_atoms id 4282 & structure')
cmd.select('T_7_atoms','T_7_atoms id 4284 & structure')
cmd.select('T_7_atoms','T_7_atoms id 4285 & structure')
cmd.select('T_7_atoms','T_7_atoms id 4286 & structure')
cmd.select('T_7_atoms','T_7_atoms id 4287 & structure')
cmd.select('T_7_atoms','T_7_atoms id 4288 & structure')
cmd.select('T_7_atoms','T_7_atoms id 4289 & structure')
cmd.select('T_7_atoms','T_7_atoms id 4290 & structure')
cmd.select('T_7_atoms','T_7_atoms id 4291 & structure')
cmd.select('T_7_atoms','T_7_atoms id 4292 & structure')
cmd.select('T_7_atoms','T_7_atoms id 4294 & structure')
cmd.select('T_7_atoms','T_7_atoms id 4295 & structure')
cmd.select('T_7_atoms','T_7_atoms id 4296 & structure')
cmd.select('T_7_atoms','T_7_atoms id 4297 & structure')
cmd.select('T_7_atoms','T_7_atoms id 4299 & structure')
cmd.select('T_7_atoms','T_7_atoms id 4300 & structure')
cmd.select('T_7_atoms','T_7_atoms id 4332 & structure')
cmd.select('T_7_atoms','T_7_atoms id 4333 & structure')
cmd.select('T_7_atoms','T_7_atoms id 4334 & structure')
cmd.select('T_7_atoms','T_7_atoms id 4335 & structure')
cmd.select('T_7_atoms','T_7_atoms id 4336 & structure')
cmd.select('T_7_atoms','T_7_atoms id 4337 & structure')
cmd.select('T_7_atoms','T_7_atoms id 4338 & structure')
cmd.select('T_7_atoms','T_7_atoms id 4339 & structure')
cmd.select('T_7_atoms','T_7_atoms id 4340 & structure')
cmd.select('T_7_atoms','T_7_atoms id 4341 & structure')
cmd.select('T_7_atoms','T_7_atoms id 4342 & structure')
cmd.select('T_7_atoms','T_7_atoms id 4344 & structure')
cmd.select('T_7_atoms','T_7_atoms id 4345 & structure')
cmd.select('T_7_atoms','T_7_atoms id 4347 & structure')
cmd.select('T_7_atoms','T_7_atoms id 4348 & structure')
cmd.select('T_7_atoms','T_7_atoms id 4349 & structure')
cmd.select('T_7_atoms','T_7_atoms id 4350 & structure')
cmd.select('T_7_atoms','T_7_atoms id 4351 & structure')
cmd.select('T_7_atoms','T_7_atoms id 4352 & structure')
cmd.select('T_7_atoms','T_7_atoms id 4353 & structure')
cmd.select('T_7_atoms','T_7_atoms id 4354 & structure')
cmd.select('T_7_atoms','T_7_atoms id 4355 & structure')
cmd.select('T_7_atoms','T_7_atoms id 4356 & structure')
cmd.select('T_7_atoms','T_7_atoms id 4357 & structure')
cmd.select('T_7_atoms','T_7_atoms id 4358 & structure')
cmd.select('T_7_atoms','T_7_atoms id 4359 & structure')
cmd.select('T_7_atoms','T_7_atoms id 4360 & structure')
cmd.select('T_7_atoms','T_7_atoms id 4361 & structure')
cmd.select('T_7_atoms','T_7_atoms id 4362 & structure')
cmd.select('T_7_atoms','T_7_atoms id 4363 & structure')
cmd.select('T_7_atoms','T_7_atoms id 4364 & structure')
cmd.select('T_7_atoms','T_7_atoms id 4409 & structure')
cmd.select('T_7_atoms','T_7_atoms id 4410 & structure')
cmd.select('T_7_atoms','T_7_atoms id 4411 & structure')
cmd.select('T_7_atoms','T_7_atoms id 4412 & structure')
cmd.select('T_7_atoms','T_7_atoms id 4413 & structure')
cmd.select('T_7_atoms','T_7_atoms id 4414 & structure')
cmd.select('T_7_atoms','T_7_atoms id 4415 & structure')
cmd.select('T_7_atoms','T_7_atoms id 4416 & structure')
cmd.select('T_7_atoms','T_7_atoms id 4429 & structure')
cmd.select('T_7_atoms','T_7_atoms id 4430 & structure')
cmd.select('T_7_atoms','T_7_atoms id 4432 & structure')
cmd.select('T_7_atoms','T_7_atoms id 4433 & structure')
cmd.select('T_7_atoms','T_7_atoms id 4434 & structure')
cmd.select('T_7_atoms','T_7_atoms id 4435 & structure')
cmd.select('T_7_atoms','T_7_atoms id 5019 & structure')
cmd.select('T_7_atoms','T_7_atoms id 5020 & structure')
cmd.select('T_7_atoms','T_7_atoms id 5021 & structure')
cmd.select('T_7_atoms','T_7_atoms id 5022 & structure')
cmd.select('T_7_atoms','T_7_atoms id 5030 & structure')
cmd.select('T_7_atoms','T_7_atoms id 5031 & structure')
cmd.select('T_7_atoms','T_7_atoms id 5035 & structure')
cmd.select('T_7_atoms','T_7_atoms id 5040 & structure')
cmd.select('T_7_atoms','T_7_atoms id 5042 & structure')
cmd.select('T_7_atoms','T_7_atoms id 5075 & structure')
cmd.select('T_7_atoms','T_7_atoms id 5076 & structure')
cmd.select('T_7_atoms','T_7_atoms id 5078 & structure')
cmd.select('T_7_atoms','T_7_atoms id 5079 & structure')
cmd.select('T_7_atoms','T_7_atoms id 5080 & structure')
cmd.select('T_7_atoms','T_7_atoms id 5081 & structure')
cmd.select('T_7_atoms','T_7_atoms id 5082 & structure')
cmd.select('T_7_atoms','T_7_atoms id 5083 & structure')
cmd.select('T_7_atoms','T_7_atoms id 5084 & structure')
cmd.select('T_7_atoms','T_7_atoms id 5085 & structure')
cmd.select('T_7_atoms','T_7_atoms id 5088 & structure')
cmd.select('T_7_atoms','T_7_atoms id 5117 & structure')
cmd.select('T_7_atoms','T_7_atoms id 5119 & structure')
cmd.select('T_7_atoms','T_7_atoms id 5120 & structure')
cmd.select('T_7_atoms','T_7_atoms id 5121 & structure')
cmd.select('T_7_atoms','T_7_atoms id 5123 & structure')
cmd.select('T_7_atoms','T_7_atoms id 5130 & structure')
cmd.select('T_7_atoms','T_7_atoms id 5131 & structure')
cmd.select('T_7_atoms','T_7_atoms id 5132 & structure')
cmd.select('T_7_atoms','T_7_atoms id 5133 & structure')
cmd.select('T_7_atoms','T_7_atoms id 5134 & structure')
cmd.select('T_7_atoms','T_7_atoms id 5135 & structure')
cmd.select('T_7_atoms','T_7_atoms id 5136 & structure')
cmd.select('T_7_atoms','T_7_atoms id 5138 & structure')
cmd.select('T_7_atoms','T_7_atoms id 5139 & structure')
cmd.select('T_7_atoms','T_7_atoms id 5140 & structure')
cmd.select('T_7_atoms','T_7_atoms id 5141 & structure')
cmd.select('T_7_atoms','T_7_atoms id 5142 & structure')
cmd.select('T_7_atoms','T_7_atoms id 5143 & structure')
cmd.select('T_7_atoms','T_7_atoms id 5144 & structure')
cmd.select('T_7_atoms','T_7_atoms id 5145 & structure')
cmd.select('T_7_atoms','T_7_atoms id 5147 & structure')
cmd.select('T_7_atoms','T_7_atoms id 5148 & structure')
cmd.select('T_7_atoms','T_7_atoms id 5185 & structure')
cmd.select('T_7_atoms','T_7_atoms id 5187 & structure')
cmd.select('T_7_atoms','T_7_atoms id 5188 & structure')
cmd.select('T_7_atoms','T_7_atoms id 5189 & structure')
cmd.select('T_7_atoms','T_7_atoms id 5190 & structure')
cmd.select('T_7_atoms','T_7_atoms id 5191 & structure')
cmd.select('T_7_atoms','T_7_atoms id 5192 & structure')
cmd.select('T_7_atoms','T_7_atoms id 5193 & structure')
cmd.select('T_7_atoms','T_7_atoms id 5194 & structure')
cmd.select('T_7_atoms','T_7_atoms id 5195 & structure')
cmd.select('T_7_atoms','T_7_atoms id 5196 & structure')
cmd.select('T_7_atoms','T_7_atoms id 5197 & structure')
cmd.select('T_7_atoms','T_7_atoms id 5198 & structure')
cmd.select('T_7_atoms','T_7_atoms id 5199 & structure')
cmd.select('T_7_atoms','T_7_atoms id 5200 & structure')
cmd.select('T_7_atoms','T_7_atoms id 5201 & structure')
cmd.select('T_7_atoms','T_7_atoms id 5202 & structure')
cmd.select('T_7_atoms','T_7_atoms id 5203 & structure')
cmd.select('T_7_atoms','T_7_atoms id 5204 & structure')
cmd.select('T_7_atoms','T_7_atoms id 5205 & structure')
cmd.select('T_7_atoms','T_7_atoms id 5206 & structure')
cmd.select('T_7_atoms','T_7_atoms id 5207 & structure')
cmd.select('T_7_atoms','T_7_atoms id 5208 & structure')
cmd.select('T_7_atoms','T_7_atoms id 5209 & structure')
cmd.select('T_7_atoms','T_7_atoms id 5210 & structure')
cmd.select('T_7_atoms','T_7_atoms id 5211 & structure')
cmd.select('T_8_atoms','none')
cmd.select('T_8_atoms','T_8_atoms id 692 & structure')
cmd.select('T_8_atoms','T_8_atoms id 694 & structure')
cmd.select('T_8_atoms','T_8_atoms id 695 & structure')
cmd.select('T_8_atoms','T_8_atoms id 696 & structure')
cmd.select('T_8_atoms','T_8_atoms id 697 & structure')
cmd.select('T_8_atoms','T_8_atoms id 698 & structure')
cmd.select('T_8_atoms','T_8_atoms id 707 & structure')
cmd.select('T_8_atoms','T_8_atoms id 708 & structure')
cmd.select('T_8_atoms','T_8_atoms id 709 & structure')
cmd.select('T_8_atoms','T_8_atoms id 710 & structure')
cmd.select('T_8_atoms','T_8_atoms id 711 & structure')
cmd.select('T_8_atoms','T_8_atoms id 712 & structure')
cmd.select('T_8_atoms','T_8_atoms id 713 & structure')
cmd.select('T_8_atoms','T_8_atoms id 714 & structure')
cmd.select('T_8_atoms','T_8_atoms id 715 & structure')
cmd.select('T_8_atoms','T_8_atoms id 716 & structure')
cmd.select('T_8_atoms','T_8_atoms id 717 & structure')
cmd.select('T_8_atoms','T_8_atoms id 718 & structure')
cmd.select('T_8_atoms','T_8_atoms id 719 & structure')
cmd.select('T_8_atoms','T_8_atoms id 720 & structure')
cmd.select('T_8_atoms','T_8_atoms id 722 & structure')
cmd.select('T_8_atoms','T_8_atoms id 723 & structure')
cmd.select('T_8_atoms','T_8_atoms id 731 & structure')
cmd.select('T_8_atoms','T_8_atoms id 732 & structure')
cmd.select('T_8_atoms','T_8_atoms id 733 & structure')
cmd.select('T_8_atoms','T_8_atoms id 734 & structure')
cmd.select('T_8_atoms','T_8_atoms id 735 & structure')
cmd.select('T_8_atoms','T_8_atoms id 736 & structure')
cmd.select('T_8_atoms','T_8_atoms id 737 & structure')
cmd.select('T_8_atoms','T_8_atoms id 738 & structure')
cmd.select('T_8_atoms','T_8_atoms id 739 & structure')
cmd.select('T_8_atoms','T_8_atoms id 740 & structure')
cmd.select('T_8_atoms','T_8_atoms id 741 & structure')
cmd.select('T_8_atoms','T_8_atoms id 742 & structure')
cmd.select('T_8_atoms','T_8_atoms id 743 & structure')
cmd.select('T_8_atoms','T_8_atoms id 744 & structure')
cmd.select('T_8_atoms','T_8_atoms id 745 & structure')
cmd.select('T_8_atoms','T_8_atoms id 746 & structure')
cmd.select('T_8_atoms','T_8_atoms id 747 & structure')
cmd.select('T_8_atoms','T_8_atoms id 748 & structure')
cmd.select('T_8_atoms','T_8_atoms id 749 & structure')
cmd.select('T_8_atoms','T_8_atoms id 750 & structure')
cmd.select('T_8_atoms','T_8_atoms id 751 & structure')
cmd.select('T_8_atoms','T_8_atoms id 752 & structure')
cmd.select('T_8_atoms','T_8_atoms id 753 & structure')
cmd.select('T_8_atoms','T_8_atoms id 758 & structure')
cmd.select('T_8_atoms','T_8_atoms id 759 & structure')
cmd.select('T_8_atoms','T_8_atoms id 796 & structure')
cmd.select('T_8_atoms','T_8_atoms id 797 & structure')
cmd.select('T_8_atoms','T_8_atoms id 798 & structure')
cmd.select('T_8_atoms','T_8_atoms id 799 & structure')
cmd.select('T_8_atoms','T_8_atoms id 800 & structure')
cmd.select('T_8_atoms','T_8_atoms id 801 & structure')
cmd.select('T_8_atoms','T_8_atoms id 802 & structure')
cmd.select('T_8_atoms','T_8_atoms id 803 & structure')
cmd.select('T_8_atoms','T_8_atoms id 804 & structure')
cmd.select('T_8_atoms','T_8_atoms id 805 & structure')
cmd.select('T_8_atoms','T_8_atoms id 806 & structure')
cmd.select('T_8_atoms','T_8_atoms id 807 & structure')
cmd.select('T_8_atoms','T_8_atoms id 808 & structure')
cmd.select('T_8_atoms','T_8_atoms id 1591 & structure')
cmd.select('T_8_atoms','T_8_atoms id 1634 & structure')
cmd.select('T_8_atoms','T_8_atoms id 1635 & structure')
cmd.select('T_8_atoms','T_8_atoms id 1636 & structure')
cmd.select('T_8_atoms','T_8_atoms id 1637 & structure')
cmd.select('T_8_atoms','T_8_atoms id 1638 & structure')
cmd.select('T_8_atoms','T_8_atoms id 1639 & structure')
cmd.select('T_8_atoms','T_8_atoms id 1640 & structure')
cmd.select('T_8_atoms','T_8_atoms id 1641 & structure')
cmd.select('T_8_atoms','T_8_atoms id 1642 & structure')
cmd.select('T_8_atoms','T_8_atoms id 1643 & structure')
cmd.select('T_8_atoms','T_8_atoms id 1645 & structure')
cmd.select('T_8_atoms','T_8_atoms id 1646 & structure')
cmd.select('T_8_atoms','T_8_atoms id 1647 & structure')
cmd.select('T_8_atoms','T_8_atoms id 1648 & structure')
cmd.select('T_8_atoms','T_8_atoms id 1649 & structure')
cmd.select('T_8_atoms','T_8_atoms id 1650 & structure')
cmd.select('T_8_atoms','T_8_atoms id 1651 & structure')
cmd.select('T_8_atoms','T_8_atoms id 1652 & structure')
cmd.select('T_8_atoms','T_8_atoms id 1658 & structure')
cmd.select('T_8_atoms','T_8_atoms id 1660 & structure')
cmd.select('T_8_atoms','T_8_atoms id 1661 & structure')
cmd.select('T_8_atoms','T_8_atoms id 1662 & structure')
cmd.select('T_8_atoms','T_8_atoms id 1663 & structure')
cmd.select('T_8_atoms','T_8_atoms id 1664 & structure')
cmd.select('T_8_atoms','T_8_atoms id 1681 & structure')
cmd.select('T_8_atoms','T_8_atoms id 1683 & structure')
cmd.select('T_8_atoms','T_8_atoms id 1684 & structure')
cmd.select('T_8_atoms','T_8_atoms id 1685 & structure')
cmd.select('T_8_atoms','T_8_atoms id 1686 & structure')
cmd.select('T_8_atoms','T_8_atoms id 1687 & structure')
cmd.select('T_8_atoms','T_8_atoms id 1688 & structure')
cmd.select('T_8_atoms','T_8_atoms id 1689 & structure')
cmd.select('T_8_atoms','T_8_atoms id 1690 & structure')
cmd.select('T_8_atoms','T_8_atoms id 1691 & structure')
cmd.select('T_8_atoms','T_8_atoms id 1696 & structure')
cmd.select('T_8_atoms','T_8_atoms id 1698 & structure')
cmd.select('T_8_atoms','T_8_atoms id 1699 & structure')
cmd.select('T_8_atoms','T_8_atoms id 1700 & structure')
cmd.select('T_8_atoms','T_8_atoms id 1701 & structure')
cmd.select('T_8_atoms','T_8_atoms id 1702 & structure')
cmd.select('T_8_atoms','T_8_atoms id 1703 & structure')
cmd.select('T_8_atoms','T_8_atoms id 1704 & structure')
cmd.select('T_8_atoms','T_8_atoms id 1705 & structure')
cmd.select('T_8_atoms','T_8_atoms id 1706 & structure')
cmd.select('T_8_atoms','T_8_atoms id 2169 & structure')
cmd.select('T_8_atoms','T_8_atoms id 2177 & structure')
cmd.select('T_8_atoms','T_8_atoms id 2243 & structure')
cmd.select('T_8_atoms','T_8_atoms id 2245 & structure')
cmd.select('T_8_atoms','T_8_atoms id 2246 & structure')
cmd.select('T_8_atoms','T_8_atoms id 2313 & structure')
cmd.select('T_8_atoms','T_8_atoms id 4277 & structure')
cmd.select('T_8_atoms','T_8_atoms id 4278 & structure')
cmd.select('T_8_atoms','T_8_atoms id 4280 & structure')
cmd.select('T_8_atoms','T_8_atoms id 4281 & structure')
cmd.select('T_8_atoms','T_8_atoms id 4282 & structure')
cmd.select('T_8_atoms','T_8_atoms id 4284 & structure')
cmd.select('T_8_atoms','T_8_atoms id 4285 & structure')
cmd.select('T_8_atoms','T_8_atoms id 4286 & structure')
cmd.select('T_8_atoms','T_8_atoms id 4287 & structure')
cmd.select('T_8_atoms','T_8_atoms id 4288 & structure')
cmd.select('T_8_atoms','T_8_atoms id 4289 & structure')
cmd.select('T_8_atoms','T_8_atoms id 4290 & structure')
cmd.select('T_8_atoms','T_8_atoms id 4291 & structure')
cmd.select('T_8_atoms','T_8_atoms id 4292 & structure')
cmd.select('T_8_atoms','T_8_atoms id 4294 & structure')
cmd.select('T_8_atoms','T_8_atoms id 4295 & structure')
cmd.select('T_8_atoms','T_8_atoms id 4296 & structure')
cmd.select('T_8_atoms','T_8_atoms id 4297 & structure')
cmd.select('T_8_atoms','T_8_atoms id 4299 & structure')
cmd.select('T_8_atoms','T_8_atoms id 4300 & structure')
cmd.select('T_8_atoms','T_8_atoms id 4332 & structure')
cmd.select('T_8_atoms','T_8_atoms id 4333 & structure')
cmd.select('T_8_atoms','T_8_atoms id 4334 & structure')
cmd.select('T_8_atoms','T_8_atoms id 4335 & structure')
cmd.select('T_8_atoms','T_8_atoms id 4336 & structure')
cmd.select('T_8_atoms','T_8_atoms id 4337 & structure')
cmd.select('T_8_atoms','T_8_atoms id 4338 & structure')
cmd.select('T_8_atoms','T_8_atoms id 4339 & structure')
cmd.select('T_8_atoms','T_8_atoms id 4340 & structure')
cmd.select('T_8_atoms','T_8_atoms id 4341 & structure')
cmd.select('T_8_atoms','T_8_atoms id 4342 & structure')
cmd.select('T_8_atoms','T_8_atoms id 4344 & structure')
cmd.select('T_8_atoms','T_8_atoms id 4345 & structure')
cmd.select('T_8_atoms','T_8_atoms id 4347 & structure')
cmd.select('T_8_atoms','T_8_atoms id 4348 & structure')
cmd.select('T_8_atoms','T_8_atoms id 4349 & structure')
cmd.select('T_8_atoms','T_8_atoms id 4350 & structure')
cmd.select('T_8_atoms','T_8_atoms id 4351 & structure')
cmd.select('T_8_atoms','T_8_atoms id 4352 & structure')
cmd.select('T_8_atoms','T_8_atoms id 4353 & structure')
cmd.select('T_8_atoms','T_8_atoms id 4354 & structure')
cmd.select('T_8_atoms','T_8_atoms id 4355 & structure')
cmd.select('T_8_atoms','T_8_atoms id 4356 & structure')
cmd.select('T_8_atoms','T_8_atoms id 4357 & structure')
cmd.select('T_8_atoms','T_8_atoms id 4358 & structure')
cmd.select('T_8_atoms','T_8_atoms id 4359 & structure')
cmd.select('T_8_atoms','T_8_atoms id 4360 & structure')
cmd.select('T_8_atoms','T_8_atoms id 4361 & structure')
cmd.select('T_8_atoms','T_8_atoms id 4362 & structure')
cmd.select('T_8_atoms','T_8_atoms id 4363 & structure')
cmd.select('T_8_atoms','T_8_atoms id 4364 & structure')
cmd.select('T_8_atoms','T_8_atoms id 4409 & structure')
cmd.select('T_8_atoms','T_8_atoms id 4410 & structure')
cmd.select('T_8_atoms','T_8_atoms id 4411 & structure')
cmd.select('T_8_atoms','T_8_atoms id 4412 & structure')
cmd.select('T_8_atoms','T_8_atoms id 4413 & structure')
cmd.select('T_8_atoms','T_8_atoms id 4414 & structure')
cmd.select('T_8_atoms','T_8_atoms id 4415 & structure')
cmd.select('T_8_atoms','T_8_atoms id 4416 & structure')
cmd.select('T_8_atoms','T_8_atoms id 4432 & structure')
cmd.select('T_8_atoms','T_8_atoms id 4433 & structure')
cmd.select('T_8_atoms','T_8_atoms id 4434 & structure')
cmd.select('T_8_atoms','T_8_atoms id 4984 & structure')
cmd.select('T_8_atoms','T_8_atoms id 5015 & structure')
cmd.select('T_8_atoms','T_8_atoms id 5016 & structure')
cmd.select('T_8_atoms','T_8_atoms id 5017 & structure')
cmd.select('T_8_atoms','T_8_atoms id 5018 & structure')
cmd.select('T_8_atoms','T_8_atoms id 5019 & structure')
cmd.select('T_8_atoms','T_8_atoms id 5020 & structure')
cmd.select('T_8_atoms','T_8_atoms id 5021 & structure')
cmd.select('T_8_atoms','T_8_atoms id 5022 & structure')
cmd.select('T_8_atoms','T_8_atoms id 5023 & structure')
cmd.select('T_8_atoms','T_8_atoms id 5024 & structure')
cmd.select('T_8_atoms','T_8_atoms id 5025 & structure')
cmd.select('T_8_atoms','T_8_atoms id 5026 & structure')
cmd.select('T_8_atoms','T_8_atoms id 5027 & structure')
cmd.select('T_8_atoms','T_8_atoms id 5028 & structure')
cmd.select('T_8_atoms','T_8_atoms id 5029 & structure')
cmd.select('T_8_atoms','T_8_atoms id 5030 & structure')
cmd.select('T_8_atoms','T_8_atoms id 5031 & structure')
cmd.select('T_8_atoms','T_8_atoms id 5032 & structure')
cmd.select('T_8_atoms','T_8_atoms id 5034 & structure')
cmd.select('T_8_atoms','T_8_atoms id 5035 & structure')
cmd.select('T_8_atoms','T_8_atoms id 5036 & structure')
cmd.select('T_8_atoms','T_8_atoms id 5040 & structure')
cmd.select('T_8_atoms','T_8_atoms id 5042 & structure')
cmd.select('T_8_atoms','T_8_atoms id 5043 & structure')
cmd.select('T_8_atoms','T_8_atoms id 5074 & structure')
cmd.select('T_8_atoms','T_8_atoms id 5075 & structure')
cmd.select('T_8_atoms','T_8_atoms id 5076 & structure')
cmd.select('T_8_atoms','T_8_atoms id 5078 & structure')
cmd.select('T_8_atoms','T_8_atoms id 5079 & structure')
cmd.select('T_8_atoms','T_8_atoms id 5080 & structure')
cmd.select('T_8_atoms','T_8_atoms id 5081 & structure')
cmd.select('T_8_atoms','T_8_atoms id 5082 & structure')
cmd.select('T_8_atoms','T_8_atoms id 5083 & structure')
cmd.select('T_8_atoms','T_8_atoms id 5084 & structure')
cmd.select('T_8_atoms','T_8_atoms id 5085 & structure')
cmd.select('T_8_atoms','T_8_atoms id 5087 & structure')
cmd.select('T_8_atoms','T_8_atoms id 5088 & structure')
cmd.select('T_8_atoms','T_8_atoms id 5117 & structure')
cmd.select('T_8_atoms','T_8_atoms id 5119 & structure')
cmd.select('T_8_atoms','T_8_atoms id 5120 & structure')
cmd.select('T_8_atoms','T_8_atoms id 5121 & structure')
cmd.select('T_8_atoms','T_8_atoms id 5122 & structure')
cmd.select('T_8_atoms','T_8_atoms id 5123 & structure')
cmd.select('T_8_atoms','T_8_atoms id 5124 & structure')
cmd.select('T_8_atoms','T_8_atoms id 5125 & structure')
cmd.select('T_8_atoms','T_8_atoms id 5126 & structure')
cmd.select('T_8_atoms','T_8_atoms id 5127 & structure')
cmd.select('T_8_atoms','T_8_atoms id 5128 & structure')
cmd.select('T_8_atoms','T_8_atoms id 5129 & structure')
cmd.select('T_8_atoms','T_8_atoms id 5130 & structure')
cmd.select('T_8_atoms','T_8_atoms id 5132 & structure')
cmd.select('T_8_atoms','T_8_atoms id 5139 & structure')
cmd.select('T_8_atoms','T_8_atoms id 5198 & structure')
cmd.select('T_8_atoms','T_8_atoms id 5199 & structure')
cmd.select('T_8_atoms','T_8_atoms id 5200 & structure')
cmd.select('T_8_atoms','T_8_atoms id 5201 & structure')
cmd.select('T_8_atoms','T_8_atoms id 5202 & structure')
cmd.select('T_8_atoms','T_8_atoms id 5203 & structure')
cmd.select('T_8_atoms','T_8_atoms id 5204 & structure')
cmd.select('T_8_atoms','T_8_atoms id 5205 & structure')
cmd.select('T_8_atoms','T_8_atoms id 5206 & structure')
cmd.select('T_8_atoms','T_8_atoms id 5207 & structure')
cmd.select('T_8_atoms','T_8_atoms id 5208 & structure')
cmd.select('T_8_atoms','T_8_atoms id 5209 & structure')
cmd.select('T_8_atoms','T_8_atoms id 5210 & structure')
cmd.select('T_8_atoms','T_8_atoms id 5211 & structure')
cmd.select('T_8_atoms','T_8_atoms id 5212 & structure')
cmd.select('T_8_atoms','T_8_atoms id 5213 & structure')
cmd.select('T_8_atoms','T_8_atoms id 5214 & structure')
cmd.select('T_8_atoms','T_8_atoms id 5215 & structure')
cmd.select('T_8_atoms','T_8_atoms id 5216 & structure')
cmd.select('T_8_atoms','T_8_atoms id 5227 & structure')
cmd.select('T_8_atoms','T_8_atoms id 5228 & structure')
cmd.select('T_8_atoms','T_8_atoms id 5229 & structure')
cmd.select('T_8_atoms','T_8_atoms id 5230 & structure')
cmd.select('T_8_atoms','T_8_atoms id 5231 & structure')
cmd.select('T_8_atoms','T_8_atoms id 5232 & structure')
cmd.select('T_8_atoms','T_8_atoms id 5233 & structure')
cmd.select('T_8_atoms','T_8_atoms id 5234 & structure')
cmd.select('T_8_atoms','T_8_atoms id 5235 & structure')
cmd.select('T_8_atoms','T_8_atoms id 5236 & structure')
cmd.select('T_8_atoms','T_8_atoms id 5237 & structure')
cmd.select('T_8_atoms','T_8_atoms id 5238 & structure')
cmd.select('T_8_atoms','T_8_atoms id 5239 & structure')
cmd.select('T_8_atoms','T_8_atoms id 5240 & structure')
cmd.select('T_8_atoms','T_8_atoms id 5241 & structure')
cmd.select('T_8_atoms','T_8_atoms id 5242 & structure')
cmd.select('T_8_atoms','T_8_atoms id 5243 & structure')
cmd.select('T_8_atoms','T_8_atoms id 5244 & structure')
cmd.select('T_8_atoms','T_8_atoms id 5245 & structure')
cmd.select('T_8_atoms','T_8_atoms id 5246 & structure')
cmd.select('T_8_atoms','T_8_atoms id 5247 & structure')
cmd.select('T_8_atoms','T_8_atoms id 5248 & structure')
cmd.select('T_8_atoms','T_8_atoms id 5249 & structure')
cmd.select('T_8_atoms','T_8_atoms id 5250 & structure')
cmd.select('T_8_atoms','T_8_atoms id 5251 & structure')
cmd.select('T_8_atoms','T_8_atoms id 5252 & structure')
cmd.select('T_8_atoms','T_8_atoms id 5253 & structure')
cmd.select('T_8_atoms','T_8_atoms id 5261 & structure')
cmd.select('T_8_atoms','T_8_atoms id 5268 & structure')
cmd.select('T_8_atoms','T_8_atoms id 5270 & structure')
cmd.select('T_8_atoms','T_8_atoms id 5271 & structure')
cmd.select('T_8_atoms','T_8_atoms id 5272 & structure')
cmd.select('T_8_atoms','T_8_atoms id 5273 & structure')
cmd.select('T_8_atoms','T_8_atoms id 5274 & structure')
cmd.select('T_8_atoms','T_8_atoms id 5275 & structure')
cmd.select('T_8_atoms','T_8_atoms id 5277 & structure')
cmd.select('T_8_atoms','T_8_atoms id 5278 & structure')
cmd.select('T_8_atoms','T_8_atoms id 5289 & structure')
cmd.select('T_8_atoms','T_8_atoms id 5290 & structure')
cmd.select('T_8_atoms','T_8_atoms id 5291 & structure')
cmd.select('T_8_atoms','T_8_atoms id 5292 & structure')
cmd.select('T_8_atoms','T_8_atoms id 5293 & structure')
cmd.select('T_8_atoms','T_8_atoms id 5294 & structure')
cmd.select('T_8_atoms','T_8_atoms id 5295 & structure')
