# Supplementary material for: Catalytic Tunnel Dynamics Explain Functional Divergence of FAD2 Homologs Underlying the Oleic-to-Linoleic Ratio in Cornus wilsoniana
Source: Biology (Basel). 2026 Jan 14;15(2):145. doi: 10.3390/biology15020145 (PMC12838259; doi:10.3390/biology15020145)
Supplement: Supplementary file 1 [file biology-15-00145-s001.zip › caver_output/CW02G01750/40 ns/summary_precise_numbers.csv]

Tunnel cluster ID	Priority	Average throughput	Standard deviation
1	0.8240458600261474	0.8240458600261474	0.0
2	0.682231932345983	0.682231932345983	0.0
3	0.6193152312622761	0.6193152312622761	0.0
4	0.5235512291569078	0.5235512291569078	0.0
5	0.5059669056225207	0.5059669056225207	0.0
6	0.4838235842811584	0.4838235842811584	0.0
7	0.4752490019220157	0.4752490019220157	0.0
8	0.43235584135981603	0.43235584135981603	0.0
