# Supplementary material for: Catalytic Tunnel Dynamics Explain Functional Divergence of FAD2 Homologs Underlying the Oleic-to-Linoleic Ratio in Cornus wilsoniana
Source: Biology (Basel). 2026 Jan 14;15(2):145. doi: 10.3390/biology15020145 (PMC12838259; doi:10.3390/biology15020145)
Supplement: Supplementary file 1 [file biology-15-00145-s001.zip › caver_output/CW02G01750/60 ns/analysis/atoms.txt]

# Tunnel-lining atoms (atoms wihtin the 3.0 A distnace from individual tunnels)
== Tunnel cluster 1 ==
1615 1616 1617 1618 1619 1620 1621 1626 1627 1644 1681 1682 1683 1684 1685 1686 1687 1688 1689 1690 1691 1731 1733 1734 1735 1736 1737 1738 1739 1740 1741 2177 2243 2244 2245 2246 2247 2248 2249 2272 2273 2274 2326 2327 2329 2330 2331 2332 4280 4281 4285 4287 4288 4289 4290 4295 4296 4334 4336 4337 4338 4339 4340 4341 4349 4350 4351 4352 4353 4354 4355 4356 4357 4358 4359 4360 4361 4362 4363 4364 4405 4406 4407 4409 4410 4411 4412 4413 4414 4415 4416 4417 4419 4420 4421 4429 4430 4431 4432 4433 4434 4435 4964 5015 5017 5018 5019 5020 5021 5022 5023 5030 5031 5032 5033 5034 5035 5036 5040 5041 5042 5043 5072 5074 5075 5076 5078 5079 5080 5081 5082 5083 5084 5085 5087 5088 5089 5115 5116 5117 5118 5119 5120 5121 5122 5123 5126 5128 5129 5130 5131 5132 5133 5134 5135 5136 5137 5138 5139 5140 5141 5142 5143 5144 5145 5147 5148 5149 5187 5189 5190 5196 5198 5199 5200 5201 5202 5203 5204 5206 5207 5208 5209 
== Tunnel cluster 2 ==
746 747 748 750 751 752 753 754 755 756 757 758 759 796 798 799 800 801 802 803 804 805 806 844 853 854 869 870 871 872 1587 1588 1590 1591 1615 1616 1617 1618 1619 1620 1621 1626 1627 1632 1634 1635 1636 1637 1638 1639 1640 1641 1642 1643 1644 1645 1646 1647 1648 1650 1651 1658 1660 1661 1662 1663 1664 1679 1681 1682 1683 1684 1685 1686 1687 1688 1689 1690 1691 1692 1693 1694 1695 1696 1697 1698 1699 1700 1701 1702 1703 1704 1705 1706 1740 2177 2245 2246 4280 4281 4285 4287 4288 4289 4290 4295 4296 4334 4336 4337 4338 4339 4340 4341 4349 4350 4351 4352 4353 4354 4355 4356 4357 4358 4359 4360 4361 4362 4363 4364 4405 4406 4407 4409 4410 4411 4412 4413 4414 4415 4416 4417 4419 4420 4421 4429 4430 4431 4432 4433 4434 4435 4964 4978 4979 4981 4982 4983 4984 4985 4986 4987 4988 4989 4990 4992 4993 4994 4995 5015 5016 5017 5018 5019 5020 5021 5022 5023 5024 5025 5026 5027 5028 5029 5030 5031 5032 5033 5034 5035 5036 5040 5041 5042 5043 5072 5074 5075 5076 5077 5078 5079 5080 5081 5082 5083 5084 5085 5087 5088 5115 5116 5117 5118 5119 5120 5121 5122 5123 5124 5125 5126 5127 5128 5129 5130 5131 5132 5133 5134 5135 5136 5138 5139 5140 5141 5142 5198 5200 5201 5202 5203 5204 5205 5206 5207 5208 5209 5210 5211 5212 5213 5214 5215 5216 5227 5228 5229 5230 5231 5232 5233 5234 5235 5236 5237 5238 5239 5240 5241 5242 5243 5244 5245 5246 5247 5248 5249 5250 5251 5258 5260 5261 
== Tunnel cluster 3 ==
1615 1616 1617 1618 1619 1620 1621 1626 1627 1644 1681 1682 1683 1684 1685 1686 1687 1688 1689 1690 1691 1731 1733 1734 1735 1736 1737 1738 1739 1740 1741 2177 2243 2244 2245 2246 2247 2248 2249 2272 2273 2274 2317 2318 2320 2321 2322 2323 2324 2325 2326 2327 2328 2329 2330 2331 2332 2333 2334 2335 2336 2337 2338 2339 2340 2341 2342 2343 2344 2345 2346 2347 2348 2349 2358 2359 2360 2361 2362 2363 2364 2365 2366 2367 2368 2369 2370 2371 2372 2373 2374 2475 2477 4280 4281 4285 4287 4288 4289 4290 4295 4296 4334 4336 4337 4338 4339 4340 4341 4349 4350 4351 4352 4353 4354 4355 4356 4357 4358 4359 4360 4361 4362 4363 4364 4405 4406 4407 4409 4410 4411 4412 4413 4414 4415 4416 4417 4419 4420 4421 4429 4430 4431 4432 4433 4434 4435 4624 4625 4626 4627 4630 4632 4633 4634 4635 4648 4649 4650 4652 4653 4654 4655 4656 4657 4658 4659 4660 4661 4662 4663 4664 4666 4668 4669 4670 4671 4672 4673 4674 4717 4718 4719 4720 4721 4722 4723 4724 4725 4726 4727 4728 4730 4964 5015 5017 5018 5019 5020 5021 5022 5023 5030 5031 5032 5033 5034 5035 5036 5040 5041 5042 5043 5072 5074 5075 5076 5078 5079 5080 5081 5082 5083 5084 5085 5087 5088 5089 5115 5116 5117 5118 5119 5120 5121 5122 5123 5126 5128 5129 5130 5131 5132 5133 5134 5135 5136 5137 5138 5139 5140 5141 5142 5143 5144 5145 5146 5147 5148 5149 5151 5152 5166 5167 5189 5190 5196 5198 5199 5200 5201 5202 5203 5204 5206 5207 5208 5209 
== Tunnel cluster 4 ==
1557 1569 1570 1571 1572 1573 1574 1575 1576 1577 1578 1579 1580 1581 1582 1583 1584 1608 1609 1610 1611 1612 1613 1614 1615 1616 1617 1618 1619 1620 1621 1622 1623 1624 1625 1626 1627 1628 1629 1630 1632 1633 1635 1642 1644 1645 1681 1682 1683 1684 1685 1686 1687 1688 1689 1690 1691 2007 2009 2038 2040 2041 2042 2043 2044 2045 2046 2047 2048 2049 2050 2051 2052 2053 2054 2055 2056 2057 2058 2059 2060 2061 2062 2063 2064 2065 2066 2067 2068 2069 2070 2074 2075 2076 2077 2078 2079 2080 2081 2082 2083 2084 2086 2087 2088 2089 2090 2177 2245 2246 3069 3071 3072 3074 3075 3076 3077 3078 3079 3080 3081 3083 3085 3086 3087 3088 3089 3090 3091 3092 3093 3094 3095 3096 3097 3098 3099 3100 3101 3102 3103 3104 3149 3150 3151 3152 3153 3154 3155 3156 3157 3158 3160 3161 3412 3413 3416 3417 4171 4172 4173 4174 4175 4176 4177 4178 4182 4223 4224 4225 4226 4227 4228 4229 4230 4231 4232 4233 4235 4236 4237 4238 4239 4240 4241 4242 4243 4244 4245 4246 4247 4248 4262 4263 4264 4276 4277 4278 4279 4280 4281 4282 4283 4284 4285 4286 4287 4288 4289 4290 4291 4292 4293 4294 4295 4296 4332 4333 4334 4335 4336 4337 4338 4339 4340 4341 4342 4343 4344 4345 4349 4350 4351 4352 4353 4354 4355 4356 4357 4358 4359 4360 4361 4362 4363 4364 4405 4406 4407 4409 4410 4411 4412 4413 4414 4415 4416 4417 4419 4420 4429 4430 4431 4432 4433 4434 4959 4961 4962 4963 4964 4965 4966 4967 4968 4969 4970 4971 4973 4975 4977 4978 5015 5017 5018 5019 5020 5021 5022 5023 5024 5030 5031 5032 5033 5034 5035 5036 5037 5038 5040 5041 5042 5043 5074 5075 5076 5078 5079 5080 5081 5082 5083 5119 5120 5121 5128 5129 5209 
== Tunnel cluster 5 ==
1615 1616 1617 1618 1619 1620 1621 1626 1627 1644 1681 1682 1683 1684 1685 1686 1687 1688 1689 1690 1691 1736 2177 2243 2245 2246 2247 2248 2348 2350 2351 2358 2359 2360 2362 2363 2364 2365 2366 2367 2368 2369 2370 2371 2372 2373 2374 2375 2376 2377 2378 2379 2380 2381 2382 2383 2384 2385 2386 2387 2388 2389 2391 2393 2394 2395 2396 2397 2398 2399 2400 2401 2402 2403 2404 2405 2406 2407 2408 2409 2410 2411 2412 2413 2414 2416 2417 2427 2451 2452 2453 2455 2456 2457 2458 2460 2461 2462 2463 2464 2465 2466 2467 2468 2469 2470 2471 2472 2473 2474 2475 2476 2477 2478 2479 2480 2494 2495 2514 2515 2516 2517 2518 2519 2520 2521 2522 2523 2524 2525 2526 2527 2528 2529 2530 2531 2532 2533 2534 2535 2536 2537 2538 2539 2540 2541 2542 2543 2544 2545 2546 2548 2566 2567 2568 2570 2571 2585 2586 2587 2589 2590 2592 2595 2596 2598 2599 2600 2601 2602 2603 2604 4280 4281 4285 4287 4288 4289 4290 4295 4296 4334 4336 4337 4338 4339 4340 4341 4349 4350 4351 4352 4353 4354 4355 4356 4357 4358 4359 4360 4361 4362 4363 4364 4405 4406 4407 4408 4409 4410 4411 4412 4413 4414 4415 4416 4417 4419 4420 4421 4422 4423 4424 4425 4426 4427 4428 4429 4430 4431 4432 4433 4434 4435 4436 4437 4438 4439 4440 4441 4442 4443 4444 4445 4446 4451 4454 4498 4499 4500 4501 4503 4504 4505 4506 4525 4526 4529 4530 4531 4532 4533 4534 4535 4536 4537 4538 4539 4540 4541 4542 4545 4723 4753 4755 4756 4757 4758 4759 4760 4761 4762 4763 4764 4765 4766 4767 4768 4769 4770 4771 4775 4777 4778 4964 5015 5017 5018 5019 5020 5021 5022 5023 5030 5031 5032 5033 5034 5035 5036 5040 5041 5042 5043 5072 5074 5075 5076 5078 5079 5080 5081 5082 5083 5084 5085 5087 5088 5115 5116 5117 5118 5119 5120 5121 5122 5123 5126 5128 5129 5130 5131 5132 5133 5134 5135 5136 5137 5138 5139 5140 5141 5142 5143 5144 5145 5146 5147 5148 5200 5201 5202 5203 5206 5207 5208 5209 5862 5880 5881 5882 5884 5885 5886 5887 5888 5889 5890 5891 5892 5893 5894 5895 6042 6043 6044 6045 6090 6091 6092 6095 6096 
== Tunnel cluster 6 ==
1615 1616 1617 1618 1619 1620 1621 1626 1627 1628 1629 1644 1681 1682 1683 1684 1685 1686 1687 1688 1689 1690 1691 2156 2157 2158 2160 2161 2162 2164 2165 2166 2167 2168 2169 2170 2171 2172 2174 2176 2177 2178 2179 2180 2181 2223 2225 2226 2227 2228 2229 2230 2231 2232 2233 2234 2235 2236 2237 2238 2239 2240 2241 2242 2243 2244 2245 2246 2247 2248 2249 2250 2251 2252 2253 2254 2302 2305 2306 2307 2308 2309 2310 2311 2312 2313 2314 2315 2481 2482 2483 2484 2485 2486 2487 2488 2489 2490 2491 2492 2493 2512 2513 3081 3083 3084 3085 3086 3087 3088 3132 3134 3135 3136 3137 3138 3139 3141 3142 3192 3193 3194 3196 3197 3198 3199 3200 3201 3202 3203 3204 3205 3206 3207 3208 3210 3211 3222 3224 3226 3233 3235 3236 3237 3238 3239 3240 3241 3242 3243 3244 3245 3246 3247 3248 3249 3250 3251 3252 3253 3254 3255 3256 3257 3261 3262 3264 3265 3266 3268 3269 3281 3282 3283 3284 3287 3289 3290 3291 3292 3293 3294 3295 3296 3300 3362 3363 3364 3366 3367 3368 3369 3370 3371 3390 3391 3392 3393 3394 3395 3396 3397 3492 3493 3494 3497 3498 3499 3500 3501 3502 3503 3504 3519 3520 3521 4280 4281 4285 4287 4288 4289 4290 4295 4296 4334 4336 4337 4338 4339 4340 4341 4349 4350 4351 4352 4353 4354 4355 4356 4357 4358 4359 4360 4361 4362 4363 4364 4405 4406 4407 4409 4410 4411 4412 4413 4414 4415 4416 4417 4419 4420 4429 4430 4431 4432 4433 4434 4435 4436 4964 5015 5017 5018 5019 5020 5021 5022 5023 5030 5031 5032 5033 5034 5035 5036 5040 5041 5042 5043 5074 5075 5076 5078 5079 5080 5081 5082 5083 5119 5120 5121 5128 5129 5209 
== Tunnel cluster 7 ==
1615 1616 1617 1618 1619 1620 1621 1626 1627 1644 1681 1682 1683 1684 1685 1686 1687 1688 1689 1690 1691 1731 1733 1734 1735 1736 1737 1738 1739 1740 1741 2177 2243 2244 2245 2246 2247 2248 2249 2272 2273 2274 2317 2318 2320 2321 2322 2323 2324 2325 2326 2327 2328 2329 2330 2331 2332 2333 2334 2335 2336 2337 2338 2339 2340 2341 2342 2343 2344 2345 2346 2347 2348 2349 2350 2351 2352 2353 2354 2358 2359 2360 2361 2362 2363 2364 2365 2366 2367 2368 2369 2370 2371 2372 2373 2374 2382 2384 2385 2386 2387 2388 2389 2390 2391 2392 2393 2414 2415 2416 2418 2419 2421 2423 2427 2429 2430 2431 2432 2433 2434 2435 2436 2437 2438 2439 2440 2441 2442 2443 2444 2445 2446 2447 2448 2449 2450 2451 2452 2475 2477 4280 4281 4285 4287 4288 4289 4290 4295 4296 4334 4336 4337 4338 4339 4340 4341 4349 4350 4351 4352 4353 4354 4355 4356 4357 4358 4359 4360 4361 4362 4363 4364 4405 4406 4407 4409 4410 4411 4412 4413 4414 4415 4416 4417 4419 4420 4421 4429 4430 4431 4432 4433 4434 4435 4579 4580 4581 4584 4587 4618 4619 4620 4621 4622 4623 4624 4625 4626 4627 4628 4629 4630 4631 4632 4633 4634 4635 4648 4649 4650 4652 4653 4654 4655 4656 4657 4658 4659 4660 4661 4662 4663 4664 4666 4668 4669 4670 4671 4672 4673 4674 4717 4718 4719 4720 4721 4722 4723 4724 4725 4726 4727 4728 4730 4964 5015 5017 5018 5019 5020 5021 5022 5023 5030 5031 5032 5033 5034 5035 5036 5040 5041 5042 5043 5072 5074 5075 5076 5078 5079 5080 5081 5082 5083 5084 5085 5087 5088 5089 5115 5116 5117 5118 5119 5120 5121 5122 5123 5126 5128 5129 5130 5131 5132 5133 5134 5135 5136 5137 5138 5139 5140 5141 5142 5143 5144 5145 5146 5147 5148 5149 5151 5152 5166 5167 5189 5190 5196 5198 5199 5200 5201 5202 5203 5204 5206 5207 5208 5209 
== Tunnel cluster 8 ==
85 1463 1469 1470 1471 1472 1473 1474 1475 1517 1518 1519 1520 1521 1522 1524 1525 1571 1572 1573 1574 1575 1576 1577 1578 1579 1580 1581 1582 1583 1584 1612 1613 1614 1615 1616 1617 1618 1619 1620 1621 1626 1627 1635 1642 1644 1645 1681 1682 1683 1684 1685 1686 1687 1688 1689 1690 1691 2177 2245 2246 4208 4209 4210 4211 4219 4220 4221 4222 4223 4224 4225 4226 4227 4228 4229 4230 4231 4232 4233 4234 4235 4236 4237 4258 4259 4260 4262 4263 4264 4265 4266 4267 4268 4269 4270 4271 4272 4273 4274 4275 4276 4277 4278 4279 4280 4281 4282 4283 4284 4285 4286 4287 4288 4289 4290 4291 4292 4293 4294 4295 4296 4297 4332 4333 4334 4335 4336 4337 4338 4339 4340 4341 4342 4343 4344 4345 4349 4350 4351 4352 4353 4354 4355 4356 4357 4358 4359 4360 4361 4362 4363 4364 4405 4406 4407 4409 4410 4411 4412 4413 4414 4415 4416 4417 4419 4420 4429 4430 4431 4432 4433 4434 4888 4889 4890 4891 4892 4893 4894 4895 4896 4897 4898 4899 4900 4901 4902 4903 4904 4905 4906 4907 4943 4944 4945 4946 4947 4948 4949 4950 4951 4952 4953 4954 4955 4956 4957 4958 4959 4960 4961 4962 4963 4964 4965 4966 4967 4968 4969 4970 4971 4972 4973 4974 4975 4976 4977 4978 5015 5017 5018 5019 5020 5021 5022 5023 5024 5030 5031 5032 5033 5034 5035 5036 5037 5038 5040 5041 5042 5043 5074 5075 5076 5078 5079 5080 5081 5082 5083 5119 5120 5121 5128 5129 5209 
== Tunnel cluster 9 ==
1615 1616 1617 1618 1619 1620 1621 1626 1627 1644 1681 1682 1683 1684 1685 1686 1687 1688 1689 1690 1691 1736 2177 2243 2245 2246 2247 2248 2359 2360 2362 2363 2364 2365 2366 2367 2368 2369 2370 2371 2372 2373 2374 2375 2376 2377 2378 2379 2380 2381 2382 2384 2385 2465 2466 2467 2469 2470 2471 2472 2473 2474 2475 2476 2477 2478 2479 2480 2481 2482 2494 2495 2496 2497 2498 2499 2500 2501 2502 2503 2504 2505 2506 2507 2508 2510 2511 2512 2514 2515 2516 2517 2518 2519 2520 2521 2522 2523 2525 2526 2527 2529 2530 2531 2532 2533 2534 2535 2536 2537 2538 2539 2540 2541 2542 2543 2544 2545 2546 2547 2548 2549 2553 2555 2556 2558 2559 2560 2561 2562 2563 2564 2565 2998 2999 3000 3001 3002 3003 3004 3005 3210 3212 3213 3218 3220 3221 3222 3223 3224 3225 3226 3227 3228 3229 3230 3231 3232 3233 3234 4280 4281 4285 4287 4288 4289 4290 4295 4296 4307 4308 4309 4334 4336 4337 4338 4339 4340 4341 4349 4350 4351 4352 4353 4354 4355 4356 4357 4358 4359 4360 4361 4362 4363 4364 4367 4368 4369 4370 4371 4372 4373 4374 4375 4376 4377 4378 4379 4380 4381 4382 4383 4385 4405 4406 4407 4408 4409 4410 4411 4412 4413 4414 4415 4416 4417 4419 4420 4421 4422 4423 4424 4425 4426 4427 4428 4429 4430 4431 4432 4433 4434 4435 4436 4437 4438 4439 4440 4441 4442 4443 4444 4445 4446 4447 4448 4449 4450 4451 4454 4498 4499 4500 4501 4503 4504 4505 4506 4525 4526 4529 4530 4531 4534 4535 4536 4537 4538 4539 4540 4723 4753 4755 4756 4757 4758 4759 4760 4761 4762 4763 4764 4765 4766 4767 4768 4769 4770 4771 4775 4777 4778 4964 5015 5017 5018 5019 5020 5021 5022 5023 5030 5031 5032 5033 5034 5035 5036 5040 5041 5042 5043 5072 5074 5075 5076 5078 5079 5080 5081 5082 5083 5084 5085 5087 5088 5115 5116 5117 5118 5119 5120 5121 5122 5123 5126 5128 5129 5130 5131 5132 5133 5134 5135 5136 5137 5138 5139 5140 5141 5142 5143 5144 5145 5146 5147 5148 5200 5201 5202 5203 5206 5207 5208 5209 5712 5714 5784 5785 5786 5788 5789 5831 5833 5834 5835 5836 5838 5839 5840 5842 5843 5857 5858 6086 6088 6089 6090 6091 6092 6095 6096 
== Tunnel cluster 10 ==
29 31 33 34 35 36 37 38 39 40 41 42 43 44 45 46 49 51 52 53 55 56 57 58 59 60 73 75 76 77 79 81 82 83 84 85 86 87 88 89 90 91 1469 1470 1471 1472 1473 1474 1475 1517 1518 1519 1520 1521 1522 1524 1525 1571 1572 1573 1574 1575 1576 1577 1578 1579 1580 1581 1582 1583 1584 1612 1613 1614 1615 1616 1617 1618 1619 1620 1621 1626 1627 1635 1642 1644 1645 1681 1682 1683 1684 1685 1686 1687 1688 1689 1690 1691 2177 2245 2246 2967 3010 3011 3012 3013 3014 3015 3016 3017 3018 3019 3020 3021 3022 3023 3024 3025 3026 3027 3028 3029 3030 3031 3032 3033 3035 3036 3037 3038 3039 3040 4137 4138 4140 4141 4142 4143 4144 4146 4149 4185 4186 4187 4188 4189 4190 4191 4192 4193 4194 4195 4196 4197 4198 4199 4200 4201 4202 4203 4204 4205 4206 4207 4208 4209 4210 4211 4212 4213 4214 4215 4216 4217 4218 4219 4220 4221 4222 4223 4224 4225 4226 4227 4228 4229 4230 4231 4232 4233 4234 4235 4236 4237 4249 4250 4251 4252 4253 4254 4255 4256 4257 4258 4259 4260 4261 4262 4263 4264 4265 4266 4267 4268 4269 4270 4271 4272 4273 4274 4275 4276 4277 4278 4279 4280 4281 4282 4283 4284 4285 4286 4287 4288 4289 4290 4291 4292 4293 4294 4295 4296 4297 4317 4318 4319 4320 4321 4322 4323 4324 4325 4326 4327 4328 4332 4333 4334 4335 4336 4337 4338 4339 4340 4341 4342 4343 4344 4345 4346 4347 4348 4349 4350 4351 4352 4353 4354 4355 4356 4357 4358 4359 4360 4361 4362 4363 4364 4405 4406 4407 4409 4410 4411 4412 4413 4414 4415 4416 4417 4419 4420 4429 4430 4431 4432 4433 4434 4845 4846 4847 4848 4849 4856 4888 4889 4890 4891 4892 4893 4894 4895 4896 4897 4898 4899 4900 4901 4902 4903 4904 4905 4906 4907 4943 4944 4945 4946 4947 4948 4949 4950 4951 4952 4953 4954 4955 4956 4957 4958 4959 4960 4961 4962 4963 4964 4965 4966 4967 4968 4969 4970 4971 4972 4973 4974 4975 4976 4977 4978 5015 5017 5018 5019 5020 5021 5022 5023 5024 5030 5031 5032 5033 5034 5035 5036 5037 5038 5040 5041 5042 5043 5074 5075 5076 5078 5079 5080 5081 5082 5083 5119 5120 5121 5128 5129 5209 5634 5635 5636 5637 5638 5639 5640 5641 5642 5643 5644 5645 5646 5647 5648 5649 5650 5651 5652 5653 5654 5657 5658 5659 5660 5661 5662 5663 5664 5665 5666 5667 
== Tunnel cluster 11 ==
29 30 31 32 34 35 36 37 38 39 40 41 42 43 44 45 46 49 51 52 53 54 55 56 57 58 59 60 61 62 63 64 65 66 70 71 73 75 76 77 79 81 82 83 84 85 86 87 88 89 91 1384 1385 1388 1389 1390 1391 1392 1393 1394 1395 1396 1397 1439 1440 1441 1442 1447 1448 1449 1450 1451 1452 1453 1455 1456 1464 1469 1470 1471 1472 1473 1474 1475 1517 1518 1519 1520 1521 1522 1524 1525 1571 1572 1573 1574 1575 1576 1577 1578 1579 1580 1581 1582 1583 1584 1612 1613 1614 1615 1616 1617 1618 1619 1620 1621 1626 1627 1635 1642 1644 1645 1681 1682 1683 1684 1685 1686 1687 1688 1689 1690 1691 2177 2245 2246 3010 3011 3012 3014 3015 3016 3017 3018 3019 3020 3021 3022 3023 3024 3025 3026 3027 3029 3030 3035 3036 3037 4136 4137 4138 4139 4140 4141 4142 4143 4144 4145 4146 4148 4149 4185 4186 4187 4188 4189 4190 4191 4192 4193 4194 4195 4196 4197 4198 4199 4200 4201 4202 4203 4204 4205 4206 4207 4208 4209 4210 4211 4212 4213 4214 4215 4216 4217 4218 4219 4220 4221 4222 4223 4224 4225 4226 4227 4228 4229 4230 4231 4232 4233 4234 4235 4236 4237 4249 4250 4251 4252 4253 4254 4255 4256 4257 4258 4259 4260 4261 4262 4263 4264 4265 4266 4267 4268 4269 4270 4271 4272 4273 4274 4275 4276 4277 4278 4279 4280 4281 4282 4283 4284 4285 4286 4287 4288 4289 4290 4291 4292 4293 4294 4295 4296 4297 4317 4318 4319 4320 4321 4322 4323 4324 4325 4326 4327 4328 4332 4333 4334 4335 4336 4337 4338 4339 4340 4341 4342 4343 4344 4345 4346 4347 4348 4349 4350 4351 4352 4353 4354 4355 4356 4357 4358 4359 4360 4361 4362 4363 4364 4405 4406 4407 4409 4410 4411 4412 4413 4414 4415 4416 4417 4419 4420 4429 4430 4431 4432 4433 4434 4845 4846 4847 4848 4849 4856 4888 4889 4890 4891 4892 4893 4894 4895 4896 4897 4898 4899 4900 4901 4902 4903 4904 4905 4906 4907 4943 4944 4945 4946 4947 4948 4949 4950 4951 4952 4953 4954 4955 4956 4957 4958 4959 4960 4961 4962 4963 4964 4965 4966 4967 4968 4969 4970 4971 4972 4973 4974 4975 4976 4977 4978 5015 5017 5018 5019 5020 5021 5022 5023 5024 5030 5031 5032 5033 5034 5035 5036 5037 5038 5040 5041 5042 5043 5074 5075 5076 5078 5079 5080 5081 5082 5083 5119 5120 5121 5128 5129 5209 5634 5635 5636 5637 5638 5639 5640 5641 5642 5643 5644 5645 5646 5647 5648 5649 5650 5651 5652 5653 5654 5657 5658 5659 5660 5661 5662 5663 5664 5665 5666 5667 
== Tunnel cluster 12 ==
461 463 465 466 522 523 524 525 526 527 528 529 530 531 532 533 534 535 536 537 538 539 540 541 542 543 587 588 589 590 591 592 593 594 595 596 597 598 607 609 610 611 612 613 1615 1616 1617 1618 1619 1620 1621 1626 1627 1644 1681 1682 1683 1684 1685 1686 1687 1688 1689 1690 1691 1731 1733 1734 1735 1736 1737 1738 1739 1740 1741 2177 2243 2244 2245 2246 2247 2248 2249 2272 2273 2274 2320 2321 2322 2324 2325 2326 2327 2328 2329 2330 2331 2332 2333 2335 2336 2337 2338 2339 2342 2343 2344 2346 2347 2360 2361 2362 2364 2365 2366 2367 2368 2371 2477 4280 4281 4285 4287 4288 4289 4290 4295 4296 4334 4336 4337 4338 4339 4340 4341 4349 4350 4351 4352 4353 4354 4355 4356 4357 4358 4359 4360 4361 4362 4363 4364 4405 4406 4407 4409 4410 4411 4412 4413 4414 4415 4416 4417 4419 4420 4421 4429 4430 4431 4432 4433 4434 4435 4633 4652 4653 4654 4657 4658 4659 4660 4661 4662 4663 4664 4665 4666 4667 4668 4669 4670 4671 4672 4673 4674 4677 4717 4719 4721 4722 4723 4724 4725 4726 4727 4728 4729 4730 4731 4732 4733 4734 4735 4736 4737 4738 4739 4741 4742 4743 4747 4748 4749 4750 4751 4752 4765 4767 4768 4769 4770 4771 4772 4773 4774 4964 5015 5017 5018 5019 5020 5021 5022 5023 5030 5031 5032 5033 5034 5035 5036 5040 5041 5042 5043 5072 5074 5075 5076 5078 5079 5080 5081 5082 5083 5084 5085 5087 5088 5089 5091 5092 5093 5094 5095 5096 5097 5098 5099 5100 5102 5103 5104 5105 5115 5116 5117 5118 5119 5120 5121 5122 5123 5126 5128 5129 5130 5131 5132 5133 5134 5135 5136 5137 5138 5139 5140 5141 5142 5143 5144 5145 5146 5147 5148 5149 5150 5151 5152 5153 5154 5155 5156 5157 5158 5159 5160 5161 5162 5163 5164 5165 5166 5167 5168 5182 5189 5190 5196 5198 5199 5200 5201 5202 5203 5204 5206 5207 5208 5209 5386 5388 5389 5390 5391 5392 5393 5394 5395 5396 5397 5398 5399 5400 5401 5402 5403 5404 5405 5406 5407 5408 5409 5410 5411 5412 5413 5414 5415 5416 5417 5418 5435 5438 5440 5446 5448 5451 5452 5453 5454 5455 5456 5457 5458 5459 5460 5461 5462 5463 5464 5465 5466 5467 5468 5470 5471 5472 5473 5474 5475 5476 5477 5478 5479 5480 5481 5482 5483 5484 5485 5486 5531 5532 5535 5538 
