# Supplementary material for: Catalytic Tunnel Dynamics Explain Functional Divergence of FAD2 Homologs Underlying the Oleic-to-Linoleic Ratio in Cornus wilsoniana
Source: Biology (Basel). 2026 Jan 14;15(2):145. doi: 10.3390/biology15020145 (PMC12838259; doi:10.3390/biology15020145)
Supplement: Supplementary file 1 [file biology-15-00145-s001.zip › caver_output/CW02G01750/60 ns/analysis/bottlenecks.csv]

Bottleneck residues:	Residues in distance <= 3.0 A from the bottleneck	sorted from the closest.
Snapshot	Tunnel cluster	Tunnel	Throughput	Cost	Bottleneck X	Bottleneck Y	Bottleneck Z	Bottleneck R	Bottleneck residues
60.pdb	1	1	0.8459369025796395	0.16731050539657866	73.71457638111876	52.347487758194305	64.17981836553133	2.119485581498105	A:319	A:109	A:323	A:318	A:145	A:322	A:141	A:105	A:142	A:320	A:289
60.pdb	2	2	0.6234803223230689	0.47243807438722896	63.80340205935142	49.90512268084	61.519461447108625	1.4832225518789455	A:102	A:324	A:106	A:325	A:311	A:323	A:49	A:318	A:326	A:52
60.pdb	3	3	0.593215055833175	0.5221982883371827	83.29181973159406	54.40132387352846	67.83001673781156	0.9875280782275897	A:289	A:287	A:146	A:147	A:148	A:153	A:145	A:288
60.pdb	4	4	0.5253750971087233	0.6436428008199031	62.58028046401582	61.432033307697445	56.48834344738532	1.2766222424318545	A:101	A:266	A:262	A:130	A:98	A:97	A:263
60.pdb	5	5	0.45633840933412234	0.7845206189741619	72.69525201824204	58.002796073202646	67.03915640308439	1.3798395394439844	A:315	A:274	A:319	A:273	A:296	A:148
60.pdb	6	6	0.4398394056029269	0.8213456059599694	77.36503208674853	63.77070275702477	55.61782518025544	1.1239609201227008	A:140	A:209	A:144	A:193	A:216	A:156	A:197	A:217	A:141
60.pdb	7	7	0.42496939581856513	0.8557381224892234	82.4678039767175	56.25218495355509	68.16955795965062	0.9298331009029013	A:148	A:287	A:147	A:146	A:289	A:292	A:150	A:153	A:149	A:145	A:155
60.pdb	8	8	0.3897215435735896	0.9423227857082441	54.909128512236485	65.59139013622847	64.88266670474385	0.9715800325579262	A:304	A:265	A:91	A:307	A:308	A:261
60.pdb	9	9	0.3574893407640316	1.0286497333372486	76.12830825485551	67.41368429543182	69.541143912433	1.337056365987461	A:159	A:275	A:157	A:379	A:271	A:158	A:274	A:281	A:362	A:156
60.pdb	10	10	0.1860691419886849	1.6816369432218699	57.59981146862585	63.3118912866123	62.489497180720775	1.0161172805759089	A:265	A:307	A:308	A:262	A:98	A:261	A:269	A:304	A:94
60.pdb	11	11	0.1553727019508929	1.8619285196008306	57.59981146862585	63.3118912866123	62.489497180720775	1.0161172805759089	A:265	A:307	A:308	A:262	A:98	A:261	A:269	A:304	A:94
60.pdb	12	12	0.12044429513128031	2.1165679140044755	72.93252017765147	50.407648890086364	76.5771165450207	0.9234937271585848	A:340	A:320	A:336	A:316	A:294	A:36
