# Supplementary material for: Catalytic Tunnel Dynamics Explain Functional Divergence of FAD2 Homologs Underlying the Oleic-to-Linoleic Ratio in Cornus wilsoniana
Source: Biology (Basel). 2026 Jan 14;15(2):145. doi: 10.3390/biology15020145 (PMC12838259; doi:10.3390/biology15020145)
Supplement: Supplementary file 1 [file biology-15-00145-s001.zip › caver_output/CW02G01750/60 ns/analysis/ids_and_clusters.csv]

Tunnel ID	Cluster priority	Cluster ID
36	1	31
17	2	2
96	3	38
133	4	4
111	5	30
59	6	33
110	7	41
78	8	39
13	9	36
80	10	37
72	11	40
68	12	24
